# Supplementary material for: Phylogenetic Distribution and Diversity of Bacterial Pseudo-Orthocaspases Underline Their Putative Role in Photosynthesis
Source: Front Plant Sci. 2019 Mar 14;10:293. doi: 10.3389/fpls.2019.00293 (PMC6426788; doi:10.3389/fpls.2019.00293)
Supplement: Supplementary file 3 [file Data_Sheet_1.zip]

Archive with 6 entries (6 files):
- prokaryotic_p20_alignment.fasta
- prokaryotic_p20_Newick_tree.txt
- prokaryotic_pseudo-p20_Newick_tree.txt
- cyanobacterial_p20_Newick_tree.txt
- cyanobacterial_p20_alignment.fasta
- prokaryotic_pseudo-p20_alignment.fasta
