# Supplementary material for: Phylogenetic Distribution and Diversity of Bacterial Pseudo-Orthocaspases Underline Their Putative Role in Photosynthesis
Source: Front Plant Sci. 2019 Mar 14;10:293. doi: 10.3389/fpls.2019.00293 (PMC6426788; doi:10.3389/fpls.2019.00293)
Supplement: Supplementary file 3 [file Data_Sheet_1.zip › prokaryotic_p20_alignment.fasta]

>sp|Q8YV57|Y2124_NOSS1 Uncharacterized WD repeat-containing protein all2124 OS=Nostoc sp. (strain PCC 7120 / SAG 25.82 / UTEX 2576) OX=103690 GN=all2124 PE=4 SV=1
---------VMVG-----V----------N-------Q--Y-------------------
-Q-----------D-E-Y------------------------L----P----------N-
---L----------------------N----Y----------S----A------------
I-------D-C----Q------------G-------L----------S------------
-------------------E------A-------L----------T--------------
---------E-----------------AA-------------------------------
TQ----------------------FT---------------------------QK-----
-----------I---------------V---------N----------------------
------V-----------YH----------------------------------------
D----------------------------------------------------F------
-------------------------------------------A----------------
--------P------------QP-----------------P------SLT---------N
--------V------------------RH------S------------L-----------
-------------------R------D------------I---------T----------
-------S-------------------H-----------V---------S--------P-
------------I------------------D-----T------I--------L------
F---------------YF--SG-H-----GV--V---------D----------------
-------PT---------------------------------------------------
------------------------------------------------------------
------------T-----Q----------EV------F--------L----------CL-
--------------V----------------D-------------------------T--
-------------------------------Q----------------------------
--------------------KS------------------------NLQ-----------
--------------NT----G------------------L-A-----------------L
-Q-------------------------------E--------I----------LQ-----
------I-----L--G-------K------S-----------------G-----------
------------V-------Q---N----Q------------------L-----------
------V------WL---DAC---------------------------------------
--H-----------S-----------G-----------------------------G---
------------------------------------------------------------
------------------------M----------------------S------------
------------------------------------------------------------
------------------------------------------------------------
------------------------------------------------------------
-------------------------------------
>tr|D1JG57|D1JG57_9ARCH Hypothetical secreted protein, caspase domain family and periplasmic copper-binding protein (NosD) family OS=uncultured archaeon OX=115547 GN=BSM_09920 PE=4 SV=1
--------AVIVG-----------------------------------------------
------------------------------------------------------------
-----------------------------------------------C-----------G
D-------D-V----P------------A-------YRD--------A------------
-------------------E------S-------M----------Y--------------
---------N-------------------------------------------------V
LT----------------------VA-SD-----------------------NWNA----
-----------S--------------NI---------R----------------------
------F-----------LV----------------------------------------
N------------------------------------------ET---------------
-------------------------------------------A----------------
--------T------------K---------------------------A---------N
--------I------------------RD------A------------I-----------
-------------------Q------W------------M---------A----------
-------N-------------------K-----------A---------S--------A-
------------E------------------D-----T------C--------L------
F---------------YF--SG-H-----GN------------S-------IID------
-----YSDD---------------------------------------------------
-------------------------EAD-------------G------------------
---L--------------D----------ES---------------L----------TAF
--DDN---------I-------------IDDE----------------------------
------------------------------------------------------------
------------------------------------------------------------
---------------------------------------L--------------------
-----------------------------------------------------EA-----
------W-----M--G-------E------V-----------------K-----------
------------A-------Q--------K-----V------------V-----------
------A------IL---EAC---------------------------------------
--H-----------S-----------G-----------------------------G---
-----------------------------------------VL-----------------
TP---FQICEV-KELY-------ALDG-------FAK----------DPE----------
KAH----------CL------------------------------------ILTGCR---
MNEKGVHM----------CNLKNGVF--------------TYY---IV------------
------------------------------------------------------------
-------------------------------------
>tr|A0A151ELD6|A0A151ELD6_9EURY Uncharacterized protein OS=Thermoplasmatales archaeon SG8-52-1 OX=1803816 GN=AYK20_06060 PE=4 SV=1
------KYALVIG-----I----------A-------D--Y-------------------
-R-----------GI---------------------------M----N----------D-
---L----------------------R----Y----------C----D------------
D-------D-A----M------------E-------W----------K------------
-------------------N--------------F----------L--------------
---------EN-----------------N-------------------------------
-G----------------------YT-V--------------------------K-----
-----------T---------------L--------------------------------
------------------I-----------------------------------------
D-------------------------------------------K---------------
----------Q--------------------------------A----------------
--------K------------A---------------------------N---------N
--------I------------------ET------E------------I-----------
-------------------N------N------------L---------L----------
-------A-------------------L-----------E---------D--------G-
------------N------------------D-----F------V--------V------
L---------------TY--SG-H-----G------------------------------
-----------------------------------------AK------------Y----
--------------------------S--------------G------------------
-----------------------------YG-----SC--------I-----------I-
----S---------Y----------------D-------------------------LYY
M-----------------------------------------------------------
-------------------THG----W---------------------------------
------------------------------------------------------------
------------------------------------------F----------ES-----
------K-----F--I-------G------A-----------------D-----------
------------S-------P--------H-----I------------Y-----------
------F------TF---DAC---------------------------------------
--E-----------I-----------G-----------------------------DFQG
LI---------------------------------------SN-NRV-------------
G-----AFA-------------------------S-N----------NEY----------
SWET---------------------------------------------D-ELENGV---
-FTYYQIEG---------WN-------------------TY------DN---------FE
QDGTYA-----------------V------------------------------------
-------------------------------------
>tr|A0A151EBU8|A0A151EBU8_9EURY Uncharacterized protein OS=Thermoplasmatales archaeon SG8-52-1 OX=1803816 GN=AYK20_09960 PE=4 SV=1
------KWAVFIA-----A----------S-------N--F-------------------
-P-----------KDN-E-----------------------------S----------K-
---L----------------------G----N----------G----A------------
L-------NLA----E------------E-------M----------V------------
-------------------A------Y-------FV---------Q--------------
---------D--------------------------------------------------
LS----------------------YS---------------------------TN-----
-----------N---------------M---------F----------------------
------I-----------LF----------------------------------------
D-------------------------------------------DGW-------------
--------IREDNGYGE-PF-------ETLQERTHQYDITYAGA----------------
--------T------------K---------------------------E---------I
--------V------------------RS------V------------I-----------
-------------------N------Y------------I---------V----------
-------E-------------------K-----------S---------N--------K-
------------F------------------DDS---E------V--------F------
I---------------WI--AS-H-----G---C--------------------------
-------GN---------------------------------------------------
--------------------------EKKK--------LFGG---KLLERS--AIY----
----------------------------------------------------------L-
----W-------------------------DD-------------------------I--
------------------------------------------------------------
-------------------LTD------------------------RE------------
-----------------------------------------------------------L
-G-------------------------------N--------L-----------------
------------L--S-------D------L-----------------N-----------
------------S-------H--------R-----T------------C-----------
------I------IV---DAC---------------------------------------
--Y-----------S-----------G-----------------------------GF--
------------------------------------------------------------
------------------------A----------------------D-K----------
TIFNKR------------------------------------------------------
------------------------------------------------------------
------------------------------------------------------------
-------------------------------------
>tr|A0A2K3J497|A0A2K3J497_9EURY Uncharacterized protein OS=Thermoplasmata archaeon M9B1D OX=1933279 GN=BV457_02920 PE=4 SV=1
------KWALFIA-----A----------D-------N--F-------------------
-P-----------EDN-E-----------------------------S----------K-
---L----------------------G----N----------G----G------------
L-------YLA----E------------N-------I----------S------------
-------------------S------Y-------LV---------E--------------
---------N--------------------------------------------------
CG----------------------YP---------------------------TS-----
-----------N---------------V---------I----------------------
------I-----------LF----------------------------------------
D-------------------------------------------DGW-------------
--------IRSDNGYGS-PI-------QTLQQRSHKYRITYGGA----------------
--------I------------K---------------------------E---------N
--------V------------------VS------A------------I-----------
-------------------N------Y------------I---------I----------
-------E-------------------E-----------S---------N--------K-
------------F------------------DDS---E------V--------F------
I---------------WV--FG-H-----G---Y--------------------------
-------GT---------------------------------------------------
--------------------------ENR---------FAGG---KILERS--AVF----
----------------------------------------------------------L-
----W-------------------------DD-------------------------I--
------------------------------------------------------------
-------------------LTD------------------------KD------------
-----------------------------------------------------------L
-G-------------------------------G--------L-----------------
------------L--S-------G------L-----------------K-----------
------------S-------K--------K-----T------------S-----------
------V------II---DAC---------------------------------------
--Y-----------S-----------G-----------------------------GF--
------------------------------------------------------------
------------------------A----------------------D-K----------
TI----------------------------------------------------------
------------------------------------------------------------
------------------------------------------------------------
-------------------------------------
>tr|A0A0Q1A241|A0A0Q1A241_9EURY Uncharacterized protein (Fragment) OS=Methanolinea sp. SDB OX=1735327 GN=APR55_11505 PE=4 SV=1
------KYAILVG-----I----------E-------D--Y-------------------
-A---------------N------------------------L----G----------D-
---L----------------------E----N----------C----D------------
D-------D-A----R------------D-------M----------R------------
-------------------A------L-------L----------L--------------
---------G--------------S---E-------------------------------
-CG---------------------FS---------------------------YG-----
-----------N---------------I---------E----------------------
------L-----------LL----------------------------------------
N-----------------------------------------------------------
-------------------------------------------S----------------
-----------------------------------------------------------Q
--------A------------------TR------N-------NIKGAI-----------
-------------------E------R------------V---------S----------
-------T-------------------Q-----------A---------G--------P-
------------E------------------D-----L------V--------V------
F---------------YF--SG-H-----G---S--------------------------
------FGE-DLPPY----------------------------------------D----
-------ES-----------------SD-------------G---L--------------
------------------D-----------------EY--------I-----------C-
--------------P---------------QD-------------------------S--
-------------------------------RYSG-------------------------
------------------------------------------------------------
----K---------VN----Y------------------I-R-----------------D
-D-------------------------------E--------L----------KG-----
------W-----F--D-------A------I-----------------P-----------
------------A-------N--------H-----K------------L-----------
------L------IF---DSC---------------------------------------
--Y-----------S-----------G---------------------------------
----------------------------------------GMAK----------------
SA----E----------------------------------------PEL----------
LS---------------------------------------------------D------
------------------------------------------K---R-------------
------------------------------------------------------------
-------------------------------------
>tr|Q64B57|Q64B57_9ARCH Cell surface glycoprotein OS=uncultured archaeon GZfos27E7 OX=285383 GN=GZ27E7_44 PE=4 SV=1
-------YALIIG-----V----------N-------D--Y-------------------
-D-----------D----------------------------P----K-------V-RD-
---L----------------------K----F----------A----E------------
K-------D-A----V------------A-------F----------Y------------
-------------------N------L-------L----------V--------------
---------Y-------------------------------------------------G
YG----------------------YP----------------------------------
-----------PD--------------I--------------------------------
------D-----------------------------------------------------
------------------------------------------------------------
------------------------------------------------------------
--------S------------T---------------------------D---------N
--------V------------------AL-------------------L-----------
-------------------T------K------------F---------V----------
-------H-------------------K-----------E---------D--------IE
N----ELDKFQSK-------V----------D-----S---NDIF--------V------
F---------------YF--SG-H-----G---H---------RN---------------
------------------------------------------------------------
---------------------------------------DLG------------------
------------E-----EHI--------RAC----DY--------D-----------I-
----S---------S---------------YDLD--------------------------
------------------------------------------------------------
------------------------------------------------------------
---------------------------------------L-I-----------------F
-D-------------------------------E--------F-----------------
------------------------------------------------------------
------------E----------------G-----T------------V-----------
------IC-----IF---DSC---------------------------------------
--H-----------S-----------GG----------------------------MT--
-----------------------------------------LDTDIN-E-----------
------------------------------------------------------------
------------------------------------------------------------
------------------------------------------------------------
------------------------------------------------------------
-------------------------------------
>tr|A0A2I0N5X9|A0A2I0N5X9_9EURY Uncharacterized protein OS=Thermoplasmata archaeon HGW-Thermoplasmata-2 OX=2013853 GN=CVT47_00600 PE=4 SV=1
------KWAIIDG-----M----------S-------D--Y-------------------
--------------PG------------------------T-G----S----------D-
---L----------------------D----D----------C----H------------
I-------D-A----L------------N-------V----------Y------------
-------------------D------Y-------L----------I--------------
----------------------------N-------------------------------
--N-------------------CSFP-E--------------------------E-----
-----------N---------------V---------F----------------------
------L-----------F-----------------L-----------------------
N-------------------------------------------Y---------------
----------T--------------------------------A----------------
--------C------------P---------------------------K---------N
--------I------------------KA------A------------I-----------
-------------------A------F------------V---------I----------
-------N-------------------H-----------T---------T--------E-
------------A------------------S-----E------F--------V------
Y---------------YH--SG-H-----G---G---------A----------------
------VELSGETG---------------------------VV-----------------
--------------------------E---------------------------------
-----------------------------SA------I--------Y-----------V-
----T---------N----------------D-------------------------G--
----------------------------W-------------------------------
--------------------------------------------SDAY--------G---
--------------IT----T------------------S-E------------------
-----------------FK--------------G--------L----------FA-----
------N-----L-----------------------------------------------
-----------------K-SK--------K-----F------------A-----------
------F------IA---DSC---------------------------------------
--Q-----------T-----------G-----------------------------EM--
------------------------------------------------------------
------------------------------------------------------------
------------------------------------------------------------
------------------------------------------------------------
------------------------------------------------------------
-------------------------------------
>tr|A0A2I0N668|A0A2I0N668_9EURY Uncharacterized protein OS=Thermoplasmata archaeon HGW-Thermoplasmata-2 OX=2013853 GN=CVT47_00170 PE=4 SV=1
------KWAVLVG-----M----------S-------D--YPPEG---------------
---------------A-G------------------------G----S----------D-
---L----------------------S----D----------C----H------------
I-------D-V----E--------------------LC---------H------------
-------------------Q------Y-------LI---------SC-------------
---------D----------------------F---------------------------
-------------------------P---------------------------EE-----
-----------R---------------I---------R----------------------
------I-----------F-----------------------------------------
------------------------------------------------------------
------------LN-----------------------------S----------------
--------S------------A---------------------------T---------I
--------Q------------------KV------A------------G-----------
-------------------A------L-----------ER---------L----------
-------V-------------------K-----------N---------A-------DE-
------------N------------------S-----T------V--------F------
F---------------YY--SG-H-----G---S--------------------------
--G--I------------------------------------------------------
-----------------------------------------G-----V------------
------------------E----------SY---------------I-----------N-
---------------------------LWDGD----------------------------
------------------------------------------------------------
------------------------------------------------------------
---------------------------------------L-------------------S
GN-------------------------------S--------I-----------------
-----KN-----A-VS-------G------L----------R------------------
------------S-------K--------K-----A------------F-----------
------F------GF---DAC---------------------------------------
--L-----------N-----------G-----------------------------GM--
------------------------------------------------------------
------------------------------------------------------------
------------------------------------------------------------
------------------------------------------------------------
------------------------------------------------------------
-------------------------------------
>tr|A0A1V4USL5|A0A1V4USL5_9EURY Caspase domain protein OS=Methanosaeta sp. PtaB.Bin018 OX=1811684 GN=A4E44_01145 PE=4 SV=1
-------FAIVIG-----I----------D-------E--Y-------------------
-K-----------D----------------------------R----R----------P-
---L----------------------R----T----------S----V------------
N-------D-A----N------------T-------M----------A------------
-------------------D------L-------L----------R--------------
---------S------------------HG-----------------------------Y
------------------------------------------------------------
-----------E---------------V---------K----------------------
------V-----------L-----------------T-----------------------
D-------------------------------------------E---------------
----------TP-----------------------------CPP----------------
--------T------------K---------------------------E---------N
--------I-----------------LKV------A------------L-----------
-------------------A------E-----------MK---------Q----------
-------K-------------------R---------------------D--------E-
------------V------------------G-----N------A--------L------
I---------------YF--SG-H-----G---Y---------L-------D--------
------------------------------------------------------------
-------------------------RD--------------G------------------
------------------N----------Y-------Y--------L-----------I-
----P---------K----------------D-------------------------A--
------------------------------------------------------------
-------------------N------GA--------------------------------
----T---------SS----Y------------------I-S-----------------E
-E-------------------------------E--------L----------NQ-----
------Y-----I--K-------D------------------------------------
------------I-------K--------N-----L------------A-----------
------I------II---DAC---------------------------------------
--N-----------S-----------G-----------------------------ALL-
D----------------------------------------VTAE---------------
----------------------------------GQL----------LLA----------
SS----------------------------------------------------------
------------------------------------------------------------
------------------------------------------------------------
-------------------------------------
>tr|A0A151E3V3|A0A151E3V3_9EURY Uncharacterized protein OS=Thermoplasmatales archaeon SG8-52-2 OX=1803817 GN=AYK21_02890 PE=4 SV=1
------KWAVLIG-----V----------GFN---PHQYVY-------------------
SR----------------------------------------------------------
------------------------------------------------------------
R-------D-L----YK-------------------L----------K------------
-------------------K------I-------L----------I--------------
------------------------------------------------------------
NGG---------------------WD--------------E-------------------
-----------N------------H--I---------H----------------------
------I-----------LL----------------------------------------
E-------------------------------------------E---------------
----------K--------------------------------A----------------
--------T------------R---------------------------A---------A
--------I------------------IN------S------------F-----------
-------------------T------W------------L---------I----------
-------D-------------------N-----------G---------M--------D-
------------G------------------D-----D------F--------L------
F---------------FY--SGTH-----G---Y---------Y----------------
------FQD-------------------R--------------------------SP---
-------------------------LDE-----------PDG------------------
------------K-----D----------EF---------------I-----------Q-
----P---------F----------------D----------------------------
------------------------------------------------------------
---------------------------------------------YDW--------ET--
--------------DD----F-----------------CI-------------------T
-D----------------D--------------E--------L----------AN-----
------L-----F--N-------S------L-----------------P-----------
------------V------I---------N-----M------------S-----------
------I------II---EAC---------------------------------------
--H-----------S-----------G-----------------------------GMLD
G-----------------------------------------------------------
------------------------------------------------------------
------------------------------------------------------------
------------------------------------------------------------
------------------------------------------------------------
-------------------------------------
>tr|A0A2I0PYW8|A0A2I0PYW8_9EURY Peptidase C14 OS=Methanobacteriales archaeon HGW-Methanobacteriales-2 OX=2013816 GN=CVV29_10560 PE=4 SV=1
------KRALCVG-----I----------N-------N--FK----------------Y-
FP-----------S---------------------------------A----------A-
---L----------------------R----G----------C----V------------
N-------D-A----N------------D-------M----------E------------
-------------------N------L-------L----------K--------------
------------------------I---L-------------------------------
FE----------------------FQ---------------------------SD-----
-----------N---------------I---------V----------------------
------K-----------L-----------------A-----------------------
D-------------------------------------------A---------------
----------K--------------------------------A----------------
--------T------------K---------------------------A---------N
--------I------------------MK------N------------L-----------
-------------------Q------E------------M---------L----------
-------V-------------------G-----------A---------K--------S-
------------G------------------K---YSH------L--------V------
F---------------TM--SS-H-----G---T---------Q-------V--------
-------PD------------------------LS------G-------------D----
-------E--------S---------D--------------R-----V------------
------------------D----------E-------A--------F-----------C-
----P---------Y----------------D-------------------------L--
-------------------------------KE---------------------------
-K-------------------Q----D-----------------EWD-------------
----P---------EH----I------------------I-V------------------
-D----------------D--------------E--------L--R--------D-----
------L-----F--I-------Q------L----------P------D-----------
------E-----I----------------V-----L------------E-----------
------V------FL---DTC---------------------------------------
--H-----------S-----------G-----------------------------TG--
------------------------------------------L-----------------
-------------------------------------------------K----------
-----------------------------------------------------AIDL---
------------------IW------D---RQT------RY------I-----------P
PP-----------------------------SLEAFKRVDGKRQRGLNKALL----EKG-
------------------MRQ----------------
>tr|A0A1V5XMT4|A0A1V5XMT4_9EURY Caspase domain protein OS=Euryarchaeota archaeon ADurb.Bin190 OX=1852877 GN=BWY13_01649 PE=4 SV=1
-------HALLIG-----A----------G-------A----------------------
----------------------------------------------------------D-
---L----------------------A----F----------T----V------------
D-------D-A----R------------G-------I----------A------------
-------------------D------I-------L----------K--------------
---------D--------------P--ER-------------------------------
CA----------------------YP---------------------------AE-----
-----------Q---------------V---------E----------------------
------L-----------L-----------------T-----------------------
G-------------------------------------------E---------------
----------G--------------------------------A----------------
--------S------------R---------------------------Q---------A
--------V------------------LD------A------------L-----------
-------------------D------R------------L---------A----------
-------K-------------------R-----------S---------D--------E-
------------S-----------------S------T------A--------V------
V---------------YF--SG-H-----G---Y--------------------------
-------------------------------------------------------RA---
-------S--------T---------P-----------IG-------D------------
------------------A----------Y-------F--------L-----------I-
----P---------F----------------G-------------------------V--
-------------------------------DM---------------------------
-G--------------------------------------------R-------------
---LK---------DT----A------------------I-S------------------
-G----------------S--------------E--------F--A--------A-----
------K-----L--Q-------A------I-----------------R-----------
------A-----K----------------K-----L------------M-----------
------L------LL---DCC---------------------------------------
--H-----------A-----------G-----------------------------GV--
------------------------------------------G-----------------
-------------------------------------------------M----------
AK----------------------------------------------------------
-------------------------------GL------EL------A-----------K
------------------------------------------------------------
-------------------------------------
>tr|A0A2K3JIC7|A0A2K3JIC7_9EURY Uncharacterized protein OS=Thermoplasmata archaeon M9B2D OX=1933280 GN=BV458_02750 PE=4 SV=1
-------WALFVA-----A----------D-------N--F-------------------
-P-----------KDN-E-----------------------------S----------K-
---L----------------------G----N----------G----G------------
L-------FLA----E------------N-------I----------S------------
-------------------S------Y-------LI---------E--------------
---------N--------------------------------------------------
CS----------------------YS---------------------------TS-----
-----------N---------------I---------I----------------------
------I-----------LF----------------------------------------
D-------------------------------------------DGW-------------
--------IRANNGYGA-PV-------QTLQQRQYKYRISYGGA----------------
--------T------------K---------------------------E---------N
--------V------------------IA------S------------I-----------
-------------------N------Y------------I---------V----------
-------K-------------------E-----------S---------N--------K-
------------Y------------------DDS---E------V--------F------
I---------------WV--FG-H-----G---Y--------------------------
-------GI---------------------------------------------------
--------------------------ENS---------FAGG---KILEKS--AVF----
----------------------------------------------------------L-
----W-------------------------DD-------------------------I--
------------------------------------------------------------
-------------------LTD------------------------KD------------
-----------------------------------------------------------F
-G-------------------------------N--------L-----------------
------------L--L-------N------L-----------------Q-----------
------------S-------K--------K-----T------------C-----------
------I------LI---DAC---------------------------------------
--Y-----------S-----------G-----------------------------GF--
------------------------------------------------------------
------------------------A----------------------D-K----------
TI----------------------------------------------------------
------------------------------------------------------------
------------------------------------------------------------
-------------------------------------
>tr|A0A2K3JHK5|A0A2K3JHK5_9EURY Uncharacterized protein OS=Thermoplasmata archaeon M9B2D OX=1933280 GN=BV458_04260 PE=4 SV=1
------KWALFIA-----A----------S-------N--F-------------------
-P-----------LPN-E-----------------------------S----------K-
---L----------------------G----N----------G----G------------
L-------YLA----E------------D-------M----------A------------
-------------------A------Y-------FI---------E--------------
---------N--------------------------------------------------
YQ----------------------YP---------------------------TS-----
-----------Q---------------I---------M----------------------
------I-----------LF----------------------------------------
D-------------------------------------------DGW-------------
--------IRSDNGYGT-KQ-------RTLQERIHEYDITYAAA----------------
--------T------------K---------------------------A---------N
--------V------------------LA------S------------L-----------
-------------------Q------Y------------F---------I----------
-------D-------------------E-----------S---------N--------K-
------------Y------------------DDS---E------M--------F------
L---------------WI--FN-H-----G---L--------------------------
-------GN---------------------------------------------------
--------------------------QNKT--------FTGG---KIFERS--EIF----
----------------------------------------------------------L-
----W-------------------------DN-------------------------T--
------------------------------------------------------------
-------------------LTD------------------------KE------------
-----------------------------------------------------------L
-G-------------------------------D--------L-----------------
------------L--A-------P------L-----------------E-----------
------------S-------K--------K-----V------------T-----------
------I------IV---DAC---------------------------------------
--Y-----------A-----------G-----------------------------GF--
------------------------------------------------------------
------------------------A----------------------D-R----------
TIA---------------------------------------------------------
------------------------------------------------------------
------------------------------------------------------------
-------------------------------------
>tr|A0A2H9QWQ0|A0A2H9QWQ0_9EURY Uncharacterized protein (Fragment) OS=Euryarchaeota archaeon CG_4_9_14_3_um_filter_38_12 OX=1975559 GN=CO114_01450 PE=4 SV=1
------KYALLVG-----S----------S-------G----------------------
-----------------------------------------------G----------N-
---L----------------------D----Y----------T----D------------
D-------D-V----Y------------D-------M----------C------------
-------------------D------V-------L----------I--------------
---------N-------------------------------------------------N
CY----------------------FA----------------------------------
-----------TENI-----------KV--------------------------------
------L----------ID-----------------------------------------
A-------------------------------------------N---------------
--------ATK--------------------------------E----------------
--------N-----------IK---------------------------N---------N
--------I------------------T--------------------------------
--------------------------A------------F---------V----------
-------S-------------------K-----------A---------K----------
------------K-------D----------D-----T------V--------I------
F---------------FF--SG-H-----G---Y--------------------------
------------------------------------------------------------
------------------------------------------------------------
-------------------N-----------------H--------H-----------I-
----S---------V---------------YGSA-----------------------I--
-------------------------------SD---------------------------
--------------------DE--------------------------------------
--------------LN-----------------------L-W-----------------F
-N-------------------------------D--------T----------KS-----
------N-----L-----------------------------------------------
------------------------------------------------------------
------VI-----II---DSC---------------------------------------
--H-----------S-----------GY----------------------------MVE-
-----------------------NIK----------------------------------
------------------------------------------------------------
------------------------------------------------------------
------------------------------------------------------------
------------------------------------------------------------
-------------------------------------
>tr|A0A2H9QW89|A0A2H9QW89_9EURY Uncharacterized protein OS=Euryarchaeota archaeon CG_4_9_14_3_um_filter_38_12 OX=1975559 GN=CO114_03860 PE=4 SV=1
------KYAVIVG-----I----------N-------D--Y-------------------
-------------QY---------------------------I----S----------D-
---L----------------------S----Y----------C----V------------
N-------D-A----N------------D-------W----------K------------
-------------------G--------------Y----------L--------------
---------QG-----------------Q-------------------------------
-S----------------------YT-I--------------------------S-----
-----------S---------------F--------------------------------
------------------F-----------------T-----------------------
N-------------------------------------------S---------------
----------Q--------------------------------A----------------
--------T------------E---------------------------T---------N
--------I------------------KN------A------------I-----------
-------------------A------D------------A---------I----------
-------S-------------------Q-----------A---------G--------S-
------------T------------------G-----T------V--------V------
F---------------IF--SG-H-----G------------------------------
-----------------------------------------GK------------YS---
-------EA-------G--------LS--------------G------------------
-----------------------------TG-----SV--------C-----------Y-
----C---------Y----------------D-------------------------GST
S-----------------------------------------------------------
-------------------SGT----SGN---------------FQDT------------
------------------------------------------------------------
---------------------------------E--------L----------QS-----
------S-----F--S-------G------Y-----------------------------
------------T-------G--------K-----V------------F-----------
------I------FL---DSC---------------------------------------
--R-----------S-----------G-----------------------------GMNE
VV---------------------------------------SS-----------------
------------------------------------------------------------
-------------------------------------------------DPNGANR----
------------------------------------------------------------
------------------------------------------------------------
-------------------------------------
>tr|A0A2H9QUE0|A0A2H9QUE0_9EURY Uncharacterized protein (Fragment) OS=Euryarchaeota archaeon CG_4_9_14_3_um_filter_38_12 OX=1975559 GN=CO114_05770 PE=4 SV=1
------KVALVIG-----I----------S-------N--Y-------------------
-D-----------GT---------------------------R----Y----------D-
---L----------------------Q----Y----------C----D------------
D-------D-A----R------------D-------W----------A------------
-------------------N--------------Y----------L--------------
---------KG-----------------K-------------------------------
-G----------------------YT-V--------------------------H-----
-----------T---------------L--------------------------------
------------------I-----------------------------------------
D-------------------------------------------G---------------
----------Q--------------------------------A----------------
--------T------------Y---------------------------N---------N
--------I------------------AS------E------------I-----------
-------------------D------W------------L---------N----------
-------S-------------------A-----------E---------N--------A-
------------G------------------D-----E------V--------A------
F---------------CY--AG-H-----G------------------------------
-----------------------------------------II------------E----
--------------------------R--------------K------------------
-----------------------------LG-----SC--------I-----------L-
----T---------S----------------D-------------------------LYK
V-----------------------------------------------------------
-------------------SYK----W---------------------------------
------------------------------------------------------------
------------------------------------------F----------VD-----
------K-----F--S-------T------F-----------------S-----------
------------S-------A--------K-----I------------F-----------
------F------CF---DAC---------------------------------------
--Q---------------------------------------------------------
------------------------------------------------------------
------------------------------------------------------------
------------------------------------------------------------
------------------------------------------------------------
------------------------------------------------------------
-------------------------------------
>tr|A0A347ANM5|A0A347ANM5_9EURY Peptidase C14 OS=Methanobacterium sp. BAmetb5 OX=2025351 GN=CIT02_09735 PE=4 SV=1
------KRALCVG-----I----------N-------N--FK----------------N-
FP-----------S---------------------------------A----------A-
---L----------------------R----G----------C----V------------
N-------D-A----N------------D-------M----------E------------
-------------------K------L-------L----------K--------------
------------------------N---L-------------------------------
FG----------------------FQ---------------------------AV-----
-----------D---------------I---------V----------------------
------K-----------L-----------------T-----------------------
D-------------------------------------------T---------------
----------K--------------------------------A----------------
--------T------------K---------------------------T---------N
--------I------------------MK------N------------L-----------
-------------------K------E------------M---------V----------
-------H-------------------G-----------A---------K--------S-
------------G------------------K---YSH------I--------I------
F---------------TM--SS-H-----G---T---------Q-------V--------
-------PD------------------------LS------G-------------D----
-------E--------P---------D--------------R-----V------------
------------------D----------E-------A--------F-----------C-
----P---------N----------------D-------------------------L--
-------------------------------AQ---------------------------
-K-------------------G----D-----------------DWD-------------
----S---------NH----I------------------I-V------------------
-D----------------D--------------E--------L--R--------D-----
------L-----F--I-------Q------I----------P------E-----------
------D-----V----------------V-----L------------E-----------
------V------YL---DTC---------------------------------------
--H-----------S-----------G-----------------------------TG--
------------------------------------------L-----------------
-------------------------------------------------K----------
-----------------------------------------------------AIDL---
------------------LF------G---RQT------RY------I-----------P
PP-----------------------------SLEAFKRVDGKRQRGLNKSLL----EKG-
------------------MVQ----------------
>tr|Q64CN1|Q64CN1_9ARCH Uncharacterized protein OS=uncultured archaeon GZfos1D1 OX=286721 GN=GZ1D1_33 PE=4 SV=1
-------YALIVG-----I----------A-------T--Y-------------------
-K-----------D-P-K------------------------I----P----------K-
---L----------------------N----Y----------T----T------------
H-------D-A----K------------A-------V----------F------------
-------------------D------L-------L----------V--------------
---------D------------------P-----DMA-----------------------
-G----------------------FK-K--------------------------E-----
-----------N---------------V---------K----------------------
------I-----------F-----------------L-----------------------
D-------------------------------------------G---------------
----------E--------------------------------A----------------
--------T------------S---------------------------F---------N
--------I------------------KD------A------------I-----------
-------------------S-----------------SWL---------F----------
-------K-------------------N-----------A---------K--------E-
------------D------------------S-----I------V--------F------
V---------------FF--AG-H-----G---G---------V-------E--------
-------ED-RFD----------------------T-----E------------------
-------------------------KDN-----------LAK------------------
-------------------------------------Y--------L-----------L-
----P---------Y----------------D-------------------------T--
-------------------------------DF---------------------------
---------------------D------------------------NF------------
----Y---------AS----A------------------L-S-----------------N
-S-------------------------------D--------F----------NR-----
------L-----L--L-------S------I-----------------K-----------
------------S-------R--------R-----L------------V-----------
------V------FM---DSC---------------------------------------
--Y-----------S-----------G-----------------------------G---
-----------------------------------------V------------------
-----------------------------------------------SEK----------
KA---------------------------------------------------RDVK---
-IVE--------------------------------------------------------
------------------------------------------------------------
-------------------------------------
>tr|Q64CN2|Q64CN2_9ARCH Polysaccharide deacetylase OS=uncultured archaeon GZfos1D1 OX=286721 GN=GZ1D1_32 PE=4 SV=1
---------VVIG-----I----------G-------K--YKDE----------------
-----------------------------------------------G-------I-PA-
---L----------------------K----Y----------A----K------------
E-------D-A----I------------E-------I----------Y------------
-------------------N------I-------L----------T--------------
-------DPKY-------------------------------------------------
GG----------------------F---------------------------PRE-----
-----------N---------------V---------K----------------------
------L-----------L-----------------L-----------------------
D-------------------------------------------E---------------
----------Q--------------------------------A----------------
--------T------------L---------------------------T---------E
--------I------------------KS------A------------MG----------
-------------------T------F------------L---------A----------
-------R-------------------N-----------A---------G--------E-
------------N------------------D-----M------V--------C------
I---------------YF--AG-H-----G---S---------P-------EL-------
--------D-PTG------------------------------------------K----
-------A-----------------DD--------------K-----L------------
------------------E----------K-------F--------I-----------V-
----P---------Y----------------D-------------------------A--
-----------------------------KKDDL--------------------------
--------------------FG----YGLSM-------DVIREI----------------
------------------------------------------------------------
------------------------------------------L----------DK-----
------R-----------------------I-----------------------------
------E-----S-------K--------R-----A------------V-----------
------F------FI---DSC---------------------------------------
--Y-----------S-----------G-----------------------------E---
------------------------------------------------------------
-----------------------------------------------AGG----------
R-----------------------------------------------TFSRPDVA----
------------------------------------------------------------
------------------------------------------------------------
-------------------------------------
>tr|A0A1F9YNP5|A0A1F9YNP5_9EURY Uncharacterized protein (Fragment) OS=Euryarchaeota archaeon RBG_13_31_8 OX=1797976 GN=A3K77_06425 PE=4 SV=1
------RFALVIG----------------N------SK--Y-------------------
-A-----------H----------------------------G----E----------F-
---L-----------------L----N---------------P----V------------
N-------D-A----N------------A-------M----------A------------
-------------------K------V-------L----------E--------------
---------K----------------------V---------------------------
-G----------------------F-----------------------------------
-----------E---------------V--------------------------------
------E-----------S----------------YT-----------------------
D-----------------------------------------------------------
-------------------------------------------A----------------
--------D------------Q---------------------------K---------T
--------I------------------KM------A------------M-----------
-------------------D------S------------F---------G----------
-------I-------------------K-----------L---------E--------N-
------------H------------------Q------------V----G---L------
F---------------YY--AG-H-----G---V---------Q-------V--------
--------N---------------------------------------------------
-----------------------------------------G------------------
------------N-----N------------------Y--------I-----------I-
----P---------V----------------D-------------------------A--
-------------------------------N-------------------------LY-
-I-------------------E----N-------------------DV--------EY--
--------------DC-----------------------V-E-----------------V
-G-------------------------------R--------I-----------------
------------L--G-------K------M-----------------E-----------
------A-----S-------G---C----E-----T-----N------I-----------
------V------IL---DAC---------------------------------------
--R-----------D-----------------------------------------N---
-----------------------P-----------------F-E----------------
R-----R-----------------W-----------S-----------GR----------
S-------------V--------------------------------------K-T----
--Q-------------------G-------------------------------------
------------------------------------------------------------
-------------------------------------
>tr|A0A1V4TJB4|A0A1V4TJB4_9EURY Caspase domain protein OS=Methanobacterium sp. PtaB.Bin024 OX=1811674 GN=A4E25_00171 PE=4 SV=1
------KVALCVG-----I----------N-------N--FK----------------N-
FP-----------S---------------------------------A----------A-
---L----------------------R----G----------C----V------------
N-------D-V----N------------D-------M----------E------------
-------------------K------I-------L----------K--------------
------------------------D---L-------------------------------
LG----------------------FQ---------------------------AQ-----
-----------E---------------V---------V----------------------
------K-----------L-----------------I-----------------------
D-------------------------------------------S---------------
----------E--------------------------------A----------------
--------T------------K---------------------------T---------R
--------I------------------MN------D------------L-----------
-------------------K------K------------I---------V----------
-------E-------------------G-----------A---------K--------S-
------------G------------------R---YDH------V--------V------
F---------------SM--SS-H-----G---T---------Q-------V--------
-------PD------------------------LS------G-------------D----
-------E--------P---------D--------------R-----V------------
------------------D----------E-------A--------F-----------C-
----P---------Y----------------D-------------------------L--
-------------------------------AQ---------------------------
-S-------------------G----D-----------------DWD-------------
----P---------EH----I------------------I-V------------------
-D----------------D--------------E--------L--R--------D-----
------L-----F--I-------Q------L----------P------G-----------
------D-----V----------------L-----L------------E-----------
------V------FL---DTC---------------------------------------
--H-----------S-----------G-----------------------------TG--
------------------------------------------L-----------------
-------------------------------------------------K----------
-----------------------------------------------------AIDL---
------------------IW------D---RQT------RY------I-----------P
PP-----------------------------SMEGFQKMEGKRQ----------------
-------------------------------------
>tr|A0A151EZG9|A0A151EZG9_9EURY Uncharacterized protein OS=Thermoplasmatales archaeon SG8-52-3 OX=1803818 GN=AYK22_06030 PE=4 SV=1
------KWAIFIA-----A----------S-------N--F-------------------
-P-----------EEN-E-----------------------------S----------K-
---L----------------------G----N----------G----G------------
L-------NLA----E------------K-------I----------S------------
-------------------A------H-------FI---------E--------------
---------N--------------------------------------------------
LG----------------------YS---------------------------TS-----
-----------N---------------I---------I----------------------
------V-----------LF----------------------------------------
D-------------------------------------------DGW-------------
--------IREDNGYGD-PI-------MTLDERKHDYNITYGAA----------------
--------T------------K---------------------------E---------T
--------L------------------VS------T------------I-----------
-------------------N------Y------------V---------V----------
-------D-------------------E-----------S---------N--------K-
------------F------------------SDS---E------I--------F------
L---------------WI--SS-H-----G---C--------------------------
-------GD---------------------------------------------------
--------------------------SDRI--------LFGG---RVLKRS--ELF----
----------------------------------------------------------L-
----W-------------------------DD-------------------------T--
------------------------------------------------------------
-------------------LSD------------------------KE------------
-----------------------------------------------------------L
-S-------------------------------D--------I-----------------
------------L--S-------G------L-----------------K-----------
------------S-------K--------K-----T------------C-----------
------I------IV---DAC---------------------------------------
--Y-----------S-----------G-----------------------------GF--
------------------------------------------------------------
------------------------A----------------------D-K----------
TI----------------------------------------------------------
------------------------------------------------------------
------------------------------------------------------------
-------------------------------------
>tr|A0A256XPV5|A0A256XPV5_9EURY Uncharacterized protein OS=Thermoplasmatales archaeon ex4572_165 OX=2012525 GN=B6U98_00145 PE=4 SV=1
------------------------------------------------------------
------------------------------------------------------------
------------------------------------------------------------
----------A----E------------D-------M----------A------------
-------------------A------Y-------FI---------E--------------
---------E--------------------------------------------------
LN----------------------FP---------------------------TS-----
-----------N---------------I---------F----------------------
------I-----------LF----------------------------------------
D-------------------------------------------DGW-------------
--------IRDDNGYGR-RI-------EPVEQRTHQYDVHYSGA----------------
--------T------------E---------------------------E---------N
--------V------------------QT------I------------I-----------
-------------------H------Q------------V---------V----------
-------E-------------------G-----------A---------S--------H-
------------Q------------------PDS---E------V--------F------
L---------------WF--AG-H-----G---A--------------------------
-------GD---------------------------------------------------
--------------------------DNNK--------WTGG---KIMERS--TLF----
----------------------------------------------------------L-
----W-------------------------DG-------------------------S--
------------------------------------------------------------
-------------------LSD------------------------RV------------
-----------------------------------------------------------L
-G-------------------------------D--------M-----------------
------------L--Y-------S------L-----------------R-----------
------------A-------D--------K-----T------------T-----------
------I------IV---DAC---------------------------------------
--F-----------S-----------G-----------------------------GF--
------------------------------------------------------------
------------------------A----------------------D-K----------
T-----------------------------------------------------------
------------------------------------------------------------
------------------------------------------------------------
-------------------------------------
>tr|A0A151ESN5|A0A151ESN5_9EURY Uncharacterized protein OS=Thermoplasmatales archaeon SG8-52-3 OX=1803818 GN=AYK22_02040 PE=4 SV=1
-------WALIVG-----V----------G-------V--Y-------------------
-------------YNN-PD-----------------QDR--------P----------S-
---M----------------------L----D----------A----V------------
D-------N-L----Y------------S-------------------------------
-------------------S------L-------I----------S--------------
---------S-----------------------------PN-------------------
------------------------W-----------------------------Q-----
---------VDH---------------I---------H----------------------
------V-----------L-----------------K-----------------------
------------------------------G-------------S---------------
----------Q--------------------------------A----------------
--------T------------T---------------------------L---------N
--------L------------------IR------E------------L-----------
-------------------I------W------------L---------I----------
-------K-------------------N-----------E---------R--------A-
------------G------------------D-----M------T--------L------
I---------------YI--TT-H-----G---T--------------------------
-------PL-RNSGGLPVDLPPKDENDGD-----DE-----A------------------
----------------L---------V--------------M------------------
-------------------------------------Y--------YGF--------ER-
----L---------Y----------------D-------------------------H--
-------------------------------F----------------------------
------------------------------------------------------------
-----------------------------------------------------------T
-D--------------------DMLKFFLRF-----------------------------
------------L--Q--------------------------------------------
------------S-------E--------G-----L------------C-----------
------M------II---DSC---------------------------------------
--F-----------S-----------G-----------------------------GF--
------------------------------------------------------------
------------------------------------------------ND----------
PI-------------------------------------------------NTG-KS---
-SEI------------------------------------Q-------------------
------------------------------------------------------------
-------------------------------------
>tr|A0A256XN38|A0A256XN38_9EURY Uncharacterized protein OS=Thermoplasmatales archaeon ex4572_165 OX=2012525 GN=B6U98_01870 PE=4 SV=1
----------------------------------------Y-------------------
S-----------------------------------------------------------
------------------------------------------------------------
------------------------------------------------------------
-------------------S------L-------L----------L--------------
------------------------------------------------------------
SSN---------------------WK--------------E-------------------
-----------E------------N--I---------I----------------------
------L-----------LI----------------------------------------
N-------------------------------------------E---------------
----------D--------------------------------A----------------
--------T------------Y---------------------------D---------N
--------I------------------TK------A------------L-----------
-------------------D------E------------M---------S----------
-------T-------------------K-----------V---------T--------E-
------------N------------------D-----I------F--------L------
F---------------QW--QG-H-----G---S---------E----------------
------VPD-------------------N--------------------------DN---
--------------------------DE-----------YDG------------------
------------T-----D----------EI---------------I-----------C-
----P---------Y----------------D----------------------------
------------------------------------------------------------
---------------------------------------------LNM--------NQ--
--------------SI----Y------------------L-------------------T
-D----------------D--------------N--------L----------NY-----
------Y-----F--S-------N------I-----------------N-----------
------------S------K---------A-----Q------------I-----------
------I------IV---ESC---------------------------------------
--L-----------S-----------G-----------------------------GLVN
GQ---------------------N------------------------------------
D-----------------------I-----------------------------------
D-----------------------------------------------------------
------------------------------------------------------------
------------------------------------------------------------
-------------------------------------
>tr|A0A1V4YFK7|A0A1V4YFK7_9EURY Caspase domain protein OS=Methanobacterium sp. PtaU1.Bin097 OX=1811675 GN=A4E26_01972 PE=4 SV=1
------KKALCVG-----I----------N-------N--FK----------------N-
YP-----------G---------------------------------S----------S-
---L----------------------N----G----------C----I------------
N-------D-A----Y------------D-------M----------E------------
-------------------E------I-------L----------V--------------
------------------------Q---Y-------------------------------
MG----------------------FE---------------------------EK-----
-----------D---------------V---------V----------------------
------K-----------L-----------------V-----------------------
D-------------------------------------------K---------------
----------E--------------------------------A----------------
--------T------------K---------------------------S---------N
--------I------------------MK------N------------L-----------
-------------------Q------E------------M---------V----------
-------G-------------------G-----------A---------M--------S-
------------G------------------E---YDR------L--------I------
F---------------SM--SS-H-----G---T---------Q-------M--------
-------PD------------------------VS------G-------------D----
-------E--------P---------D--------------D-----F------------
------------------D----------E-------A--------F-----------C-
----P---------Y----------------D-------------------------L--
-------------------------------DV---------------------------
-K-------------------G----D-----------------EWD-------------
----P---------DR----I------------------I-L------------------
-D----------------D--------------E--------L--H--------D-----
------L-----F--T-------Q------L----------P------E-----------
------D-----V----------------S-----L------------E-----------
------V------YL---DTC---------------------------------------
--H-----------S-----------G-----------------------------TG--
------------------------------------------L-----------------
-------------------------------------------------R----------
-----------------------------------------------------AMEP---
------------------LH------D---REP---------------------------
------------------------------------------------------------
-------------------------------------
>tr|A0A1Q8A2X9|A0A1Q8A2X9_9ARCH Uncharacterized protein OS=archaeon 13_1_20CM_2_54_9 OX=1805008 GN=AUG19_09725 PE=4 SV=1
-------HAIVIG-----L----------E-------T--Y-------------------
-R-----------N-------------------------H--L----P----------K-
---A----------------------D----Y----------A----G------------
Q-------D-A----Q------------V-------M----------A------------
-------------------E------Y-------L----------A--------------
---------K------------------T---M---------------------------
-G----------------------YE-E--------------------------A-----
-----------N---------------V---------A----------------------
------V-----------L-----------------L-----------------------
N-------------------------------------------E---------------
----------R--------------------------------A----------------
--------T------------K---------------------------G---------D
--------L------------------EK------Y------------I-----------
-------------------E------S-----------WL---------P----------
-------NRV-----------------E---------------------K----------
------------D------------------D-----S------V--------F------
I---------------FY--SG-H-----G---A--------------------------
-------PN------------------------PRT-----G------------------
--------------------------EA--------------------------------
-------------------------------------Y--------L-----------V-
----P---------Y----------------D-------------------------G--
------------------------------------------------------------
---------------------D-----------------------PTF------------
---IE---------NT----G------------------Y-P-----------------L
------------------K--------------R--------L----------YQ-----
------H-----L--A-------NL-----------------------P-----------
------------A-------K--------E-----V------------I-----------
------V------VL---DSC---------------------------------------
--F-----------S-----------G-----------------------------AG--
------------------------------------------------------------
------------------------------------------------------------
------------------------------------------------------------
------------------------------------------------------------
------------------------------------------------------------
-------------------------------------
>tr|A0A1V5AFV4|A0A1V5AFV4_9EURY Caspase domain protein OS=Methanosaeta sp. PtaU1.Bin016 OX=1811686 GN=A4E46_01331 PE=4 SV=1
-------FAIVIG-----I----------D-------E--Y-------------------
-K-----------D----------------------------R----R----------P-
---L----------------------R----T----------S----V------------
N-------D-A----N------------T-------M----------A------------
-------------------D------L-------L----------R--------------
---------S------------------HG-----------------------------Y
------------------------------------------------------------
-----------E---------------V---------K----------------------
------V-----------L-----------------T-----------------------
D-------------------------------------------E---------------
----------TP-----------------------------CPP----------------
--------T------------K---------------------------E---------N
--------I-----------------LKV------A------------L-----------
-------------------A------E-----------MK---------Q----------
-------K-------------------R---------------------D--------E-
------------V------------------G-----N------A--------L------
I---------------YF--SG-H-----G---Y---------L-------D--------
------------------------------------------------------------
-------------------------RD--------------G------------------
------------------N----------Y-------Y--------L-----------I-
----P---------K----------------D-------------------------A--
------------------------------------------------------------
-------------------N------GA--------------------------------
----T---------SS----Y------------------I-S-----------------E
-E-------------------------------E--------L----------NQ-----
------Y-----I--K-------D------------------------------------
------------I-------K--------N-----L------------A-----------
------I------II---DAC---------------------------------------
--N-----------S-----------G-----------------------------ALL-
D----------------------------------------VTAE---------------
----------------------------------GQL----------LLA----------
SS----------------------------------------------------------
------------------------------------------------------------
------------------------------------------------------------
-------------------------------------
>tr|A0A0Q0VM52|A0A0Q0VM52_9EURY Uncharacterized protein OS=Methanoculleus sp. SDB OX=1735326 GN=APR53_09660 PE=4 SV=1
------RYAILIA-----S----------S-------K--F-------------------
-M-----------DN-------------------------R-L----N----------N-
---L----------------------R----C----------P----P------------
K-------D-I----E------------K-------F----------G------------
-------------------E------L-------L----------E--------------
---------S-----------------PK-------------------------------
YGR---------------------FT----------------------------------
-------------------------------------K----------------------
------V-----------V-----------------R-----------------------
C-------------------------------------------L---------------
----------N--------------------------------E----------------
--------P------------S---------------------------H---------E
--------I------------------LL------K------------I-----------
-------------------E------K------------L---------L----------
-------Q-------------------E-----------A---------K--------K-
------------D------------------G-----L------V--------L------
I---------------YY--SG-H-----G---K--------------------------
------RQQNTGSL---------------------------HL-----------------
------------------------------------------------------------
-----------------------------AT------C--------N-----------T-
----Q---------V----------------D-------------------------H--
----------------------------LNST----------------------------
--------------------------------------------SIPV------------
------------------------------------------------------------
------------------E--------------T--------V----------KE-----
------Y-----V--K-------TV-----G-----------------H-----------
------------T-------E--------K-----V------------A-----------
------L------IL---DCC---------------------------------------
--Y-----------S-----------G-----------------------------A---
------------------------------------------------------------
-----------------------------------------------AGQ----------
DFK--------------------------------------------------SGVD---
-DEIE-------------------------------------------------------
------------------------------------------------------------
-------------------------------------
>tr|A0A2H6GWB8|A0A2H6GWB8_9ARCH Caspase domain protein OS=archaeon BMS3Abin16 OX=2005740 GN=BMS3Abin16_00880 PE=4 SV=1
------RIALIVG-----I----------N-------Y--Y-------------------
-E-----------H----------------------------G----S----------T-
---L----------------------Y----G----------C----V------------
D-------D-A----H------------A-------V----------K------------
-------------------A------V-------M----------E--------------
---------R------------------H----------DG-------------------
-G-------------A------VNF-----------------------------D-----
---------------------------C---------M----------------------
------L-----------L-----------------T-----------------------
GT-------------------------G-QS-------------D---------------
----------C--------------------------------V----------------
--------D------------R---------------------------G---------D
--------L------------------KD------H------------I-----------
-------------------K------K------------L---------F----------
-------E-----------------------------------------T--------E-
------------A------------------E-----T------A--------L------
F---------------YF--AG-H-----G---H--------------------------
-------IE-AT-----------------------------G------------------
-----------------------------------------G------------------
-------------------------------------Y--------L-----------L-
----A---------T----------------D-------------------------S--
-------------------------------SR---------------------------
---------------------G--------------------------------------
------------------------------------------------------------
-D----------------E--------GVSLS-E--------I----------LT-----
------L-----A--N-------A------S-----------------P-----------
------------A-------T--------N-----K------------I-----------
------I------VL---DSC---------------------------------------
--H-----------S-----------G---------------------------------
------------------------------------------------------------
------------------------------------------------------------
---------------------------------------------------IAGTPP---
-S----------------------------------------------------------
NEQLAT------------------------------------------------------
-------------------------------------
>tr|A0A2V3J9N4|A0A2V3J9N4_9EURY Uncharacterized protein OS=ANME-1 cluster archaeon OX=2056316 GN=C4B55_01450 PE=4 SV=1
------------------------------------------------------------
------------------------------------------------------------
------------------------------------------A----D------------
S-------D-A----Y------------D-------M----------Y------------
-------------------G------L-------L----------T--------------
------------------------S---E---F---------------------------
NNN---------------------WK---------------------------KE-----
-----------N---------------V---------R----------------------
------L-----------LV----------------------------------------
S-----------------------------------------------------------
-------------------------------------------T--ADGT----------
---------------------K---------------------------H---------D
--------C------------------TR------T-------KIRNGI-----------
-------------------S------W------------M---------A----------
-------S-------------------E-----------A---------D--------E-
------------D------------------D-----V------S--------L------
F---------------FY--AG-H-----G---G--------------------------
------YQT-DVTPL----------------------------------------D----
-------E------------------SD-------------G---N--------------
------------------D-----------------EY--------I-----------C-
--------------P---------------E-----------------------------
------------------------------------------------------------
------------------------------------------------------------
--------------GG----N------------------I-L-----------------D
-D-------------------------------E--------L----------NN-----
------W-----L--S-------A------V-----------------P-----------
--------------------G--------Y-----K------------L-----------
------V------AL---DSC---------------------------------------
--F-----------S-----------G---------------------------------
----------------------------------------GFIK----------------
AD----G----------------------------------------AEV----------
RS---------------------------------------------------V------
------------------------------------------------------------
------------------------------------------------------------
-------------------------------------
>tr|A0A2V3JBX0|A0A2V3JBX0_9EURY Uncharacterized protein OS=ANME-1 cluster archaeon OX=2056316 GN=C4B55_01715 PE=4 SV=1
------KYALIVG-----I----------G-------Q--Y-------------------
------------------------------QY----GDIYG-L----R----------D-
---I----------------------K----T----------A----V------------
P-------D-A----K------------A-------I----------R------------
-------------------N------L-------L----------V--------------
----------------------------T-------------------------------
GYD-------------------FIDD-T--------------------------T-----
-----------H---------------T---------K----------------------
------M-----------L-----------------L-----------------------
N-------------------------------------------E---------------
----------E--------------------------------A----------------
--------T------------R---------------------------K---------N
--------I------------------IN------N------------I-----------
-------------------G------R------------L---------A----------
-------G-------------------T-----------A---------D--------D-
------------N------------------D-----R------F--------V------
F---------------YF--AG-H-----G------------------------------
-----------------------------------------SN-----------------
--------------------------DS-------------S------------------
------------------E-----------E------Y--------L-----------L-
----P---------Y----------------D-------------------------T--
----------------------------Y-------------------------------
--------------------------------------PY---PDNEL--------A---
--------------RF----K------------------I-S------------------
-----------------SE--------------D--------I----------AD-----
------K-----I--L--------------L-----------------H-----------
------------R-------S--------T-----V------------A-----------
------L------IF---DSC---------------------------------------
--N-----------S-----------G-----------------------------GM--
------------------------------------------------------------
------------------------------------------------------------
---------------------------------------------------AKETDD---
------------------------------------------------------------
------------------------------------------------------------
-------------------------------------
>tr|A0A2H9MJ73|A0A2H9MJ73_9EURY Uncharacterized protein (Fragment) OS=Euryarchaeota archaeon CG01_land_8_20_14_3_00_38_12 OX=1975560 GN=COS08_05470 PE=4 SV=1
------KYAVIVG-----I----------N-------D--Y-------------------
-------------QY---------------------------I----S----------D-
---L----------------------S----Y----------C----V------------
N-------D-A----N------------D-------W----------K------------
-------------------G--------------Y----------L--------------
---------QG-----------------Q-------------------------------
-S----------------------YT-I--------------------------S-----
-----------S---------------F--------------------------------
------------------L-----------------T-----------------------
N-------------------------------------------S---------------
----------Q--------------------------------A----------------
--------T------------E---------------------------T---------N
--------I------------------KN------A------------I-----------
-------------------A------D------------A---------I----------
-------S-------------------Q-----------A---------G--------S-
------------T------------------G-----T------V--------V------
F---------------IF--SG-H-----G------------------------------
-----------------------------------------GK------------YS---
-------EA-------G--------LS--------------G------------------
-----------------------------TG-----SV--------C-----------Y-
----C---------Y----------------D-------------------------GST
S-----------------------------------------------------------
-------------------SGT----SGN---------------FQDT------------
------------------------------------------------------------
---------------------------------E--------L----------QS-----
------S-----F--S-------G------Y-----------------------------
------------T-------G--------K-----V------------F-----------
------I------FL---DSC---------------------------------------
--R-----------S-----------G-----------------------------GMNE
VV---------------------------------------SS-----------------
------------------------------------------------------------
-------------------------------------------------DPNGANR----
------------------------------------------------------------
------------------------------------------------------------
-------------------------------------
>tr|A0A2H9MJL9|A0A2H9MJL9_9EURY Uncharacterized protein OS=Euryarchaeota archaeon CG01_land_8_20_14_3_00_38_12 OX=1975560 GN=COS08_04480 PE=4 SV=1
------KVALVIG-----I----------S-------N--Y-------------------
-D-----------GT---------------------------R----Y----------D-
---L----------------------Q----Y----------C----D------------
D-------D-A----R------------D-------W----------A------------
-------------------N--------------Y----------L--------------
---------KG-----------------K-------------------------------
-G----------------------YT-V--------------------------H-----
-----------T---------------L--------------------------------
------------------I-----------------------------------------
D-------------------------------------------G---------------
----------Q--------------------------------A----------------
--------T------------Y---------------------------N---------N
--------I------------------AS------E------------I-----------
-------------------D------W------------L---------N----------
-------S-------------------A-----------E---------N--------A-
------------G------------------D-----E------V--------A------
F---------------CY--AG-H-----G------------------------------
-----------------------------------------IK------------E----
--------------------------R--------------K------------------
-----------------------------LG-----SC--------I-----------L-
----T---------S----------------D-------------------------LYK
V-----------------------------------------------------------
-------------------SYK----W---------------------------------
------------------------------------------------------------
------------------------------------------F----------VD-----
------K-----F--S-------T------F-----------------S-----------
------------S-------A--------K-----I------------F-----------
------F------CF---DAC---------------------------------------
--Q-----------I-----------G-----------------------------DMRS
LG---------------------------------------TN-----------------
------------------------------------------------------------
------------------------------------------------------------
------------------------------------------------------------
------------------------------------------------------------
-------------------------------------
>tr|A0A151E1X5|A0A151E1X5_9EURY Uncharacterized protein OS=Thermoplasmatales archaeon SM1-50 OX=1803815 GN=AYK25_02410 PE=4 SV=1
------KYALVIG-----I----------S-------D--Y-------------------
-E-----------GT---------------------------G----N----------D-
---L----------------------Q----Y----------C----D------------
D-------D-A----M------------D-------W----------K------------
-------------------N--------------F----------L--------------
---------QG-----------------E-------------------------------
-G----------------------YT-V--------------------------T-----
-----------L---------------L--------------------------------
------------------T-----------------------------------------
D-------------------------------------------N---------------
----------Q--------------------------------A----------------
--------T------------A---------------------------N---------N
--------I------------------DA------A------------V-----------
-------------------N------D------------L---------L----------
-------V-------------------D-----------E---------D--------G-
------------N------------------D-----Y------V--------V------
L---------------TY--SG-H-----G------------------------------
-----------------------------------------VS------------Y----
--------------------------P--------------G------------------
-----------------------------YG-----SC--------V-----------I-
----S---------H----------------D-------------------------LYY
M-----------------------------------------------------------
-------------------THG----W---------------------------------
------------------------------------------------------------
------------------------------------------L----------EQ-----
------K-----F--D-------S------S-----------------D-----------
------------S-------P--------H-----I------------Y-----------
------F------AF---DAC---------------------------------------
--Q-----------I-----------G-----------------------------DF--
------------------------------------------------------------
------------------------------------------------------------
------------------------------------------------------------
------------------------------------------------------------
------------------------------------------------------------
-------------------------------------
>tr|A0A151E812|A0A151E812_9EURY Uncharacterized protein OS=Thermoplasmatales archaeon SM1-50 OX=1803815 GN=AYK25_01590 PE=4 SV=1
------KWAVLIA-----C----------SG----GVT--Y-------------------
-E-----------R--------------------------------------------H-
---E----------------------R----R----------D----R------------
N-------D-V----R------------V-------L----------K------------
-------------------Q------I-------LN---------K--------------
---------N--------------------------------------------------
G-----------------------WD---------------------------DD-----
-----------H---------------I---------L----------------------
------V-----------LM----------------------------------------
E-------------------------------------------E---------------
------------------------------------------EA----------------
--------T------------K---------------------------E---------A
--------I------------------LD------D------------S-----------
-------------------F------Q------------W---------L----------
-----RDN-------------------G-----------E---------D--------E-
------------D------------------D-----L------I--------I------
F---------------FF--SG-H-----G---Y---YHT---G----------------
--------D---------------------------------------------------
--------------------------QP--------------------------------
-----------PV-----D---EP---DGRD-----EI--------L-----------H-
----P-------------------------WD-------------------------P--
------------------------------------------------------------
-------------------DFA------------------------GWN-----------
--------------PD----L------------------F-I-----------------I
-D-------------------------------D--------V--L-------AE-----
------K-----F--D-------I------L-----------------K-----------
------------S-------H--------N-----L------------V-----------
------I------IM---HTC---------------------------------------
--H-----------A-----------G-----------------------------G---
------------------------------------------------------------
-------------------------------------------------W----------
IDGES-------------------------------------------------------
------------------------------------------------------------
------------------------------------------------------------
-------------------------------------
>tr|A0A347AGH5|A0A347AGH5_9EURY Uncharacterized protein OS=Methanobacterium sp. BRmetb2 OX=2025350 GN=CIT01_07620 PE=4 SV=1
------KYAYLVG-----I----------S-------Q--YQEDN---------------
---------------------------------------------------------QE-
---L----------------------T----L----------G----S------------
S-------D-A----I------------N-------F----------K------------
-------------------A------F-------L----------E--------------
---------KS-----------------A------------------------------G
FK----------------------T-----------------------------------
-----------N---------------N---------T----------------------
------H-----------LR----------------V-----------------------
D-------------------------------------------S---------------
----------G--------------------------------AK---------------
--------S------------V---------------------------Q----------
--------I------------------TN------D------------L-----------
-------------------K------N------------Y---------S----------
-------Q-------------------I-----------T---------S--------S-
------------N------------------DL-----------F--------I------
M---------------YY--SG-H-----G---D---------R-------VKT------
-NKS-GNAD-FE------------------------------------------------
------------------------------------------------------------
-------------------------------------Y--------I-----------I-
--------------C----------------P-------------------------Y--
-----------------------------DDTYD--------------------------
------------------------------------------------------------
-YKNS---------LR----G---------------------------------------
-S-------------------------------E--------F----------QL-----
------L-----V--K-------E------I-----------------------------
------D-----A-------K--------N-----L------------V-----------
------F------IF---DSC---------------------------------------
--N-----------S-----------G-----------------------------G---
-------------------------------------------MIE--------------
------------------------------------D----------LTT----------
N----------------------------------------------------NPSS---
-K----------------------------------------------------------
------------------------------------------------------------
-------------------------------------
>tr|A0A2I0N7N2|A0A2I0N7N2_9EURY Uncharacterized protein OS=Thermoplasmata archaeon HGW-Thermoplasmata-1 OX=2013852 GN=CVT48_04445 PE=4 SV=1
------KWAVVDG-----L----------S-------D--Y-------------------
--------------PG------------------------T-G----N----------D-
---L----------------------P----D----------C----H------------
T-------D-A----L------------N-------V----------W------------
-------------------D------Y-------L----------V--------------
----------------------------G-------------------------------
--S-------------------CNFS-R--------------------------E-----
-----------R---------------T---------F----------------------
------L-----------L-----------------L-----------------------
N-------------------------------------------S---------------
----------S--------------------------------A----------------
--------T------------T---------------------------K---------N
--------V------------------KA------A------------I-----------
-------------------D------Y------------I---------G----------
-------A-------------------H-----------S---------D--------D-
------------A------------------S-----V------F--------V------
Y---------------YH--SG-H-----G---P---------A----------------
------PGANPTDG---------------------------AV-----------------
--------------------------E---------------------------------
-----------------------------AG------I--------C-----------L-
----Y---------D----------------E----------------------------
------------------------------------------------------------
---------------------------------------------NAM--------R---
--------------ST----L------------------N-E------------------
-----------------W-----------------------------------FS-----
------V-----L-----------------------------------------------
-----------------K-YE--------R-----F------------V-----------
------F------IT---DSC---------------------------------------
--F-----------A-----------G-----------------------------EF--
------------------------------------------------------------
------------------------------------------------------------
------------------------------------------------------------
------------------------------------------------------------
------------------------------------------------------------
-------------------------------------
>tr|A0A151E0L9|A0A151E0L9_9EURY Uncharacterized protein OS=Thermoplasmatales archaeon SG8-52-4 OX=1803819 GN=AYK24_02530 PE=4 SV=1
------KYALVIG-----I----------A-------D--Y-------------------
-K-----------GI---------------------------M----N----------D-
---L----------------------R----Y----------C----D------------
D-------D-A----M------------E-------W----------K------------
-------------------S--------------F----------L--------------
---------ET-----------------N-------------------------------
-G----------------------YT-V--------------------------K-----
-----------T---------------L--------------------------------
------------------I-----------------------------------------
D-------------------------------------------K---------------
----------Q--------------------------------A----------------
--------K------------A---------------------------N---------N
--------I------------------DT------E------------I-----------
-------------------N------N------------L---------L----------
-------A-------------------L-----------E---------D--------G-
------------N------------------D-----Y------V--------V------
L---------------TY--SG-H-----G------------------------------
-----------------------------------------AK------------Y----
--------------------------S--------------G------------------
-----------------------------YG-----SC--------I-----------I-
----S---------Q----------------D-------------------------LYY
M-----------------------------------------------------------
-------------------THG----W---------------------------------
------------------------------------------------------------
------------------------------------------F----------EQ-----
------K-----F--M-------N------A-----------------D-----------
------------S-------P--------H-----I------------Y-----------
------F------TF---DAC---------------------------------------
--E-----------I-----------G-----------------------------DFQ-
------------------------------------------------------------
------------------------------------------------------------
------------------------------------------------------------
------------------------------------------------------------
------------------------------------------------------------
-------------------------------------
>tr|A0A151DZA2|A0A151DZA2_9EURY Uncharacterized protein OS=Thermoplasmatales archaeon SG8-52-4 OX=1803819 GN=AYK24_08870 PE=4 SV=1
------KWAVFIA-----A----------S-------N--F-------------------
-P-----------NDN-E-----------------------------S----------K-
---L----------------------G----N----------G----A------------
L-------NLA----E------------Q-------M----------A------------
-------------------A------Y-------FI---------Q--------------
---------D--------------------------------------------------
LS----------------------YS---------------------------TN-----
-----------N---------------I---------F----------------------
------I-----------LF----------------------------------------
D-------------------------------------------DGW-------------
--------IRQDNGYGE-PY-------ETLQERTHEYDITYAGT----------------
--------N------------K---------------------------E---------T
--------V------------------RS------V------------M-----------
-------------------N------Y------------I---------V----------
-------E-------------------K-----------S---------N--------K-
------------F------------------DDS---E------V--------F------
I---------------WI--AS-H-----G---C--------------------------
-------GN---------------------------------------------------
--------------------------EKRK--------FFGG---KLFERS--AIY----
----------------------------------------------------------L-
----W-------------------------DD-------------------------T--
------------------------------------------------------------
-------------------FTD------------------------RE------------
-----------------------------------------------------------L
-G-------------------------------N--------I-----------------
------------L--S-------N------L-----------------K-----------
------------S-------H--------K-----T------------C-----------
------V------IV---DAC---------------------------------------
--Y-----------S-----------G-----------------------------GF--
------------------------------------------------------------
------------------------A----------------------D-K----------
TIFNKR------------------------------------------------------
------------------------------------------------------------
------------------------------------------------------------
-------------------------------------
>tr|A0A2K3J7K4|A0A2K3J7K4_9EURY Uncharacterized protein OS=Thermoplasmata archaeon M8B2D OX=1933278 GN=BV456_08175 PE=4 SV=1
------KWAVIIG-----I----------S-------D--YRGVGN--------------
----------------------------------------------------------D-
---L----------------------Q----Y----------C----------------D
D-------D-A----Q------------D-------M----------Y------------
-------------------N------Y-------L----------L--------------
------------------------A---K-------------------------------
-G----------------------YP---------------------------AE-----
-----------N---------------I---------K----------------------
------L-----------L-----------------K-----------------------
D-------------------------------------------K---------------
----------S--------------------------------A----------------
--------K------------S---------------------------T---------A
--------I------------------VS------A------------I-----------
-------------------N------W------------L---------G----------
-------S-------------------Q-----------E---------N--------E-
------------T------------------S-----E------V--------V------
F---------------FY--SG-H-----G---S---------T-------Y--------
-------DG-YN-------------------------------------------D----
------------------------------------------------------------
------------------------------------------------------------
--------------G----------------D-------------------------T--
-------------------------------EYT--------------------------
-DE------------------T----IVS-------------------------------
---AD---------LY----L------------------I-L------------------
-D----------------G--------------Q--------L--Q--------Q-----
------L-----F--S-------------------------T----F-E-----------
------S-----D----------------K-----I------------S-----------
------F------IF---DSC---------------------------------------
--F-----------S-----------G-----------------------------GM--
------------------------------------------D-----------------
-------------------------------------------------D----------
------------------------------------------------------------
------------------------------------------------------------
------------------------------------------------------------
-------------------------------------
>tr|A0A2K3JBT0|A0A2K3JBT0_9EURY Uncharacterized protein OS=Thermoplasmata archaeon M8B2D OX=1933278 GN=BV456_03030 PE=4 SV=1
------KWALFIA-----A----------D-------N--F-------------------
-P-----------EDN-E-----------------------------S----------K-
---L----------------------G----N----------G----G------------
L-------YLA----E------------N-------I----------S------------
-------------------S------Y-------LV---------E--------------
---------N--------------------------------------------------
CG----------------------YP---------------------------TS-----
-----------N---------------V---------I----------------------
------I-----------LF----------------------------------------
D-------------------------------------------DGW-------------
--------IRSDNGYGS-PI-------QTLQQRSHKYRITYGGA----------------
--------I------------K---------------------------E---------N
--------V------------------VS------A------------I-----------
-------------------N------Y------------I---------I----------
-------E-------------------E-----------S---------N--------K-
------------F------------------DDS---E------V--------F------
I---------------WV--FG-H-----G---Y--------------------------
-------GT---------------------------------------------------
--------------------------ENR---------FAGG---KILERS--AVF----
----------------------------------------------------------L-
----W-------------------------DD-------------------------I--
------------------------------------------------------------
-------------------LTD------------------------KD------------
-----------------------------------------------------------L
-G-------------------------------G--------L-----------------
------------L--S-------G------L-----------------K-----------
------------S-------K--------K-----T------------S-----------
------V------II---DAC---------------------------------------
--Y-----------S-----------G-----------------------------GF--
------------------------------------------------------------
------------------------A----------------------D-K----------
TI----------------------------------------------------------
------------------------------------------------------------
------------------------------------------------------------
-------------------------------------
>tr|A0A089ZFG5|A0A089ZFG5_METFO Peptidase C14 caspase catalytic subunit p20 OS=Methanobacterium formicicum OX=2162 GN=BRM9_0883 PE=4 SV=1
------KQALCVG-----I----------N-------N--FK----------------N-
YP-----------S---------------------------------A----------A-
---L----------------------Q----G----------C----V------------
N-------D-A----D------------D-------M----------Q------------
-------------------S------L-------L----------K--------------
------------------------N---L-------------------------------
LG----------------------FQ---------------------------DT-----
-----------D---------------I---------V----------------------
------K-----------L-----------------T-----------------------
D-------------------------------------------T---------------
----------K--------------------------------A----------------
--------T------------K---------------------------T---------N
--------I------------------IK------N------------L-----------
-------------------K------E------------M---------V----------
-------E-------------------G-----------A---------K--------N-
------------G------------------K---YSY------L--------V------
F---------------SM--SS-H-----G---T---------Q-------V--------
-------PD------------------------LS------G-------------D----
-------E--------P---------D--------------R-----A------------
------------------D----------E-------A--------F-----------C-
----P---------Y----------------D-------------------------L--
-------------------------------AQ---------------------------
-K-------------------G----D-----------------VWD-------------
----P---------KH----I------------------I-T------------------
-D----------------D--------------E--------L--R--------D-----
------L-----F--I-------Q------L----------P------K-----------
------D-----V----------------L-----L------------E-----------
------V------YL---DTC---------------------------------------
--H-----------S-----------G-----------------------------TG--
------------------------------------------L-----------------
-------------------------------------------------K----------
-----------------------------------------------------AIDF---
------------------LL------D---RKP------RY------L-----------P
PP-----------------------------SMEAFLKVDGKRPRG--------------
-------------------------------------
>tr|A0A0F8G904|A0A0F8G904_METMZ Uncharacterized protein OS=Methanosarcina mazei OX=2209 GN=DU33_15430 PE=4 SV=1
-----------VG-----I----------N---------KY-------------------
LH----------------------------------------L----P---------KEL
---H---------------------LN----FC---------A-----------------
N-------D-A----K-------------------IV----------Y------------
-------------------DKY----SQYPC--------------EY-------------
---------K--------------------------------------------------
------------------------------------------------------------
-----------E---------------L--------------------------------
------L-----------L-----------------------------------------
D-------------------------------------------E---------------
----------T--------------------------------A----------------
--------T------------R---------------------------A---------N
--------I------------------LN------K------------L-----------
-------------------E------D------------IKK-------V----------
-------S-------------------R---------------------D----------
------------E------------------D-----Y------F--------I------
F---------------SF--AG-H-----G---F--------------------------
-------TS---------------------------------------------------
------AE---------------------------------G------------------
------------------E---------------------------INSTNTF-----IC
----T---------H----------------D----------------------------
------------------------------------------------------------
--------------------FQ-----------------------NGYT-----------
--------------HT----T------------------I-R-----------------L
-S-------------------------------E--------I----------KE-----
------A-----I--N----Y---------I-----------------K-----------
------------A-------S---S----K------------------F-----------
------I------IF---DSC---------------------------------------
--H-----------S-----------G-----------------------------GA--
----------------------------------I-------------------------
R------------------------------------------------R--------DF
PLLNLRE-----INV-------------------------------NKILELLGENA---
----------------------G-------TCI--------------IT--------ACD
------------------------------------------------------------
-------------------------------------
>tr|A0A0F8QZI3|A0A0F8QZI3_METMZ Peptidase C14 OS=Methanosarcina mazei OX=2209 GN=DU31_01185 PE=4 SV=1
------RKALVIG-----I----------N-------D--Y-------------------
-K-----------GKD----------------------ENQ-D----A----------S-
---L----------------------E----G----------C----V------------
N-------D-A----I------------Y-------I----------A------------
-------------------S------I-------L----------E--------------
---------K------------------N----------ED-------------------
-G-------------S------PNF-----------------------------D-----
---------------------------V---------K----------------------
------L-----------I-----------------T-----------------------
NP----------------------------P-------------N---------------
----------T--------------------------------T----------------
--------D------------I---------------------------P---------T
--------I------------------RW------L------------I-----------
-------------------E------E------------L---------F----------
-------E-----------------------------------------A--------S-
------------N------------------D-----V------A--------L------
F---------------YY--AG-H-----G---L--------------------------
-------LK-ST-----------------------------G------------------
-----------------------------------------G------------------
-------------------------------------Y--------I-----------V-
----T---------S----------------D-------------------------F--
-------------------------------RQ---------------------------
---------------------Y--------------------------------------
------------------------------------------------------------
-N----------------E--------GISMQ-E--------I----------LE-----
------L-----A--T-------N------S-----------------E-----------
------------A-------R--------S-----K------------I-----------
------I------IL---DCC---------------------------------------
--H-----------S-----------G---------------------------------
------------------------------------------------------------
------------------------------------------------------------
---------------------------------------------------SFATSN---
-L----------------------------------------------------------
GNPNVS-----------------N--LCNE---------LTVITAS--------------
-------------------------------------
>tr|A0A2H4VC42|A0A2H4VC42_9EURY Peptidase C14 OS=Methanobacterium subterraneum OX=59277 GN=BK007_06310 PE=4 SV=1
------KRALCVG-----I----------N-------N--FK----------------Y-
FP-----------S---------------------------------A----------A-
---L----------------------R----G----------C----V------------
N-------D-A----N------------D-------M----------E------------
-------------------N------L-------L----------K--------------
------------------------I---L-------------------------------
FE----------------------FQ---------------------------SD-----
-----------N---------------I---------V----------------------
------K-----------L-----------------T-----------------------
D-------------------------------------------A---------------
----------K--------------------------------A----------------
--------T------------K---------------------------A---------N
--------I------------------MK------N------------L-----------
-------------------Q------E------------M---------L----------
-------V-------------------G-----------A---------K--------S-
------------G------------------K---YSH------L--------V------
F---------------TM--SS-H-----G---T---------Q-------V--------
-------PD------------------------LS------G-------------D----
-------E--------S---------D--------------R-----V------------
------------------D----------E-------A--------F-----------C-
----P---------Y----------------D-------------------------L--
-------------------------------KE---------------------------
-K-------------------Q----D-----------------EWD-------------
----P---------EH----I------------------I-V------------------
-D----------------D--------------E--------L--R--------D-----
------M-----F--I-------Q------L----------P------D-----------
------E-----I----------------V-----L------------E-----------
------V------FL---DTC---------------------------------------
--H-----------S-----------G-----------------------------TG--
------------------------------------------L-----------------
-------------------------------------------------K----------
-----------------------------------------------------AIDL---
------------------IW------D---RQT------RY------I-----------P
PP-----------------------------SLEAFKRVDGKRQRGLNKALL----EKG-
------------------MRQ----------------
>tr|A0A1Q9NF29|A0A1Q9NF29_9ARCH Uncharacterized protein OS=Candidatus Heimdallarchaeota archaeon LC_3 OX=1841598 GN=HeimC3_39340 PE=4 SV=1
-------FAFLVG-----V------G---N----------Y-------------------
-E-----------N----------------------------P----T----------D-
---F----------------------N---EY----------P--FII------------
N---H-----VL---E--------------------L----------E------------
-------------------Q------I-------LI------------------------
-----------------------------------------------------------D
SGK---------------------YS---------------------------AG-----
-----------N---------------I---------K----------------------
------K-----------L----------------ITGHG--------------------
--------------------------------------------E---------------
----------E-----------IK-------------------P----------------
--------T------------R---------------------------G---------K
--------I------------------IN------E------------L-----------
-------------------S------T------------I---------S----------
-------E-------------------K-----------T---------K--------E-
------------G------------------D--------H---L--------L------
V---------------YF--IG-HG----G--FY--------------------------
-------DD---------------------------------------------------
------------------------------------------------------------
------------D-----N------------------Y--------L-----------Y-
----P---------Y----------------G-------------------------A--
---------HH--------------------NKS--------------------------
---------------------N-----------------------PNV------------
---LK---------DT----S------------------I-S-----------------F
KN-------------------------------H--------V-----------------
---------------K-------KY-----L-----------------K---------D-
------------S----------------H-----L-----KD-----I-----------
-----IV------IV---DAC---------------------------------------
--RDKVIA------A-----------G---------------------------------
----------------------------------------GMTD----------------
-----------------------------------------------NKK----------
SG---------------------------------------------------SENT---
QDD---------------------------------------------------------
------------------------------------------------------------
-------------------------------------
>tr|A0A1Q9N4R2|A0A1Q9N4R2_9ARCH Uncharacterized protein OS=Candidatus Heimdallarchaeota archaeon LC_3 OX=1841598 GN=HeimC3_50140 PE=4 SV=1
-------VAILIG-----I----------S-------K--Y-------------------
-I-----------N----------------------------F----N----------D-
---L----------------------P----A----------C----K------------
S-------D-L----N------------H-------I----------H------------
-------------------N------L-------I----------K--------------
---------R-------------------------------------------------T
EK----------------------YQ----------------------------------
-----------EN--------------I--------------------------------
------L----------LI-----------------------------------------
N-------------------------------------------E---------------
----------D--------------------------------S----------------
--------S------------S---------------------------S---------E
--------V------------------KE------Q------------I-----------
-------------------T------S------------F---------V----------
-------N-------------------K-----------F---------F--------KQ
------------E-------I----------D-----E------V--------L------
F---------------YF--SG-H-----G---Q---------I----------------
------------------------------------------------------------
----------------------------------------KG------------------
------------T-----VF-----------------H--------Y-----------I-
----L---------S----------------DFD-----------------------K--
-------------------------------NE---------------------------
--------------------LN--------------------------------------
--------------KT----S------------------I-S-----------------N
-E-------------------------------E--------L----------DQ-----
------W-----L--R-------E------L-----------------G-----------
------------A----------------K-----M------------T-----------
------FK-----IV---DAC---------------------------------------
--H-----------S-----------GT----------------------------K---
-----------------------------------------YIK----------------
-N--------------------------------------------GDFE----------
K--------------------------------------------------QLEKA----
---TAFNKC---------YFLFS-------SSA-----E---------------------
------------------------------------------------------------
-------------------------------------
>tr|F3KKQ7|F3KKQ7_9ARCH Caspase domain-containing uncharacterized protein OS=Candidatus Nitrosoarchaeum limnia SFB1 OX=886738 GN=Nlim_1081 PE=4 SV=1
------KKALVIA-----V----------S-------D--YDV-----------------
------------------------------------------D----S-------L-RN-
---L----------------------S----F----------C----K------------
N-------D-G----D------------D-------M----------H------------
-------------------K------I-------L----------K--------------
---------N------------------L-------------------------------
-G----------------------YD-I-------------------------KNH----
--------EELI---------------G--------------------------------
------Y-----------V-----------------------------------------
D-------------------------------------------G---------------
----------T--------------------------------H----------------
--------M------------Q---------------------------D---------A
--------I------------------YD------F------------F-----------
-------------------H------D------------N---------I----------
-------Q-------------------L-----------D---------D--------T-
-------------------------------------------------L---L------
F---------------YF--SG-H-----G---V--------------------------
-PG-----N---------------------------------------------------
------------------------G-----------------------------------
------------------D-----------------YF--------L-----------A-
----S---------S----------------N-------------------------I--
------------------------------------------------------------
---------------------D----PKIP------------------------------
--------------KK----R-----------------GF-S-----------------F
-E-------------------------------D--------L----------NG-----
------E-----I--V-------NC-----H-----------------S-----------
------------A-------K--------K------------------V-----------
------I------II---DSC---------------------------------------
--Y-----------A-----------G-----------------------------SA--
-----------------------------------------KVDAK--------------
------------------------------------------------GS----------
VIAAAIDAK---------------------------------------------------
------------------------------------------------------------
------------------------------------------------------------
-------------------------------------
>tr|A0A0E3LVZ4|A0A0E3LVZ4_METMZ WD-40 repeat protein OS=Methanosarcina mazei LYC OX=1434114 GN=MSMAL_1333 PE=4 SV=1
------RKALVIG-----I----------D-------N--Y-------------------
-P-----------Y---------------------------------D----------P-
---L----------------------E----G----------C----V------------
N-------D-A----V------------C-------V----------A------------
-------------------S------L-------L----------K--------------
---------K------------------N----------ED-------------------
-G-------------S------PNF-----------------------------D-----
---------------------------V---------R----------------------
------L-----------I-----------------T-----------------------
NP----------------------------S-------------D---------------
----------R--------------------------------Q----------------
--------D------------I---------------------------P---------T
--------T------------------RR------L------------I-----------
-------------------D------E------------L---------F----------
-------E-----------------------------------------T--------H-
------------S------------------D-----V------A--------L------
F---------------YY--AG-H-----G---L--------------------------
-------LK-ST-----------------------------G------------------
-----------------------------------------G------------------
-------------------------------------Y--------I-----------I-
----T---------S----------------D-------------------------F--
-------------------------------KT---------------------------
---------------------H--------------------------------------
------------------------------------------------------------
-N----------------E--------EIPMS-E--------I----------LG-----
------L-----A--I-------N------S-----------------R-----------
------------A-------R--------S-----K------------I-----------
------I------IL---DCC---------------------------------------
--H-----------A-----------G---------------------------------
------------------------------------------------------------
------------------------------------------------------------
---------------------------------------------------SFAE-----
------------------------------------------------------------
------------------------------------------------------------
-------------------------------------
>tr|A0A151EUK8|A0A151EUK8_9EURY Uncharacterized protein OS=Theionarchaea archaeon DG-70-1 OX=1803814 GN=AYK19_03455 PE=4 SV=1
------GWAVLME-----T----------N-------D--F-------------------
PE-----------GY---------------------------------------------
------------------------------------------------------------
--------D-DLPV--------------D-------F----------V------------
-------------------D------IER-----M----------Q--------------
-----------------------------D-ML-------------------------VY
HG----------------------WQ---------------------------KD-----
-----------HML----------------------------------------------
------------------I----------K------------------------------
K-----------------------------------------------------------
----------D--------------------------------G----------------
--------I------------T---------------------------P---------E
--------T---------------------------------------V-----------
-------------------K------E---------GLEY---------L----------
-------KE------------------N-----------A---------D--------K-
------------N------------------D------------I--------V------
L--------------FYI--GS-H-----G------------------------------
------------------------------------------------------------
------------------------------------------------------------
------------------------------------GY--------I-----------R-
----H---------D----------------L-------------------------R--
---------------------------------------------------------W--
---------------------N--------------------------------------
--------------ET-----------F-----------P-------------------L
------------------------------------------------------------
------------------------W-----W-----D-----EI----A-----------
------------I-------K--------K-----R------------V-----------
------L------II---DSC---------------------------------------
--Y-----------S-----------GSFL------------------------PESD--
----------------------SP------------------------------------
Y-----------------------------------------------------------
------------------------------------------------------------
------------------------------------------------------------
------------------------------------------------------------
-------------------------------------
>tr|A0A1Q9PEL6|A0A1Q9PEL6_9ARCH Uncharacterized protein OS=Candidatus Heimdallarchaeota archaeon AB_125 OX=1841596 GN=HeimAB125_05320 PE=4 SV=1
-------YALIVG-----I----------S-------D--Y-------------------
-------------AY---------------------------I----N----------D-
---L----------------------S----Y----------C----D------------
E-------D-A----T------------D-------W----------F------------
-------------------N--------------Y----------L--------------
---------SG-----------------I-------------------------------
-G----------------------YT-H--------------------------I-----
-----------T---------------V--------------------------------
------------------LGDSQPSS-----F--PQY-----------------------
D-------------------------------------------G---------------
----------L--------------------------------A----------------
--------T------------K---------------------------A---------N
--------I------------------LA------E------------L-----------
-------------------A------I------------L---------T----------
-------A-------------------N-----------K---------G--------P-
------------D------------------D-----T------I--------A------
F---------------IF--SG-H-----G------------------------------
-----------------------------------------GA------------F----
--------------------------D--------------S------------------
-----------------------------IQ-----HT--------I-----------C-
----P---------Y----------------D-------------------------TSA
T-----------------------------------------------------------
-------------------VWD----YDL---------------F-DY------------
------------------------------------------------------------
---------------------------------E--------L----------AP-----
------I-----I--G-------S------S-----------------L-----------
------------A-------G--------N-----V------------F-----------
------L------FF---DSC---------------------------------------
--S-----------S-----------G-----------------------------GFI-
------------------------------------------------------------
------------------------------------------------------------
------------------------------------------------------------
------------------------------------------------------------
------------------------------------------------------------
-------------------------------------
>tr|A0A0E3R8Y5|A0A0E3R8Y5_METMZ WD-40 repeat protein OS=Methanosarcina mazei SarPi OX=1434115 GN=MSMAP_1774 PE=4 SV=1
------KKALVVG-----I----------N-------N--Y-------------------
-P-----------A---------------------------------A----------P-
---L----------------------R----G----------C----I------------
N-------D-A----S------------A-------I----------A------------
-------------------T------L-------L----------E--------------
---------T------------------H----------GD-------------------
-G-------------S------PNF-----------------------------D-----
---------------------------V---------R----------------------
------V-----------E-----------------T-----------------------
D-----------------------------------------------------------
----------I--------------------------------P----------------
--------T------------K---------------------------A---------K
--------L------------------KE------H------------I-----------
-------------------D------N------------L---------F----------
-------S-----------------------------------------G--------D-
------------C------------------D-----T------A--------L------
F---------------FF--SG-H-----G---F--------------------------
-------LN-EI-----------------------------G------------------
-----------------------------------------G------------------
-------------------------------------Y--------I-----------V-
----T---------P----------------D-------------------------Y--
-------------------------------KK---------------------------
---------------------Y--------------------------------------
------------------------------------------------------------
-D----------------E--------GVSMD-E--------I----------LS-----
------I-----A--N-------S------S-----------------K-----------
------------I-------K--------D-----K------------I-----------
------I------IL---DCC---------------------------------------
--H-----------S-----------G---------------------------------
------------------------------------------------------------
------------------------------------------------------------
---------------------------------------------------AMGSPN---
-L----------------------------------------------------------
TGNSSL-----------------L--Q---------------------------------
-------------------------------------
>tr|A0A0S1XBM4|A0A0S1XBM4_9EURY Polysaccharide deacetylase OS=Thermococcus barophilus OX=55802 GN=TBCH5v1_1283 PE=4 SV=1
------KYAIVIG-----I----------A-------D--YPGTSN--------------
----------------------------------------------------------D-
---L----------------------Q----Y----------T----------------D
D-------D-A----L------------L-------V----------Y------------
-------------------D------T-------L----------V--------------
------------------------N---V-------------------------------
YG----------------------FK---------------------------PE-----
-----------N---------------I---------I----------------------
------L-----------L-----------------I-----------------------
N-------------------------------------------M---------------
----------S--------------------------------A----------------
--------S------------F---------------------------D---------N
--------I------------------YN------A------------I-----------
-------------------M------T------------L---------K----------
-------S-------------------K-----------V---------T--------P-
------------D------------------D-----E------V--------V------
F---------------YF--SG-H-----G---S---------T-------G--------
-------RA-A--------------------------------------------D----
------------------------------------------------------------
------------------------------------------------------------
--------------G----------------D-------------------------S--
-------------------------------EVI--------------------------
-DE------------------A----IVV----------------HDG--------N---
-PDGQ---------IL----L------------------I-W------------------
-D----------------G--------------Q--------L--K--------A-----
------W-----F--E-------------------------D----F-P-----------
------T-----S----------------R-----V------------I-----------
------F------IF---DSC---------------------------------------
--Y-----------S-----------G-----------------------------GM--
------------------------------------------T-----------------
------------------------------------------------------------
------------------------------------------------------------
------------------------------------------------------------
------------------------------------------------------------
-------------------------------------
>tr|A0A0E3R432|A0A0E3R432_METBA Serine/threonine kinase OS=Methanosarcina barkeri 227 OX=1434106 GN=MSBR2_3131 PE=4 SV=1
---------IIIG-----T----------N-------E--Y-------------------
-S-----------DS--K------------------------I----P----------N-
---L----------------------R----F----------A----E------------
K-------D-A----K------------E-------I----------R------------
-------------------D------I-------L----------L--------------
---------N--------------P---D---I---------------------------
-CG---------------------F-----------------------------D-----
-----------E---------------V---------V----------------------
------E-----------CI----------------------------------------
N-----------------------------------------------------------
-------------------------------------------K----------------
--------T------------R---------------------------T---------Q
--------T------------------FC------E------------L-----------
-------------------D------Q------------L---------L----------
-------K-------------------K-----------V---------E--------S-
------------E------------------D-----L------F--------L------
I---------------YF--SG-H-----G---E--------------------------
-------PD---------------------------------------------------
--------------------------SQ-------------H------------------
------------------D-----------------LC--------L-----------L-
--------------F---------------NN-------------------------T--
-------------------------------RMD--------------------------
----------------------------------------------C-------------
---LL---------PT----S------------------L-N-----------------Y
-S-------------------------------M--------I----------RK-----
------S-----I--D-------A------S-----------------N-----------
------------C-------K--------K-----V------------V-----------
------V------IL---DCC---------------------------------------
--Y-----------S-----------G---------------------------------
----------------------------------------A-------------------
------------------------A----------------------SIK----------
G----------------------------------------------------N-NL---
K-----------------------------------------------------------
------------------------------------------------------------
-------------------------------------
>tr|A0A0E3KWL4|A0A0E3KWL4_9EURY Peptidase C14 caspase catalytic subunit p20 OS=Methanosarcina sp. WH1 OX=1434102 GN=MSWH1_0612 PE=4 SV=1
---------VLKR-----Y----------L-------G--F-------T-----------
-------------DGD--------------------------------------------
------------------------------------------------------------
------------------------------------------------------------
------------------------------------------------------------
------------------------------------------------------------
------------------------------------------------------------
------------------------------------------------------------
------------------------------------------------------------
------------------------------------------------------------
----IIS-LTDDQ------------------------------A----------------
--------T------------K---------------------------A---------N
--------I------------------MA------N------------L-----------
-------------------T------E------------M---------V----------
-------D-------------------G-----------A---------N--------K-
------------GM----------------YN-----Y------L--------F------
F---------------SI--SS-H-----G---TQVPDL-NEDE----------------
-------RD---------------------------------------------------
-----------------------------------------YA-----------------
------------D-----E------------------A--------F-----------C-
----P---------T----------------D-------------------------L--
--------------------------------------------------------AQKG
-D-----------------GWD--------------------------------------
--------------PA----H------------------II-------------------
-----------------TDD-------------E--------L----------ND-----
------L-----F--L-------Q------LP----------------S-----------
------------------------------------------------S-----------
------V------DL---ECV---------------------------------------
--F-----------------------------------------------------DTCH
SGDGL---------KVIDLWDQKPRFMPPPSLKAFKQIKDYMPR----------------
----------------------------------------------GMAE----------
-----------------------------------------------------SLKA---
---------------------KGIGVDHTLWSA-----CRSD-----------------Q
T-----------------------------------------------------------
-------------------------------------
>tr|A0A257A7H9|A0A257A7H9_9EURY Glu-tRNA(Gln) amidotransferase GatDE subunit E (Fragment) OS=Thermoplasmatales archaeon ex4484_30 OX=2012522 GN=B6U81_04795 PE=3 SV=1
------------------------------------------------------------
------------------------------------------------------------
------------------------------------------------------------
K-------D-G----A------------M-------V----------L------------
-------------------D------L-------L----------S--------------
---------HY-------------------------------------------------
YE----------------------F---------------------------PRK-----
-----------N---------------I---------V----------------------
------Y-----------L-----------------S-----------------------
N-------------------------------------------T---------------
----------C--------------------------------A----------------
--------T------------R---------------------------E---------N
--------V------------------KN------A------------M-----------
-------------------K------W------------L---------S----------
-------Q-------------------H-----------T---------N--------N-
------------D------------------S-----K------L--------V------
F---------------WF--SG-H-----G---G---------L-------EI-------
--------N-G-------------------------------------------------
-------D-----------------ND--------------R-----ELI----------
------------D-----G----------K-------L--------V-----------L-
----W---------K----------------D-------------------------C--
-----------------------------LYD----------------------------
------------------------------------------------------------
------------------------------------------------------------
-G-------------------------------D--------V----------AS-----
------F-----F--A-------N------S-----------------------------
------H-----S-------Y--------N-----I------------L-----------
------S------VV---DAC---------------------------------------
--Y-----------S-----------G-----------------------------E---
------------------------------------------------------------
-----------------------------------------------F------------
------------------------------------------------------------
------------------------------------------------------------
------------------------------------------------------------
-------------------------------------
>tr|A0A257A9T0|A0A257A9T0_9EURY Uncharacterized protein OS=Thermoplasmatales archaeon ex4484_30 OX=2012522 GN=B6U81_02505 PE=4 SV=1
------KWALCIG-----I----------S-------D--Y-------------------
-E-----------GT---------------------------V----N----------D-
---L----------------------N----Y----------C----D------------
D-------D-A----R------------D-------W----------A------------
-------------------N--------------F----------L--------------
---------NG-----------------K-------------------------------
-E----------------------YN-V--------------------------V-----
-----------L---------------L--------------------------------
------------------T-----------------------------------------
D-------------------------------------------R---------------
----------Q--------------------------------A----------------
--------T------------A---------------------------K---------A
--------I------------------EA------K------------I-----------
-------------------D------D------------L---------L----------
-------A-------------------N-----------E---------D--------A-
------------D------------------D-----Y------V--------V------
F---------------TY--SG-H-----G------------------------------
-----------------------------------------TT------------Y----
--------------------------R--------------N------------------
-----------------------------YG-----SC--------M-----------I-
----S---------T----------------D-------------------------MVY
I-----------------------------------------------------------
-------------------THG----W---------------------------------
------------------------------------------------------------
------------------------------------------L----------EA-----
------K-----F--D-------S------A-----------------D-----------
------------S-------S--------H-----I------------Y-----------
------F------AF---DAC---------------------------------------
--K-----------I-----------G-----------------------------GFKG
VV---------------------------------------TT-GRV-------------
G-----AFA-------------------------S-N----------KDY----------
SYDG---------------------------------------------DNSMKNGV---
-FTYYQMEG---------WN-------------------HY------NN---------FE
DDSAYA-----------------V--QKME------------------------------
-------------------------------------
>tr|E3GW32|E3GW32_METFV Peptidase C14 caspase catalytic subunit p20 OS=Methanothermus fervidus (strain ATCC 43054 / DSM 2088 / JCM 10308 / V24 S) OX=523846 GN=Mfer_1002 PE=4 SV=1
------KYAILVG-----V----------A-------N--Y-------------------
-Q---------------N------------------------I----R----------P-
---L----------------------K----Y----------T----I------------
N-------D-V----Y------------S-------M----------K------------
-------------------N------L-------L-------------------------
------------------------T---E-------------------------------
-QN---------------------FT----------------------------------
---------------------------T---------Y----------------------
------T-----------LI----------------------------------------
D-----------------------------------------------------------
-------------------------------------------S----------------
-----------------------------------------------------------N
--------A------------------TK------E-------NIKSTI-----------
-------------------Y------N------------V---------S----------
-------S-------------------M-----------V---------K--------E-
------------N------------------D-----T------F--------I------
F---------------YF--SG-H-----G---T--------------------------
------NGP-DLP-----------------------------------------------
------------------------------------------------------------
------------------------------------YY--------I-----------C-
--------------P---------------YD-------------------------A--
-------------------------------K--N-------------------------
------------------------------------------------------------
----L---------LT----C------------------I-R-----------------A
-D-------------------------------E--------L----------AT-----
------W-----I--K-------T------I-----------------N-----------
------------C-------K--------N-----K------------I-----------
------L------IF---DTC---------------------------------------
--F-----------S-----------G---------------------------------
----------------------------------------GLAI----------------
EK----E----------------------------------------NV-----------
------------------------------------------------------------
------------------------------------------------------------
------------------------------------------------------------
-------------------------------------
>tr|A0A0A7LCH3|A0A0A7LCH3_9EURY Caspase domain protein OS=Candidatus Methanoplasma termitum OX=1577791 GN=Mpt1_c10070 PE=4 SV=1
------RKALIIG-----I----------N-------N--Y-------------------
-P-----------R---------------------------------S----------P-
---L----------------------S----G----------C----I------------
N-------D-A----T------------A-------V----------A------------
-------------------E------L-------L----------K--------------
---------T------------------N----------HD-------------------
-G-------------T------KNF-----------------------------D-----
---------------------------V---------L----------------------
------L-----------I-----------------N-----------------------
D-----------------------------------------------------------
----------V--------------------------------K----------------
--------S------------K---------------------------S---------E
--------L------------------MK------H------------I-----------
-------------------K------S------------L---------F----------
-------D-----------------------------------------G--------A-
------------N------------------D-----V------S--------L------
L---------------YF--SG-H-----G---C--------------------------
-------FD-EI-----------------------------G------------------
-----------------------------------------G------------------
-------------------------------------Y--------L-----------V-
----T---------P----------------D-------------------------Y--
-------------------------------KE---------------------------
---------------------N--------------------------------------
------------------------------------------------------------
-D----------------M--------GVNMR-D--------I----------IT-----
------L-----A--S-------K------S-----------------R-----------
------------S-------R--------D-----R------------I-----------
------V------IA---DCC---------------------------------------
--H-----------S-----------G---------------------------------
------------------------------------------------------------
------------------------------------------------------------
---------------------------------------------------MLGSMD---
-I----------------------------------------------------------
TEDTT-------------------------------------------------------
-------------------------------------
>tr|A0A133VSQ2|A0A133VSQ2_9EURY Uncharacterized protein OS=candidate divison MSBL1 archaeon SCGC-AAA385M11 OX=1698288 GN=AKJ60_00125 PE=4 SV=1
-------HALLIG-----V----------S-------N--Y-------------------
-I-----------Q--------------------------G-W----P----------D-
---L----------------------N----S----------V----G------------
H-------D-L----Q------------K-------V----------E------------
-------------------N------V------------------L--------------
---------Q------------------N---R---------------------------
-G----------------------F-----------------------------------
-----------Q---------------V---------R----------------------
------T-----------V-----------------L-----------------------
N-----------------------------------------------------------
-------------------------------------------P----------------
--------D------------S---------------------------K---------K
--------L------------------RW------A------------F-----------
-------------------N------S------------F---------I----------
-------NEY-----------------G-----------F---------E--------P-
------------D------------------N-----R------L--------L------
F---------------FY--SG-H-----G---H--------------------------
-------TR-DKG----------------------R------------------------
----------------------------------------KG------------------
-------------------------------------Y--------L-----------V-
----P---------A----------------D-------------------------A--
-------------------------------PD--------------------------P
-R------------------ED-----------------------EKG------------
---FL---------RK----A------------------L-T-----------------M
------------------D--------------Q--------I----------L------
------A-----W--S-------RR-----I-----------------E-----------
------------A-------K--------H-----A------------L-----------
------F------LF---DSC---------------------------------------
--F-----------S-----------G-----------------------------AV--
-----------------------------------------FKA----------------
-------------------------------------------------K----------
DL---------------------------------------------------P------
--STPP----------------D-I----------------------------------S
RATSLP--------------------VRQ------------FVTAGDAGEAVP---A---
-------------------------------------
>tr|A0A0F8HPX8|A0A0F8HPX8_METMZ Peptidase C14 OS=Methanosarcina mazei OX=2209 GN=DU55_13075 PE=4 SV=1
------KKALVVG-----I----------N-------N--Y-------------------
-P-----------A---------------------------------A----------P-
---L----------------------R----G----------C----I------------
N-------D-A----S------------A-------I----------A------------
-------------------T------L-------L----------E--------------
---------T------------------H----------GD-------------------
-G-------------S------PNF-----------------------------D-----
---------------------------V---------R----------------------
------V-----------E-----------------T-----------------------
D-----------------------------------------------------------
----------I--------------------------------P----------------
--------T------------K---------------------------A---------K
--------L------------------KE------H------------I-----------
-------------------D------N------------L---------F----------
-------S-----------------------------------------G--------D-
------------C------------------D-----T------A--------L------
F---------------FF--SG-H-----G---F--------------------------
-------LN-EI-----------------------------G------------------
-----------------------------------------G------------------
-------------------------------------Y--------I-----------V-
----T---------P----------------D-------------------------Y--
-------------------------------KK---------------------------
---------------------Y--------------------------------------
------------------------------------------------------------
-D----------------E--------GVSMD-E--------I----------LS-----
------I-----A--N-------S------S-----------------K-----------
------------I-------K--------D-----K------------I-----------
------I------IL---DCC---------------------------------------
--H-----------S-----------G---------------------------------
------------------------------------------------------------
------------------------------------------------------------
---------------------------------------------------AMGSPN---
-L----------------------------------------------------------
TGNSSL-----------------L--Q---------------------------------
-------------------------------------
>tr|B6YX88|B6YX88_THEON Polysaccharide deacetylase OS=Thermococcus onnurineus (strain NA1) OX=523850 GN=TON_1213 PE=4 SV=1
------KYAIVIG-----I----------A-------D--YPGTSS--------------
----------------------------------------------------------D-
---L----------------------Q----Y----------T----------------D
D-------D-A----Q------------L-------V----------Y------------
-------------------D------T-------L----------I--------------
------------------------N---V-------------------------------
YG----------------------FK---------------------------PE-----
-----------N---------------I---------I----------------------
------L-----------L-----------------L-----------------------
N-------------------------------------------M---------------
----------D--------------------------------A----------------
--------S------------F---------------------------Y---------N
--------I------------------YN------A------------V-----------
-------------------M------E------------L---------K----------
-------S-------------------K-----------V---------Q--------P-
------------G------------------D-----E------V--------V------
F---------------YF--SG-H-----G---S---------N-------G--------
-------RA-E--------------------------------------------D----
------------------------------------------------------------
------------------------------------------------------------
--------------G----------------D-------------------------D--
-------------------------------EII--------------------------
-DE------------------A----LVT----------------HDG--------N---
-PDGS---------FI----L------------------I-W------------------
-D----------------G--------------Q--------L--K--------A-----
------W-----F--E-------------------------D----F-P-----------
------T-----D----------------R-----I------------I-----------
------F------IF---DSC---------------------------------------
--Y-----------S-----------G-----------------------------GM--
------------------------------------------T-----------------
-------------------------------------------------D----------
LAA---------------------------------------------------------
------------------------------------------------------------
------------------------------------------------------------
-------------------------------------
>tr|R9TA86|R9TA86_METII Peptidase C14 caspase catalytic subunit p20 OS=Methanomassiliicoccus intestinalis (strain Issoire-Mx1) OX=1295009 GN=MMINT_09290 PE=4 SV=1
------KKALVVG-----I----------D-------D--Y-------------------
-D-----------T---------------------------------C----------P-
---L----------------------Y----G----------C----V------------
N-------D-A----E------------A-------V----------A------------
-------------------D------I-------L----------K--------------
---------Q------------------N----------GDE------------------
EK-------------T------INF-----------------------------D-----
---------------------------V---------L----------------------
------K-----------H-----------------L-----------------------
N-----------------------------------------------------------
----------V--------------------------------E----------------
--------N------------K---------------------------G---------H
--------L------------------KH------L------------I-----------
-------------------I------N------------C---------F----------
-------S-----------------------------------------G--------D-
------------A------------------E-----V------A--------L------
F---------------YF--SG-H-----G---Y--------------------------
-------VD-ST-----------------------------G------------------
-----------------------------------------G------------------
-------------------------------------Y--------I-----------V-
----T---------P----------------D-------------------------C--
-------------------------------SE---------------------------
---------------------C--------------------------------------
------------------------------------------------------------
-D----------------V--------GVSMQ-D--------L----------LN-----
------I-----V--N-------N------S-----------------K-----------
------------C-------K--------N-----K------------V-----------
------V------IL---DCC---------------------------------------
--Y-----------S-----------G---------------------------------
------------------------------------------------------------
------------------------------------------------------------
---------------------------------------------------YLG------
------------------------------------------------------------
------------------------------------------------------------
-------------------------------------
>tr|K2RSG7|K2RSG7_METFP Peptidase C14 caspase catalytic subunit p20 OS=Methanobacterium formicicum (strain DSM 3637 / PP1) OX=1204725 GN=A994_06510 PE=4 SV=1
------KKALCVG-----I----------N-------K--FK----------------N-
LP-----------S---------------------------------A----------A-
---L----------------------Q----G----------C----V------------
N-------D-A----D------------D-------M----------E------------
-------------------K------L-------L----------K--------------
------------------------T---L-------------------------------
LG----------------------FQ---------------------------AQ-----
-----------D---------------I---------V----------------------
------K-----------L-----------------T-----------------------
D-------------------------------------------N---------------
----------K--------------------------------A----------------
--------T------------K---------------------------A---------N
--------I------------------IK------N------------L-----------
-------------------K------E------------M---------V----------
-------E-------------------G-----------A---------K--------S-
------------G------------------K---YSY------L--------V------
F---------------SM--SS-H-----G---T---------Q-------V--------
-------PD------------------------LS------G-------------D----
-------E--------P---------D--------------R-----A------------
------------------D----------E-------A--------F-----------C-
----P---------H----------------D-------------------------L--
-------------------------------AQ---------------------------
-K-------------------G----N-----------------VWD-------------
----P---------QH----I------------------I-T------------------
-D----------------D--------------E--------L--R--------D-----
------L-----F--I-------Q------L----------P------E-----------
------N-----V----------------L-----L------------E-----------
------V------YL---DTC---------------------------------------
--H-----------S-----------G-----------------------------TG--
------------------------------------------L-----------------
-------------------------------------------------K----------
-----------------------------------------------------AIDL---
------------------LL------D---RKP------RY------L-----------P
PP-----------------------------SMEAFQEVDG-------------------
-------------------------------------
>tr|A0A0E3NTY9|A0A0E3NTY9_9EURY Serine/threonine kinase OS=Methanosarcina sp. MTP4 OX=1434100 GN=MSMTP_0320 PE=4 SV=1
---------IVIG-----T----------N-------E--Y-------------------
-S-----------DS--K------------------------I----P----------N-
---L----------------------R----F----------A----Q------------
K-------D-A----K------------E-------I----------K------------
-------------------N------I-------L----------L--------------
---------D--------------S---D---I---------------------------
-CG---------------------F-----------------------------D-----
-----------K---------------V---------V----------------------
------D-----------ST----------------------------------------
D-----------------------------------------------------------
-------------------------------------------K----------------
--------T------------S---------------------------V---------Q
--------T------------------FC------D------------I-----------
-------------------E------G------------L---------L----------
-------N-------------------K-----------A---------E--------Y-
------------D------------------D-----S------L--------L------
I---------------YF--SG-H-----G---E--------------------------
-------PD---------------------------------------------------
--------------------------TQ-------------H------------------
------------------D-----------------LC--------L-----------L-
--------------F---------------NN-------------------------T--
-------------------------------RMD--------------------------
----------------------------------------------R-------------
---LL---------AT----S------------------L-N-----------------Y
-S-------------------------------M--------I----------RK-----
------C-----I--D-------A------S-----------------K-----------
------------C-------K--------T-----F------------V-----------
------V------IL---DCC---------------------------------------
--Y-----------S-----------G---------------------------------
----------------------------------------A-------------------
------------------------A----------------------GIK----------
G----------------------------------------------------N-NL---
K-----------------------------------------------------------
------------------------------------------------------------
-------------------------------------
>tr|Q46C71|Q46C71_METBF Uncharacterized protein OS=Methanosarcina barkeri (strain Fusaro / DSM 804) OX=269797 GN=Mbar_A1574 PE=4 SV=1
--------GLVIG----------------N-------N--Y-------------------
-P-----------NS--D-----------------------------K----------K-
---L----------------------R----F----------A----V------------
A-------D-A----L------------A-------M----------K------------
-------------------E------V-------L----------L--------------
---------N--------------K---D---I---------------------------
-CG---------------------F-----------------------------D-----
-----------E---------------V---------I----------------------
------D-----------LI----------------------------------------
D-----------------------------------------------------------
-------------------------------------------R----------------
--------T------------S---------------------------K---------E
--------A------------------LV------E------------V-----------
-------------------E------K------------I---------L----------
-------K-------------------K-----------V------------------D-
------------S------------------N-----L------V--------F------
I---------------YF--SG-H-----G---K--------------------------
-------KD---------------------------------------------------
--------------------------FE-------------N------------------
------------------D-----------------LC--------L-----------L-
--------------F---------------ND-------------------------T--
-------------------------------EED--------------------------
----------------------------------------------A-------------
---LL---------AT----S------------------L-T-----------------F
-D-------------------------------F--------I----------NK-----
------C-----R--R-------Y------P-----------------S-----------
------------R-------K--------S-----V------------I-----------
------I------VL---DCC---------------------------------------
--Y-----------S-----------G---------------------------------
----------------------------------------A-------------------
------------------------A----------------------GKR----------
D----------------------------------------------------TSDV---
IEALK--------------KHSG----------------SGTI---ILT----------S
TGLTG-------------------------------------------------------
-------------------------------------
>tr|A0A2K3J0R6|A0A2K3J0R6_9EURY Uncharacterized protein OS=Thermoplasmata archaeon M11B2D OX=1933281 GN=BV459_04015 PE=4 SV=1
------KWALFIA-----A----------S-------N--F-------------------
-P-----------LSN-E-----------------------------S----------K-
---L----------------------G----N----------G----G------------
L-------YLA----E------------D-------M----------A------------
-------------------A------Y-------FI---------E--------------
---------N--------------------------------------------------
YQ----------------------YP---------------------------TS-----
-----------Q---------------I---------M----------------------
------I-----------LF----------------------------------------
D-------------------------------------------DGW-------------
--------LRSDNGYGT-KQ-------RTLQERIHEYDITYAAA----------------
--------T------------K---------------------------A---------N
--------V------------------LA------S------------L-----------
-------------------Q------Y------------F---------I----------
-------D-------------------E-----------S---------N--------K-
------------Y------------------DDS---E------M--------F------
L---------------WI--FN-H-----G---L--------------------------
-------GN---------------------------------------------------
--------------------------QNKT--------FTGG---KIFERS--EIF----
----------------------------------------------------------L-
----W-------------------------DN-------------------------T--
------------------------------------------------------------
-------------------LTD------------------------KE------------
-----------------------------------------------------------L
-G-------------------------------D--------L-----------------
------------L--A-------P------L-----------------E-----------
------------S-------K--------K-----V------------T-----------
------I------IV---DAC---------------------------------------
--Y-----------A-----------G-----------------------------GF--
------------------------------------------------------------
------------------------A----------------------D-R----------
TIA---------------------------------------------------------
------------------------------------------------------------
------------------------------------------------------------
-------------------------------------
>tr|A0A0E3RIU7|A0A0E3RIU7_METMZ WD-40 repeat protein OS=Methanosarcina mazei S-6 OX=213585 GN=MSMAS_1877 PE=4 SV=1
------RKALVIG-----I----------D-------N--Y-------------------
-P-----------Y---------------------------------D----------P-
---L----------------------E----G----------C----V------------
N-------D-A----V------------C-------V----------A------------
-------------------S------L-------L----------K--------------
---------K------------------N----------ED-------------------
-G-------------S------PNF-----------------------------D-----
---------------------------V---------R----------------------
------L-----------I-----------------T-----------------------
NP----------------------------S-------------D---------------
----------R--------------------------------Q----------------
--------D------------I---------------------------P---------T
--------T------------------RR------L------------I-----------
-------------------D------E------------L---------F----------
-------E-----------------------------------------T--------H-
------------S------------------D-----V------A--------L------
F---------------YY--AG-H-----G---L--------------------------
-------LK-ST-----------------------------G------------------
-----------------------------------------G------------------
-------------------------------------Y--------I-----------I-
----T---------S----------------D-------------------------F--
-------------------------------KT---------------------------
---------------------H--------------------------------------
------------------------------------------------------------
-N----------------E--------EIPMS-E--------I----------LG-----
------L-----A--I-------N------S-----------------R-----------
------------A-------R--------S-----K------------I-----------
------I------IL---DCC---------------------------------------
--H-----------A-----------G---------------------------------
------------------------------------------------------------
------------------------------------------------------------
---------------------------------------------------SFAE-----
------------------------------------------------------------
------------------------------------------------------------
-------------------------------------
>tr|A0A0E3LHX0|A0A0E3LHX0_9EURY Serine/threonine kinase OS=Methanosarcina vacuolata Z-761 OX=1434123 GN=MSVAZ_2737 PE=4 SV=1
--------GLVIG----------------N-------N--Y-------------------
-P-----------DS--D-----------------------------K----------K-
---L----------------------R----F----------A----V------------
A-------D-A----L------------A-------M----------K------------
-------------------E------V-------L----------L--------------
---------N--------------K---D---I---------------------------
-CG---------------------F-----------------------------D-----
-----------E---------------V---------I----------------------
------D-----------LV----------------------------------------
D-----------------------------------------------------------
-------------------------------------------R----------------
--------T------------S---------------------------K---------E
--------A------------------LV------E------------V-----------
-------------------E------K------------I---------L----------
-------K-------------------R-----------V------------------D-
------------S------------------N-----L------V--------F------
I---------------YF--SG-H-----G---K--------------------------
-------KD---------------------------------------------------
--------------------------FE-------------N------------------
------------------D-----------------LC--------L-----------L-
--------------F---------------ND-------------------------T--
-------------------------------EED--------------------------
----------------------------------------------T-------------
---LM---------AT----S------------------L-T-----------------F
-D-------------------------------F--------I----------NK-----
------C-----R--R-------Y------P-----------------S-----------
------------R-------K--------S-----V------------I-----------
------I------IL---DCC---------------------------------------
--Y-----------S-----------G---------------------------------
----------------------------------------A-------------------
------------------------A----------------------GTR----------
D----------------------------------------------------TSDV---
IEALK--------------KHSG----------------SG-------------------
------------------------------------------------------------
-------------------------------------
>tr|A0A257AQI5|A0A257AQI5_9EURY Uncharacterized protein OS=ANME-1 cluster archaeon ex4572_4 OX=2011131 GN=B6V00_01575 PE=4 SV=1
------------------------------------------------------------
------------------------------------------------------------
------------------------------------------A----D------------
S-------D-A----Y------------D-------M----------Y------------
-------------------G------L-------L----------T--------------
------------------------S---E---F---------------------------
NNN---------------------WK---------------------------KE-----
-----------N---------------V---------R----------------------
------L-----------LV----------------------------------------
S-----------------------------------------------------------
-------------------------------------------T--ADGT----------
---------------------K---------------------------H---------D
--------C------------------TR------T-------KIRNGI-----------
-------------------S------W------------M---------A----------
-------S-------------------E-----------A---------D--------E-
------------D------------------D-----V------S--------L------
F---------------FY--AG-H-----G---G--------------------------
------YQT-DVTPL----------------------------------------D----
-------E------------------SD-------------G---N--------------
------------------D-----------------EY--------I-----------C-
--------------P---------------E-----------------------------
------------------------------------------------------------
------------------------------------------------------------
--------------GG----N------------------I-L-----------------D
-D-------------------------------E--------L----------ND-----
------W-----L--S-------A------V-----------------P-----------
--------------------G--------Y-----K------------L-----------
------V------AL---DSC---------------------------------------
--F-----------S-----------G---------------------------------
----------------------------------------GFIK----------------
AD----G----------------------------------------AEV----------
RS---------------------------------------------------V------
------------------------------------------------------------
------------------------------------------------------------
-------------------------------------
>tr|A0A090I2P8|A0A090I2P8_METFO Peptidase C14 caspase catalytic subunit p20 OS=Methanobacterium formicicum OX=2162 GN=DSM1535_0851 PE=4 SV=1
------KRALCVG-----I----------N-------N--FK----------------N-
FP-----------S---------------------------------A----------A-
---L----------------------R----G----------C----V------------
N-------D-A----N------------D-------M----------E------------
-------------------K------L-------L----------K--------------
------------------------N---L-------------------------------
LG----------------------FQ---------------------------AV-----
-----------D---------------I---------V----------------------
------K-----------L-----------------T-----------------------
D-------------------------------------------T---------------
----------K--------------------------------A----------------
--------T------------K---------------------------T---------N
--------I------------------MK------N------------L-----------
-------------------K------E------------M---------V----------
-------H-------------------G-----------A---------K--------S-
------------G------------------K---YSH------I--------I------
F---------------TM--SS-H-----G---T---------Q-------V--------
-------PD------------------------LS------G-------------D----
-------E--------P---------D--------------R-----V------------
------------------D----------E-------A--------F-----------C-
----P---------N----------------D-------------------------L--
-------------------------------AQ---------------------------
-N-------------------G----D-----------------DWD-------------
----S---------NH----I------------------I-V------------------
-D----------------D--------------E--------L--R--------D-----
------L-----F--I-------Q------I----------P------E-----------
------D-----V----------------V-----L------------E-----------
------V------YL---DTC---------------------------------------
--H-----------S-----------G-----------------------------TG--
------------------------------------------L-----------------
-------------------------------------------------K----------
-----------------------------------------------------AIDL---
------------------LF------G---RQT------RY------I-----------P
PP-----------------------------SLEAFKRVDGKRQRGLNKSLL----EKG-
------------------MVQ----------------
>tr|A0A315XF02|A0A315XF02_9EURY Uncharacterized protein OS=Candidatus Methanoperedenaceae archaeon OX=2072416 GN=C3F06_11745 PE=4 SV=1
------KWALLIG-----I----------N-------K--YQN--------------L--
SP-----------Q---Y----------------------------------------Q-
---L----------------------S----G----------C----I------------
N-------D-I----E------------M-------M----------A------------
-------------------D------V-------L----------E--------------
------------------------E---N-------------------------------
FG----------------------FP---------------------------KG-----
-----------N---------------I---------I----------------------
------R-----------L-----------------Q-----------------------
D-------------------------------------------E---------------
----------A--------------------------------A----------------
--------T------------R---------------------------D---------G
--------I------------------LA------A------------F-----------
-------------------K------R------------L---------G----------
-------S-------------------C-----------I---------R--------D-
------------N------------------D-----A------V--------V------
V---------------HY--CG-H-----G---S---------Q-------M--------
-------RD------------------------RE------G-------------D----
-------E--------P---------D--------------G-----W------------
------------------D----------E-------T--------I-----------V-
----P---------Y----------------D-------------------------S--
-------------------------------GR---------------------------
-S-------------------P------------------------Y-------------
----P---------NR----D------------------I-T------------------
-D----------------D--------------E--------I--Y--------L-----
------W-----L--L-------E------I----------T----G-K-----------
------T-----K----------------N-----V------------T-----------
------L------IF---DCC---------------------------------------
--H-----------S-----------G-----------------------------TI--
------------------------------------------A-----------------
-------------------------------------------------R----------
-----------------------------------------------------DA-----
------------------------------FGT------K--------------------
------------------------------------------------------------
-------------------------------------
>tr|A0A315XCX5|A0A315XCX5_9EURY Uncharacterized protein OS=Candidatus Methanoperedenaceae archaeon OX=2072416 GN=C3F06_11735 PE=4 SV=1
-------YALIVG-----I----------S-------K--Y-------------------
-K-----------D-P-N------------------------I----S----------E-
---L----------------------R----F----------T----R------------
A-------D-A----E------------G-------I----------F------------
-------------------Q------L-------F----------T--------------
---------D------------------P-----NIA-----------------------
-G----------------------IK-P--------------------------D-----
-----------K---------------I---------K----------------------
------I-----------L-----------------L-----------------------
D-------------------------------------------E---------------
----------E--------------------------------A----------------
--------T------------R---------------------------F---------N
--------I------------------KN------A------------I-----------
-------------------S-----------------SWL---------F----------
-------K-------------------N-----------T---------D--------E-
------------E------------------S-----I------V--------I------
I---------------YF--AG-H-----G---G---------V-------E--------
-------ED-RLG----------------------I-----E------------------
-------------------------KDK-----------LSK------------------
-------------------------------------Y--------L-----------I-
----P---------Y----------------D-------------------------A--
-------------------------------VL---------------------------
---------------------E------------------------DL------------
----F---------SS----A------------------I-S-----------------N
-R-------------------------------D--------F----------NE-----
------L-----L--L-------S------I-----------------K-----------
------------S-------K--------K-----L------------V-----------
------I------FM---DTC---------------------------------------
--Y-----------S-----------G-----------------------------G---
-----------------------------------------V------------------
-----------------------------------------------SEQ----------
KS---------------------------------------------------RDV----
------------------------------------------------------------
------------------------------------------------------------
-------------------------------------
>tr|A0A0E3PGI0|A0A0E3PGI0_9EURY WD-40 repeat protein OS=Methanosarcina siciliae HI350 OX=1434119 GN=MSSIH_2400 PE=4 SV=1
------RKALVIG-----I----------D-------N--Y-------------------
-L-----------G---------------------------------V----------P-
---L----------------------G----G----------C----V------------
N-------D-A----V------------S-------V----------A------------
-------------------N------I-------L----------E--------------
---------K------------------N----------ED-------------------
-G-------------S------PNF-----------------------------D-----
---------------------------V---------R----------------------
------L-----------I-----------------T-----------------------
NP----------------------------S-------------D---------------
----------T--------------------------------T----------------
--------D------------I---------------------------P---------T
--------T------------------RR------L------------I-----------
-------------------E------E------------L---------F----------
-------E-----------------------------------------T--------H-
------------S------------------D-----V------A--------L------
F---------------YY--SG-H-----G---L--------------------------
-------LK-ST-----------------------------G------------------
-----------------------------------------G------------------
-------------------------------------Y--------I-----------V-
----T---------S----------------D-------------------------F--
-------------------------------KR---------------------------
---------------------Y--------------------------------------
------------------------------------------------------------
-D----------------E--------GIPMH-E--------I----------LG-----
------L-----A--T-------N------S-----------------K-----------
------------A-------R--------S-----K------------I-----------
------I------IL---DCC---------------------------------------
--H-----------S-----------G---------------------------------
------------------------------------------------------------
------------------------------------------------------------
---------------------------------------------------SFATS----
------------------------------------------------------------
------------------------------------------------------------
-------------------------------------
>tr|A0A1F5DIH2|A0A1F5DIH2_9ARCH Uncharacterized protein OS=Candidatus Bathyarchaeota archaeon RBG_13_38_9 OX=1797377 GN=A3K80_01370 PE=4 SV=1
-------WAILIG-----I----------S-------D--YAPAGSG-------------
GP--------------------------------------------------------D-
---L----------------------Q----Y----------A----------------D
D-------D-A----N------------D-------M----------Y------------
-------------------Q------V-------L----------T--------------
------------------------N---E-------------------------------
HG----------------------WK---------------------------KE-----
-----------N---------------I---------I----------------------
------K-----------L-----------------V-----------------------
D-------------------------------------------S---------------
----------A--------------------------------A----------------
--------T------------K---------------------------T---------G
--------I------------------QN------A------------V-----------
-------------------D------N------------L---------S----------
-------N-------------------R-----------V---------N--------P-
------------N------------------D-----L------F--------L------
L---------------FY--AG-H-----G---S---------Y-------T--------
-------T-----------------------------------------------D----
-------Q----------------------------------------------------
----------------------------------------------------------P-
----P--------ID----------------E-------------------------A--
-------------------------------DGF--------------------------
-DE------------------Y----ILT----------------HDQ--------E---
--------------------Q------------------I-L------------------
-D----------------D--------------E--------L--A--------I-----
------M-----L--E-------------------------K----I-N-----------
------A-----N----------------K-----I------------V-----------
------V------IM---DSC---------------------------------------
--F-----------S-----------G-----------------------------GF--
------------------------------------------F-----------------
-------------------------------------------------K----------
LADI---------------------------------------------ETRTVPGP---
-PP--E-------------------SL---SDT------IN------G-----------D
LAK---------------------------------------------------------
-------------------------------------
>tr|A0A0E3QA87|A0A0E3QA87_9EURY WD-40 repeat protein OS=Methanosarcina sp. Kolksee OX=1434099 GN=MSKOL_1025 PE=4 SV=1
------RKALVIG-----I----------N-------N--Y-------------------
-P-----------G---------------------------------A----------V-
---L----------------------K----G----------C----V------------
N-------D-A----V------------S-------V----------A------------
-------------------S------I-------L----------E--------------
---------K------------------N----------GD-------------------
-G-------------S------PNF-----------------------------D-----
---------------------------V---------R----------------------
------L-----------I-----------------T-----------------------
NP----------------------------S-------------D---------------
----------T--------------------------------T----------------
--------D------------I---------------------------P---------G
--------T------------------RR------L------------I-----------
-------------------E------E------------L---------F----------
-------E-----------------------------------------T--------H-
------------S------------------D-----V------A--------L------
F---------------YY--SG-H-----G---L--------------------------
-------LK-ST-----------------------------G------------------
-----------------------------------------G------------------
-------------------------------------Y--------I-----------V-
----T---------S----------------D-------------------------F--
-------------------------------KR---------------------------
---------------------Y--------------------------------------
------------------------------------------------------------
-D----------------E--------GIAMN-E--------I----------LA-----
------L-----A--N-------N------S-----------------R-----------
------------A-------R--------S-----K------------I-----------
------I------IL---DCC---------------------------------------
--H-----------S-----------G---------------------------------
------------------------------------------------------------
------------------------------------------------------------
---------------------------------------------------SFAESN---
-L----------------------------------------------------------
------------------------------------------------------------
-------------------------------------
>tr|A0A0E3QH56|A0A0E3QH56_9EURY Serine/threonine kinase OS=Methanosarcina sp. Kolksee OX=1434099 GN=MSKOL_3153 PE=4 SV=1
---------IVIG-----T----------D-------E--Y-------------------
-Y-----------DS--K------------------------I----P----------N-
---L----------------------R----F----------A----E------------
K-------D-A----K------------E-------I----------R------------
-------------------D------I-------L----------L--------------
---------D--------------S---D---I---------------------------
-CG---------------------F-----------------------------N-----
-----------E---------------V---------I----------------------
------E-----------CI----------------------------------------
N-----------------------------------------------------------
-------------------------------------------K----------------
--------T------------R---------------------------T---------Q
--------T------------------FC------E------------L-----------
-------------------D------Q------------L---------L----------
-------K-------------------K-----------A---------E--------S-
------------E------------------D-----S------F--------L------
I---------------YF--SG-H-----G---E--------------------------
-------PD---------------------------------------------------
--------------------------SQ-------------H------------------
------------------D-----------------LC--------L-----------L-
--------------F---------------NN-------------------------T--
-------------------------------RMD--------------------------
----------------------------------------------C-------------
---LL---------PT----S------------------L-N-----------------Y
-S-------------------------------M--------I----------RK-----
------S-----I--D-------A------S-----------------N-----------
------------C-------K--------K-----V------------V-----------
------V------IL---DCC---------------------------------------
--Y-----------S-----------G---------------------------------
----------------------------------------A-------------------
------------------------A----------------------SIK----------
G----------------------------------------------------N-NL---
K-----------------------------------------------------------
------------------------------------------------------------
-------------------------------------
>tr|A0A0E3QGY0|A0A0E3QGY0_9EURY Serine/threonine kinase OS=Methanosarcina sp. Kolksee OX=1434099 GN=MSKOL_2740 PE=4 SV=1
--------GLVIG----------------N-------N--Y-------------------
-P-----------DS--D-----------------------------K----------K-
---L----------------------R----F----------A----V------------
A-------D-A----L------------A-------M----------K------------
-------------------E------V-------L----------L--------------
---------N--------------K---D---I---------------------------
-CG---------------------F-----------------------------D-----
-----------E---------------V---------I----------------------
------D-----------LV----------------------------------------
D-----------------------------------------------------------
-------------------------------------------R----------------
--------T------------S---------------------------K---------E
--------A------------------LV------E------------V-----------
-------------------E------K------------I---------L----------
-------K-------------------R-----------V------------------D-
------------S------------------N-----L------V--------F------
I---------------YF--SG-H-----G---K--------------------------
-------KD---------------------------------------------------
--------------------------FE-------------N------------------
------------------D-----------------LC--------L-----------L-
--------------F---------------ND-------------------------T--
-------------------------------EED--------------------------
----------------------------------------------T-------------
---LM---------AT----S------------------L-T-----------------F
-D-------------------------------F--------I----------NK-----
------C-----R--R-------Y------P-----------------S-----------
------------R-------K--------S-----V------------I-----------
------I------IL---DCC---------------------------------------
--Y-----------S-----------G---------------------------------
----------------------------------------A-------------------
------------------------A----------------------GTR----------
D----------------------------------------------------TSDV---
IEALK--------------KHSG----------------SG-------------------
------------------------------------------------------------
-------------------------------------
>tr|I3ZVI1|I3ZVI1_9EURY Putative polysaccharide deacetylase OS=Thermococcus cleftensis OX=163003 GN=CL1_1516 PE=4 SV=1
------KYAIVIG-----I----------A-------D--YPGTSS--------------
----------------------------------------------------------D-
---L----------------------Q----Y----------T----------------D
D-------D-A----Q------------L-------V----------Y------------
-------------------D------T-------L----------I--------------
------------------------N---V-------------------------------
YG----------------------FK---------------------------PE-----
-----------N---------------V---------I----------------------
------L-----------L-----------------L-----------------------
N-------------------------------------------M---------------
----------D--------------------------------A----------------
--------S------------F---------------------------Y---------N
--------I------------------YN------A------------V-----------
-------------------M------E------------L---------K----------
-------S-------------------K-----------V---------Q--------P-
------------G------------------D-----E------V--------V------
F---------------YF--SG-H-----G---S---------T-------G--------
-------RA-D--------------------------------------------D----
------------------------------------------------------------
------------------------------------------------------------
--------------G----------------D-------------------------D--
-------------------------------EVI--------------------------
-DE------------------A----IVT----------------HDG--------N---
-PDGS---------FI----L------------------I-W------------------
-D----------------G--------------Q--------L--R--------A-----
------W-----F--E-------------------------D----F-P-----------
------T-----D----------------R-----I------------I-----------
------F------IF---DSC---------------------------------------
--Y-----------S-----------G-----------------------------GM--
------------------------------------------T-----------------
-------------------------------------------------D----------
------------------------------------------------------------
------------------------------------------------------------
------------------------------------------------------------
-------------------------------------
>tr|A0A0E3LCX8|A0A0E3LCX8_9EURY Cell surface protein OS=Methanosarcina siciliae C2J OX=1434118 GN=MSSAC_1706 PE=4 SV=1
------------------------------------------------------------
----------------------------------------------------------K-
---L----------------------E----F----------A----E------------
R-------D-A----R------------E-------M----------A------------
-------------------K------T-------L----------L--------------
---------D--------------P---D---I---------------------------
-CG---------------------F-----------------------------D-----
-----------E---------------V---------I----------------------
------Q-----------LI----------------------------------------
N-----------------------------------------------------------
-------------------------------------------K----------------
--------G------------K---------------------------E---------E
--------V------------------SQ------T------------I-----------
-------------------E------K------------V---------F----------
-------K-------------------N-----------A---------K--------Q-
------------N------------------D-----E------V--------L------
I---------------YY--SG-H-----G---K--------------------------
-------PS---------------------------------------------------
--------------------------YK-------------F------------------
------------------D-----------------LC--------L-----------L-
--------------F---------------KD-------------------------T--
-------------------------------DPE--------------------------
----------------------------------------------S-------------
---LL---------AT----S------------------L-K-----------------F
-D-------------------------------Y--------I----------NE-----
------C-----K--E-------Q------S-----------------A-----------
------------C-------K--------R-----L------------V-----------
------I------IL---DCC---------------------------------------
--Y-----------S-----------G---------------------------------
----------------------------------------T-------------------
------------------------A----------------------GMR----------
G----------------------------------------------------N-YL---
EEMLS--------------SYSG----------------SGTV---LLT----------S
TGETG-------------------------------------------------------
-------------------------------------
>tr|F8AHH3|F8AHH3_PYRYC Polysaccharide deacetylase OS=Pyrococcus yayanosii (strain CH1 / JCM 16557) OX=529709 GN=PYCH_04820 PE=4 SV=1
------KYAIVIG-----I----------A-------D--YPGTSS--------------
----------------------------------------------------------D-
---L----------------------Q----Y----------T----------------D
D-------D-A----L------------L-------V----------Y------------
-------------------N------T-------L----------I--------------
------------------------N---V-------------------------------
YG----------------------FK---------------------------PE-----
-----------N---------------I---------I----------------------
------L-----------L-----------------L-----------------------
N-------------------------------------------M---------------
----------D--------------------------------A----------------
--------S------------F---------------------------Y---------N
--------I------------------YN------A------------V-----------
-------------------M------E------------L---------K----------
-------S-------------------K-----------V---------Q--------P-
------------G------------------D-----E------V--------V------
F---------------YF--SG-H-----G---S---------T-------G--------
-------RA-E--------------------------------------------D----
------------------------------------------------------------
------------------------------------------------------------
--------------G----------------D-------------------------N--
-------------------------------EII--------------------------
-DE------------------A----IVT----------------HDG--------N---
-PDGS---------FL----L------------------I-W------------------
-D----------------G--------------Q--------L--R--------A-----
------W-----F--E-------------------------D----F-P-----------
------T-----D----------------R-----I------------I-----------
------F------IF---DSC---------------------------------------
--Y-----------S-----------G-----------------------------GM--
------------------------------------------T-----------------
-------------------------------------------------D----------
------------------------------------------------------------
------------------------------------------------------------
------------------------------------------------------------
-------------------------------------
>tr|A0A368TKI9|A0A368TKI9_9EURY CASH domain-containing protein OS=ANME-1 cluster archaeon OX=2056316 GN=C5S53_03860 PE=4 SV=1
------------------------------------------------------------
------------------------------------------------------------
------------------------------------------------------------
------------------------------------------------------------
-------------------E------S-------M----------Y--------------
---------N-------------------------------------------------V
LT----------------------RA-SD-----------------------KWNA----
-----------S--------------NI---------Q----------------------
------F-----------FV----------------------------------------
N------------------------------------------ET---------------
-------------------------------------------A----------------
--------T------------K---------------------------A---------N
--------I------------------RD------A------------I-----------
-------------------Q------R------------M---------A----------
-------N-------------------K-----------A---------S--------A-
------------E------------------D-----T------C--------L------
F---------------YF--TG-H-----GN------------T-------IRD------
-----YSDD---------------------------------------------------
-------------------------EAD-------------G------------------
---F--------------D----------ES---------------L----------TVF
--DDY---------I-------------IDDE----------------------------
------------------------------------------------------------
------------------------------------------------------------
---------------------------------------L--------------------
-----------------------------------------------------EE-----
------W-----I--G-------M------I-----------------K-----------
------------A-------Q--------K-----V------------I-----------
------A------IL---DAC---------------------------------------
--H-----------S-----------G-----------------------------G---
-----------------------------------------IL-----------------
TP---FQTCEVEKRLY-------TLDD-------VAT----------EIE----------
GTN----------CV------------------------------------VLAGCR---
MNE---------------------------------------------------------
------------------------------------------------------------
-------------------------------------
>tr|W0I7Y6|W0I7Y6_9EURY Polysaccharide deacetylase OS=Thermococcus paralvinellae OX=582419 GN=TES1_1139 PE=4 SV=1
------KYAIVIG-----I----------A-------D--YPGTSN--------------
----------------------------------------------------------D-
---L----------------------Q----Y----------T----------------D
D-------D-A----L------------L-------V----------Y------------
-------------------D------T-------L----------V--------------
------------------------N---V-------------------------------
YG----------------------FK---------------------------PE-----
-----------N---------------I---------I----------------------
------L-----------L-----------------I-----------------------
N-------------------------------------------M---------------
----------S--------------------------------A----------------
--------S------------F---------------------------D---------N
--------I------------------YN------A------------I-----------
-------------------M------T------------L---------K----------
-------S-------------------K-----------V---------T--------P-
------------D------------------D-----E------V--------V------
F---------------YF--SG-H-----G---S---------T-------G--------
-------RA-A--------------------------------------------D----
------------------------------------------------------------
------------------------------------------------------------
--------------G----------------D-------------------------S--
-------------------------------EVI--------------------------
-DE------------------A----IVV----------------HDG--------N---
-PDGQ---------IL----L------------------I-W------------------
-D----------------G--------------Q--------L--K--------A-----
------W-----F--E-------------------------D----F-P-----------
------T-----S----------------R-----V------------I-----------
------F------IF---DSC---------------------------------------
--Y-----------S-----------G-----------------------------GM--
------------------------------------------T-----------------
-------------------------------------------------D----------
------------------------------------------------------------
------------------------------------------------------------
------------------------------------------------------------
-------------------------------------
>tr|A0A0F8SC33|A0A0F8SC33_9EURY Uncharacterized protein OS=Methanosarcina sp. 1.H.T.1A.1 OX=1483602 GN=EO95_16555 PE=4 SV=1
-------LSLVIG----------------N-------N--Y-------------------
-P-----------NS--D-----------------------------K----------E-
---L----------------------K----F----------A----V------------
A-------D-A----T------------K-------M----------K------------
-------------------E------I-------L----------E--------------
---------N--------------K---N---I---------------------------
-CD---------------------F-----------------------------D-----
-----------D---------------V---------I----------------------
------L-----------LI----------------------------------------
D-----------------------------------------------------------
-------------------------------------------K----------------
--------T------------S---------------------------K---------E
--------A------------------SI------E------------L-----------
-------------------E------T------------L---------F----------
-------T-------------------N-----------T---------H--------Q-
------------E------------------D-----L------I--------F------
I---------------YF--SG-H-----G---K--------------------------
-------KD---------------------------------------------------
--------------------------YR-------------N------------------
------------------N-----------------LY--------L-----------I-
--------------F---------------KD-------------------------T--
-------------------------------NEK--------------------------
----------------------------------------------L-------------
---MK---------TS----T------------------V-P-----------------F
-D-------------------------------F--------I----------SD-----
------C-----L--K-------Y------P----------Q-----VE-----------
------------K-------A--------S-----V------------V-----------
------I------VL---DCC---------------------------------------
--Y-----------S-----------A---------------------------------
----------------------------------------G-------------------
------------------------A----------------------GAK----------
D----------------------------------------------------T-DI---
EEKLA--------------SYSS----------------RG-------------------
------------------------------------------------------------
-------------------------------------
>tr|A0A314ZZU5|A0A314ZZU5_9EURY Caspase domain-containing protein OS=Methanohalophilus euhalobius OX=51203 GN=B0H22_105191 PE=4 SV=1
------RKALVIG-----I----------D-------E--Y-------------------
-P-----------G---------------------------------N----------P-
---L----------------------S----G----------C----V------------
N-------D-A----Y------------A-------M----------K------------
-------------------S------V-------L----------E--------------
---------T------------------D----------AT-------------------
-G-------------S------PNF-----------------------------D-----
---------------------------V---------K----------------------
------T-----------V-----------------T-----------------------
DP----------------------------S-----------------------------
----------S--------------------------------A----------------
--------T------------K---------------------------S---------N
--------V------------------RR------L------------I-----------
-------------------E------D------------L---------F----------
-------G-----------------------------------------T--------E-
------------S------------------D-----V------A--------L------
L---------------YF--AG-H-----G---T--------------------------
-------DL-R------------------------------G------------------
-----------------------------------------G------------------
-------------------------------------Y--------L-----------V-
----T---------A----------------D-------------------------A--
-------------------------------TN---------------------------
---------------------Y--------------------------------------
------------------------------------------------------------
-D----------------E--------GISMD-E--------I----------MT-----
------I-----A--N-------R------S-----------------R-----------
------------A-------S--------C-----K------------I-----------
------I------IL---DCC---------------------------------------
--Y-----------S-----------G---------------------------------
------------------------------------------------------------
------------------------------------------------------------
---------------------------------------------------SMGCSP---
-N----------------------------------------------------------
AENITN-----------------I--CDE-------------------------------
-------------------------------------
>tr|A0A101HAZ0|A0A101HAZ0_9EURY Peptidase C14 caspase catalytic subunit p20 OS=Methanobacterium sp. 42_16 OX=1641383 GN=XD90_1544 PE=4 SV=1
------KQALCVG-----I----------N-------N--FK----------------N-
YP-----------S---------------------------------A----------A-
---L----------------------Q----G----------C----V------------
N-------D-A----D------------D-------M----------Q------------
-------------------S------L-------L----------K--------------
------------------------N---L-------------------------------
LG----------------------FQ---------------------------DT-----
-----------D---------------I---------V----------------------
------K-----------L-----------------T-----------------------
D-------------------------------------------T---------------
----------K--------------------------------A----------------
--------T------------K---------------------------T---------N
--------I------------------IK------N------------L-----------
-------------------K------E------------M---------V----------
-------E-------------------G-----------A---------K--------N-
------------G------------------K---YSY------L--------V------
F---------------SM--SS-H-----G---T---------Q-------V--------
-------PD------------------------LS------G-------------D----
-------E--------P---------D--------------R-----A------------
------------------D----------E-------A--------F-----------C-
----P---------Y----------------D-------------------------L--
-------------------------------AQ---------------------------
-K-------------------G----D-----------------VWD-------------
----P---------KH----I------------------I-T------------------
-D----------------D--------------E--------L--R--------D-----
------L-----F--I-------Q------L----------P------K-----------
------D-----V----------------L-----L------------E-----------
------V------YL---DTC---------------------------------------
--H-----------S-----------G-----------------------------TG--
------------------------------------------L-----------------
-------------------------------------------------K----------
-----------------------------------------------------AIDF---
------------------LL------D---RKP------RY------L-----------P
PP-----------------------------YMEAFLKVDGKRPRGLNKALM----E---
-------------------------------------
>tr|G7WN00|G7WN00_METH6 Alpha glucan phosphorylase OS=Methanosaeta harundinacea (strain 6Ac) OX=1110509 GN=Mhar_1198 PE=4 SV=1
------RYAVLIA-----S----------S-------Q--F-------------------
--Q----------DS--N------------------------L----H----------N-
---L----------------------K----C----------P----V------------
N-------D-V----K------------D-------F----------N------------
-------------------E------V-------L----------I--------------
---------S--------------K---D---Y---------------------------
-GN---------------------F-----------------------------S-----
-----------E---------------T---------L----------------------
------P-----------LE----------------------------------------
N-----------------------------------------------------------
-------------------------------------------C----------------
--------D------------N---------------------------F---------E
--------I------------------MK------E------------M-----------
-------------------E------K------------V---------F----------
-------K-------------------K-----------A---------S--------K-
------------Y------------------D-----L------V--------L------
I---------------YY--SG-H-----G---K--------------------------
-------QD---------------------------------------------------
--------------------------RA-------------G------------------
------------------K-----------------LH--------L-----------A-
--------------T---------------AN-------------------------T--
-------------------------------DIS--------------------------
------------------------------------------------------------
--LLK---------ST----S------------------I-P-----------------I
-E-------------------------------N--------I----------KG-----
------F-----I--D-------D------S-----------------Y-----------
------------V-------N--------N-----V------------I-----------
------I------IL---DCC---------------------------------------
--Y-----------S-----------G---------------------------------
----------------------------------------LAG-----------------
D-----E-----------------L-----------------------SR----------
GS--------------------------------------------------VDEQL---
TSLF--------------------------------------------------------
---------------------------KET------------------------------
-------------------------------------
>tr|A0A0P8AB09|A0A0P8AB09_9EURY Caspase domain protein OS=Candidatus Methanoperedens sp. BLZ1 OX=1719120 GN=MPEBLZ_01679 PE=4 SV=1
------RKALIVG-----F----------D-------N--Y-------------------
-P-----------S---------------------------------A----------P-
---L----------------------S----G----------C----I------------
N-------D-A----K------------K-------I----------S------------
-------------------S------I-------L----------E--------------
---------K------------------N----------GD-------------------
-G-------------S------PNF-----------------------------A-----
---------------------------I---------K----------------------
------L-----------I-----------------T-----------------------
DE----------------------------K-------------T---------------
----------I--------------------------------I----------------
--------S------------K---------------------------A---------Q
--------L------------------RE------A------------I-----------
-------------------E------T------------L---------F----------
-------K-----------------------------------------G--------Y-
------------S------------------D-----V------V--------L------
L---------------YF--SG-H-----G---L--------------------------
-------IK-TT-----------------------------G------------------
-----------------------------------------G------------------
-------------------------------------V--------I-----------V-
----T---------P----------------D-------------------------Y--
-------------------------------VK---------------------------
---------------------C--------------------------------------
------------------------------------------------------------
-D----------------E--------GIRMD-E--------I----------LS-----
------V-----A--N-------Q------S-----------------T-----------
------------A-------R--------D-----K------------I-----------
------V------IL---DCC---------------------------------------
--H-----------S-----------G---------------------------------
------------------------------------------------------------
------------------------------------------------------------
---------------------------------------------------VFGSLS---
-F----------------------------------------------------------
SGSN--------------------------------------------------------
-------------------------------------
>tr|A0A2D6R6P8|A0A2D6R6P8_9ARCH Uncharacterized protein OS=archaeon OX=1906665 GN=CL620_02315 PE=4 SV=1
--------AIIVG-----G----------N-------S----------------------
-----------------------------------------------R----------R-
---L----------------------Q----G----------V----R------------
N-------D-V----D------------L-------M----------E------------
-------------------R------E-------L----------G--------------
---------R------------------L----------G--------------------
------------------------YA-T--------------------------------
------------------------------------------------------------
-----------------------------------LR-----------------------
L-------------------------------------------D---------------
--------GPN--------------------------------L----------------
--------K------------R---------------------------T---------M
--------L------------------LD------K------------I-----------
-------------------K------D------------V---------A----------
-------Q-------------------F-----------S---------T--------P-
------------D------------------S-----R------Y--------W------
F---------------HF--SG-H-----G------------------------------
------------------------------------------------------------
------------------------------------------------------------
------------------S----------G-------R--------T-----------L-
----E---------L----------------D------------------S------N--
-------------------------------DR---------------------------
------------------------------------------------------------
---------------------------------------I-T-----------------A
-E-------------------------------Q--------L----------YD-----
------A-----L--D-------S------I-----------------------------
------Q-----G-------K--------------T------------A-----------
------V------TL---DSC---------------------------------------
--R-----------S-----------G-----------------------------S---
-----------------------------------------FAEFAA-------------
------------------------------------------------------------
------------------------------------------------------------
------------------------------------------------------------
------------------------------------------------------------
-------------------------------------
>tr|A0A2H4VH15|A0A2H4VH15_9EURY Peptidase C14 OS=Methanobacterium sp. MZ-A1 OX=1911685 GN=BK008_02825 PE=4 SV=1
------KRALCVG-----I----------N-------N--FK----------------Y-
FP-----------S---------------------------------A----------A-
---L----------------------R----G----------C----V------------
N-------D-A----N------------D-------M----------E------------
-------------------N------L-------L----------K--------------
------------------------I---L-------------------------------
FE----------------------FQ---------------------------SD-----
-----------N---------------I---------V----------------------
------K-----------L-----------------T-----------------------
D-------------------------------------------A---------------
----------K--------------------------------A----------------
--------T------------K---------------------------A---------N
--------I------------------MK------N------------L-----------
-------------------Q------E------------M---------L----------
-------V-------------------G-----------A---------K--------S-
------------G------------------K---YSH------L--------V------
F---------------TM--SS-H-----G---T---------Q-------V--------
-------PD------------------------LS------G-------------D----
-------E--------S---------D--------------R-----V------------
------------------D----------E-------A--------F-----------C-
----P---------Y----------------D-------------------------L--
-------------------------------KE---------------------------
-K-------------------Q----D-----------------EWD-------------
----P---------EH----I------------------I-V------------------
-D----------------D--------------E--------L--R--------D-----
------M-----F--I-------Q------L----------P------D-----------
------E-----I----------------V-----L------------E-----------
------V------FL---DTC---------------------------------------
--H-----------S-----------G-----------------------------TG--
------------------------------------------L-----------------
-------------------------------------------------K----------
-----------------------------------------------------AIDL---
------------------IW------D---RQT------RY------I-----------P
PP-----------------------------SLEAFKRVDGKRQRGLNKALL----EKG-
------------------MRQ----------------
>tr|A0A0E3QPL0|A0A0E3QPL0_METBA Serine/threonine kinase OS=Methanosarcina barkeri str. Wiesmoor OX=1434109 GN=MSBRW_3156 PE=4 SV=1
--------GLVIG----------------N-------N--Y-------------------
-P-----------NS--D-----------------------------K----------K-
---L----------------------R----F----------A----V------------
A-------D-A----L------------A-------M----------K------------
-------------------E------V-------L----------L--------------
---------N--------------K---D---I---------------------------
-CG---------------------F-----------------------------D-----
-----------E---------------V---------I----------------------
------D-----------LI----------------------------------------
D-----------------------------------------------------------
-------------------------------------------R----------------
--------T------------S---------------------------K---------E
--------A------------------LV------E------------V-----------
-------------------E------K------------I---------L----------
-------K-------------------K-----------V------------------D-
------------S------------------N-----L------V--------F------
I---------------YF--SG-H-----G---K--------------------------
-------KD---------------------------------------------------
--------------------------FE-------------N------------------
------------------D-----------------LC--------L-----------L-
--------------F---------------ND-------------------------T--
-------------------------------EED--------------------------
----------------------------------------------A-------------
---LL---------AT----S------------------L-T-----------------F
-D-------------------------------F--------I----------NK-----
------C-----R--R-------Y------P-----------------S-----------
------------R-------K--------S-----V------------I-----------
------I------VL---DCC---------------------------------------
--Y-----------S-----------G---------------------------------
----------------------------------------A-------------------
------------------------A----------------------GKR----------
D----------------------------------------------------TSDV---
IEALK--------------KHSG----------------SGTI---ILT----------S
TGLTG-------------------------------------------------------
-------------------------------------
>tr|A0A2D9VH40|A0A2D9VH40_9RHOB Uncharacterized protein OS=Confluentimicrobium sp. OX=1931204 GN=CL812_01705 PE=4 SV=1
------RLALIVG----------------N------AE--Y-------------------
-D-----------N----------------------------V----Y----------S-
---L-----------------K----N---------------A----T------------
N-------D-A----R------------D-------V----------A------------
-------------------A------A-------L----------E--------------
---------R----------------------L---------------------------
-D----------------------F-----------------------------------
-----------E---------------V--------------------------------
------T-----------L----------------LT-----------------------
D-----------------------------------------------------------
-------------------------------------------M----------------
--------D------------R---------------------------A---------A
--------L------------------EA------E------------V-----------
-------------------A------A------------F---------AE---------
------RA-------------------D-----------A---------E--------D-
------------V------------------E------------S----T---L------
F---------------FF--SG-H-----A---F---------Q-------L--------
--------D---------------------------------------------------
-----------------------------------------G------------------
------------V-----N------------------Y--------L-----------M-
----P---------S----------------D-------------------------A--
-------------------------------A-------------------------LS-
-D-------------------K----A-------------------SI--------QQ--
--------------AT-----------------------W-R-----------------L
-D-------------------------------D--------I-----------------
------------V--R-------Q------L-----------------E-----------
------------D-------R---N----R-----Q-----T------L-----------
------I------FL---DAC---------------------------------------
--R-----------N-----------------------------------------N---
-----------------------P-----------------L-P----------------
E-----N-----------------A------------------------R----------
A-------------G-Q--------------------------------------A----
--E-------------------G-L-------A------K-------MQ-TGSG------
------------------------------------------------------------
-------------------------------------
>tr|A0A354GBK2|A0A354GBK2_9SPIR Uncharacterized protein OS=Spirochaetia bacterium OX=2053615 GN=DC057_00395 PE=4 SV=1
-------YAVIIA-----I----------N-------T--Y-------------------
-E-----------S----------------------------W----N----------P-
---L----------------------M----G----------P----V------------
K-------D-A----K------------K-------I----------K------------
-------------------K------V-------L----------E--------------
---------T------------------D---Y---------------------------
-F----------------------ID-E--------------------------------
---------------------------F---------I----------------------
------E-----------L-----------------Y-----------------------
N-------------------------------------------E---------------
----------E--------------------------------A----------------
--------T------------K---------------------------S---------N
--------I------------------IK------M------------F-----------
-------------------R------------------RL---------Q----------
-------D-------------------D-----------V---------K--------P-
------------E------------------D-----S------I--------L------
I---------------FY--AG-H-----G---H-----L--------------------
--------D-HAS-----------------------------------------------
--------------------------D-------------TG------------------
-------------------------------------F--------W-----------I-
----P---------V----------------N-------------------------G--
-------------------------------GT---------------------------
---------------------D------------------------I-------------
-Y-DQ---------LN----W------------------I-P------------------
-N----------------Q--------------Q--------I----------RG-----
------L-----I--G-------N------I-----------------K-----------
------------S-------R--------H-----I------------C-----------
------I------IS---DSC---------------------------------------
--F-----------S-----------G-----------------------------D---
-----------------------------------------LL-----------------
-------------------------------------------------D----------
TN---------------------------------------------------RG-----
--SQPE----------------I-NN-------------EY------Y-----------K
------------------------------------------------------------
-------------------------------------
>tr|A0A358CHE2|A0A358CHE2_9RHOB Uncharacterized protein OS=Hyphomonas sp. OX=87 GN=DD397_01095 PE=4 SV=1
--------AMVLS----------------N------LA--Y-------------------
-T-----------PP---------------------------V----S----------R-
---L-----------------T----V---------------T----H------------
D-------D-G----D------------R-------I----------T------------
-------------------A------A-------L----------T--------------
---------G----------------------V---------------------------
-G----------------------F-----------------------------------
-----------S---------------V--------------------------------
------L-----------Q----------------CE-----------------------
D-----------------------------------------------------------
-------------------------------------------L----------------
--------G------------Q---------------------------R---------Q
--------T------------------VR------A------------L-----------
-------------------S------L------------L---------G----------
-------R-------------------M-----------AKA------RK--------D-
------------AGA----------------Y-----P------V----T---F------
F---------------YY--SG-H-----G---V---------N-------V--------
--------D---------------------------------------------------
-----------------------------------------G------------------
------------T-----N------------------F--------I-----------L-
----P---------T----------------D-------------------------I--
-------------------------------P-------------------------GA-
-S-------------------P----D-------------------DI--------RD--
--------------FG-----------------------V-S-----------------F
-E-------------------------------Q--------I-----------------
------------F--N-------R------V-----------------S-----------
------T-----T-------V---A----PT----S------------F-----------
------I------VF---DAC---------------------------------------
--R-----------T-----------------------------------------V---
-----------------------M------------D----D------------------
Q-----S-----------------------------------------------------
------------------------------------------------------------
------------------------------------------------------------
------------------------------------------------------------
-------------------------------------
>tr|A0A348Q6V3|A0A348Q6V3_9RHOB Uncharacterized protein OS=Hyphomonas sp. OX=87 GN=DCR96_09760 PE=4 SV=1
------RIALVIG----------------N------AA--Y-------------------
-S-----------SG---------------------------I----G----------T-
---L-----------------A----N---------------P----I------------
N-------D-A----E------------L-------V----------A------------
-------------------Q------G-------I----------A--------------
---------N----------------------C---------------------------
-G----------------------F-----------------------------------
-----------R---------------L--------------------------------
------VSG------D--I----------------VR-----------------------
D-----------------------------------------------------------
-------------------------------------------A----------------
--------D------------R---------------------------S---------I
--------M------------------MA------A------------I-----------
-------------------R------E------------YV-------------------
-------D-------------------V-----------L---------N--------H-
------------AGP----------------D-----A------M----G---F------
F---------------YY--SG-H-----G---A---------A----------------
------RES---------------------------------------------------
-----------------------------------------D------------------
------------G-----N------------------Y--------L-----------I-
----P---------V----------------E---E---------------------AD-
-------------------------------V-------------------------LD-
-D--------------------------------------------AL--------WD--
--------------DS-----------------------V-S-----------------L
-D-------------------------------W--------L-----------------
------------M--Q-------K------L-----------------D-----------
------A-----L--------D--A----P-----------S------V-----------
------V------AI---DAC---------------------------------------
--R-----------N-----------------------------------------V---
-----------------------L-----------------Q-LPE--------------
------------------------A-----Q------------------R----------
------------------------------------------------------------
------------------------------------------------------------
------------------------------------------------------------
-------------------------------------
>tr|A0A347JQW8|A0A347JQW8_RALSL Peptidase C14 OS=Ralstonia solanacearum OX=305 GN=CJO83_05615 PE=4 SV=1
-------IALVIG----------------N------AD--Y-------------------
-V-----------D----------------------------A----G----------G-
---L-----------------K----N---------------P----I------------
N-------D-A----E------------D-------I----------S------------
-------------------A------K-------L----------T--------------
---------E----------------------C---------------------------
-G----------------------F-----------------------------------
-----------T---------------V--------------------------------
------A-----------T----------------RL-----------------------
N-----------------------------------------------------------
-------------------------------------------C----------------
--------S------------H---------------------------K---------Q
--------M------------------DQ------A------------I-----------
-------------------S------D------------F---------K----------
-------K-------------------A-----------L---------K--------D-
------------S------------------D------------V----G---L------
F---------------FF--AG-H-----G---M---------Q-------V--------
--------D---------------------------------------------------
-----------------------------------------G------------------
------------D-----N------------------Y--------L-----------A-
----A---------V----------------D-------------------------T--
-------------------------------D-------------------------VA-
-D-------------------E----I-------------------TA--------KH--
--------------SS-----------------------L-A-----------------L
-N-------------------------------K--------V-----------------
------------I--Q-------V------M-----------------E-----------
------K-----A-------D---N----A-----S-----N------I-----------
------I------IL---DAC---------------------------------------
--R-----------N-----------------------------------------N---
-----------------------P-----------------F-E----------------
R-----A-----------------W-----------S------------R----------
S-------------M--------------------------------------S-S----
--R-------------------G-L-----------------------------------
------------------------------------------------------------
-------------------------------------
>tr|A0A355KAF4|A0A355KAF4_9RHOB Uncharacterized protein OS=Hyphomonas sp. OX=87 GN=DCR96_18090 PE=4 SV=1
------KRALIVG----------------V------GD--Y-------------------
-E-----------Q----------------------------L----P----------D-
---L-----------------Q----K---------------T----T------------
G-------D-A----T------------G-------Y----------S------------
-------------------E------A-------F----------G--------------
---------G---------------------EL---------------------------
-G----------------------F-----------------------------------
-----------E---------------V--------------------------------
------T-----------R----------------LI-----------------------
D-----------------------------------------------------------
-------------------------------------------P----------------
--------G------------T---------------------------I---------D
--------F------------------LE------A------------L-----------
-------------------D------G------------FL-------------------
-------Q-------------------S-----------I---------E--------P-
------------G------------------D-----E------V--------A------
F---------------IF--SG-H-----G---W---------S-------D--------
--------G---------------------------------------------------
-----------------------------------------A------------------
------------D-----N------------------F--------L-----------A-
----M---------T----------------D-------------------------A--
--------------P----------------L-------------------------ES-
-S-------------------E----F-------------------AL--------RR--
--------------QT-----------------------V-S-----------------L
-S----------------T--------------D--------V-----------------
------------L--A-------E------I-----------------K-----------
------A-----R-------K---P----G-----L-----L------F-----------
------A------IV---DAC---------------------------------------
--R-----------D-----------------------------------------N---
-----------------------P-----------------F-D----------------
T----------------------------------GT------------R----------
S-------------V------T--------------------------------------
---R------------------G-L-------S------R--------------------
------------------------------------------------------------
-------------------------------------
>tr|A0A0S4VT80|A0A0S4VT80_RALSL Peptidase C14 caspase catalytic subunit p20 OS=Ralstonia solanacearum OX=305 GN=RD1301_v1_5010002 PE=4 SV=1
------GHALLIG-----V----------A-------N--YQK-----------------
-----------------------------------------------V---------SG-
---L----------------------P----A----------A----I-----------L
N-------D-V----N------------D-------V----------A------------
-------------------T------M-------L----------S--------------
---------S--------------P--EY-------------------------------
CA----------------------YA---------------------------PA-----
-----------N---------------V---------V----------------------
------T-----------L-----------------L-----------------------
D-------------------------------------------A---------------
----------S--------------------------------A----------------
--------T------------R---------------------------A---------A
--------V------------------LK------G------------L-----------
-------------------N------E------------L---------A----------
-------A-------------------R------------------------------V-
------------G-----------------PDD----T------A--------C------
V---------------FF--SG-H-----G---G---------I-------V--------
-------GS-PG------------------------------------------------
-----------------------------------------N-----E------------
------------------D----------S-------V--------L-----------V-
----T---------V----------------D-------------------------S--
-------------------------------DL---------------------------
-S--------------------------------------------D-------------
---IE---------KT----S------------------I-S------------------
-S----------------N--------------E--------L--A--------A-----
------A-----L--A-------Q------I-----------------K-----------
------A-----K----------------R-----L------------L-----------
------V------FI---DAC---------------------------------------
--H-----------A-----------G-----------------------------GA--
------------------------------------------T-----------------
-------------------------------------------------I----------
SK-----------------------------------------------SLTDG------
---------------------------------------KG------H-----------T
LK----------------------------------------------------------
-------------------------------------
>tr|A0A359FMS3|A0A359FMS3_9BACT Uncharacterized protein OS=Marinilabiliales bacterium OX=2053303 GN=DEH15_19640 PE=4 SV=1
------RFALIFG-----N----------E-------D--Y-------------------
-N-----------SY--Q---------------------TG-L----E------AE-MN-
---V----------------------D----F----------A----V------------
H-------D-A----E------------V-------F----------K------------
-------------------E------Y-------A----------Q--------------
---------N------------------V---L---------------------------
-G----------------------VP-A--------------------------S-----
-----------N---------------I---------M----------------------
------F-----------I-----------------K-----------------------
N-----------------------------------------------------------
-------------------------------------------A----------------
--------K------------T---------------------------L---------D
--------M------------------NR------E------------L-----------
-------------------K------------------RF---------N----------
-------SLIKNT--------------------------K---------G----------
------------Q------------------G-----E------F--------F------
V---------------YY--AG-H-----G---F--------------------------
-------PD-E-----------------------KT-----K------------------
--------------------------EP--------------------------------
-------------------------------------Y--------L-----------V-
----P---------V----------------D-------------------------V--
------------------------------------------------------------
---------------------S-----------------------GTD------------
---LE---------F-----A------------------I-K-----------------L
------------------T--------------D--------F----------YK-----
------K-----L--S-------EH-----------------------P-----------
------------S-------K--------R-----V------------T-----------
------V------FL---DAC---------------------------------------
--F-----------S-----------G-----------------------------GGRE
-M---------------------G----------------LLAA----------------
-------------------------------------------------R----------
AV----------------------------------------------------------
----------------------K-VK----------------------------------
------------------------------------------------------------
-------------------------------------
>tr|A0A356H0N2|A0A356H0N2_9BACT Uncharacterized protein OS=Marinilabiliales bacterium OX=2053303 GN=DCY97_00420 PE=4 SV=1
--------ALIIG-----I----------D-------S--Y-------------------
-S-------------------------------------GE-W----K----------P-
---L----------------------K----N----------A----V------------
N-------D-A----K------------S-------V----------E------------
-------------------T------Q-------L----------R--------------
---------N------------------R---Y---------------------------
-E----------------------FH-S--------------------------I-----
-----------R---------------T---------L----------------------
------F-----------N-----------------E-----------------------
Q-----------------------------------------------------------
-------------------------------------------A----------------
--------T------------R---------------------------A---------N
--------I------------------LK------E------------Y-----------
-------------------E------------------WL---------M----------
-------A-------------------N-----------V---------R--------E-
------------N------------------D-----N------L--------L------
I---------------FY--SG-H-----G---D-----Y--------------------
--------N-ESL-----------------------------------------------
--------------------------Q-------------RG------------------
-------------------------------------F--------W-----------V-
----P---------A----------------D-------------------------A--
-------------------------------TN---------------------------
---------------------S------------------------S-------------
----V---------SG----L------------------I-A------------------
-N----------------T--------------D--------I----------QS-----
------F-----L--S-------G------I-----------------K-----------
------------S-------K--------H-----T------------F-----------
------L------IA---DAC---------------------------------------
--F-----------S-----------G-----------------------------D---
-----------------------------------------IF-----------------
-------------------------------------------------R----------
GK---------------------------------------------------TLTI---
--PYE-------------------------------------------------------
------------------------------------------------------------
-------------------------------------
>tr|A0A356H0I2|A0A356H0I2_9BACT Uncharacterized protein OS=Marinilabiliales bacterium OX=2053303 GN=DCY97_02755 PE=4 SV=1
------RFALIIG-----N----------E-------D--Y-------------------
-S-----------SF--Q---------------------TD-L----S------SE-VN-
---V----------------------A----F----------A----R------------
N-------D-A----S------------A-------F----------K------------
-------------------E------Y-------A----------L--------------
---------N------------------I---L---------------------------
-G----------------------VP-S--------------------------E-----
-----------N---------------I---------I----------------------
------F-----------M-----------------L-----------------------
D-----------------------------------------------------------
-------------------------------------------A----------------
--------T------------T---------------------------G---------K
--------M------------------NQ------G------------I-----------
-------------------S------------------KI---------N----------
-------LIMKAS--------------------------G---------G----------
------------N------------------A-----E------V--------F------
V---------------YY--AG-H-----G---L--------------------------
-------PD-E-----------------------QT-----K------------------
--------------------------EA--------------------------------
-------------------------------------Y--------I-----------M-
----P---------V----------------D-------------------------V--
------------------------------------------------------------
---------------------S-----------------------GKN------------
---AA---------E-----G------------------I-A-----------------L
------------------K--------------G--------L----------YQ-----
------K-----L--T-------EY-----------------------P-----------
------------S-------K--------K-----V------------V-----------
------V------FI---DAC---------------------------------------
--F-----------S-----------G-----------------------------GARN
-Q---------------------G----------------LLAA----------------
-------------------------------------------------R----------
GV----------------------------------------------------------
----------------------K-IN----------------------------------
------------------------------------------------------------
-------------------------------------
>tr|A0A359L6F2|A0A359L6F2_9BACT Uncharacterized protein OS=Marinilabiliales bacterium OX=2053303 GN=DD653_14450 PE=4 SV=1
-------YALIIG-----N----------E-------D--Y-------------------
-Q-----------TY--Q---------------------SE-L----N------TE-QN-
---V----------------------S----F----------A----V------------
N-------D-A----K------------T-------F----------K------------
-------------------E------Y-------C----------I--------------
---------N------------------T---L---------------------------
-G----------------------IP-T--------------------------L-----
-----------N---------------I---------V----------------------
------Y-----------L-----------------E-----------------------
N-----------------------------------------------------------
-------------------------------------------A----------------
--------G------------L---------------------------V---------K
--------F------------------KQ------A------------I-----------
-------------------N------------------QM---------N----------
-------LLAKHK--------------------------N---------G----------
------------K------------------A-----K------I--------I------
F---------------YY--AG-H-----G---F--------------------------
-------PD-E-----------------------KS-----H------------------
--------------------------EP--------------------------------
-------------------------------------Y--------L-----------I-
----P---------V----------------D-------------------------V--
------------------------------------------------------------
---------------------S-----------------------GNQ------------
---LD---------M-----A------------------I-S-----------------Q
------------------N--------------Y--------V----------ID-----
------K-----L--T-------EF-----------------------S-----------
------------S-------E--------K-----V------------I-----------
------V------FF---DAC---------------------------------------
--F-----------S-----------G-----------------------------GGRN
-Q---------------------G----------------LVAE----------------
-------------------------------------------------R----------
GI----------------------------------------------------------
----------------------K-------------------------------------
------------------------------------------------------------
-------------------------------------
>tr|A0A359L4X0|A0A359L4X0_9BACT Uncharacterized protein OS=Marinilabiliales bacterium OX=2053303 GN=DCY97_09065 PE=4 SV=1
-------FALVIG-----N----------E-------N--Y-------------------
-V-----------NE------------------------------------------IK-
---V----------------------P----F----------A----H------------
N-------D-A----G------------S-------F----------K------------
-------------------N------Y-------A----------E--------------
---------K------------------V---L---------------------------
-G----------------------IP-A--------------------------N-----
-----------H---------------I---------H----------------------
------F-----------A-----------------K-----------------------
D-----------------------------------------------------------
-------------------------------------------A----------------
--------T------------Y---------------------------G---------Q
--------M------------------LT------E------------L-----------
-------------------E------------------WL---------A----------
-------NVIKAY--------------------------N---------G----------
------------K------------------A-----K------V--------F------
V---------------YY--AG-H-----G---M--------------------------
-------PD-E-----------------------NS-----G------------------
--------------------------TA--------------------------------
-------------------------------------Y--------I-----------L-
----P---------V----------------D-------------------------G--
------------------------------------------------------------
---------------------N-----------------------STI------------
---SK---------T-----A------------------V-K-----------------L
------------------D--------------E--------M----------YS-----
------M-----L--S-------QL-----------------------P-----------
------------A-------E--------K-----I------------T-----------
------V------FL---DAC---------------------------------------
--F-----------S-----------G-----------------------------AAR-
------------------------------------------------------------
------------------------------------------------------------
------------------------------------------------------------
------------------------------------------------------------
------------------------------------------------------------
-------------------------------------
>tr|A0A351HKI9|A0A351HKI9_9BACT Uncharacterized protein OS=Marinilabiliales bacterium OX=2053303 GN=DCY97_09060 PE=4 SV=1
------RFALIIG-----N----------E-------D--Y-------------------
-S-----------SY--Q---------------------TG-L----N------SE-SN-
---V----------------------D----F----------A----K------------
K-------D-A----Q------------D-------F----------K------------
-------------------Q------L-------C----------I--------------
---------G------------------T---L---------------------------
-N----------------------VQ-E--------------------------E-----
-----------N---------------I---------I----------------------
------Y-----------L-----------------E-----------------------
D-----------------------------------------------------------
-------------------------------------------A----------------
--------R------------Y---------------------------T---------E
--------M------------------MK------S------------L-----------
-------------------K------------------KI---------S----------
-------GILSVT--------------------------Q---------G----------
------------K------------------A-----E------V--------F------
V---------------FY--AG-H-----G---F--------------------------
-------PD-E-----------------------KT-----K------------------
--------------------------EP--------------------------------
-------------------------------------Y--------L-----------V-
----P---------V----------------D-------------------------G--
------------------------------------------------------------
---------------------S-----------------------GTD------------
---LD---------IT----G------------------V-K-----------------L
------------------T--------------Y--------F----------YE-----
------M-----L--T-------SF-----------------------P-----------
------------A-------Q--------R-----I------------T-----------
------V------FL---DAC---------------------------------------
--F-----------S-----------G-----------------------------GARN
-Q---------------------G----------------LVAA----------------
-------------------------------------------------R----------
GV----------------------------------------------------------
----------------------K-V-----------------------------------
------------------------------------------------------------
-------------------------------------
>tr|A0A359FJX1|A0A359FJX1_9BACT Uncharacterized protein OS=Marinilabiliales bacterium OX=2053303 GN=DCY97_09505 PE=4 SV=1
--------VVFIE-----N----------S-------S--Y-------------------
-E-----------T----------------------------F----A----------S-
---L----------------------E----G----------P----T------------
K-------D-V----T------------T-------M----------K------------
-------------------S------A-------L-------------------------
---------A------------------N---Y---------------------------
-E----------------------VH-N--------------------------------
------------------------------------------------------------
------F-----------I-----------------H-----------------------
K-------------------------------------------K---------------
----------D--------------------------------M----------------
--------S------------K---------------------------K---------E
--------M------------------ER------F------------F-----------
-------------------S-----------------IEL---------R----------
-------D-------------------Q-----------V---------K--------K-
------------NN----------------VN-----S------L--------L------
V---------------WY--AG-H-----G---K----FI--------------------
--------N---------------------------------------------------
--------------------------E-------------TG------------------
-------------------------------------Y--------W-----------I-
----P---------V----------------D-------------------------A--
-------------------------------TR---------------------------
---------------------D------------------------D-------------
----E---------FT----YF----------------NI-N------------------
------------------------------------------------------------
-----------SL--K-------AG-----M-----------------Q-----------
------------SYSTV--IT--------H-----T------------L-----------
------V------VT---DAC---------------------------------------
--E-----------S-----------G-----------------------------P---
-----------------------------------------SFYQAM-------------
-------------------------------------------------R----------
AT----------------------------------------------------------
--NEIR----------------S-C-----------------------------------
------------------------------------------------------------
-------------------------------------
>tr|A0A348T9N9|A0A348T9N9_BRASZ Caspase family protein OS=Bradyrhizobium sp. OX=376 GN=DCS46_17875 PE=4 SV=1
------RIALVIG----------------N------ND--Y-------------------
-R-----------N----------------------------V----P----------K-
---L-----------------Q----K---------------A----V------------
N-------D-A----R------------T-------M----------G------------
-------------------D------T-------L----------K--------------
---------Q----------------------L---------------------------
-G----------------------F-----------------------------------
-----------N---------------V--------------------------------
------M-----------L----------------AE-----------------------
N-----------------------------------------------------------
-------------------------------------------L----------------
--------N------------R---------------------------Q---------A
--------F------------------SE------T------------L-----------
-------------------L------A------------F---------D----------
-------R-------------------A-----------V---------E--------P-
------------G------------------D------------T----A---F------
F---------------FY--AG-H-----G---F---------E-------I--------
--------A---------------------------------------------------
-----------------------------------------G------------------
------------Q-----N------------------F--------L-----------L-
----P---------T----------------DVP-----------------------A--
--------------A----------------TE-------------------------G-
-Q-------------------E----E-------------------LV--------RD--
--------------AS-----------------------V-L-----------------A
-D-------------------------------R--------I-----------------
------------I--E-------R------L-----------------Q-----------
------N-----K-------K---A----R-----T-----S------I-----------
------L------VF---DAC---------------------------------------
--R-----------N-----------------------------------------N---
-----------------------P-----------------F-E----------------
R-----A----------------------------GT------------R----------
A-------------V-A------------------------------------G-G----
------------------------------------------------------------
------------------------------------------------------------
-------------------------------------
>tr|A0A2Z2PBG7|A0A2Z2PBG7_9RHIZ Uncharacterized protein OS=Agrobacterium genomosp. 6 OX=1183411 PE=4 SV=1
------RRALIVG-----I----------D-------Q--Y-------------------
-D-----------S----------------------------F----P----------P-
---L----------------------S----G----------C----V------------
A-------D-A----D------------A-------M----------L------------
-------------------P------V-------L----------A--------------
---------R------------------H----------ED-------------------
-G-------------S------KNY-----------------------------D-----
---------------------------C---------R----------------------
------I-----------F-----------------T-----------------------
SV-------------------------G--V-------------D---------------
----------R--------------------------------I----------------
--------T------------R---------------------------P---------F
--------L------------------RA------R------------W-----------
-------------------K------E------------L---------F----------
-------G-----------------------------------------S--------F-
------------T------------------G-----D------A--------V------
F---------------YF--AG-H-----G---G--------------------------
----------PS----------------------GS-----G------------------
-----------------------------------------G------------------
-------------------------------------F--------L-----------V-
----T---------Q----------------D-------------------------G--
-------------------------------ED---------------------------
---------------------D--------------------------------------
------------------------------------------------------------
-D----------------L--------GLPMN-E--------I----------VQ-----
------L-----A--N-------D------S-----------------P-----------
------------T-------R--------S-----V------------L-----------
------I------IL---DCC---------------------------------------
--F-----------S-----------G---------------------------------
------------------------------------------------------------
------------------------------------------------------------
---------------------------------------------------AA-------
------------------------------------------------------------
------------------------------------------------------------
-------------------------------------
>tr|A0A348U8C0|A0A348U8C0_BRASZ YARHG domain-containing protein OS=Bradyrhizobium sp. OX=376 GN=DCS46_18245 PE=4 SV=1
------RVALVVG----------------N------ST--Y-------------------
-Q-----------N----------------------------V----S----------R-
---L-----------------Q----N---------------P----K------------
G-------D-A----Q------------L-------V----------A------------
-------------------E------T-------L----------Q--------------
---------R----------------------L---------------------------
-G----------------------F-----------------------------------
-----------A--------------LVG-------------------------------
-----GQ-----------A----------------QV-----------------------
D-----------------------------------------------------------
-------------------------------------------L----------------
--------D------------K---------------------------A---------G
--------F------------------DA------A------------I-----------
-------------------Q------R------------F---------G----------
-------S-------------------Q-----------L---------M----------
-------------------------------GAD----------V----A---L------
F---------------YY--AG-H-----G---I---------Q-------V--------
--------R---------------------------------------------------
-----------------------------------------G------------------
------------T-----N------------------Y--------L-----------V-
----P---------V----------------S-------------------------A--
-------------------------------N-------------------------PT-
-R-------------------E----A-------------------DV--------DF--
--------------QM-----------------------V-D-----------------V
-G-------------------------------L--------V-----------------
------------L--R-------Q------M-----------------E-----------
------G-----A-------G---T----R-----L-----N------I-----------
------V------VL---DAC---------------------------------------
--R-----------N-----------------------------------------N---
-----------------------P-----------------FGG----------------
R-----G-----------------L------------------------R----------
A-------------A--------------------------------------D------
--G-------------------G-L-------A------Q-------I--R---------
------------------------------------------------------------
-------------------------------------
>tr|A0A2A5HNQ6|A0A2A5HNQ6_9FLAO Uncharacterized protein OS=Flavobacteriales bacterium OX=2021391 GN=COA31_01000 PE=4 SV=1
-------YALIIG-----I----------D-------K--Y-------------------
-T-------------------------------------GS-W----S----------P-
---L----------------------K----N----------A----V------------
N-------D-A----K------------T-------I----------E------------
-------------------T------T-------L----------K--------------
---------S------------------K---Y---------------------------
-K----------------------FH-Q--------------------------F-----
-----------K---------------T---------L----------------------
------Y-----------N-----------------E-----------------------
Q-----------------------------------------------------------
-------------------------------------------A----------------
--------T------------R---------------------------T---------N
--------I------------------IA------A------------M-----------
-------------------E------------------WL---------V----------
-------A-------------------N-----------V---------K--------P-
------------D------------------D-----N------V--------F------
I---------------YY--SG-H-----G---E-----F--------------------
--------K-KEL-----------------------------------------------
--------------------------N-------------KG------------------
-------------------------------------Y--------W-----------V-
----P---------F----------------G-------------------------A--
-------------------------------TT---------------------------
---------------------M------------------------S-------------
----T---------SN----Y------------------I-S------------------
-N----------------S--------------D--------I----------QT-----
------F-----I--K-------G------I-----------------Q-----------
------------S-------Q--------H-----T------------L-----------
------L------VA---DAC---------------------------------------
--F-----------S-----------G-----------------------------D---
-----------------------------------------IF-----------------
-------------------------------------------------R----------
GN---------------------------------------------------TMSV---
--PFEN----------------S-------------------------------------
------------------------------------------------------------
-------------------------------------
>tr|A0A2E4RBK1|A0A2E4RBK1_9FLAO Uncharacterized protein OS=Flavobacteriales bacterium OX=2021391 GN=CMP49_00330 PE=4 SV=1
-------YALIIG-----S----------E-------D--Y-------------------
-L-------------------------------------SE-I----G----------A-
---L----------------------D----H----------P----V------------
N-------D-A----E------------K-------L----------Y------------
-------------------K------I-------L----------T--------------
---------T------------------H---Y---------------------------
-T----------------------FN-K--------------------------D-----
-----------N---------------V---------T----------------------
------L-----------L-----------------K-----------------------
N-----------------------------------------------------------
-------------------------------------------P----------------
--------T------------R---------------------------D---------D
--------I------------------LS------Q------------L-----------
-------------------D------------------NL---------L----------
-------N-------------------T-----------I---------G--------E-
------------Y------------------D-----N------F--------L------
I---------------FY--AG-H-----G---Y-----W--------------------
--------D-DQF-----------------------------------------------
--------------------------Q-------------EG------------------
-------------------------------------Y--------W-----------L-
----P---------V----------------N-------------------------A--
-------------------------------TK---------------------------
---------------------S------------------------G-------------
----R---------GA----W------------------I-S------------------
-N----------------S--------------T--------I----------QS-----
------Y-----L--R-------A------I-----------------G-----------
------------A-------Q--------N-----T------------L-----------
------L------IT---DAC---------------------------------------
--F-----------A-----------G-----------------------------S---
-----------------------------------------IF-----------------
-------------------------------------------------K----------
TR---------------------------------------------------TAFS---
--NNEN----------------K-------------------------------------
------------------------------------------------------------
-------------------------------------
>tr|A0A348U501|A0A348U501_BRASZ Caspase family protein OS=Bradyrhizobium sp. OX=376 GN=DCS46_12205 PE=4 SV=1
------RLALIIG----------------N------GH--Y-------------------
-P-----------D----------------------------AS---A----------P-
---L-----------------A----Q---------------P----I------------
N-------D-A----R------------T-------L----------S------------
-------------------S------A-------L----------R--------------
---------H----------------------E---------------------------
-G----------------------F-----------------------------------
-----------D---------------V--------------------------------
------D-----------V----------------VE-----------------------
D-----------------------------------------------------------
-------------------------------------------A----------------
--------T------------K---------------------------D---------D
--------M------------------FR------A------------V-----------
-------------------E------R------------MK-------------------
-------A-------------------K-----------I---------R----------
--------------P----------------D-----T------V----V---M------
L---------------FF--GG-Y-----G---V---------Q-------V--------
--------G---------------------------------------------------
-----------------------------------------R------------------
------------E-----S------------------Y--------M-----------I-
----P---------V----------------D-------------------------A--
-------------------------------T-------------------------IW-
-K-------------------E----A-------------------DV--------RR--
--------------TG-----------------------V-S-----------------V
-E-------------------------------S--------V-----------------
------------L--D-------A------M-----------------K-----------
------E-----R-------G---A----K-----A-----K------L-----------
------V------VL---DAS---------------------------------------
--R-----------R-----------------------------------------N---
-----------------------P-----------------Y-E----------------
R-----R-----------------F------------------------R----------
A---------------------------------------------------FS------
--H-------------------G-L-------A------P-------IS--------P-P
EN-T--------------------------------------------------------
-------------------------------------
>tr|A0A348T8M7|A0A348T8M7_BRASZ Tetratricopeptide repeat protein OS=Bradyrhizobium sp. OX=376 GN=DCS52_10530 PE=4 SV=1
------RVALVIG----------------N------GA--Y-------------------
-A-----------H----------------------------V----K----------A-
---L-----------------P----N---------------P----P------------
N-------D-A----R------------A-------I----------A------------
-------------------R------S-------L----------R--------------
---------D----------------------I---------------------------
-G----------------------F-----------------------------------
-----------T---------------V--------------------------------
------S-----------E----------------GL-----------------------
D-----------------------------------------------------------
-------------------------------------------L----------------
--------D------------R---------------------------D---------A
--------M------------------QR------T------------I-----------
-------------------H------D------------F---------L----------
-------R-------------------E-----------A---------T--------R-
------------S------------------Q------------I----A---V------
V---------------YY--AG-H-----G---V---------Q-------V--------
--------D---------------------------------------------------
-----------------------------------------G------------------
------------R-----N------------------Y--------L-----------V-
----P---------V----------------D-------------------------I--
-------------------------------E-------------------------FK-
-A-------------------G----A-------------------RM--------TD--
--------------AM-----------------------V-D-----------------M
-D-------------------------------T--------I-----------------
------------M--A-------G------L-----------------D-----------
------------D-------Q---I----R-----T-----N------I-----------
------L------IL---DAC---------------------------------------
--R-----------N-----------------------------------------N---
-----------------------P-----------------M-A-P--------------
Q-----------------------V-----------A------------S----------
A---------------G-------------------------------------------
------------------------------------------------------------
------------------------------------------------------------
-------------------------------------
>tr|A0A348UHN8|A0A348UHN8_BRASZ Caspase family protein OS=Bradyrhizobium sp. OX=376 GN=DCS46_35010 PE=4 SV=1
------RVALVLG----------------N------SA--Y-------------------
-R-----------N----------------------------T----A----------P-
---L-----------------A----N---------------P----V------------
N-------D-A----S------------V-------I----------S------------
-------------------A------T-------L----------K--------------
---------N----------------------A---------------------------
-G----------------------F-----------------------------------
-----------D--------------TV--------------------------------
------D-----------F----------------RK-----------------------
D-----------------------------------------------------------
-------------------------------------------L----------------
--------P------------A---------------------------V---------E
--------T------------------RR------A------------L-----------
-------------------R------E------------F---------A----------
-------D-------------------L-----------A---------R--------D-
------------A------------------D------------I----A---L------
V---------------YY--AG-H-----G---I---------E-------V--------
--------D---------------------------------------------------
-----------------------------------------G------------------
------------A-----N------------------Y--------L-----------I-
----P---------V----------------D-------------------------A--
-------------------------------R-------------------------LE-
-R-------------------D----T-------------------DV--------YD--
--------------EA-----------------------F-S-----------------L
-D-------------------------------R--------I-----------------
------------L--V-------A------I-----------------E-----------
------------P-------A---R----K-----L-----R------L-----------
------V------IL---DAC---------------------------------------
--R-----------D-----------------------------------------N---
-----------------------P-----------------F-A-K--------------
T-----------------------M-----------K------------R----------
T-----------------------------------------------------------
------------------------------------------------------------
------------------------------------------------------------
-------------------------------------
>tr|A0A348U0G2|A0A348U0G2_BRASZ Caspase family protein OS=Bradyrhizobium sp. OX=376 GN=DCS46_04025 PE=4 SV=1
------RLALVIG----------------Q------SA--Y-------------------
-K-----------S----------------------------V----P----------A-
---L-----------------P----N---------------P----A------------
N-------D-A----R------------A-------V----------S------------
-------------------Q------M-------L----------T--------------
---------D----------------------A---------------------------
-G----------------------F-----------------------------------
-----------A---------------V--------------------------------
------T-----------A----------------AS-----------------------
D-----------------------------------------------------------
-------------------------------------------L----------------
--------S------------Q---------------------------D---------E
--------M------------------RA------R------------I-----------
-------------------S------D------------F---------A----------
-------G-------------------Q-----------V---------AAK-----GA-
------------D------------------T------------V----A---L------
V---------------FY--AG-H-----G---L---------Q-------I--------
--------D---------------------------------------------------
-----------------------------------------G------------------
------------E-----N------------------Y--------L-----------V-
----P---------V----------------D-------------------------V--
-------------------------------D-------------------------PK-
-R-------------------E----A-------------------DI--------PI--
--------------QA-----------------------V-R-----------------L
-N-------------------------------D--------I-----------------
------------L--N-------T------L-----------------T-----------
------S-----V-------P---S----R-----M-----R------I-----------
------V------LL---DAC---------------------------------------
--R-----------N-----------------------------------------N---
-----------------------P-----------------F-PEL--------SKTAG-
H-----G-----------------L-----------A----------IVD----------
AR------------I-GAP----------------GTFV------------SFS-T----
--S---------------------------------------------------------
------------------------------------------------------------
-------------------------------------
>tr|A0A359JFR7|A0A359JFR7_BRASZ Uncharacterized protein OS=Bradyrhizobium sp. OX=376 GN=DCS46_26100 PE=4 SV=1
------RVALVIG----------------N------GA--Y-------------------
-R-----------S----------------------------V----P----------A-
---L-----------------T----N---------------P----P------------
T-------D-A----G------------D-------I----------A------------
-------------------A------A-------L----------K--------------
---------R----------------------L---------------------------
-G----------------------F-----------------------------------
-----------A---------------V--------------------------------
------T-----------L----------------IR-----------------------
N-----------------------------------------------------------
-------------------------------------------G----------------
--------S------------F---------------------------D---------D
--------M------------------RR------S------------L-----------
-------------------I------A------------F---------G----------
-------R-------------------E-----------A---------A--------G-
------------A------------------D------------M----A---T------
V---------------YF--AG-H-----G---M---------E-------I--------
--------N---------------------------------------------------
-----------------------------------------G------------------
------------D-----N------------------W--------L-----------I-
----P---------V----------------D-------------------------A--
-------------------------------E-------------------------LK-
-R-------------------D----T-------------------DA--------AN--
--------------EA-----------------------I-S-----------------L
-Q-------------------------------S--------V-----------------
------------M--L-------Q------V-----------------S-----------
------------S-------T---G----S-----L-----G------L-----------
------V------IL---DAC---------------------------------------
--R-----------N-----------------------------------------N---
-----------------------P-----------------F-A-T--------------
K-----------------------M-----------S------------R----------
S-----------------------------------------------------------
------------------------------------------------------------
------------------------------------------------------------
-------------------------------------
>tr|A0A2A5HDW2|A0A2A5HDW2_9FLAO Uncharacterized protein OS=Flavobacteriales bacterium OX=2021391 GN=COA31_11220 PE=4 SV=1
---------IFIE-----N----------S-------K--Y-------------------
-Q-----------S----------------------------F----A----------S-
---L----------------------D----G----------P----A------------
K-------D-V----T------------M-------M----------K------------
-------------------S------A-------F-------------------------
---------A------------------K---Y---------------------------
-K----------------------IN-N--------------------------------
------------------------------------------------------------
------V-----------I-----------------H-----------------------
K-------------------------------------------K---------------
----------D--------------------------------M----------------
--------T------------K---------------------------A---------Q
--------L------------------ER------F------------F-----------
-------------------S-----------------IEL---------R----------
-------D-------------------L-----------V---------R--------S-
------------NK----------------VN-----S------L--------L------
V---------------WY--AG-H-----G---K----FI--------------------
--------N---------------------------------------------------
--------------------------E-------------TG------------------
-------------------------------------Y--------W-----------I-
----P---------T----------------D-------------------------A--
-------------------------------KR---------------------------
---------------------D------------------------D-------------
----E---------FT----YF----------------NI-N------------------
------------------------------------------------------------
-----------NL--K-------AS-----M-----------------Q-----------
------------SYSKE--IT--------H-----T------------L-----------
------V------IT---DAC---------------------------------------
--E-----------S-----------G-----------------------------P---
-----------------------------------------SFYQAM-------------
-------------------------------------------------R----------
ST----------------------------------------------------------
--SVEK----------------S-C-----------------------------------
------------------------------------------------------------
-------------------------------------
>tr|A0A348QEJ2|A0A348QEJ2_BRASZ Tetratricopeptide repeat protein OS=Bradyrhizobium sp. OX=376 GN=DCS46_12145 PE=4 SV=1
------RFALVIG----------------N------AK--Y-------------------
-P-----------D----------------------------AD---A----------P-
---L-----------------K----E---------------P----V------------
N-------D-A----R------------D-------V----------A------------
-------------------D------E-------L----------K--------------
---------R----------------------D---------------------------
-G----------------------F-----------------------------------
-----------T---------------V--------------------------------
------E-----------V----------------GE-----------------------
N-----------------------------------------------------------
-------------------------------------------L----------------
--------T------------G---------------------------D---------G
--------M------------------HR------A------------F-----------
-------------------D------R------------LY-------------------
-------G-------------------K-----------I---------K----------
--------------P----------------G-----S------V----A---L------
I---------------FF--SG-Y-----G---I---------Q-------S--------
--------N---------------------------------------------------
-----------------------------------------R------------------
------------Q-----S------------------Y--------M-----------I-
----P---------I----------------D-------------------------A--
-------------------------------Q-------------------------IW-
-A-------------------E----A-------------------DV--------RR--
--------------DG-----------------------F-S-----------------L
-E-------------------------------T--------V-----------------
------------L--G-------E------I-----------------N-----------
------S-----R-------G---A----G-----V-----K------I-----------
------A------LI---DAS---------------------------------------
--R-----------R-----------------------------------------N---
-----------------------P-----------------F-E----------------
R-----R-----------------F------------------------R----------
S-----------------------------------------------------------
------------------------------------------------------------
------------------------------------------------------------
-------------------------------------
>tr|A0A348QT11|A0A348QT11_BRASZ Caspase family protein OS=Bradyrhizobium sp. OX=376 GN=DCS46_15675 PE=4 SV=1
------RVALVIG----------------N------AN--Y-------------------
-E-----------N----------------------------A----P----------K-
---L-----------------A----N---------------P----G------------
N-------D-A----Q------------S-------M----------A------------
-------------------E------L-------L----------N--------------
---------S----------------------A---------------------------
-G----------------------F-----------------------------------
-----------E---------------V--------------------------------
------I-----------S----------------AT-----------------------
D-----------------------------------------------------------
-------------------------------------------L----------------
--------R------------R---------------------------G---------D
--------M------------------VK------V------------L-----------
-------------------R------D------------F---------S----------
-------D-------------------K-----------V---------AAR-----GT-
------------G------------------T------------V----A---M------
I---------------YY--AG-H-----G---V---------Q-------L--------
--------A---------------------------------------------------
-----------------------------------------G------------------
------------E-----N------------------Y--------L-----------I-
----P---------V----------------D-------------------------A--
-------------------------------K-------------------------IA-
-A-------------------P----S-------------------DL--------DG--
--------------NS-----------------------V-R-----------------L
-V-------------------------------D--------V-----------------
------------M--G-------T------L-----------------E-----------
------N-----I-------P---S----R-----M-----R------I-----------
------V------VL---DAC---------------------------------------
--R-----------N-----------------------------------------N---
-----------------------P-----------------F-PNV--------ND-AG-
R-----G-----------------L-----------A----------VVD----------
AP------------S-GS-------------------IV------------GYS-T----
--A---------------------------------------------------------
------------------------------------------------------------
-------------------------------------
>tr|A0A348UIK6|A0A348UIK6_BRASZ Caspase-like domain-containing protein (Fragment) OS=Bradyrhizobium sp. OX=376 GN=DCS46_36665 PE=4 SV=1
------RLALVVG----------------N------GA--Y-------------------
-Q-----------A---------------------------------G----------A-
---L-----------------Q----T---------------A----A------------
N-------D-A----G------------L-------V----------A------------
-------------------Q------T-------L----------Q--------------
---------A----------------------A---------------------------
-G----------------------F-----------------------------------
-----------D---------------V--------------------------------
------I-----------G----------------AR-----------------------
D-----------------------------------------------------------
-------------------------------------------L----------------
--------D------------S---------------------------E---------T
--------L------------------RK------S------------F-----------
-------------------R------D------------FI-------------------
-------Q-------------------K-----------V---------Q--------D-
------------AGP----------------N-----A------V----A---F------
V---------------YL--AG-Y-----G---V---------Q-------L--------
--------T---------------------------------------------------
-----------------------------------------G------------------
------------E-----N------------------Y--------F-----------V-
----P---------V----------------D-------------------------A--
-------------------------------K-------------------------IA-
-R-------------------D----T-------------------DV--------PV--
--------------EA-----------------------I-R-----------------I
-S-------------------------------D--------Y-----------------
------------S--H-------L------L-----------------S-----------
------A-----L-------P---I----K-----A-----G------V-----------
------I------VL---DAA---------------------------------------
--R-----------S-----------------------------------------N---
-----------------------P-----------------F-A----------------
K-----D-----------------G-----------------------------------
------------------------------------------------------------
------------------------------------------------------------
------------------------------------------------------------
-------------------------------------
>tr|A0A352XVV1|A0A352XVV1_9CHLR Uncharacterized protein OS=Ktedonobacter sp. OX=1932716 GN=DCS90_07755 PE=4 SV=1
------RYALIVG-----I----------D-------N--Y-------------------
-------------N---DE-----------TH----------FI--------------P-
---L----------------------P----F----------A----Q------------
A-------D-A----R------------A-------L----------H------------
-------------------E------L-------LID-------PE--------------
---------R--------------------------------------------------
GG----------------------WN---------------------------AE-----
-----------D---------------V--------------------------------
------V-----------F----------------LS----------------------G
D-------------------------------------------A---------------
----------A-------------------------------------------------
--------T------------R---------------------------D---------E
--------I------------------ES----------Q--------L-----------
-------------------RD----LC-----------LV--------------------
-------R-------------------A---------------------Q--------A-
------------G------------------D-----L---------------V-----L
F---------------YF--AG-H-----A---F-----------------L--------
--------D---------------------------------------------------
--------------------------------------PATG------------------
------------D-----G------------------Y--------V-----------A-
----L---------R----------------T-------------------------TQA
------------------------------DRPV--------------------------
------------------------------------------------------------
---------------T----G------------------L-H-----------------V
-P-------------------------------T--------F---------VDHY----
------------L----------Y------------------------D-----------
-----SK-----A-------G--------D-----I------------L-----------
------T------IL---DIA---------------------------------------
--H-----------TGSG----WRQQK---------------------------------
------------------------------------------------------------
K------------------------------------------------Q--------DD
ISLL------------------------------------------------FGQS----
LLDLPRTSG--R------VIIAS-------RRS-----GE--------------------
------------------------------------------------------------
-------------------------------------
>tr|A0A2T9ZNK0|A0A2T9ZNK0_9GAMM Uncharacterized protein OS=gamma proteobacterium symbiont of Ctena orbiculata OX=1968598 GN=B6D82_18505 PE=4 SV=1
-------HALVIG-----N----------N-------Q--Y-------------------
-----------------K---------------------H--F----P----------S-
---L----------------------L----S----------A----S------------
V-------D-A----R------------E-------T----------A------------
-------------------E------L-------L----------R--------------
---------T------------------K---Y---------------------------
-G----------------------F-----------------------------------
-----------K---------------T---------T----------------------
------T-----------L-----------------I-----------------------
D-----------------------------------------------------------
-------------------------------------------A----------------
--------T------------R---------------------------Y---------D
--------M------------------LS------A------------L-----------
-------------------N------------------NL---------R----------
-------E-------------------T-----------L---------T--------E-
------------N------------------D-----N------L--------L------
I---------------YY--AG-H-----G---E-----L--------------------
--------D-RVN-----------------------------------------------
--------------------------L-------------RG------------------
-------------------------------------Y--------W-----------L-
----P---------V----------------D-------------------------A--
-------------------------------EP---------------------------
---------------------N------------------------S-------------
----T---------AN----W------------------I-S------------------
-N----------------I--------------A--------I----------TD-----
------I-----L--N-------A------M-----------------T-----------
------------A-------K--------H-----I------------L-----------
------V------VA---DSC---------------------------------------
--Y-----------S-----------G-----------------------------S---
-----------------------------------------LT-----------------
-------------------------------------------------R----------
SS---------------------------------------------------MARL---
--ESG-------------------------------------------------------
------------------------------------------------------------
-------------------------------------
>tr|A0A354FYC9|A0A354FYC9_9BACT Peptidase C14 OS=Candidatus Moranbacteria bacterium OX=2045217 GN=DDY44_01280 PE=4 SV=1
------KKALIVG-----I----------N-------N--Y-------------------
-P-----------I---------------------------------S----------P-
---L----------------------S----G----------C----V------------
N-------D-A----S------------A-------I----------S------------
-------------------S------I-------I----------E--------------
---------T------------------N----------GD-------------------
-G-------------S------PNF-----------------------------S-----
---------------------------V---------A----------------------
------L-----------K-----------------T-----------------------
D-----------------------------------------------------------
----------T--------------------------------Q----------------
--------S------------K---------------------------S---------V
--------L------------------ME------S------------I-----------
-------------------V------E------------L---------F----------
-------N-----------------------------------------G--------D-
------------C------------------E-----T------V--------L------
F---------------YF--SG-H-----G---F--------------------------
-------LN-SL-----------------------------G------------------
-----------------------------------------G------------------
-------------------------------------F--------I-----------V-
----T---------P----------------D-------------------------Y--
-------------------------------KK---------------------------
---------------------Y--------------------------------------
------------------------------------------------------------
-D----------------E--------GISMD-Q--------I----------LQ-----
------L-----A--N-------N------S-----------------K-----------
------------A-------K--------N-----K------------I-----------
------I------IL---DCC---------------------------------------
--H-----------S-----------G---------------------------------
------------------------------------------------------------
------------------------------------------------------------
---------------------------------------------------SFGSPA---
------------------------------------------------------------
------------------------------------------------------------
-------------------------------------
>tr|A0A1H0IWD2|A0A1H0IWD2_9RHOB Uncharacterized protein, contains caspase domain OS=Lutimaribacter pacificus OX=391948 GN=SAMN05216196_10537 PE=4 SV=1
------RFALLVG-----V----------N-------A--YPDA----------------
-P-----------E----------------------------I----P----------A-
---L----------------------A----G----------P----E------------
N-------D-V----A------------L-------M----------Q------------
-------------------G------V-------L----------A--------------
---------G------------------L-------------------------------
------------------------WR-D--------------------------I-----
-----------A---------------I---------T----------------------
------T-----------L-----------------T-----------------------
G-------------------------------------------P---------------
----------A--------------------------------A----------------
--------R------------R---------------------------A---------A
--------I------------------LG------A------------L-----------
-------------------D------D------------L---------A----------
-------R-------------------R-----------A---------G--------P-
------------G------------------D-----E------V--------T------
V---------------YL--AG-H-----G---T---------Q-------I--------
-------PS------------------------RA-------------------------
-------E-----------------PD--------------G------------------
------------F-----D----------E-------L--------F-----------L-
----P---------A----------------D-------------------------FSA
-----------------------------R------------------------------
-------------------RVG----AEL-------------------------------
---RI---------SG----H------------------I-L-----------------D
-D-------------------------------E--------L----------GA-----
------A-----F--G-------R------I-----------------V-----------
------------G-------AG--A----R-----L------------W-----------
------L------IA---DLC---------------------------------------
--H-----------A-----------G-----------------------------TIER
G----------------------------------------T------------------
------------------------------------------------------------
PGAGA------------------------------------------------AQ-----
------------------------------------------------------------
------------------------------------------------------------
-------------------------------------
>tr|A0A2V8FDZ9|A0A2V8FDZ9_9BACT Caspase family protein OS=Acidobacteria bacterium OX=1978231 GN=DMF89_08155 PE=4 SV=1
------RLALLVG-----I----------N-------R--Y-------------------
-P-----------D-------------------------TA------H----------R-
---L----------------------E----G----------C----G------------
N-------D-V----F------------L-------M----------S------------
-------------------A------V-------L----------Q--------------
---------E------------------C-------------------------------
-----------------------GF-----------------------------E-----
---------PEG---------------I---------R----------------------
------V-----------V-----------------L-----------------------
D-------------------------------------------D---------------
----------R--------------------------------A----------------
--------T------------T---------------------------A---------N
--------I------------------LD------R------------L-----------
-------------------R------W------------L---------I----------
-------D-------------------E-----------V---------P--------E-
------------G------------------G-----V------R--------L------
F---------------FY--AG-H-----G---A--------------------------
----------QIPA-------------------------Y-A------------------
----------------P---------Y--------------TEAD-HL------------
------------------D----------E-------C--------L-----------V-
----P---------Y----------------D-------------------------F--
------------------------------------------------------------
---------------------D--------------------------------------
----------------------------------------------------------WT
-K----------------A------HA-ISDD-R--------F----------AD-----
------L-----Y--G-------Q------L-----------------PYG---------
--------------------C--------R-----F------------V-----------
------A------IF---DCC---------------------------------------
--H-----------S-----------G-----------------------------GL--
------------------------------------------------------------
------------------------------------------------AR----------
E-----------------------------------------------------------
--RR------------------------------------L------P------------
------------------------------------------------------------
-------------------------------------
>tr|A0A353YR78|A0A353YR78_9RHOB Uncharacterized protein OS=Hyphomonas atlantica OX=1280948 GN=DDX09_03300 PE=4 SV=1
------RIALLIG----------------N------QD--Y-------------------
-P-----------PE---------------------------V----G----------A-
---L-----------------T----N---------------T----H------------
Q-------D-V----R------------T-------M----------E------------
-------------------A------A-------L----------I--------------
---------D----------------------V---------------------------
-G----------------------F-----------------------------------
-----------E---------------T--------------------------------
------M-----------P----------------GF-----------------------
D-----------------------------------------------------------
-------------------------------------------L----------------
--------D------------E---------------------------D---------G
--------M------------------ED------A------------F-----------
-------------------D------A------------F---------E----------
-------A-------------------R-----------ISE------EA--------D-
------------AGH----------------E-----V------I----A---F------
F---------------YY--SG-H-----G---A---------AAYE---DR--------
--------E---------------------------------------------------
-----------------------------------------A------------------
------------R-----N------------------Y--------L-----------I-
----P---------A----------------R-------------------------E--
-------------------------------S-------------------------IT-
-A-------------------A----S-------------------HI--------FR--
--------------KG-----------------------V-E-----------------L
-E-------------------------------D--------V-----------------
------------L--S-------S------L-----------------Q-----------
------S-----T-------Q---A----KA----V------------F-----------
------V------VS---DAC---------------------------------------
--R-----------N-----------------------------------------E---
-----------------------L------------K----F------------------
A-----FS-----------------------------------------K----------
SI---------------------------------------------------A-D----
--K-------------------G-------------------------------------
------------------------------------------------------------
-------------------------------------
>tr|A0A2V7K5E5|A0A2V7K5E5_9BACT Uncharacterized protein OS=Gemmatimonadetes bacterium OX=2026742 GN=DMD37_10375 PE=4 SV=1
------RLALLIG-----I----------S-------D--YK----------------NF
QP-----------D-------------GP-------PGQ--------S----------D-
---L----------------------N----G----------P----A------------
N-------D-V----P------------R-------I----------K------------
-------------------T------S-------L----------R--------------
----------------------------R-------------------------------
YG----------------------FD---------------------------GD-----
-----------S--------------SV---------R----------------------
------V-----------L-----------------L-----------------------
N-------------------------------------------A---------------
----------Q--------------------------------A----------------
--------S------------R---------------------------Q---------G
--------I------------------TD------G------------F-----------
-------------------K------W------------L---------A----------
-------Q-------------------Q-----------A---------T-------DT-
------------A------------------D-----V------V--------V------
I---------------FY--SG-H-----G---S---------F-------T--------
-------KD------------------------LN------G-------------D--E-
--ALV--T-------PG---------D--------------T-----L------------
------------------D----------E-------A--------L-----------V-
----P---------W----------------D-------------------------A--
-------------------------------MD---------------------------
--------------------------------------------IHD-------------
----P---------AQ----L------------------V-I------------------
-D----------------D--------------Q--------I--G--------N-----
------W-----L--K-------A------L----------G------------------
------T-----T----------------N-----V------------T-----------
------L------II---DGC---------------------------------------
--F-----------S-----------G-----------------------------TA--
------------------------------------------T-----------------
-------------------------------------------------R----------
-----------------------------------------------------GAEI---
-AP----------------------VA---R-----------------------------
------------------------------------------------------------
-------------------------------------
>tr|A0A2V7K6X2|A0A2V7K6X2_9BACT Uncharacterized protein OS=Gemmatimonadetes bacterium OX=2026742 GN=DMD37_10370 PE=4 SV=1
-------RVVIIG-----I----------S-------R--Y-------------------
-L-----------NLE-G------------------------K----K----------Q-
---L----------------------H----Y----------A----A------------
A-------D-A----Q------------M-------M----------Y------------
-------------------E------F-------F----------R--------------
---------S-----------------RAG------------------------------
RS----------------------VD---------------------------TQ-----
-----------N---------------I---------R----------------------
------L-----------LV----------------------------------------
D----------------------------------------------------T------
----------G--------------------------------A----------------
--------R------------AG------------------------------------H
--------M------------------TE------A------------L-----------
-------------------R------W------------L---------R----------
-------E-------------------H-----------S---------Q--------P-
------------G------------------D-----E------A--------I------
I---------------YF--AG-H-----GA--A---------EMW-----TG-------
------------------------------------------------------------
------------------------------------------------------------
------------A-----E----------GG------Y--------L----------LA-
--------------T----------------N-------------------------A--
-------------------------------D----------------------------
--------------------SS-----SYA------------------D-----------
--------------GG----V------------------V-R-----------------V
-S-------------------------------E--------L----------QD-----
------A-----A--A-------T------M-----------------------------
------------A-------T---N----RVR---V------------L-----------
------L------IT---DAC---------------------------------------
--R-----------A-----------G-----------------------------K---
------------------------------------------------------------
------------------------L----------------------VGT----------
PEAE------------------------------------------------R-------
------------------------------------------------------------
------------------------------------------------------------
-------------------------------------
>tr|A0A350U332|A0A350U332_9SPIO Uncharacterized protein OS=Spirochaetaceae bacterium OX=1898206 GN=DCX65_01705 PE=4 SV=1
---------VFVG-----I----------S-------E--Y-------------------
-E-----------D-P-D----------------------S-----------------N-
---L----------------------E----Y----------C----A------------
D-------D-A----R------------R-------V----------R------------
-------------------D------A-------Y----------L--------------
---------N------------------L-------G-----------------------
-M----------------------RP-D--------------------------D-----
-----------G---------------I--------------------------------
------L-----------L-----------------V-----------------------
D-------------------------------------------A---------------
----------D--------------------------------A----------------
--------T------------A---------------------------D---------N
--------I------------------RN------K------------I-----------
-------------------------------------RRV---------A----------
-------A-------------------L-----------A---------G--------A-
------------N------------------D-----M------F--------V------
F---------------FY--SG-H-----G---D---------Q-------Q--------
-------AR-GRP--------------------DAI-----D------------------
-------------------------PDG-----------LDE------------------
-------------------------------------I--------I-----------S-
----V---------Y----------------D-------------------------G--
------------------------------------------------------------
----------------------------------------------DI------------
-----------------------------------------------------------T
-D----------------D--------------E--------L----------AA-----
------L-----L--D-------A------S-----------------S-----------
------------A-------G--------C-----A------------L-----------
------V------VM---DSC---------------------------------------
--H-----------S-----------G-----------------------------G---
-----------------------------------------F------------------
-----------------------------------------------ARD----------
VV---------------------------------------------------SRPG---
------------------------------------------------------------
------------------------------------------------------------
-------------------------------------
>tr|A0A356ECC1|A0A356ECC1_9SPIO Uncharacterized protein OS=Spirochaetaceae bacterium OX=1898206 GN=DCY05_07055 PE=4 SV=1
------RVALVIG----------------N------NE--Y-------------------
-TGL---------T--------------------------------------------A-
---L-----------------R----N---------------P----V------------
N-------D-A----T------------D-------M----------A------------
-------------------A------A-------L----------R--------------
---------R----------------------L---------------------------
-G----------------------F-----------------------------------
-----------T---------------V--------------------------------
------E-----------L----------------LT-----------------------
N-----------------------------------------------------------
-------------------------------------------A----------------
--------D------------L---------------------------S---------Q
--------M------------------EA------A------------V-----------
-------------------V------R------------L---------S----------
-------G-------------------S-----------L----------G------GS-
------------RQ-----------------S------------V----G---L------
F---------------FY--AG-H-----G---V---------Q-------S--------
--------G---------------------------------------------------
-----------------------------------------N------------------
------------S-----N------------------Y--------L-----------I-
----P---------S----------------R-------------------------V--
-------------------------------S-------------------------IP-
-A-------------------E----A-------------------FL--------RE--
--------------RA-----------------------L-S-----------------A
-Q-------------------------------V--------V-----------------
------------L--D-------L------M-----------------Q-----------
------Q-----S-------G---N----A-----L-----N------L-----------
------V------FL---DAC---------------------------------------
--R-----------D-----------------------------------------N---
-----------------------P-----------------F------------------
G-----W-----------------A-----------R------------S----------
G----------------------------------------------------S------
------------------------------------------------------------
------------------------------------------------------------
-------------------------------------
>tr|A0A354BSC2|A0A354BSC2_9BACT Uncharacterized protein OS=Bacteroidales bacterium OX=2030927 GN=DD745_08910 PE=4 SV=1
--------ALLIG-----V----------S-------D--Y-------------------
-L---------------D---------------------PD-I----P----------D-
---L----------------------E----N----------P----V------------
K-------D-A----E------------N-------L----------Y------------
-------------------N------V-------L----------I--------------
---------S------------------K---Y---------------------------
-T----------------------FE-K--------------------------E-----
-----------N---------------I---------D----------------------
------F-----------L-----------------K-----------------------
N-----------------------------------------------------------
-------------------------------------------P----------------
--------T------------Y---------------------------S---------E
--------L------------------IG------T------------F-----------
-------------------D------------------SL---------V----------
-------L-------------------K-----------L---------T--------S-
------------D------------------D-----N------L--------L------
I---------------FY--AG-H-----G---R-----W--------------------
--------D-EKG-----------------------------------------------
--------------------------K-------------VG------------------
-------------------------------------S--------W-----------F-
----P---------S----------------D-------------------------A--
-------------------------------SR---------------------------
---------------------N------------------------I-------------
----T---------HN----W------------------F-R------------------
-N----------------S--------------V--------L----------RD-----
------Y-----L--G-------S------I-----------------A-----------
------------T-------R--------H-----T------------L-----------
------L------IA---DAC---------------------------------------
--F-----------S-----------G-----------------------------A---
-----------------------------------------IF-----------------
-------------------------------------------------K----------
SR---------------------------------------------------AAFT---
--EPSQ----------------G-------------------------------------
------------------------------------------------------------
-------------------------------------
>tr|A0A356Z1W0|A0A356Z1W0_9BACT Uncharacterized protein OS=Bacteroidales bacterium OX=2030927 GN=DD745_15845 PE=4 SV=1
-------YALIIG-----I----------N-------D--Y-------------------
-A---------------D---------------------PD-I----N----------S-
---L----------------------D----F----------C----I------------
R-------D-A----E------------S-------F----------Y------------
-------------------N------A-------V----------T--------------
---------S------------------F---Y---------------------------
-T----------------------FE-K--------------------------E-----
-----------N---------------I---------K----------------------
------F-----------L-----------------K-----------------------
N-----------------------------------------------------------
-------------------------------------------A----------------
--------T------------M---------------------------S---------D
--------I------------------VT------S------------L-----------
-------------------D------------------YF---------A----------
-------Q-------------------V-----------V---------K--------P-
------------T------------------D-----S------F--------L------
I---------------FY--AG-H-----G---V-----W--------------------
--------N-KTS-----------------------------------------------
--------------------------E-------------TG------------------
-------------------------------------F--------W-----------L-
----P---------S----------------D-------------------------A--
-------------------------------RK---------------------------
---------------------N------------------------S-------------
----T---------LN----W------------------F-R------------------
-N----------------S--------------A--------L----------RD-----
------F-----L--R-------E------V-----------------N-----------
------------S-------R--------H-----T------------L-----------
------L------IT---DAC---------------------------------------
--F-----------A-----------G-----------------------------S---
-----------------------------------------IF-----------------
-------------------------------------------------K----------
TR---------------------------------------------------AA-----
------------------------------------------------------------
------------------------------------------------------------
-------------------------------------
>tr|A0A356YXI0|A0A356YXI0_9BACT Uncharacterized protein OS=Bacteroidales bacterium OX=2030927 GN=DD745_06750 PE=4 SV=1
-------YALIIG-----I----------N-------D--Y-------------------
-P---------------D---------------------PD-I----N----------S-
---L----------------------D----F----------C----I------------
R-------D-A----Q------------S-------F----------Y------------
-------------------N------A-------L----------T--------------
---------S------------------F---Y---------------------------
-T----------------------FE-P--------------------------G-----
-----------N---------------V---------K----------------------
------F-----------L-----------------K-----------------------
N-----------------------------------------------------------
-------------------------------------------A----------------
--------T------------M---------------------------S---------D
--------I------------------VN------S------------L-----------
-------------------D------------------YF---------A----------
-------K-------------------I-----------V---------K--------P-
------------T------------------D-----S------F--------L------
I---------------FY--AG-H-----G---V-----W--------------------
--------N-ANS-----------------------------------------------
--------------------------E-------------TG------------------
-------------------------------------F--------W-----------L-
----P---------S----------------D-------------------------A--
-------------------------------RK---------------------------
---------------------N------------------------S-------------
----T---------LN----W------------------F-R------------------
-N----------------S--------------A--------L----------RD-----
------Y-----L--R-------E------V-----------------N-----------
------------S-------K--------H-----T------------L-----------
------L------VT---DAC---------------------------------------
--F-----------G-----------G-----------------------------S---
-----------------------------------------IF-----------------
-------------------------------------------------K----------
TR---------------------------------------------------AAFS---
--DADL----------------A-VN----------------------------------
------------------------------------------------------------
-------------------------------------
>tr|A0A356YTY5|A0A356YTY5_9BACT Uncharacterized protein OS=Bacteroidales bacterium OX=2030927 GN=DD745_01835 PE=4 SV=1
---------LIIG-----I----------D-------E--Y-------------------
-S-------------------------------------GE-W----P----------A-
---L----------------------R----N----------A----V------------
N-------D-A----K------------G-------V----------A------------
-------------------E------L-------L----------T--------------
---------S------------------K---Y---------------------------
-T----------------------FT-S--------------------------L-----
-----------K---------------A---------M----------------------
------Y-----------N-----------------K-----------------------
E-----------------------------------------------------------
-------------------------------------------A----------------
--------T------------R---------------------------D---------N
--------I------------------LA------E------------F-----------
-------------------E------------------RL---------M----------
-------S-------------------T-----------A---------K--------A-
------------N------------------D-----N------V--------F------
I---------------YY--SG-H-----G---E-----Y--------------------
--------I-ENM-----------------------------------------------
--------------------------D-------------KG------------------
-------------------------------------F--------W-----------V-
----P---------V----------------D-------------------------A--
-------------------------------TG---------------------------
---------------------K------------------------S-------------
----V---------SK----Y------------------I-S------------------
-N----------------E--------------D--------I----------RA-----
------F-----L--S-------G------I-----------------P-----------
------------S-------K--------H-----T------------L-----------
------L------VT---DAC---------------------------------------
--F-----------S-----------G-----------------------------D---
-----------------------------------------IF-----------------
-------------------------------------------------R----------
GK---------------------------------------------------TMTI---
--PYEN----------------S-T-----------------------------------
------------------------------------------------------------
-------------------------------------
>tr|A0A356YUY7|A0A356YUY7_9BACT Uncharacterized protein OS=Bacteroidales bacterium OX=2030927 GN=DD745_00205 PE=4 SV=1
------RLALVIG----------------N------AD--Y-------------------
-G-----------S----------------------------S----N----------I-
---L-----------------K----N---------------P----V------------
N-------D-A----N------------L-------I----------E------------
-------------------G------T-------L----------K--------------
---------N----------------------L---------------------------
-G----------------------F-----------------------------------
-----------V---------------I--------------------------------
------I-----------K----------------RT-----------------------
N-----------------------------------------------------------
-------------------------------------------A----------------
--------S------------K---------------------------N---------E
--------M------------------ME------A------------L-----------
-------------------R------D------------F---------S----------
-------K-------------------Q-----------L---------T--------E-
------------Y------------------N------------V----A---L------
F---------------YY--AG-H-----G---I---------Q-------V--------
--------D---------------------------------------------------
-----------------------------------------G------------------
------------Q-----N------------------Y--------L-----------I-
----P---------V----------------D-------------------------A--
-------------------------------Q-------------------------LK-
-E-------------------K----S-------------------DC--------KW--
--------------EA-----------------------V-P-----------------V
-N-------------------------------Y--------I-----------------
------------V--E-------E------F-----------------E-----------
------------R-------VP--E----N-----I-----N------I-----------
------V------IL---DAC---------------------------------------
--R-----------N-----------------------------------------N---
-----------------------P-----------------F-R----------------
S-----W-----------------V------------------------R----------
G-------------G--------------------------------------E------
--E-------------------G-F-------R------A-------I--NP-------V
------------------------------------------------------------
-------------------------------------
>tr|A0A349SPA4|A0A349SPA4_9GAMM Uncharacterized protein OS=Gammaproteobacteria bacterium OX=1913989 GN=DCS92_07925 PE=4 SV=1
-------HALVIG-----N----------N-------D--Y-------------------
-----------------R---------------------S--Y----P----------K-
---L----------------------K----T----------A----V------------
N-------D-A----T------------E-------T----------A------------
-------------------S------V-------L----------Q--------------
---------E------------------K---F---------------------------
-G----------------------F-----------------------------------
-----------K---------------T---------T----------------------
------V-----------L-----------------K-----------------------
N-----------------------------------------------------------
-------------------------------------------A----------------
--------T------------R---------------------------Y---------E
--------I------------------LA------A------------L-----------
-------------------N------------------EL---------R----------
-------E-------------------Q-----------L---------T--------D-
------------Q------------------D-----N------L--------L------
I---------------YY--AG-H-----G---E-----L--------------------
--------D-DKT-----------------------------------------------
--------------------------D-------------KG------------------
-------------------------------------F--------W-----------L-
----P---------V----------------D-------------------------A--
-------------------------------EQ---------------------------
---------------------G------------------------N-------------
----S---------RN----W------------------I-S------------------
-N----------------A--------------A--------I----------SD-----
------I-----L--N-------T------L-----------------K-----------
------------A-------K--------H-----V------------M-----------
------V------VA---DSC---------------------------------------
--Y-----------A-----------G-----------------------------T---
-----------------------------------------LS-----------------
-------------------------------------------------V----------
AA---------------------------------------------------MPRV---
--D---------------------------------------------------------
------------------------------------------------------------
-------------------------------------
>tr|A0A349SN07|A0A349SN07_9GAMM Uncharacterized protein OS=Gammaproteobacteria bacterium OX=1913989 GN=DCS92_05645 PE=4 SV=1
-------YALIIT-----N----------S-------Q--Y-------------------
-Q-----------E----------------------------F----D----------N-
---L----------------------E----L----------E----A------------
D-------D-A----N------------R-------L----------T------------
-------------------D------V-------L----------S--------------
---------K------------------K---Y---------------------------
-G----------------------F-----------------------------------
-----------E---------------V---------L----------------------
------R-----------L-----------------H-----------------------
N-----------------------------------------------------------
-------------------------------------------A----------------
--------S------------R---------------------------Y---------K
--------V------------------LS------A------------L-----------
-------------------N------------------GF---------R----------
-------E-------------------V-----------L---------T--------E-
------------Q------------------D-----N------L--------L------
V---------------FY--SG-R-----S---D-----V--------------------
--------E-NTN-----------------------------------------------
--------------------------K-------------RC------------------
-------------------------------------Y--------W-----------L-
----P---------V----------------D-------------------------A--
-------------------------------ES---------------------------
---------------------N------------------------N-------------
----T---------GT----W------------------I-S------------------
-S----------------L--------------A--------I----------ND-----
------M-----L--Y-------T------M-----------------A-----------
------------A-------K--------H-----V------------L-----------
------V------IA---DAC---------------------------------------
--V-----------G-----------P-----------------------------R---
-----------------------------------------LS-----------------
-------------------------------------------------E----------
SA---------------------------------------------------VVKI---
-DDSLG------------------------------------------------------
------------------------------------------------------------
-------------------------------------
>tr|A0A356IKN4|A0A356IKN4_9GAMM Uncharacterized protein OS=Gammaproteobacteria bacterium OX=1913989 GN=DCS92_22615 PE=4 SV=1
------RRAVLIG-----V----------G-------E--Y-------------------
-E-----------DE--K------------------------L----A----------N-
---L----------------------R----C----------P----V------------
Q-------D-A----R------------G-------L----------K------------
-------------------Q------L-------L----------V--------------
---------D--------------K---D---R---------------------------
-GE---------------------F-----------------------------------
----------CN---------------V---------E----------------------
------L-----------LE----------------------------------------
N-----------------------------------------------------------
-------------------------------------------C----------------
--------D------------S---------------------------A---------A
--------A------------------LK------T------------I-----------
-------------------H------T------------E---------L----------
-------R-------------------Q-----------A---------D--------K-
------------D------------------D-----F------F--------L------
I---------------YY--SG-H-----G---K--------------------------
-------RS---------------------------------------------------
--------------------------TV-------------G------------------
------------------D-----------------LY--------L-----------A-
--------------T---------------SD-------------------------T--
-------------------------------VSD--------------------------
----------------------------------------------A-------------
---LE---------ST----A------------------L-E-----------------I
-N-------------------------------K--------V----------NS-----
------L-----V--K-------A------C-----------------R-----------
------------C-------R--------R-----V------------L-----------
------L------LL---DCC---------------------------------------
--Y-----------S-----------G---------------------------------
----------------------------------------AAG-----------------
G-----A----------------------------------------IAK----------
DS--------------------------------------------------IEDQL---
------------------------------------------------------------
------------------------------------------------------------
-------------------------------------
>tr|A0A349GZV8|A0A349GZV8_9BACT Uncharacterized protein OS=Verrucomicrobia bacterium OX=2026799 GN=DCS43_07855 PE=4 SV=1
-------YALVIG-----I----------N-------N--Y-------------------
-V-----------H----------------------------W----Q----------D-
---L----------------------R----Q----------A----V------------
P-------D-A----R------------E-------I----------S------------
-------------------N------L-------L----------V--------------
---------T------------------R---Y---------------------------
-G----------------------FT----------------------------------
-----------K---------------V---------Y----------------------
------M-----------M-----------------L-----------------------
D-------------------------------------------E---------------
----------N--------------------------------A----------------
--------T------------R---------------------------D---------N
--------I------------------TK------G------------M-----------
-------------------R------------------AF---------A----------
-------D-------------------K-----------L---------S--------D-
------------K------------------D-----A------L--------L------
I---------------FY--AG-H-----G---Y-----F--------------------
--------D-KLL-----------------------------------------------
--------------------------N-------------RG------------------
-------------------------------------Y--------W-----------V-
----P---------H----------------E-------------------------A--
-------------------------------RD---------------------------
---------------------R------------------------ID--------S---
EP-AT---------TD----W------------------F-S------------------
-N----------------N--------------E--------L----------HD-----
------Y-----V--A-------A------M-----------------R-----------
------------A-------R--------H-----I------------L-----------
------V------VS---DSC---------------------------------------
--F-----------S-----------G-----------------------------S---
-----------------------------------------LFR----------------
-------------------------------------------------G----------
GV---------------------------------------------------SG-----
--LTSK----------------D-PA----------------------------------
------------------------------------------------------------
-------------------------------------
>tr|A0A2V6AM07|A0A2V6AM07_9BACT Uncharacterized protein (Fragment) OS=Verrucomicrobia bacterium OX=2026799 GN=DME60_02285 PE=4 SV=1
-----------IG-----L----------NAV--DPKQ--Y-------------------
-S-----------G------------------------WSG-E-----------------
---L----------------------S----G----------C----E------------
F-------D-A----K------------D-------M----------R------------
-------------------A------I-------A----------K--------------
---------R------------------H-------------------------------
-G----------------------F-----------------------------A-----
-----------T---------------T---------L----------------------
------------------R-----------------M-----------------------
T-------------------------------------------K---------------
----------S--------------------------------A----------------
--------T------------R---------------------------N---------K
--------I------------------LG------D------------L-----------
-------------------K------R------------A---------A----------
-------K-------------------K-----------L---------R--------R-
------------N------------------D-----I------L--------F------
L---------------TY--SG-H-----G---G---------Q-------V--------
-------PN------------------------TG------N-------------D----
------FE--------P---------D--------------G-----F------------
------------------D----------E-------T--------W-----------C-
----L---------Y----------------D-------------------------G--
-------------------------------E----------------------------
------------------------------------------------------------
---------------------------------------L-I------------------
-D----------------D--------------E--------L----------YS-----
------A-----L--G-------S------F-----------------A-----------
-----AG-----V----------------R-----I------------F-----------
------V------LS---DSC---------------------------------------
--H-----------S-----------G-----------------------------TV--
------------------------------------------L-----------------
-------------------------------------------------R----------
-------------EARFAA---------------------------------LGVTP---
-AR---------------------------------------------------------
------------------------------------------------------------
-------------------------------------
>tr|A0A349H2E5|A0A349H2E5_9BACT Uncharacterized protein OS=Verrucomicrobia bacterium OX=2026799 GN=DCS43_12530 PE=4 SV=1
-------HALIIG-----I----------N-------N--Y-------------------
-S-----------R----------------------------W----A----------K-
---L----------------------R----T----------A----V------------
N-------D-A----T------------S-------V----------A------------
-------------------D------A-------L----------V--------------
---------D------------------N---Y---------------------------
-G----------------------F---------------------------PAG-----
-----------Q---------------V---------R----------------------
------R-----------L-----------------L-----------------------
D-------------------------------------------E---------------
----------N--------------------------------A----------------
--------T------------R---------------------------R---------N
--------I------------------LQ------E------------L-----------
-------------------D------------------RI---------S----------
-------E-------------------L---------------------G--------P-
------------E------------------D-----S------V--------L------
I---------------YY--AG-H-----G---W-----M--------------------
--------D-EHR-----------------------------------------------
--------------------------N--------------G------------------
-------------------------------------F--------W-----------I-
----P---------V----------------D-------------------------A--
-------------------------------PE---------------------------
---------------------D------------------------D-------------
----K---------FA----Y------------------V-S-----------------N
-A----------------Q--------------V--------V----------QE-----
------Y-----F--K-------K------Y-----------------A-----------
------------V-------R--------H-----L------------L-----------
------V------VS---DSC---------------------------------------
--F-----------S-----------G-----------------------------A---
-----------------------------------------LL-----------------
-------------------------------------------------R----------
GT---------------------------------------------------GAKR---
------------------------------------------------------------
------------------------------------------------------------
-------------------------------------
>tr|A0A351WNE1|A0A351WNE1_9BACT Uncharacterized protein OS=Verrucomicrobia bacterium OX=2026799 GN=DCZ95_17955 PE=4 SV=1
--------AIVIG-----I----------N-------S--Y-------------------
-R-----------V-T-G---------------------EEGW----D----------P-
---L----------------------T----T----------A----E------------
Q-------D-A----Q------------A-------V----------A------------
-------------------A------E-------L----------E--------------
---------S------------------H---Y---------------------------
-G----------------------F-----------------------------------
-----------S---------------V---------T----------------------
------R-----------L-----------------I-----------------------
G-------------------------------------------S---------------
----------S--------------------------------A----------------
--------T------------R---------------------------Q---------G
--------I------------------MG------A------------L-----------
-------------------D------------------QL---------S----------
-------L-------------------------------L---------T--------E-
------------R------------------D-----A------V--------L------
V---------------YY--AG-H-----G---Y-----Y--------------------
--------D-KDL-----------------------------------------------
--------------------------G-------------EG------------------
-------------------------------------F--------W-----------I-
----P---------Y----------------D-------------------------A--
-------------------------------KS---------------------------
---------------------S------------------------IE--------G---
RP-AR---------ED----W------------------I-W------------------
-N----------------S--------------V--------L----------TR-----
------I-----L--G-------G------S-----------------K-----------
------------A-------R--------H-----V------------L-----------
------V------VA---DSC---------------------------------------
--Y-----------G-----------G-----------------------------S---
-----------------------------------------LFR----------------
-------------------------------------------------S----------
P-----------------------------------------------------------
----PE----------------R-AG-------------KN------A-----------D
------------------------------------------------------------
-------------------------------------
>tr|A0A2V6K2T5|A0A2V6K2T5_9BACT Caspase family protein (Fragment) OS=Verrucomicrobia bacterium OX=2026799 GN=DMF24_12490 PE=4 SV=1
------RRALVIG-----I----------N-------E--Y-------------------
-P-----------D-------------------------PA------N----------R-
---L----------------------D----G----------C----I------------
N-------D-A----F------------L-------V----------S------------
-------------------A------A-------L----------Q--------------
---------E------------------R-------------------------------
-----------------------GF-----------------------------Q-----
---------PQN---------------I---------R----------------------
------A-----------L-----------------L-----------------------
N-------------------------------------------E---------------
----------R--------------------------------A----------------
--------T------------H---------------------------D---------A
--------I------------------ME------R------------L-----------
-------------------H------W------------L---------L----------
-------D-------------------G-----------A---------E--------D-
------------E------------------H-----E------R--------I------
L---------------FY--SG-H-----G---A--------------------------
----------QIPA-------------------------Y-G------------------
----------------S---------K--------------MEVD-HL------------
------------------D----------E-------C--------L-----------V-
----P---------W----------------D-------------------------F--
------------------------------------------------------------
---------------------D--------------------------------------
----------------------------------------------------------WS
-D----------------R------TA-IIDK-Q--------F----------YQ-----
------L-----Y--S-------Q------L-----------------PYK---------
--------------------T--------Q-----L------------L-----------
------A------IF---DCC---------------------------------------
--H-----------A-----------G-----------------------------GM--
------------------------------------------------------------
------------------------------------------------TR----------
D----------------------------------------------------GSSK---
-VRG------------------------------------I------N-----------P
P-----------------------------------------------------------
-------------------------------------
>tr|A0A349H2L1|A0A349H2L1_9BACT Uncharacterized protein OS=Verrucomicrobia bacterium OX=2026799 GN=DCS43_12860 PE=4 SV=1
------RWAVLIG-----V----------S-------S--Y-------------------
-A-----------D-P-A------------------------I----P----------A-
---L----------------------K----Y----------A----A------------
A-------D-V----E------------V-------L----------R------------
-------------------Q------V-------L----------I--------------
---------D------------------H-------A-----------------------
-G----------------------YR-L--------------------------E-----
-----------N---------------I---------I----------------------
------V-----------L-----------------T-----------------------
N-------------------------------------------A---------------
----------E--------------------------------A----------------
--------T------------V---------------------------E---------S
--------V------------------RS------V------------L-----------
-------------------G-----------------TRL---------P----------
-------R-------------------L-----------V---------A--------E-
------------K------------------D-----M------V--------M------
I---------------YF--SG-H-----G---G---------A-------E--------
-------PA-LRG----------------------D-----S------------------
-------------------------GDG-----------TEK------------------
-------------------------------------Y--------M-----------M-
----L---------A----------------D-------------------------S--
-------------------------------KL---------------------------
---------------------D------------------------DM------------
----Y---------GT----A------------------L-P-----------------M
-S-------------------------------E--------L----------SR-----
------I-----F--S-------R------V-----------------R-----------
------------A-------D--------K-----L------------L-----------
------F------AM---DSC---------------------------------------
--Y-----------A-----------G-----------------------------A---
-----------------------------------------A------------------
-----------------------------------------------A------------
------------------------------------------------------------
------------------------------------------------------------
------------------------------------------------------------
-------------------------------------
>tr|A0A351WLU7|A0A351WLU7_9BACT Uncharacterized protein OS=Verrucomicrobia bacterium OX=2026799 GN=DCZ95_15180 PE=4 SV=1
--------AIVVG-----I----------N-------N--Y-------------------
-E-----------I-K-G---------------------PAGW----E----------T-
---L----------------------R----T----------A----E------------
Q-------D-A----E------------A-------V----------A------------
-------------------H------E-------L----------E--------------
---------S------------------R---Y---------------------------
-R----------------------F-----------------------------------
-----------R---------------V---------T----------------------
------R-----------L-----------------L-----------------------
G-------------------------------------------N---------------
----------D--------------------------------A----------------
--------T------------R---------------------------E---------R
--------I------------------MA------E------------L-----------
-------------------D------------------KL---------A----------
-------M-------------------------------A---------S--------P-
------------Q------------------D-----A------F--------V------
I---------------YF--AG-H-----G---S-----Y--------------------
--------D-ENL-----------------------------------------------
--------------------------D-------------EG------------------
-------------------------------------F--------W-----------I-
----P---------V----------------D-------------------------A--
-------------------------------RA---------------------------
---------------------S------------------------VD--------G---
RP-AR---------ED----W------------------V-W------------------
-N----------------A--------------V--------L----------TR-----
------M-----I--S-------A------S-----------------Q-----------
------------A-------R--------H-----I------------L-----------
------V------LA---DSC---------------------------------------
--Y-----------G-----------G-----------------------------S---
-----------------------------------------LFR----------------
-------------------------------------------------G----------
PT---------------------------------------------------PT-----
--TQP-------------------------------------------------------
------------------------------------------------------------
-------------------------------------
>tr|A0A351WJS0|A0A351WJS0_9BACT Uncharacterized protein OS=Verrucomicrobia bacterium OX=2026799 GN=DCZ95_11460 PE=4 SV=1
-------RALVIG-----I----------S-------D--Y-------------------
-A-----------R-H-H---------------------GDGW----E----------S-
---L----------------------D----T----------A----R------------
N-------D-A----A------------S-------I----------A------------
-------------------D------C-------L----------E--------------
---------Q------------------R---Y---------------------------
-G----------------------F-----------------------------------
-----------E---------------V---------Q----------------------
------R-----------L-----------------F-----------------------
D-------------------------------------------R---------------
----------E--------------------------------A----------------
--------T------------R---------------------------E---------S
--------I------------------LV------A------------L-----------
-------------------D------------------DL---------A----------
-------N-------------------------------S---------S--------S-
------------D------------------D-----A------I--------L------
I---------------YY--AG-H-----G---Y-----F--------------------
--------D-EAL-----------------------------------------------
--------------------------G-------------EG------------------
-------------------------------------Y--------W-----------I-
----P---------S----------------D-------------------------A--
-------------------------------RK---------------------------
---------------------T------------------------EG--------A---
RQ-AR---------ED----W------------------I-W------------------
-N----------------S--------------M--------I----------TK-----
------L-----V--G-------A------T-----------------E-----------
------------A-------R--------H-----V------------L-----------
------V------IA---DSC---------------------------------------
--Y-----------G-----------G-----------------------------S---
-----------------------------------------LFR----------------
-------------------------------------------------G----------
E-----------------------------------------------------------
--QMPT----------------G-K-----------------------------------
------------------------------------------------------------
-------------------------------------
>tr|A0A2V6GC97|A0A2V6GC97_9BACT Uncharacterized protein OS=Verrucomicrobia bacterium OX=2026799 GN=DME33_10370 PE=4 SV=1
------KRAILIG-----V----------D-------E--Y-------------------
-EHV-------------------------------------------K----------K-
---L----------------------R----F----------CG----------------
N-------D-A----R------------N-------L----------A------------
-------------------K------A-------F----------R--------------
--------ES--------------------------------------------------
LE----------------------F-----------------------------------
-----------EPED------------I--------LE----------------------
------------------F----------------TL---------------G-------
S-----------------------------------------------------------
-------------------------------------------V---------HK-----
--------P-----------NR---------------------------A---------A
--------IL--------------------------------------------------
--------------H----E----FGA-----------FL--------------------
-------K-------------------Q-----------Q-------IAE----------
------------D------------------E-----L------L--------V------
L---------------YF--SG-H-----G---M-----M--DQ----------------
-------DD---------------------------------------------------
-----------------------------------------K------------------
------------R-----D------------------Y--------L-----------L-
----P---------M----------------D----------------------------
---------------------------------------------------------AS-
-------------------PND--------------------------------------
--------------LA--------------------ATGI--------------------
---------------------------------A--------V----------EH-----
------F-----V--K-------K------L-----------------T---------G-
------------T-------G-C------K-----------N------I-----------
-----AI------FI---DAC---------------------------------------
--R----------QEIR------EDE-----------------------------KAI--
---------------------VGV------------------------------------
------G-----------------------------------------------------
ES----------------------------------------------------------
------------------------------------------------------------
------------------------------------------------------------
-------------------------------------
>tr|A0A351WJW5|A0A351WJW5_9BACT Uncharacterized protein OS=Verrucomicrobia bacterium OX=2026799 GN=DCZ95_11685 PE=4 SV=1
-------RALVIG-----I----------N-------Q--Y-------------------
-A-----------N-H-G---------------------AEGW----S----------D-
---L----------------------H----T----------A----R------------
Q-------D-A----E------------A-------V----------A------------
-------------------D------L-------L----------E--------------
---------K------------------R---Y---------------------------
-G----------------------F-----------------------------------
-----------E---------------V---------T----------------------
------R-----------L-----------------L-----------------------
D-------------------------------------------E---------------
----------Q--------------------------------A----------------
--------T------------L---------------------------S---------A
--------I------------------MM------Q------------M-----------
-------------------D------------------KL---------V----------
-------D-------------------------------Y---------S--------P-
------------D------------------D-----A------V--------L------
I---------------YY--AG-H-----G---H-----Y--------------------
--------D-QNL-----------------------------------------------
--------------------------G-------------EG------------------
-------------------------------------F--------W-----------I-
----P---------S----------------D-------------------------A--
-------------------------------HQ---------------------------
---------------------K------------------------IG--------G---
QY-AR---------QD----W------------------I-W------------------
-N----------------A--------------A--------L----------NK-----
------M-----I--G-------A------S-----------------Q-----------
------------A-------R--------H-----V------------L-----------
------V------IA---DSC---------------------------------------
--Y-----------G-----------G-----------------------------S---
-----------------------------------------LFR----------------
-------------------------------------------------G----------
D-----------------------------------------------------------
--AAAK----------------S-SG-------------E--------------------
------------------------------------------------------------
-------------------------------------
>tr|A0A2V5RC93|A0A2V5RC93_9BACT Caspase family protein OS=Verrucomicrobia bacterium OX=2026799 GN=DME90_04385 PE=4 SV=1
------RRALVIG-----I----------N-------E--Y-------------------
-P-----------D-------------------------PA------N----------R-
---L----------------------D----G----------C----I------------
N-------D-A----F------------L-------V----------S------------
-------------------A------A-------L----------Q--------------
---------E------------------R-------------------------------
-----------------------GF-----------------------------Q-----
---------PQN---------------I---------R----------------------
------A-----------L-----------------L-----------------------
N-------------------------------------------E---------------
----------R--------------------------------A----------------
--------T------------H---------------------------D---------A
--------I------------------ME------R------------L-----------
-------------------H------W------------L---------L----------
-------D-------------------G-----------A---------E--------D-
------------E------------------H-----E------R--------I------
L---------------FY--SG-H-----G---A--------------------------
----------QIPA-------------------------Y-G------------------
----------------S---------K--------------MEVD-HL------------
------------------D----------E-------C--------L-----------V-
----P---------W----------------D-------------------------F--
------------------------------------------------------------
---------------------D--------------------------------------
----------------------------------------------------------WS
-D----------------R------TA-IIDK-Q--------F----------YQ-----
------L-----Y--S-------Q------L-----------------PYK---------
--------------------T--------Q-----F------------L-----------
------A------IF---DCC---------------------------------------
--H-----------A-----------G-----------------------------GM--
------------------------------------------------------------
------------------------------------------------TR----------
D----------------------------------------------------GSSK---
-VRG------------------------------------I------N-----------P
P-----------------------------------------------------------
-------------------------------------
>tr|A0A2V6LJY4|A0A2V6LJY4_9BACT Uncharacterized protein OS=Verrucomicrobia bacterium OX=2026799 GN=DMF26_04880 PE=4 SV=1
------KRAVVVG-----I----------N-------D--YSGIDP--------------
------------------------------------SGK--------S----------N-
---L----------------------S----S----------C----V------------
A-------D-A----D------------A-------M----------M------------
-------------------D------M-------L----------V--------------
------------------------S---A-------------------------------
FG----------------------FD---------------------------SS-----
-----------E---------------S---------T----------------------
------K-----------L-----------------T-----------------------
D-------------------------------------------K---------------
----------S--------------------------------A----------------
--------G------------S---------------------------A---------A
--------I------------------TS------A------------L-----------
-------------------N------G------------I---------L----------
-------S-------------------K-----------S---------D--------A-
------------G------------------D-----M------A--------C------
F---------------YY--SG-H-----G---S---------R-------T--------
-------SA-DS---------------------GQ------A-------------D----
----------------C---------D--------------K-----F------------
------------------Y----------E-------S--------I-----------I-
----P---------A----------------S-------------------------G--
-------------------------------SA---------------------------
------------------------------------------------------------
---------------------------------------I-T------------------
-D----------------R--------------D--------L--F--------N-----
------I-----A--D-------Q------L----------Q----P-S-----------
------F-----V----------------E-----F------------T-----------
------V------IL---DSC---------------------------------------
--H-----------S-----------G-----------------------------GM--
------------------------------------------D-----------------
-------------------------------------------------Q----------
------------------------------------------------------------
------------------------------------------------------------
------------------------------------------------------------
-------------------------------------
>tr|A0A2N2WXD9|A0A2N2WXD9_9BACT Uncharacterized protein OS=Bacteroidetes bacterium HGW-Bacteroidetes-4 OX=2013694 GN=CVU09_13895 PE=4 SV=1
------KFALIIG-----N----------E-------H--Y-------------------
-S-----------NR--H---------------------NN-L----P------SE-VD-
---V----------------------S----F----------A----V------------
N-------D-A----S------------L-------F----------M------------
-------------------A------Y-------A----------N--------------
---------K------------------T---L---------------------------
-G----------------------IP-N--------------------------E-----
-----------N---------------I---------I----------------------
------F-----------I-----------------T-----------------------
D-----------------------------------------------------------
-------------------------------------------A----------------
--------T------------Q---------------------------A---------Q
--------M------------------KK------G------------I-----------
-------------------H------------------KL---------N----------
-------LLAHAY--------------------------G---------P----------
------------E------------------A-----E------L--------F------
F---------------YY--AG-H-----G---L--------------------------
-------PH-P-----------------------VT-----S------------------
--------------------------ES--------------------------------
-------------------------------------Y--------L-----------L-
----P---------I----------------D-------------------------L--
------------------------------------------------------------
---------------------T-----------------------GND------------
---ID---------L-----A------------------L-K-----------------L
------------------D--------------D--------V----------YF-----
------S-----L--S-------EH-----------------------P-----------
------------S-------Q--------K-----V------------T-----------
------C------VL---DCC---------------------------------------
--F-----------S-----------G-----------------------------GARN
-K---------------------E----------------IVQA----------------
-------------------------------------------------R----------
GV----------------------------------------------------------
----------------------K-VV----------------------------------
------------------------------------------------------------
-------------------------------------
>tr|A0A2N2WXQ6|A0A2N2WXQ6_9BACT Uncharacterized protein OS=Bacteroidetes bacterium HGW-Bacteroidetes-4 OX=2013694 GN=CVU09_13425 PE=4 SV=1
---------LVIG-----I----------N-------N--Y-------------------
-K-----------H----------------------------W----P----------K-
---L----------------------T----N----------A----V------------
S-------D-A----Q------------F-------V----------K------------
-------------------K------V-------L----------L--------------
---------Q------------------K---Y---------------------------
-E----------------------VE-T--------------------------E-----
-----------N---------------V---------F----------------------
------E-----------L-----------------Y-----------------------
D-------------------------------------------S---------------
----------H--------------------------------A----------------
--------T------------K---------------------------N---------N
--------M------------------IN------E------------L-----------
-------------------I------------------KI---------K----------
-------G-------------------E-----------L---------S--------P-
------------Q------------------D-----N------L--------I------
I---------------YY--AG-H-----G---D-----Y--------------------
--------N-PIT-----------------------------------------------
--------------------------D-------------EG------------------
-------------------------------------A--------W-----------I-
----P---------Y----------------D-------------------------A--
-------------------------------ER---------------------------
---------------------N--------------------------------------
---AD---------NQ----Y------------------L-D------------------
-N----------------T--------------T--------L----------LN-----
------F-----L--N-------A------L-----------------D-----------
------------T-------R--------H-----T------------F-----------
------L------IA---DAC---------------------------------------
--F-----------S-----------G-----------------------------S---
-----------------------------------------LFV----------------
-------------------------------------------------N----------
DD---------------------------------------------------EM-----
---------------------------------------TY------K-----------P
NN----------------------------------------------------------
-------------------------------------
>tr|A0A1V4MUK8|A0A1V4MUK8_9BACT Uncharacterized protein OS=Candidatus Aegiribacteria bacterium MLS_C OX=1775674 GN=AVO35_07285 PE=4 SV=1
-------WALCAG-----I----------S-------G--YPSA----------------
-----------------------------------------------A----------DV
---L----------------------N----R----------A----S------------
M-------D-A----V------------E-------F----------Y------------
-------------------E------F-------L----------T--------------
---------G--------------D-----------------------------------
---------------Q-------EVP---------------------------ED-----
-----------H---------------V---------I----------------------
------L-----------L-----------------V-----------------------
D-------------------------------------------A---------------
----------L--------------------------------S----------------
--------T------------A---------------------------E---------E
--------F------------------IA------G------------M-----------
-------------------R------S------------L---------L----------
-------D-------------------R-----------A---------G--------P-
------------E------------------D-----R------V--------V------
V---------------FF--SG-H-----G---D---------R-------S--------
-------HP-GSG----------------------------GP------------E----
-------E--------G---------D--------------S-----A------------
------------------N----------E-------Y--------L-----------C-
----L---------Y---------------------------------------------
------------------------------------------------------------
------------------------------------------------------------
--------------DD----D------------------I-S------------------
-D----------------D--------------R--------V--A--------G-----
------I-----V--D-------S------L----------A------------------
------A-----A----------------P-----V------------F-----------
------L------FL---DAC---------------------------------------
--H-----------S-----------G-----------------------------GF--
------------------------------------------V-----------------
-------------------------------------------------N----------
D-----------------------------------------------------------
------------------------------------------------------------
------------------------------------------------------------
-------------------------------------
>tr|A0A2N2X4D6|A0A2N2X4D6_9BACT Uncharacterized protein OS=Bacteroidetes bacterium HGW-Bacteroidetes-4 OX=2013694 GN=CVU09_03295 PE=4 SV=1
------RYALIIG-----N----------E-------D--Y-------------------
-S-----------SH--Q---------------------LD-L----S------SE-VN-
---V----------------------D----F----------A----R------------
N-------D-A----S------------A-------F----------K------------
-------------------E------Y-------A----------Q--------------
---------S------------------V---L---------------------------
-G----------------------IP-E--------------------------E-----
-----------N---------------I---------I----------------------
------F-----------M-----------------L-----------------------
D-----------------------------------------------------------
-------------------------------------------A----------------
--------T------------T---------------------------G---------R
--------M------------------RQ------G------------I-----------
-------------------D------------------KA---------S----------
-------KIIKAT--------------------------N---------G----------
------------K------------------A-----E------F--------F------
V---------------YY--AG-H-----G---L--------------------------
-------PD-E-----------------------QT-----K------------------
--------------------------EP--------------------------------
-------------------------------------F--------I-----------M-
----P---------V----------------D-------------------------V--
------------------------------------------------------------
---------------------S-----------------------GKN------------
---AY---------D-----G------------------I-A-----------------L
------------------K--------------D--------V----------YA-----
------Q-----L--T-------EF-----------------------P-----------
------------S-------K--------R-----V------------T-----------
------V------FI---DAC---------------------------------------
--F-----------S-----------G-----------------------------GARN
-Q---------------------G----------------LLAA----------------
-------------------------------------------------R----------
GV----------------------------------------------------------
----------------------K-INP---KES------PL------G------------
------------------------------------------------------------
-------------------------------------
>tr|A0A1V6F7B5|A0A1V6F7B5_9BACT Serine/threonine-protein kinase pkn1 OS=Candidatus Cloacimonetes bacterium ADurb.Bin088 OX=1852835 GN=pkn1_4 PE=4 SV=1
------RKALVIG----------------N------SD--Y-------------------
-------------S----------------------------N----S----------P-
---L-----------------R----N---------------P----V------------
N-------D-A----R------------A-------M----------D------------
-------------------K------T-------L----------R--------------
---------D----------------------L---------------------------
-G----------------------F-----------------------------------
-----------Q---------------V--------------------------------
-----TV-----------G----------------YD-----------------------
V-----------------------------------------------------------
-------------------------------------------K----------------
--------N------------Y---------------------------R---------E
--------M------------------LR------L------------I-----------
-------------------Q------D------------F---------G----------
-------A-------------------G-----------L--------------------
-------------------------------KEG---S------V----G---L------
F---------------YY--AG-H-----G---V---------Q-------Y--------
--------N---------------------------------------------------
-----------------------------------------G------------------
------------V-----N------------------Y--------L-----------I-
----P---------T----------------Q-------------------------A--
-------------------------------D-------------------------IR-
-R-------------------D----Q-------------------DI--------EL--
--------------EG-----------------------V-S-----------------L
-N-------------------------------R--------V-----------------
------------L--A-------E------M-----------------E-----------
------Y-----A-------Q---N----D-----L-----N------I-----------
------I------IL---DAC---------------------------------------
--R-----------N-----------------------------------------N---
-----------------------P-----------------Y-A----------------
S-----R-----------------L------------------------R----------
S-------------P--------------------------------------M-R----
----------------------G-L-------A------A-------T--TA-------K
N---------------------------IPG-----------------------------
-------------------------------------
>tr|A0A1J4TM62|A0A1J4TM62_9FLAO Uncharacterized protein OS=Flavobacteriaceae bacterium CG1_02_35_72 OX=1805158 GN=AUJ53_05220 PE=4 SV=1
-------YALLIG-----V----------S-------D--Y-------------------
-D---------------D---------------------SK-I----V----------S-
---L----------------------DG---M----------P----T------------
K-------D-I----Q------------N-------L----------S------------
-------------------D------V-------L----------I--------------
---------G------------------Y---Y---------------------------
-Q----------------------FD-K--------------------------E-----
-----------H---------------V---------E----------------------
------T-----------L-----------------F-----------------------
N-----------------------------------------------------------
-------------------------------------------P----------------
--------T------------R---------------------------S---------K
--------I------------------IR------A------------F-----------
-------------------D------------------RL---------S----------
-------K-------------------I-----------V---------T--------S-
------------K------------------D-----N------L--------L------
I---------------FY--AG-H-----G---T-----F--------------------
--------N-SED-----------------------------------------------
--------------------------N-------------LG------------------
-------------------------------------Y--------W-----------L-
----P---------A----------------D-------------------------A--
-------------------------------EA---------------------------
---------------------D------------------------Y-------------
----T---------DN----W------------------I-N------------------
-N----------------A--------------I--------V----------VD-----
------N-----I--K-------R------I-----------------K-----------
------------S-------K--------H-----T------------F-----------
------L------IS---DAC---------------------------------------
--F-----------S-----------G-----------------------------S---
-----------------------------------------IF-----------------
-------------------------------------------------K----------
TR---------------------------------------------------AI-----
--DINK----------------A-SL-------------S--------------------
------------------------------------------------------------
-------------------------------------
>tr|A0A1F8I792|A0A1F8I792_9PROT Uncharacterized protein OS=Caulobacterales bacterium RIFCSPHIGHO2_01_FULL_70_19 OX=1797585 GN=A2623_02040 PE=4 SV=1
--------ALMVG-----V----------S-------D--Y-------------------
---------------D-G----------------------E-A----N----------D-
---L----------------------P----Y----------T----D------------
E-------D-A----L------------K-------L----------A------------
-------------------E------E-------L----------R--------------
---------R------------------G-------G-----------------------
-S----------------------LN-D--------------------------A-----
-----------S---------------V--------------------------------
------V-----------L-----------------T-----------------------
N-------------------------------------------A---------------
----------E--------------------------------A----------------
--------T------------V---------------------------E---------G
--------V------------------RE------A------------F-----------
-------------------------------------RRI---------A----------
-------A-------------------E-----------A---------G--------P-
------------D------------------D-----M------F--------L------
F---------------FF--SG-H-----G---D---------Q----------------
-------RP-VEV--------------------SGV-----E------------------
-------------------------PDG-----------KSE------------------
-------------------------------------T--------L-----------A-
----L---------F----------------D-------------------------G--
------------------------------------------------------------
----------------------------------------------DI------------
-----------------------------------------------------------D
-D----------------V--------------E--------L----------AR-----
------L-----F--D-------T------L-----------------D-----------
------------T-------R--------L-----S------------L-----------
------L------VI---DAC---------------------------------------
--F-----------S-----------G-----------------------------G---
-----------------------------------------F------------------
-----------------------------------------------AR-----------
------------------------------------------------------------
------------------------------------------------------------
------------------------------------------------------------
-------------------------------------
>tr|A0A2E2MHP9|A0A2E2MHP9_9PROT Uncharacterized protein OS=Rhodospirillaceae bacterium OX=1898112 GN=CMM77_00405 PE=4 SV=1
-------HALVIG-----N----------N-------G--Y-------------------
-----------------R---------------------H--L----S----------K-
---L----------------------R----T----------A----V------------
N-------D-A----R------------Q-------V----------A------------
-------------------R------V-------L----------Q--------------
---------D------------------H---Y---------------------------
-G----------------------F-----------------------------------
-----------K---------------V---------R----------------------
------L-----------L-----------------I-----------------------
D-----------------------------------------------------------
-------------------------------------------A----------------
--------T------------R---------------------------A---------D
--------V------------------VN------A------------L-----------
-------------------D------------------EY---------A----------
-------E-------------------R-----------L---------N--------K-
------------T------------------D-----N------L--------L------
I---------------YY--AG-H-----G---W-----L--------------------
--------S-KNA-----------------------------------------------
--------------------------D-------------RG------------------
-------------------------------------Y--------W-----------L-
----P---------V----------------D-------------------------A--
-------------------------------QP---------------------------
---------------------N------------------------R-------------
----R---------LS----W------------------I-S------------------
-N----------------A--------------T--------V----------TD-----
------S-----L--R-------L------I-----------------R-----------
------------A-------K--------H-----I------------M-----------
------V------VA---DSC---------------------------------------
--F-----------S-----------G-----------------------------K---
-----------------------------------------LT-----------------
-------------------------------------------------R----------
GA---------------------------------------------------T------
------------------------------------------------------------
------------------------------------------------------------
-------------------------------------
>tr|A0A352X6K1|A0A352X6K1_9CYAN Uncharacterized protein OS=Cyanobacteria bacterium UBA11367 OX=2055774 GN=DDW51_08555 PE=4 SV=1
--------ALVIG-----L----------N-------R--Y-------------------
-S------------F---------------------------L----RNS--PTSEAQH-
---L----------------------K----A----------A----A------------
A-------D-A----E------------K-------M----------A------------
-------------------C------L-------L----------E--------------
---------T--------------------------------------------------
QG-------------N--------F-----------------------------------
-----------T---------------V--------KR----------------------
------------------FPE--------------G----------------------LI
DGK----------------------------------------LQVDP------------
--------IGN--------------------------------V----------------
--------T------------T---------------------------A---------E
--------L------------------ED------A------------I-----------
-------------------A------R------------L---------F----------
-------N------------------PN---------------------T--------N-
------------S----------------PPD-----T------A--------L------
L---------------YF--AG-H-----G---L---------RQ---------------
--------E------------------------LKG-----GV-----------------
-------------------------TE--------------G------------------
-------------------------------------Y--------L-----------A-
----A---------S----------------D-------------------------A--
-------------------------------CLR--------------------------
----------------------------------------------K-------------
---------------E-KW-G------------------V-S-----------------L
-RW---------------------------------------L----------RE-----
------L-----L----------K------------------------K-----------
------------S-----PVR--------Q-----Q------------I-----------
------V------WL---DCC---------------------------------------
--K-----------S-----------GELF--------------------------N---
-----------------------------------------F------------------
------------------------------------------------AQ----------
E--------------------------------------------------DLQIAD---
------------------------------------------------------------
------------------------------------------------------------
-------------------------------------
>tr|A0A358TQC6|A0A358TQC6_9NOSO Peptidase C14 OS=Nostoc sp. UBA8866 OX=2055761 GN=DEF48_15985 PE=4 SV=1
-------WAIAIG-----V----------N-------Q--Y-------------------
-------------D-----------------Y----------L----E----------P-
---L----------------------N----Y----------A----K------------
R-------D-A----E------------L-------I----------Q------------
-------------------Q------F-------LI---------K--------------
---------E--------------------------------------------------
AG----------------------FD---------------------------Q------
---------------------------V--------------------------------
------I-----------L----------------FS-----------------------
D-------------------------------------------D---------------
----------S-PNF---------------------G-VSSTRP----------------
--------T------------R---------------------------T---------H
--------L------------------RR----------V--------L-----------
-------------------L------T-----------LF--------------------
-------E-------------------S----LS-----M---------G--------A-
------------G------------------D-----N---------------F-----W
F---------------FF--SG-H-----G---M---------RH---------------
--------N---------------------------------------------------
-----------------------------------------G------------------
------------R-----D------------------Y--------L-----------M-
----P---------S----------------D-------------------------G--
-------------------------------NP---------------------------
---------------------R------------------------DIA-----------
--------------DT----A------------------I-S-----------------I
-N-------------------------------F--------V---------T-EN----
------------L----------R------------------------C-----------
-----SG-----A-------D--------N-----L------------V-----------
------L------IL---DAC---------------------------------------
--R-----------N-EGKI-----DG---------------------------------
------------------------------------------------------------
I------------------------------------------------K---------G
GHIG------------------------------------------------IGQE----
TSAE--------------------------------------------------------
------------------------------------------------------------
-------------------------------------
>tr|A0A2D6JS73|A0A2D6JS73_9PROT Uncharacterized protein OS=Rhodospirillaceae bacterium OX=1898112 GN=CMM60_02140 PE=4 SV=1
-------HALVIG-----I----------N-------K--Y-------------------
-----------------K---------------------H--L----P----------K-
---L----------------------E----T----------A----V------------
R-------D-A----K------------A-------V----------A------------
-------------------Q------V-------L----------E--------------
---------K------------------D---Y---------------------------
-G----------------------F-----------------------------------
-----------K---------------V---------R----------------------
------L-----------L-----------------V-----------------------
N-----------------------------------------------------------
-------------------------------------------P----------------
--------D------------R---------------------------Q---------G
--------I------------------ID------S------------L-----------
-------------------D------------------EF---------R----------
-------E-------------------S-----------L---------G--------G-
------------K------------------D-----N------L--------L------
I---------------YY--AG-H-----G---W-----L--------------------
--------D-EDA-----------------------------------------------
--------------------------D-------------RG------------------
-------------------------------------Y--------W-----------L-
----P---------S----------------D-------------------------A--
-------------------------------QS---------------------------
---------------------N------------------------R-------------
----R---------SR----W------------------V-S------------------
-N----------------A--------------T--------I----------TD-----
------T-----L--R-------T------L-----------------Q-----------
------------A-------K--------H-----V------------M-----------
------V------VA---DSC---------------------------------------
--Y-----------S-----------G-----------------------------T---
-----------------------------------------LT-----------------
-------------------------------------------------R----------
SA---------------------------------------------------NIGL---
--RAG----------------------------------DY------Y-----------K
RMA---------------------------------------------------------
-------------------------------------
>tr|A0A358TNV6|A0A358TNV6_9NOSO Sulfatase-modifying factor protein OS=Nostoc sp. UBA8866 OX=2055761 GN=DEF48_17635 PE=4 SV=1
------KVALLIG-----I----------S-------E--Y-------------------
-D-----------EP--T------------------------L----A----------P-
---L----------------------P----K----------A----V------------
K-------D-V----E------------A-------M----------Q------------
-------------------R------V-------L----------L--------------
---------D--------------P---E---M---------------------------
-GG---------------------F-----------------------------D-----
-----------A---------------V---------K----------------------
------V-----------LE----------------------------------------
N-----------------------------------------------------------
-------------------------------------------P----------------
--------S------------R---------------------------Q---------E
--------M------------------AE------A------------I-----------
-------------------E------D------------F---------Y----------
-------F-------------------K-----------C---------E--------K-
------------D------------------D-----L------G--------L------
L---------------YF--SG-H-----G---V--------------------------
-------TV---------------------------------------------------
--------------------------ED-------------G------------------
------------------H-----------------FY--------F-----------S-
--------------T---------------RN-------------------------T--
-------------------------------RK---------------------------
--------------------------------------------------------DQG-
-KLRT---------AS----A------------------I-A-----------------A
-R-------------------------------D--------V----------QG-----
------W-----M--S-------L------K-----------------T-----------
------------F-------K--------R-----Q------------V-----------
------V------IL---DCC---------------------------------------
--F-----------S-----------G---------------------------------
----------------------------------------AFA-----------------
K-----G-----------------F----------------------TAR----------
D----------------------------------------------------SGEI---
N-----------------------------------------------------------
------------------------------------------------------------
-------------------------------------
>tr|A0A2D6G0K8|A0A2D6G0K8_9PROT Uncharacterized protein OS=Rhodospirillaceae bacterium OX=1898112 GN=CMM10_09325 PE=4 SV=1
-------HALVIG-----I----------N-------R--Y-------------------
-----------------H---------------------N--L----P----------R-
---L----------------------R----T----------A----V------------
A-------D-A----E------------A-------I----------A------------
-------------------D------V-------L----------K--------------
---------S------------------K---Y---------------------------
-G----------------------F-----------------------------------
-----------S---------------V---------S----------------------
------T-----------L-----------------I-----------------------
N-----------------------------------------------------------
-------------------------------------------P----------------
--------T------------R---------------------------T---------Q
--------I------------------LD------R------------L-----------
-------------------D------------------NL---------R----------
-------A-------------------K-----------L---------N--------R-
------------T------------------D-----N------L--------L------
I---------------YY--AG-H-----G---W-----L--------------------
--------D-NKA-----------------------------------------------
--------------------------D-------------QG------------------
-------------------------------------F--------W-----------L-
----P---------V----------------D-------------------------A--
-------------------------------RK---------------------------
---------------------N------------------------F-------------
----R---------SE----W------------------V-A------------------
-N----------------S--------------S--------I----------TG-----
------T-----L--K-------A------I-----------------K-----------
------------A-------K--------H-----V------------M-----------
------V------VA---DSC---------------------------------------
--Y-----------S-----------G-----------------------------R---
-----------------------------------------LI-----------------
-------------------------------------------------R----------
GV---------------------------------------------------QMAE---
--LN-------------------------------------------------------D
RSS---------------------------------------------------------
-------------------------------------
>tr|A0A2A4TYQ1|A0A2A4TYQ1_9PROT Uncharacterized protein OS=Rhodospirillaceae bacterium OX=1898112 GN=COB46_11380 PE=4 SV=1
------RVALVIG----------------N------GQ--Y-------------------
-QY----------S----------------------------A----T---------LP-
--SL-----------------R----N---------------P----P------------
N-------D-A----R------------G-------I----------A------------
-------------------K------A-------L----------K--------------
---------E----------------------L---------------------------
-G----------------------F-----------------------------------
-----------D---------------L--------------------------------
------I------GGG--V----------------QL-----------------------
D-----------------------------------------------------------
-------------------------------------------L----------------
--------D------------K---------------------------V---------A
--------M------------------EN------A------------I-----------
-------------------I------E------------F---------G----------
-------E-------------------Q-----------L---------S--------E-
------------G------------------T------------V----G---L------
F---------------YY--AG-H-----G---L---------A-------V--------
--------N---------------------------------------------------
-----------------------------------------K------------------
------------T-----N------------------Y--------L-----------I-
----P---------V----------------D-------------------------T--
----------------------------------------------------------Q-
-K-------------------M----TKK-----------------TV--------NL--
--------------RT-----------------------V-S-----------------A
-D-------------------------------L--------V-----------------
------------M--Q-------Q------F-----------------P-----------
------K-----S-------G---G----------M-----N------I-----------
------M------IL---DAC---------------------------------------
--R-----------N-----------------------------------------T---
-----------------------P-----------------A-S----L-----------
R-----GV-----------------------------------------R----------
G-----------------------------------------------------------
--AD------------------G-------------------------------------
------------------------------------------------------------
-------------------------------------
>tr|A0A2D6T6D2|A0A2D6T6D2_9PROT Uncharacterized protein OS=Rhodospirillaceae bacterium OX=1898112 GN=CMM08_12355 PE=4 SV=1
-------HALVIG-----N----------N-------E--Y-------------------
-----------------A---------------------A--L----P----------K-
---L----------------------K----T----------A----V------------
S-------D-A----T------------A-------V----------A------------
-------------------A------M-------L----------K--------------
---------G------------------A---Y---------------------------
-G----------------------F-----------------------------------
-----------D---------------T---------M----------------------
------L-----------L-----------------K-----------------------
N-----------------------------------------------------------
-------------------------------------------A----------------
--------T------------R---------------------------S---------D
--------V------------------IG------A------------M-----------
-------------------A------------------KL---------R----------
-------G-------------------K-----------L---------K--------P-
------------S------------------D-----N------L--------L------
I---------------YF--AG-H-----G---V-----L--------------------
--------D-SYA-----------------------------------------------
--------------------------E-------------EG------------------
-------------------------------------F--------W-----------L-
----P---------V----------------D-------------------------A--
-------------------------------AK---------------------------
---------------------D------------------------N-------------
----P---------AN----W------------------I-S------------------
-N----------------A--------------D--------V----------TN-----
------M-----L--R-------A------I-----------------R-----------
------------A-------K--------H-----V------------M-----------
------V------VA---DSC---------------------------------------
--F-----------S-----------G-----------------------------T---
-----------------------------------------LV-----------------
-------------------------------------------------R----------
AA---------------------------------------------------PVKI---
--KT--------------------------------------------------------
--AEER------------------------------------------------------
-------------------------------------
>tr|A0A2G2R356|A0A2G2R356_9PROT Peptidase C14, caspase catalytic subunit p20 OS=Rhodospirillaceae bacterium OX=1898112 GN=COB59_06835 PE=4 SV=1
------RVALVIG----------------N------SN--Y-------------------
-------------Q----------------------------F----A----------P-
---L-----------------A----N---------------P----V------------
N-------D-A----K------------L-------I----------A------------
-------------------T------T-------L----------R--------------
---------G----------------------L---------------------------
-G----------------------F-----------------------------------
-----------E---------------V--------------------------------
------L-----------D----------------HY-----------------------
D-----------------------------------------------------------
-------------------------------------------I----------------
--------N------------Q---------------------------K---------S
--------M------------------KR------A------------I-----------
-------------------L------N------------F---------G----------
-------D-------------------R-----------L---------E--------E-
------------L------------------GKD---T------V----G---L------
F---------------YY--AG-H-----G---V---------Q-------V--------
--------R---------------------------------------------------
-----------------------------------------G------------------
------------N-----N------------------Y--------L-----------I-
----P---------I----------------D-------------------------A--
-------------------------------E-------------------------IN-
-R-------------------E----R-------------------DV--------DI--
--------------EA-----------------------L-S-----------------A
-Q-------------------------------S--------V-----------------
------------L--G-------T------M-----------------A-----------
------Y-----A-------Q---N----R-----L-----N------F-----------
------V------IM---DAC---------------------------------------
--R-----------N-----------------------------------------N---
-----------------------P-----------------F-S----------------
R-----S-----------------F------------------------R----------
S-------------A--------------------------------------S-R----
----------------------G-L-------A------R--------------------
------------------------------------------------------------
-------------------------------------
>tr|A0A2D7TDS0|A0A2D7TDS0_9PROT Uncharacterized protein OS=Rhodospirillaceae bacterium OX=1898112 GN=CMM64_04535 PE=4 SV=1
-------LALIIG-----I----------S-------D--Y-------------------
-S-----------K----------------------------T----K------A---N-
---A----------------------V----Y----------A----D------------
K-------D-A----Q------------Q-------F----------Y------------
-------------------D------Y-------A----------T--------------
---------M------------------K---L---------------------------
-G----------------------IP-A--------------------------R-----
-----------N---------------I---------K----------------------
------E-----------L-----------------V-----------------------
N-------------------------------------------N---------------
----------K--------------------------------A----------------
--------D------------R---------------------------V---------E
--------I------------------GL------A------------I-----------
-------------------Q------D-----------WI---------A----------
-------RST-----------------K-----------Q---------G----------
------------K------------------T-----D------I--------Y------
I---------------FF--AG-H-----G---L--------------------------
-------AS------------------------QDG-----K------------------
--------------------------DM--------------------------------
-------------------------------------F--------L-----------L-
----P---------Y----------------D-------------------------G--
------------------------------------------------------------
---------------------S-----------------------PRL------------
---LK---------AS----A------------------I-R-----------------R
------------------K--------------E--------L----------FA-----
------N-----I--Q-------QA-----------------------N-----------
------------P-------R--------S-----V------------T-----------
------V------FL---DTC---------------------------------------
--Y-----------S-----------G-----------------------------VTRN
EE---------------------------------------MLI----------------
-------------------------------------------------A----------
G----------------------------------------------------R------
----PI----------------V-IK----------------------------------
------------------------------------------------------------
-------------------------------------
>tr|A0A2A4U2E2|A0A2A4U2E2_9PROT Uncharacterized protein OS=Rhodospirillaceae bacterium OX=1898112 GN=COB46_08670 PE=4 SV=1
-------WAVVIG-----I----------N-------K--Y-------------------
-K--------------------------------------H-W----P----------D-
---L----------------------K----Y----------A----V------------
N-------D-A----Q------------S-------I----------S------------
-------------------K------I-------L----------H--------------
---------E------------------K---L---------------------------
-G----------------------FP-K--------------------------E-----
-----------N---------------I---------I----------------------
------E-----------L-----------------Y-----------------------
D-------------------------------------------E---------------
----------N--------------------------------A----------------
--------T------------R---------------------------E---------R
--------I------------------VE------V------------L-----------
-------------------G------------YE-----M---------A----------
-------DPK-----------------R-----------I---------K--------P-
------------E------------------D-----R------V--------F------
I---------------FY--AG-H-----G---A--------------------------
-------TR-STP----------------------G-----K------------------
-------------------------AN-------------LG------------------
-------------------------------------Y--------L-----------I-
----P---------A----------------D-------------------------A--
-------------------------------QL---------------------------
--------------------TR--------------------------------------
---FQ---------NR----G------------------I-S-----------------M
------------------S--------------Q--------I----------N------
------D-----F--S-------NL-----I-----------------P-----------
------------A-------K--------H-----V------------Y-----------
------F------IM---DSC---------------------------------------
--Y-----------S-----------G-----------------------------LA--
-----------------------------------------LTR----------------
-------------------------------------------------S----------
G-----------------------------------------------------------
----I-------------------TVG---QTM------NY------L------------
------------------------------------------------------------
-------------------------------------
>tr|A0A358TQB9|A0A358TQB9_9NOSO Uncharacterized protein OS=Nostoc sp. UBA8866 OX=2055761 GN=DEF48_19605 PE=4 SV=1
---------LLVG-----V----------N-------E--Y-------------------
-Q-----------D-K-Q------------------------L----P----------S-
---L----------------------R----Y----------S----A------------
V-------D-C----Q------------V-------L----------A------------
-------------------E------A-------L----------T--------------
---------S-----------------ATK------------------------------
EQ----------------------FS---------------------------QK-----
-----------E---------------I---------N----------------------
------I-----------YH----------------------------------------
D----------------------------------------------------F------
-------------------------------------------A----------------
--------A------------EL-----------------P------LLN---------H
--------V------------------RA------S------------L-----------
-------------------K------Q------------I---------T----------
-------A-------------------S-----------A---------Q--------P-
------------T------------------D-----T------I--------L------
F---------------YF--SG-H-----GM--L---------Q----------------
-------PN---------------------------------------------------
------------------------------------------------------------
------------T-----Q----------QA------Y--------L----------CL-
--------------A----------------D-------------------------T--
-------------------------------Q----------------------------
--------------------KD------------------------DLE-----------
--------------NT----G------------------L-A-----------------V
-Q-------------------------------E--------L----------LQ-----
------F-----F--S-------H------S-----------------G-----------
------------V-------Q---N----Q------------------L-----------
------V------WL---DAC---------------------------------------
--H-----------S-----------G-----------------------------G---
------------------------------------------------------------
------------------------M----------------------TLR----------
G-----------------------------------------------------------
-----------------------------------------------LN----------P
T-----------------------------------------------------------
-------------------------------------
>tr|A0A2A4TZ57|A0A2A4TZ57_9PROT Uncharacterized protein OS=Rhodospirillaceae bacterium OX=1898112 GN=COB46_11360 PE=4 SV=1
------RYALVIG----------------N------SA--Y-------------------
-Q-----------Y----------------------------T----A----------K-
---L-----------------P----N---------------P----V------------
N-------D-A----R------------L-------I----------A------------
-------------------G------T-------L----------Q--------------
---------S----------------------L---------------------------
-G----------------------F-----------------------------------
-----------N---------------V--------------------------------
------T-----------L----------------LT-----------------------
D-----------------------------------------------------------
-------------------------------------------S----------------
--------T------------R---------------------------Q---------A
--------I------------------KR------S------------V-----------
-------------------V------D------------F---------E----------
-------E-------------------K-----------L---------R--------T-
------------A------------------KRS---S------I----G---L------
F---------------YY--AG-H-----G---V---------Q-------V--------
--------K---------------------------------------------------
-----------------------------------------G------------------
------------R-----N------------------Y--------L-----------I-
----P---------V----------------D-------------------------A--
-------------------------------Q-------------------------IN-
-R-------------------E----Y-------------------EV--------ET--
--------------EA-----------------------F-D-----------------V
-Q-------------------------------M--------V-----------------
------------L--G-------A------M-----------------E-----------
------Y-----A-------G---N----G-----M-----N------I-----------
------V------VL---DAC---------------------------------------
--R-----------N-----------------------------------------N---
-----------------------P-----------------F-A----------------
R-----S-----------------F------------------------R----------
S-------------V--------------------------------------S-R----
----------------------G-L-----------------------------------
------------------------------------------------------------
-------------------------------------
>tr|A0A2D6T2E0|A0A2D6T2E0_9PROT Uncharacterized protein OS=Rhodospirillaceae bacterium OX=1898112 GN=CMM08_05220 PE=4 SV=1
-------HAVIIG-----N----------N-------D--Y-------------------
-----------------A---------------------N--L----P----------D-
---L----------------------T----T----------A----I------------
G-------D-A----R------------A-------V----------A------------
-------------------K------I-------L----------R--------------
---------Q------------------E---Y---------------------------
-S----------------------F-----------------------------------
-----------E---------------I---------K----------------------
------L-----------L-----------------I-----------------------
D-----------------------------------------------------------
-------------------------------------------A----------------
--------T------------R---------------------------N---------Q
--------V------------------IN------T------------L-----------
-------------------A------------------RL---------R----------
-------A-------------------K-----------L---------T--------P-
------------N------------------D-----N------L--------L------
I---------------YF--AG-H-----G---V-----L--------------------
--------D-SYS-----------------------------------------------
--------------------------D-------------EG------------------
-------------------------------------Y--------W-----------L-
----P---------V----------------D-------------------------A--
-------------------------------DE---------------------------
---------------------D------------------------T-------------
----P---------AN----W------------------V-S------------------
-N----------------G--------------D--------V----------TN-----
------M-----L--R-------A------I-----------------R-----------
------------A-------R--------H-----V------------L-----------
------V------VA---DSC---------------------------------------
--Y-----------S-----------G-----------------------------T---
-----------------------------------------LV-----------------
-------------------------------------------------R----------
AA---------------------------------------------------PVKI---
--KT--------------------------------------------------------
--AEER------------------------------------------------------
-------------------------------------
>tr|A0A343JCU5|A0A343JCU5_9CLOT Peptidase C14 OS=Clostridium isatidis OX=182773 GN=BEN51_07625 PE=4 SV=1
------RKALVVG-----I----------D-------Y--Y-------------------
-D-----------N----------------------------I----Q----------R-
---L----------------------Y----G----------C----V------------
N-------D-A----Y------------S-------V----------K------------
-------------------N------V-------L----------E--------------
---------R------------------N----------GD-------------------
-G-------------T------INF-----------------------------S-----
---------------------------V---------N----------------------
------L-----------L-----------------V-----------------------
AT-------------------------D-SV-------------S---------------
----------R--------------------------------I----------------
--------T------------R---------------------------K---------E
--------L------------------KD------T------------V-----------
-------------------Q------E------------L---------F----------
-------N-----------------------------------------D--------D-
------------C------------------E-----V------A--------L------
F---------------YF--AG-H-----G---Y--------------------------
-------IE-ST-----------------------------G------------------
-----------------------------------------G------------------
-------------------------------------Y--------L-----------I-
----T---------S----------------D-------------------------C--
-------------------------------KD---------------------------
---------------------G--------------------------------------
------------------------------------------------------------
-D----------------D--------GFSLN-D--------L----------LK-----
------I-----V--N-------Q------S-----------------K-----------
------------C-------R--------N-----K------------V-----------
------I------IL---DSC---------------------------------------
--H-----------S-----------G---------------------------------
------------------------------------------------------------
------------------------------------------------------------
---------------------------------------------------IAGTPD---
-E----------------------------------------------------------
NQN---------------------------------------------------------
-------------------------------------
>tr|A0A2A4U3W2|A0A2A4U3W2_9PROT Uncharacterized protein OS=Rhodospirillaceae bacterium OX=1898112 GN=COB46_06675 PE=4 SV=1
------RXALVIG----------------N------GN--Y-------------------
-P-----------Q----------------------------V----G----------V-
---L-----------------T----N---------------P----P------------
N-------D-A----R------------L-------M----------V------------
-------------------T------S-------L----------K--------------
---------K----------------------L---------------------------
-G----------------------F-----------------------------------
-----------D---------------V--------------------------------
------I-----------E----------------RI-----------------------
D-----------------------------------------------------------
-------------------------------------------V----------------
--------D------------Q---------------------------K---------G
--------M------------------KK------A------------I-----------
-------------------R------D------------F---------G----------
-------K-------------------K-----------L---------T--------E-
------------A------------------GED---S------V----G---L------
F---------------YY--AG-H-----G---V---------Q-------A--------
--------N---------------------------------------------------
-----------------------------------------G------------------
------------T-----N------------------Y--------L-----------I-
----P---------V----------------N-------------------------V--
-------------------------------S-------------------------ID-
-S-------------------E----A-------------------DV--------DI--
--------------EA-----------------------I-T-----------------A
-D-------------------------------A--------V-----------------
------------Q--R-------Q------M-----------------A-----------
------Q-----A-------G---N----R-----M-----N------I-----------
------I------IL---DAC---------------------------------------
--R-----------N-----------------------------------------N---
-----------------------P-----------------F-K----------------
R-----S-----------------F------------------------R----------
S-------------A--------------------------------------S-R----
----------------------G-L-------A------K--------------------
------------------------------------------------------------
-------------------------------------
>tr|A0A2A4U4K2|A0A2A4U4K2_9PROT Uncharacterized protein OS=Rhodospirillaceae bacterium OX=1898112 GN=COB46_06670 PE=4 SV=1
------RVALVIG----------------N------SN--Y-------------------
-------------Q----------------------------F----A----------P-
---L-----------------A----N---------------P----V------------
N-------D-A----K------------L-------I----------S------------
-------------------K------T-------L----------R--------------
---------G----------------------L---------------------------
-G----------------------F-----------------------------------
-----------E---------------V--------------------------------
------L-----------D----------------HY-----------------------
D-----------------------------------------------------------
-------------------------------------------I----------------
--------N------------Q---------------------------K---------S
--------M------------------KR------A------------I-----------
-------------------L------N------------F---------G----------
-------D-------------------R-----------L---------E--------E-
------------L------------------GKD---T------V----G---L------
F---------------YY--AG-H-----G---V---------Q-------V--------
--------R---------------------------------------------------
-----------------------------------------G------------------
------------N-----N------------------Y--------L-----------I-
----P---------I----------------D-------------------------A--
-------------------------------E-------------------------ID-
-R-------------------E----R-------------------DV--------DI--
--------------EA-----------------------L-S-----------------A
-Q-------------------------------S--------V-----------------
------------L--G-------T------M-----------------A-----------
------Y-----A-------E---N----R-----L-----N------F-----------
------I------IM---DAC---------------------------------------
--R-----------N-----------------------------------------N---
-----------------------P-----------------F-K----------------
R-----S-----------------F------------------------R----------
S-------------A---------------------------------------------
------------------------------------------------------------
------------------------------------------------------------
-------------------------------------
>tr|A0A2E9X8T1|A0A2E9X8T1_9PROT Uncharacterized protein OS=Rhodospirillaceae bacterium OX=1898112 GN=CMM22_02260 PE=4 SV=1
------GVAVIIG-----N----------R-------N--Y-------------------
-V-----------P--------------------------P-V----P----------E-
---V----------------------E----F----------A----Y------------
N-------D-A----E------------A-------M----------K------------
-------------------R------Y-------V----------V--------------
---------E------------------E---L---------------------------
-G----------------------FR-E--------------------------G-----
-----------N---------------I---------I----------------------
------D-----------L-----------------R-----------------------
D-----------------------------------------------------------
-------------------------------------------A----------------
--------T------------K---------------------------G---------A
--------M------------------ET------V------------L-----------
-------------------G------SVDNH-----KGKL---------F----------
-------NWV-----------------K-----------P---------G----------
------------Q------------------S-----D------V--------V------
V---------------FY--SG-H-----G---V--------------------------
-------PG------------------------LKD-----R------------------
--------------------------YS--------------------------------
-------------------------------------Y--------L-----------L-
----P---------V----------------D-------------------------A--
------------------------------------------------------------
---------------------D-----------------------PNL------------
---VE---------IN----G------------------Y-P-----------------I
------------------D--------------Q--------L----------YA-----
------N-----L--G-------KI-----------------------D-----------
------------T-------K--------S-----V------------K-----------
------V------YL---DAC---------------------------------------
--F-----------S-----------G-----------------------------DSAK
G----------------------------------------M------------------
------------------------------------------------------------
------------------------------------------------------------
------------------------------------------------------------
------------------------------------------------------------
-------------------------------------
>tr|A0A352X7I8|A0A352X7I8_9CYAN Peptidase C14 OS=Cyanobacteria bacterium UBA11367 OX=2055774 GN=DDW51_10295 PE=4 SV=1
------KLALLVG-----I----------N-------D--YK------------------
-------------PEL-------------------------------G----------S-
---L----------------------Q----G----------C----L------------
T-------D-M----E--------------------MQ---------R------------
-------------------E------L-------LV----------N-------------
---------R----------------------F---------------------------
-G----------------------FN---------------------------PS-----
-----------D---------------I---------L----------------------
------E-----------V-----------------T-----------------------
N-------------------------------------------Q---------------
-------------Q-----------------------------A----------------
--------T------------R---------------------------Q---------G
--------I------------------LT------A------------F-----------
-------------------D------E-----------HI---------I----------
-------K-------------------Q-----------A---------K--------P-
------------G------------------D-----V------V--------V------
F---------------HY--SG-H-----G---A---------R-------VLD------
-------PN-PIG-----------------------------------------------
-------------------------ND--------------P-----L------------
------------------N----------ST---------------I-----------V-
----P---------I----------------E-------------------------R--
--------------DSDSVS-----------NAAN-------------------------
-------------------PVP------------------------D-------------
---------------------------------------I-------------------M
GQ-------------------------------T--------L-----------------
-----FL-----L-MS-------L------V-----------------N-----------
------------T-------E--------N-----I------------T-----------
------V------VL---DSC---------------------------------------
--F-----------S-----------G-----------------------------GG--
------------------------------------------------K-----------
R-----GN----------------M----------------------AVR----------
AT--------------------------------------------------RLAS----
----------------------D-ITL---QAS--------------------------P
AEFDYQ--------EQ------LLS-----------------------------------
-------------------------------------
>tr|A0A2E5L3V1|A0A2E5L3V1_9PROT Uncharacterized protein OS=Rhodospirillaceae bacterium OX=1898112 GN=CMM58_02085 PE=4 SV=1
-------FAVIVG-----N----------R-------D--Y-------------------
-S-----------G--------------------------R-T----H----------R-
---V----------------------E----F----------A----Q------------
N-------D-A----N------------A-------M----------R------------
-------------------E------F-------L----------L--------------
---------S------------------E---I---------------------------
-G----------------------FL-E--------------------------G-----
-----------N---------------I---------I----------------------
------D-----------L-----------------R-----------------------
N-----------------------------------------------------------
-------------------------------------------A----------------
--------T------------K---------------------------A---------Q
--------M------------------EE------T------------F-----------
-------------------G------SPQSY-----KGRL---------Y----------
-------DYV-----------------K-----------E---------G----------
------------E------------------S-----D------I--------V------
V---------------FY--SG-H-----G---V--------------------------
-------PG------------------------LQD-----R------------------
--------------------------RG--------------------------------
-------------------------------------Y--------L-----------L-
----P---------V----------------D-------------------------A--
------------------------------------------------------------
[truncated: 24,706,741 more chars]
