# Supplementary material for: Phylogenetic Distribution and Diversity of Bacterial Pseudo-Orthocaspases Underline Their Putative Role in Photosynthesis
Source: Front Plant Sci. 2019 Mar 14;10:293. doi: 10.3389/fpls.2019.00293 (PMC6426788; doi:10.3389/fpls.2019.00293)
Supplement: Supplementary file 3 [file Data_Sheet_1.zip › prokaryotic_p20_Newick_tree.txt]

((((tr|A0A257GXJ2|A0A257GXJ2_9BURK:0.22526,tr|A0A2S0VQX4|A0A2S0VQX4_9ALTE:0.55141)0.951:0.24840,(tr|A0A349JC40|A0A349JC40_9BACT:0.65316,tr|A0A1G3YLS2|A0A1G3YLS2_9SPIO:0.43534)0.479:0.16508)0.214:0.08248,(((((tr|A0A1W9WJ21|A0A1W9WJ21_9GAMM:0.60251,(tr|A0A0D6JDM3|A0A0D6JDM3_9RHIZ:0.83036,tr|A0A1Y3A153|A0A1Y3A153_9GAMM:0.63434)0.240:0.06806)0.905:0.19274,((tr|A0A1H6F9Z7|A0A1H6F9Z7_9GAMM:0.57411,tr|A0A0C2ZJ08|A0A0C2ZJ08_9PROT:0.90287)0.765:0.15523,(tr|A0A2G5L7C7|A0A2G5L7C7_9BACT:0.52161,(tr|V5SEL6|V5SEL6_9RHIZ:0.48536,tr|A0A1E4CF17|A0A1E4CF17_9RHIZ:0.60947)0.652:0.09539)0.726:0.07150)0.856:0.12932)0.920:0.16781,((((((((tr|A0A1G3HU78|A0A1G3HU78_9RHOO:0.0,tr|A0A1G3HES4|A0A1G3HES4_9RHOO:0.0):0.13289,(tr|W0SA80|W0SA80_9PROT:0.13496,tr|A0A1G7ZEK8|A0A1G7ZEK8_9RHOO:0.13923)0.622:0.06096)0.343:0.05530,tr|W0SBW2|W0SBW2_9PROT:0.14819)0.280:0.04908,tr|A0A1G8BGH7|A0A1G8BGH7_9RHOO:0.07269)0.689:0.04579,((tr|A0A1G3HJ27|A0A1G3HJ27_9RHOO:0.0,tr|A0A1G3HAM3|A0A1G3HAM3_9RHOO:0.0):0.12048,(tr|A0A133XN36|A0A133XN36_9RHOO:0.18308,(tr|C7RL47|C7RL47_ACCPU:0.00055,tr|A0A1A8XZJ9|A0A1A8XZJ9_9PROT:0.03471)0.929:0.07576)0.986:0.12151)0.540:0.03957)0.863:0.04495,((tr|W0SAH4|W0SAH4_9PROT:0.28822,((tr|A0A1G3H700|A0A1G3H700_9RHOO:0.20939,(tr|A0A1G3HJM7|A0A1G3HJM7_9RHOO:0.18712,(tr|A0A1V5QVQ1|A0A1V5QVQ1_9PROT:0.13193,(tr|A0A1G3HR04|A0A1G3HR04_9RHOO:0.0,tr|A0A1G3H394|A0A1G3H394_9RHOO:0.0):0.19153)0.404:0.05793)0.923:0.12126)0.854:0.04449,((tr|A0A1G3HJQ9|A0A1G3HJQ9_9RHOO:0.0,tr|A0A1G3H0V3|A0A1G3H0V3_9RHOO:0.0):0.04522,tr|W0SB22|W0SB22_9PROT:0.01061)0.992:0.10196)0.000:0.00050)0.948:0.06265,(tr|A0A1Q7YPB9|A0A1Q7YPB9_9CYAN:0.89310,((tr|W0SKG2|W0SKG2_9PROT:0.13747,(tr|W0SIH4|W0SIH4_9PROT:0.09801,((tr|A0A1G3HM36|A0A1G3HM36_9RHOO:0.0,tr|A0A1G3HAV0|A0A1G3HAV0_9RHOO:0.0):0.00874,(tr|A0A1G3HER0|A0A1G3HER0_9RHOO:0.07684,tr|W0SCB7|W0SCB7_9PROT:0.03120)0.430:0.01483)0.801:0.01929)0.976:0.11463)0.959:0.11057,(tr|A0A1V5QLD2|A0A1V5QLD2_9PROT:0.19226,tr|A0A2U1RQF5|A0A2U1RQF5_9PROT:0.22668)0.259:0.02772)0.751:0.03390)0.607:0.03922)0.843:0.05991)0.940:0.10881,(tr|A0A2B8BND5|A0A2B8BND5_9PROT:0.50923,tr|A0A1H6H6L0|A0A1H6H6L0_PHAFV:0.30273)0.948:0.18268)0.494:0.03002,tr|A0A2V6Q960|A0A2V6Q960_9BACT:0.46326)0.967:0.13598)0.384:0.03167,((((((tr|A0A1G3HD60|A0A1G3HD60_9RHOO:0.00832,tr|W0SLG5|W0SLG5_9PROT:0.02655)1.000:0.23556,(tr|A0A221KFJ3|A0A221KFJ3_VITFI:0.16734,tr|A0A221KCJ3|A0A221KCJ3_VITFI:0.36082)0.988:0.22131)0.825:0.04995,(((tr|A0A1G0CNR1|A0A1G0CNR1_9PROT:0.10646,(tr|A0A1Y3A3A7|A0A1Y3A3A7_9GAMM:0.10330,tr|A0A1Y3A4J8|A0A1Y3A4J8_9GAMM:0.03208)0.990:0.14402)0.969:0.12150,((tr|A0A1A8Y173|A0A1A8Y173_9PROT:0.14955,(tr|A0A080MF57|A0A080MF57_9PROT:0.00054,tr|A0A084Y023|A0A084Y023_9PROT:0.02076)0.998:0.13785)0.601:0.04473,(tr|C7RTZ9|C7RTZ9_ACCPU:0.17891,(tr|A0A1F9MAV8|A0A1F9MAV8_9DELT:0.14982,tr|W0SBK7|W0SBK7_9PROT:0.13844)0.719:0.01637)0.867:0.04082)0.928:0.07799)0.905:0.06503,(tr|C7RV48|C7RV48_ACCPU:0.01163,(tr|A0A080M3I5|A0A080M3I5_9PROT:0.00055,tr|A0A084XUE6|A0A084XUE6_9PROT:0.00701)0.864:0.03145)0.998:0.18789)0.251:0.05126)0.995:0.19272,((tr|A0A368JVQ8|A0A368JVQ8_9BACT:0.49968,tr|A0A368JLN7|A0A368JLN7_9BACT:0.57640)0.655:0.17861,(tr|A0A317GZV5|A0A317GZV5_9BACT:0.50260,(((tr|A0A368JFI5|A0A368JFI5_9BACT:0.27723,tr|A0A368JHD8|A0A368JHD8_9BACT:0.38121)0.918:0.13018,(tr|A0A2S7IHB8|A0A2S7IHB8_9BACT:0.00054,(tr|A0A261Q661|A0A261Q661_9BACT:0.0,tr|A0A2N7B618|A0A2N7B618_9BACT:0.0):0.01255)0.987:0.19024)0.407:0.07754,tr|A0A1G9IMP1|A0A1G9IMP1_9BACT:0.17747)1.000:0.54353)0.824:0.09748)0.961:0.17968)0.693:0.00867,(tr|A0A2N2FJ91|A0A2N2FJ91_9DELT:0.56711,((tr|A0A0M1J937|A0A0M1J937_9GAMM:0.55663,tr|A0A0M1JJB6|A0A0M1JJB6_9GAMM:0.41551)0.962:0.24288,(tr|A0A1W7QVZ9|A0A1W7QVZ9_9DELT:0.20189,(tr|A0A080M6U5|A0A080M6U5_9PROT:0.02718,tr|A0A084XV93|A0A084XV93_9PROT:0.01789)0.999:0.27003)0.954:0.18234)0.689:0.05612)0.915:0.12407)0.156:0.03146,((tr|A0A1P8FF44|A0A1P8FF44_9PROT:0.14704,tr|A0A2U1RTP3|A0A2U1RTP3_9PROT:0.15097)1.000:0.38838,(((tr|W0SBJ3|W0SBJ3_9PROT:0.03086,(tr|A0A1G3HJ66|A0A1G3HJ66_9RHOO:0.00713,tr|A0A1G3HB03|A0A1G3HB03_9RHOO:0.00054)0.787:0.01300)0.995:0.24583,(tr|A0A1P8FID2|A0A1P8FID2_9PROT:0.42566,(tr|A0A257L2K9|A0A257L2K9_9BURK:0.16747,tr|A0A257C8V5|A0A257C8V5_9BURK:0.12859)0.873:0.09177)0.914:0.11479)0.952:0.11236,(tr|A0A363SJR0|A0A363SJR0_9RHOO:0.20673,((tr|A0A0Q6WCT4|A0A0Q6WCT4_9BURK:0.23603,(tr|H5WLV3|H5WLV3_9BURK:0.19064,((tr|A0A2P8KPU9|A0A2P8KPU9_9BURK:0.02737,((tr|A0A2J7V9P0|A0A2J7V9P0_9BURK:0.0,tr|A0A120DBL8|A0A120DBL8_9BURK:0.0):0.02542,(tr|A0A1I4SEZ1|A0A1I4SEZ1_9BURK:0.07167,(tr|A0A1G6MAG0|A0A1G6MAG0_9BURK:0.01923,(tr|A0A1C6N0Z7|A0A1C6N0Z7_9BURK:0.01999,tr|A0A1H4GJE2|A0A1H4GJE2_9BURK:0.05983)0.931:0.03733)0.736:0.01269)0.872:0.02807)0.822:0.02306)0.874:0.04186,tr|A0A244E1Q1|A0A244E1Q1_9BURK:0.02321)0.989:0.16794)0.972:0.16198)0.994:0.27428,tr|A0A0Q6WRS2|A0A0Q6WRS2_9BURK:0.39933)0.586:0.08842)0.897:0.08693)0.796:0.05507)0.849:0.10392)0.784:0.04502)0.766:0.02256,(((((tr|A0A2G2JZS2|A0A2G2JZS2_9FLAO:0.51810,tr|A0A2A2VCM0|A0A2A2VCM0_9BRAD:0.53017)0.925:0.22599,(tr|A0A2G6FQ20|A0A2G6FQ20_9DELT:0.68512,(tr|A0A1W9WQL0|A0A1W9WQL0_9GAMM:0.57013,(tr|A0A2A4TYQ1|A0A2A4TYQ1_9PROT:0.00053,tr|A0A2G2QWG7|A0A2G2QWG7_9PROT:0.05432)0.998:0.50434)0.786:0.14453)0.221:0.09489)0.822:0.10204,(tr|A0A126QL10|A0A126QL10_9DELT:0.51967,((tr|A0A1W9WZ03|A0A1W9WZ03_9GAMM:0.41894,(tr|A0A1H6FB50|A0A1H6FB50_9GAMM:0.41739,tr|A0A1H6F9P3|A0A1H6F9P3_9GAMM:0.30890)0.992:0.53368)0.963:0.35720,(tr|A0A351KQW1|A0A351KQW1_9GAMM:0.71676,(tr|A0A0S6W5V7|A0A0S6W5V7_9BACT:0.30112,(tr|A0A1W9M976|A0A1W9M976_9DELT:0.35155,tr|A0A2G6E9M7|A0A2G6E9M7_9BACT:0.36280)0.452:0.08884)0.867:0.12164)0.879:0.09309)0.361:0.03110)0.837:0.08048)0.227:0.05968,tr|A0A2E3WLJ8|A0A2E3WLJ8_9ACTN:2.03403)0.283:0.01571,((((((tr|A0A1W1H4T3|A0A1W1H4T3_9DELT:0.34571,(tr|A0A1G9BPW3|A0A1G9BPW3_9DELT:0.13315,(tr|L0R800|L0R800_9DELT:0.03857,(tr|A0A349HJ20|A0A349HJ20_9DELT:0.08819,tr|C6BVJ7|C6BVJ7_DESAD:0.07344)0.918:0.06325)0.496:0.03743)0.999:0.24792)0.794:0.03569,tr|A0A1W1H4X7|A0A1W1H4X7_9DELT:0.40007)0.884:0.05258,((tr|A0A352PW43|A0A352PW43_9DELT:0.32166,((tr|A0A255UHG0|A0A255UHG0_9BACT:0.0,tr|A0A255TUA2|A0A255TUA2_9BACT:0.0):0.00655,tr|R6X2Z7|R6X2Z7_9BACT:0.00055)1.000:0.49345)0.817:0.09337,tr|A0A357C6A9|A0A357C6A9_9BACT:0.33298)0.842:0.05459)0.905:0.04657,(((((tr|A0A2E8YJ36|A0A2E8YJ36_9GAMM:0.50281,((tr|A0A2U1RTK0|A0A2U1RTK0_9PROT:0.41362,((tr|A0A2E5PR59|A0A2E5PR59_9DELT:0.00054,tr|A0A2E7ZFH7|A0A2E7ZFH7_9DELT:0.00630)0.996:0.48389,tr|L8LV07|L8LV07_9CYAN:0.79914)0.830:0.08237)0.773:0.04616,tr|A0A2D9JS78|A0A2D9JS78_9GAMM:0.49084)0.154:0.07194)0.879:0.09415,(((((tr|A0A2A4TZ57|A0A2A4TZ57_9PROT:0.32320,((tr|A0A315BCZ1|A0A315BCZ1_9BURK:0.0,tr|A0A315C3G6|A0A315C3G6_9BURK:0.0):0.34178,tr|A0A315DWI3|A0A315DWI3_9BURK:0.38975)0.935:0.12573)0.888:0.07872,(((tr|A0A1M5KF70|A0A1M5KF70_9BACT:0.08553,tr|A0A1T5KGE9|A0A1T5KGE9_9BACT:0.09775)0.778:0.03850,(tr|A0A136LVS6|A0A136LVS6_9BACT:0.16941,(tr|A0A364Y304|A0A364Y304_9BACT:0.07587,(tr|A0A1M5KFN3|A0A1M5KFN3_9BACT:0.07984,tr|A0A1T5KH99|A0A1T5KH99_9BACT:0.12931)0.909:0.05200)0.932:0.05694)0.935:0.13105)1.000:0.44671,(tr|A0A1M5JHS0|A0A1M5JHS0_9BACT:0.41414,tr|A0A1T5IIZ9|A0A1T5IIZ9_9BACT:0.31016)0.914:0.14863)0.690:0.16738)0.640:0.05869,(((tr|W6LUW8|W6LUW8_9GAMM:0.07624,tr|W6M4G0|W6M4G0_9GAMM:0.09572)0.973:0.16734,(tr|A0A354EG97|A0A354EG97_9DELT:0.26665,tr|A0A1Y2K0V0|A0A1Y2K0V0_9PROT:0.28801)0.063:0.11454)0.910:0.10319,(tr|A0A1W9SJR4|A0A1W9SJR4_9BACT:0.41533,((tr|A0A0M9E7C6|A0A0M9E7C6_9DELT:0.06830,tr|A0A0N0D014|A0A0N0D014_9DELT:0.03282)0.997:0.25212,(tr|A0A0N0V1U1|A0A0N0V1U1_9DELT:0.04911,tr|A0A0N0D4J9|A0A0N0D4J9_9DELT:0.05055)0.991:0.23469)0.968:0.17207)0.363:0.07293)0.779:0.03010)0.931:0.08288,(tr|A0A257IWC5|A0A257IWC5_9BURK:0.51152,(tr|A0A1G3YML0|A0A1G3YML0_9SPIO:0.40392,tr|A0A2N1R6M2|A0A2N1R6M2_9SPIR:0.25954)0.918:0.14322)0.911:0.12431)0.704:0.01352,(((tr|A0A2S5P7W9|A0A2S5P7W9_HYPSQ:0.02854,tr|A0A2P5KT13|A0A2P5KT13_HYPSQ:0.00055)1.000:0.41633,((tr|A0A2A4RAD9|A0A2A4RAD9_9RHIZ:0.43631,(tr|A0A2A4P6D4|A0A2A4P6D4_9RHIZ:0.00642,tr|A0A2A4P607|A0A2A4P607_9RHIZ:0.00773)0.984:0.21914)0.858:0.13367,((tr|A0A1G4SBN5|A0A1G4SBN5_9RHIZ:0.22937,((tr|U7FNJ9|U7FNJ9_9RHOB:0.00055,tr|A0A0M6Y3C1|A0A0M6Y3C1_9RHOB:0.00054)0.996:0.26791,tr|F7YBN3|F7YBN3_MESOW:0.42010)0.469:0.06691)0.201:0.06570,(tr|A0A1B8RXC8|A0A1B8RXC8_9RHOB:0.19062,(tr|A0A345Q7R9|A0A345Q7R9_9RHOB:0.10891,tr|A0A1Y5HIC5|A0A1Y5HIC5_9RHOB:0.14525)0.922:0.06794)0.840:0.06549)0.470:0.06376)0.563:0.07214)0.973:0.15908,((tr|A0A2M9G195|A0A2M9G195_9RHIZ:0.09747,(tr|A0A2M9G200|A0A2M9G200_9RHIZ:0.0,tr|A0A192IIK1|A0A192IIK1_9RHIZ:0.0):0.10637)0.999:0.25984,((((((tr|A0A2N6AY67|A0A2N6AY67_9RHIZ:0.13485,((((tr|A0A1L9Q9F0|A0A1L9Q9F0_9PROT:0.00703,(tr|A0A0M6ZTP7|A0A0M6ZTP7_9RHOB:0.00055,tr|B9R4A5|B9R4A5_LABAD:0.00591)0.753:0.00495)0.996:0.17042,(tr|A0A0K6ICP1|A0A0K6ICP1_9RHOB:0.00619,(tr|A0A378ZU83|A0A378ZU83_9RHOB:0.0,tr|A0A0U3PJN6|A0A0U3PJN6_9RHOB:0.0):0.01472)0.995:0.15838)0.906:0.10203,(tr|A0A2E3PSF8|A0A2E3PSF8_9RHOB:0.02171,tr|A0A1H2HNQ0|A0A1H2HNQ0_9RHOB:0.02676)0.872:0.04750)0.727:0.04839,tr|A0A285SH90|A0A285SH90_9RHOB:0.18211)0.989:0.14682)0.863:0.07314,tr|A0A327JN03|A0A327JN03_9RHIZ:0.17880)0.917:0.13481,tr|A0A2N6BEA8|A0A2N6BEA8_9RHIZ:0.13185)1.000:0.52005,(tr|A0A1Y5U2P5|A0A1Y5U2P5_9PROT:0.37115,(tr|A0A1H4E042|A0A1H4E042_9RHOB:0.20875,((((tr|A0A2E3PEZ5|A0A2E3PEZ5_9RHOB:0.14541,(((tr|A0A2A4ZMF2|A0A2A4ZMF2_9RHOB:0.03280,tr|A0A1Y5HT04|A0A1Y5HT04_9RHOB:0.04714)0.984:0.07811,(((tr|A0A1M5PG66|A0A1M5PG66_9RHOB:0.05187,(tr|A0A1X4NBB4|A0A1X4NBB4_9RHOB:0.06171,tr|A0A1X4NYY6|A0A1X4NYY6_9RHOB:0.07441)0.976:0.09570)0.996:0.12159,(tr|A0A1J5LHH9|A0A1J5LHH9_9PROT:0.02822,tr|A0A132BVX6|A0A132BVX6_9RHOB:0.03000)0.999:0.14102)0.587:0.00325,((tr|A0A0B4B9P8|A0A0B4B9P8_9RHOB:0.19332,tr|A0A0C1JCL4|A0A0C1JCL4_9RHOB:0.14267)0.933:0.06519,(((tr|A0A1E5AI38|A0A1E5AI38_9RHOB:0.03190,tr|A0A0B4CNV4|A0A0B4CNV4_9RHOB:0.03271)0.949:0.03695,((tr|A0A0B4DQF1|A0A0B4DQF1_9RHOB:0.00192,(tr|A0A1B8RXJ6|A0A1B8RXJ6_9RHOB:0.00055,tr|A0A0C1G3I7|A0A0C1G3I7_9RHOB:0.00055)0.945:0.04004)0.940:0.03729,(tr|A0A0P1H677|A0A0P1H677_9RHOB:0.04835,tr|V9W1P4|V9W1P4_9RHOB:0.04002)0.876:0.01992)0.354:0.00669)0.933:0.04876,(tr|A4F0X4|A4F0X4_9RHOB:0.13558,((tr|A0A1J5LR79|A0A1J5LR79_9RHOB:0.00055,tr|A0A0N8FTB3|A0A0N8FTB3_9RHOB:0.00657)0.957:0.05724,(tr|A0A1J5MUU0|A0A1J5MUU0_9RHOB:0.00055,tr|A3XA46|A3XA46_9RHOB:0.00668)0.925:0.04308)0.764:0.06873)0.929:0.06628)0.881:0.03250)0.880:0.02675)0.535:0.02093)0.894:0.04071,((tr|A0A2E2PB36|A0A2E2PB36_9RHOB:0.12911,tr|A0A254QTX2|A0A254QTX2_9RHOB:0.03909)0.293:0.03152,(tr|A0A1I7D805|A0A1I7D805_9RHOB:0.08656,tr|A0A2A4NQH6|A0A2A4NQH6_9RHOB:0.13741)0.742:0.02438)0.747:0.03298)0.623:0.03911)0.422:0.03114,(tr|A0A2D6BAE1|A0A2D6BAE1_9RHOB:0.00835,tr|Q0FKV4|Q0FKV4_PELBH:0.00489)1.000:0.25021)0.567:0.03210,(tr|A0A2V2L769|A0A2V2L769_9RHOB:0.24557,((((tr|U7FUE0|U7FUE0_9RHOB:0.0,tr|A0A0M6Y4K9|A0A0M6Y4K9_9RHOB:0.0):0.01690,tr|A0NQX2|A0NQX2_LABAI:0.05084)0.880:0.03525,(tr|A0A0M6Z4C8|A0A0M6Z4C8_9RHOB:0.15575,(tr|A0A0M6Z2R7|A0A0M6Z2R7_9RHOB:0.06385,(tr|A0A2S3V312|A0A2S3V312_9RHOB:0.00670,tr|A0A2T7H7G7|A0A2T7H7G7_9RHOB:0.05797)0.983:0.07805)0.907:0.04984)0.633:0.05014)0.998:0.16755,((((tr|A0A2T6CGC3|A0A2T6CGC3_9RHOB:0.07912,tr|A0A0J5QE43|A0A0J5QE43_9RHOB:0.17156)0.919:0.06136,tr|A0A1G8T732|A0A1G8T732_9RHOB:0.19471)0.197:0.03229,tr|A0A126V5C2|A0A126V5C2_9RHOB:0.21964)0.523:0.02423,tr|A0A196Q3X3|A0A196Q3X3_9RHOB:0.13236)0.881:0.04305)0.769:0.04343)0.205:0.05244)0.897:0.04765,((tr|A0A0F2RSG4|A0A0F2RSG4_9RHOB:0.0,tr|A3W0T1|A3W0T1_9RHOB:0.0):0.20086,tr|A3TYA2|A3TYA2_PSEBH:0.15468)0.877:0.06054)0.935:0.09674)0.907:0.10770)0.810:0.08645)0.773:0.09045,((tr|A3WA74|A3WA74_9SPHN:0.00292,tr|A0A2Z4K083|A0A2Z4K083_9SPHN:0.01171)1.000:0.45921,tr|A0A1G4SBK5|A0A1G4SBK5_9RHIZ:0.35233)0.286:0.10529)0.624:0.05602,((tr|A0A2A4U3W2|A0A2A4U3W2_9PROT:0.01229,tr|A0A2G2R328|A0A2G2R328_9PROT:0.02081)0.995:0.21069,(tr|A0A353XXI5|A0A353XXI5_9GAMM:0.28556,(tr|A0A2G2R356|A0A2G2R356_9PROT:0.00054,tr|A0A2A4U4K2|A0A2A4U4K2_9PROT:0.04356)0.991:0.22639)0.968:0.13486)0.845:0.09791)0.430:0.01869)0.801:0.05989)0.949:0.08263)0.840:0.02810)0.484:0.03558,((((tr|A0A2V6Q1H5|A0A2V6Q1H5_9BACT:0.16309,tr|A0A1X7QD69|A0A1X7QD69_AZOLI:0.38467)0.349:0.07240,(tr|A0A2M8TZN5|A0A2M8TZN5_9PROT:0.31701,tr|A0A2E6EPX8|A0A2E6EPX8_9RICK:0.35971)0.815:0.07366)0.919:0.09892,((tr|A0A2V8RW62|A0A2V8RW62_9BACT:0.30771,(tr|A0LFQ3|A0LFQ3_SYNFM:0.12071,(tr|A0A352PY77|A0A352PY77_9DELT:0.11470,(tr|A0A2U3JZT2|A0A2U3JZT2_9DELT:0.10082,tr|A0A2P9H1M8|A0A2P9H1M8_9DELT:0.05591)0.991:0.12722)0.700:0.00982)0.991:0.15210)0.523:0.05019,(((tr|A0A1T4NAH2|A0A1T4NAH2_9DELT:0.07740,(tr|A0A1F9MPD1|A0A1F9MPD1_9DELT:0.21921,tr|B3E679|B3E679_GEOLS:0.14784)0.117:0.03824)0.994:0.18761,(tr|A0A1F9MRB6|A0A1F9MRB6_9DELT:0.23323,((tr|A0A1F9Q3L0|A0A1F9Q3L0_9DELT:0.0,tr|A0A357YAZ1|A0A357YAZ1_9DELT:0.0):0.00055,tr|A0A1F9PP24|A0A1F9PP24_9DELT:0.00054)1.000:0.34306)0.392:0.01816)0.951:0.07392,tr|E0XY42|E0XY42_9DELT:0.27549)0.694:0.00716)0.822:0.05210)0.332:0.02731,((tr|D4H3K8|D4H3K8_DENA2:0.55431,tr|A0A1F9QDW3|A0A1F9QDW3_9DELT:0.36253)0.884:0.13942,(tr|A0A1W9N4N9|A0A1W9N4N9_9DELT:0.37870,(tr|B6BIP3|B6BIP3_SULGG:0.57410,tr|A0A1A8XEB6|A0A1A8XEB6_9PROT:0.32806)0.178:0.08202)0.780:0.09009)0.736:0.02833)0.781:0.02061)0.954:0.06458,(((tr|A0A1W9T1N3|A0A1W9T1N3_9BACT:0.29853,(tr|H6LA40|H6LA40_SAPGL:0.00054,tr|J0P250|J0P250_9BACT:0.02599)1.000:0.37640)0.818:0.05153,((tr|A1ZYZ5|A1ZYZ5_9BACT:0.08750,(tr|A0A349DGI9|A0A349DGI9_9BACT:0.01514,tr|A0A1Q3H3P7|A0A1Q3H3P7_9BACT:0.02904)0.880:0.03889)0.999:0.30324,((tr|A0A1W9WNT3|A0A1W9WNT3_9GAMM:0.22085,tr|A0A090AK82|A0A090AK82_9GAMM:0.35607)0.819:0.11056,tr|A0A1V6F7B5|A0A1V6F7B5_9BACT:0.46760)0.296:0.08279)0.533:0.03734)0.849:0.07038,(((tr|A0A2E5HPB6|A0A2E5HPB6_9DELT:0.59346,(tr|A0A2G2G2L9|A0A2G2G2L9_9PROT:0.89856,tr|A0A2D7D4V4|A0A2D7D4V4_9RHOB:0.55805)0.431:0.18747)0.819:0.14001,tr|A0A257IZ24|A0A257IZ24_9BACT:0.79376)0.531:0.09349,tr|A0A2D4RWK0|A0A2D4RWK0_9DELT:0.87916)0.742:0.12571)0.813:0.09136)0.768:0.02189,((((tr|A0A1F9Q603|A0A1F9Q603_9DELT:0.09583,tr|A0A239CV33|A0A239CV33_9DELT:0.05238)0.998:0.20847,((tr|A0A352PT53|A0A352PT53_9DELT:0.23411,(tr|A0A2N2HM89|A0A2N2HM89_9DELT:0.11391,(tr|A0A2N2L437|A0A2N2L437_9DELT:0.09411,tr|A0A2N2GBF6|A0A2N2GBF6_9DELT:0.05509)0.978:0.10150)0.762:0.05568)0.677:0.03714,((tr|A0A1V6IYN7|A0A1V6IYN7_9DELT:0.16492,((tr|A0A2N2F6U1|A0A2N2F6U1_9DELT:0.04570,tr|A0A1V6KG78|A0A1V6KG78_9DELT:0.09444)0.090:0.01237,(tr|A0A349A6D3|A0A349A6D3_9DELT:0.07899,(tr|A0A2N2GBB8|A0A2N2GBB8_9DELT:0.07166,tr|A0A2N2GIL0|A0A2N2GIL0_9DELT:0.05926)0.561:0.03917)0.918:0.04554)0.785:0.01825)0.959:0.07020,(tr|A0A1V6IST2|A0A1V6IST2_9DELT:0.24338,tr|A0A2N2HMX2|A0A2N2HMX2_9DELT:0.20682)0.851:0.04315)0.319:0.02589)0.960:0.11266)0.957:0.09920,(((((((tr|A0A1F9Q4D6|A0A1F9Q4D6_9DELT:0.03511,tr|A0A2N2FI30|A0A2N2FI30_9DELT:0.04698)0.978:0.06765,tr|A0A2N2FLW2|A0A2N2FLW2_9DELT:0.04069)0.400:0.01048,tr|A0A1F9Q227|A0A1F9Q227_9DELT:0.02837)0.988:0.09454,(tr|A0A2N2FNQ3|A0A2N2FNQ3_9DELT:0.09484,(tr|A0A1F9Q2A9|A0A1F9Q2A9_9DELT:0.05076,tr|A0A2N2FLT9|A0A2N2FLT9_9DELT:0.17097)0.592:0.01299)0.907:0.05017)0.974:0.09666,((tr|A0A2N2FNX5|A0A2N2FNX5_9DELT:0.05828,tr|A0A238Y1B7|A0A238Y1B7_9DELT:0.12728)0.975:0.10761,((tr|A0A1F9Q945|A0A1F9Q945_9DELT:0.06579,tr|A0A2N2FNN1|A0A2N2FNN1_9DELT:0.03817)0.840:0.03297,(tr|A0A1J4SIQ0|A0A1J4SIQ0_9DELT:0.06293,tr|A0A238ZA54|A0A238ZA54_9DELT:0.15239)0.235:0.03659)0.971:0.10195)0.864:0.04539)0.880:0.04394,(tr|C6BZP6|C6BZP6_DESAD:0.24064,(tr|A0A1G8AD65|A0A1G8AD65_9RHOO:0.15821,(tr|A0A239D4Q5|A0A239D4Q5_9DELT:0.21612,(tr|A0A2N2FII5|A0A2N2FII5_9DELT:0.10963,tr|A0A2N2FHQ9|A0A2N2FHQ9_9DELT:0.11047)0.789:0.08244)0.935:0.09627)0.790:0.04715)0.933:0.07097)0.848:0.03330,tr|A0A352JVU7|A0A352JVU7_9BACT:0.40378)0.351:0.01690)0.893:0.03579,((tr|A0A126QLG3|A0A126QLG3_9DELT:0.27581,(tr|C6BVW2|C6BVW2_DESAD:0.39884,(tr|F0JJM4|F0JJM4_DESDE:0.33839,(tr|A0A1F4NT33|A0A1F4NT33_9BURK:0.00054,tr|A0A1G0KWQ5|A0A1G0KWQ5_9GAMM:0.00055)0.999:0.27810)0.238:0.03209)0.821:0.08466)0.684:0.07587,((((tr|A8YAC2|A8YAC2_MICAE:0.0,tr|A0A1X9LID1|A0A1X9LID1_MICAE:0.0,tr|L8NT45|L8NT45_MICAE:0.0):0.22717,((tr|I4GCZ2|I4GCZ2_MICAE:0.00735,tr|S3JH73|S3JH73_MICAE:0.02127)0.848:0.01552,((tr|A0A0K1RUP5|A0A0K1RUP5_9CHRO:0.0,tr|A0A2L2XKK6|A0A2L2XKK6_9CHRO:0.0):0.00715,(tr|A0A2Z6V4P8|A0A2Z6V4P8_MICAE:0.00054,(tr|I4HM12|I4HM12_MICAE:0.02937,(tr|I4FGC1|I4FGC1_MICAE:0.00712,tr|A0A2Z6UJV3|A0A2Z6UJV3_MICAE:0.00055)0.000:0.00055)0.851:0.00710)0.879:0.01528)0.783:0.01531)0.988:0.15549)0.983:0.16373,(tr|K9YGE9|K9YGE9_HALP7:0.28592,((((tr|A0A2G3P9V9|A0A2G3P9V9_9CHRO:0.0,tr|K9Z786|K9Z786_CYAAP:0.0):0.20594,(tr|K9YQL5|K9YQL5_CYASC:0.11430,(tr|A0A1E5QST2|A0A1E5QST2_9CHRO:0.00055,tr|A0A2K8WMN9|A0A2K8WMN9_9CHRO:0.00053)0.974:0.12808)0.998:0.28679)0.920:0.12515,tr|A0A218QHH4|A0A218QHH4_9CYAN:0.44743)0.153:0.08465,((((tr|I4HW24|I4HW24_MICAE:0.00054,tr|A0A139GFG0|A0A139GFG0_MICAE:0.00055)1.000:0.28413,((tr|B7KFF9|B7KFF9_CYAP7:0.13791,(tr|I4ISP7|I4ISP7_MICAE:0.03116,tr|A0A2W7B0G0|A0A2W7B0G0_9CYAN:0.12056)0.983:0.12385)0.568:0.04903,(tr|B4WWA1|B4WWA1_SYNS7:0.18068,tr|B4WWA3|B4WWA3_SYNS7:0.17042)0.992:0.16080)0.947:0.11215)0.858:0.06594,((tr|I4G747|I4G747_MICAE:0.01599,(tr|A0A2P1UDU3|A0A2P1UDU3_9CHRO:0.00051,tr|A0A2Z6V6C5|A0A2Z6V6C5_MICAE:0.00055)0.716:0.00440)1.000:0.29883,((tr|A0A1Z4K668|A0A1Z4K668_9CYAN:0.06323,((tr|A0A1Z4M5U2|A0A1Z4M5U2_MICDP:0.0,tr|A0A0D6KTE1|A0A0D6KTE1_9CYAN:0.0):0.00054,((tr|A0A1Z4UEH0|A0A1Z4UEH0_9CYAN:0.0,tr|A0A1Z4MYC4|A0A1Z4MYC4_9CYAN:0.0):0.01351,tr|A0A1Z4HR74|A0A1Z4HR74_9NOSO:0.00679)0.802:0.00709)0.948:0.05788)0.976:0.09194,(tr|K9QA47|K9QA47_9NOSO:0.07396,(tr|A0A1C0VQ64|A0A1C0VQ64_9NOSO:0.05596,((tr|A0A2Z6CMN2|A0A2Z6CMN2_9NOSO:0.0,tr|A0A1Z4GKB9|A0A1Z4GKB9_9CYAN:0.0,tr|A0A2H6LEF4|A0A2H6LEF4_9NOSO:0.0):0.00055,tr|A0A1C0VQ65|A0A1C0VQ65_9NOSO:0.03591)0.873:0.04202)0.214:0.01614)0.861:0.03989)0.946:0.10463)0.788:0.04403)0.746:0.07330,tr|L8M9G8|L8M9G8_9CYAN:0.30781)0.780:0.09813)0.886:0.05871)0.311:0.01874)0.973:0.14353,(tr|A0A090AD81|A0A090AD81_9GAMM:0.49044,(tr|A0A2N1ZLT3|A0A2N1ZLT3_9GAMM:0.00055,tr|G4STR8|G4STR8_META2:0.03335)0.987:0.24197)0.889:0.14996)0.834:0.05302)0.832:0.04752)0.942:0.05060)0.754:0.01509)0.853:0.03152,(((((((tr|A0A0N0V0U0|A0A0N0V0U0_9DELT:0.23816,(tr|A0A1W1H8P7|A0A1W1H8P7_9DELT:0.22749,tr|A0A1W9XBD7|A0A1W9XBD7_9DELT:0.19099)0.901:0.08780)0.030:0.05264,(tr|A0A1F9YNP5|A0A1F9YNP5_9EURY:0.05543,tr|A0A0S8HNS4|A0A0S8HNS4_9BACE:0.09187)1.000:0.29724)0.454:0.05933,tr|A0A081BZ62|A0A081BZ62_9BACT:0.27623)0.926:0.07811,(tr|A0A1M3QFX4|A0A1M3QFX4_9SPHI:0.46926,(tr|A0A2E3SMA3|A0A2E3SMA3_9BACT:0.31719,tr|A0A1Q3GFL9|A0A1Q3GFL9_9BACT:0.34400)0.949:0.16685)0.746:0.04436)0.825:0.04277,((tr|A0A352MH72|A0A352MH72_9BACT:0.02954,tr|A0A1F3PHC1|A0A1F3PHC1_9BACT:0.06318)0.999:0.25073,(((tr|A0A1F3PJU8|A0A1F3PJU8_9BACT:0.0,tr|A0A1F3NHT5|A0A1F3NHT5_9BACT:0.0):0.21178,(tr|A0A1V6BEG1|A0A1V6BEG1_9BACT:0.10257,tr|A0A1F3NA73|A0A1F3NA73_9BACT:0.08377)0.895:0.08703)0.976:0.16826,(tr|A0A317GVH9|A0A317GVH9_9BACT:0.54055,(tr|A0A2E9FXY8|A0A2E9FXY8_9RHOB:0.24328,tr|L8JJC8|L8JJC8_9BACT:0.20391)0.610:0.04722)0.378:0.03153)0.693:0.04801)0.908:0.08535)0.926:0.09548,(((tr|A0A368JM09|A0A368JM09_9BACT:0.66883,tr|A0A368JJ07|A0A368JJ07_9BACT:0.54490)0.723:0.09776,tr|A0A1P9WYV6|A0A1P9WYV6_9BACT:0.32591)0.910:0.13187,(tr|F4KUX8|F4KUX8_HALH1:0.33602,tr|A0A1W9T1R7|A0A1W9T1R7_9BACT:0.54062)0.241:0.05487)0.852:0.06313)0.928:0.10497,(tr|A0A1I2C1E2|A0A1I2C1E2_9BACT:0.75462,(tr|A0A367ZK19|A0A367ZK19_9BACT:0.30526,tr|A0A1V5NJG9|A0A1V5NJG9_9BACT:0.31461)0.936:0.19821)0.935:0.21516)0.868:0.05057)0.716:0.02286,(((tr|A0A2G6EJW6|A0A2G6EJW6_9GAMM:0.46009,((tr|A0A1Y1Q533|A0A1Y1Q533_9GAMM:0.07743,tr|A0A1Y1Q527|A0A1Y1Q527_9GAMM:0.13326)0.997:0.37180,tr|A0A081BQG9|A0A081BQG9_9BACT:0.43619)0.610:0.09976)0.732:0.15745,(tr|A0A1Y2ZWR7|A0A1Y2ZWR7_9GAMM:0.44559,(tr|A0A1V5GSQ6|A0A1V5GSQ6_9BACT:0.53456,(tr|A0A176RUA3|A0A176RUA3_9GAMM:0.21041,tr|A0A176S3P1|A0A176S3P1_9GAMM:0.40156)0.944:0.22939)0.865:0.18021)0.205:0.06163)0.764:0.03847,(((((tr|A0A1G3HCS6|A0A1G3HCS6_9RHOO:0.06620,(tr|A0A1G3H6Q4|A0A1G3H6Q4_9RHOO:0.04860,(tr|A0A1G3H588|A0A1G3H588_9RHOO:0.0,tr|A0A1G3HKJ1|A0A1G3HKJ1_9RHOO:0.0):0.11697)0.233:0.01638)0.992:0.41067,tr|A0A257K6Z4|A0A257K6Z4_9BURK:0.77516)0.898:0.16880,(((tr|A0A176S6H4|A0A176S6H4_9GAMM:0.40587,(tr|A0A1W9X594|A0A1W9X594_9GAMM:0.32543,tr|A0A1W9LAV6|A0A1W9LAV6_9GAMM:0.58087)0.157:0.08295)0.881:0.18653,(tr|Q6AKF4|Q6AKF4_DESPS:0.58547,(tr|A0A1W9X841|A0A1W9X841_9GAMM:0.16614,((tr|A7BV08|A7BV08_9GAMM:0.20056,(tr|A0A176RYQ0|A0A176RYQ0_9GAMM:0.24934,tr|A0A176RX40|A0A176RX40_9GAMM:0.11613)0.846:0.07367)0.835:0.04807,((tr|A0A1W9X134|A0A1W9X134_9GAMM:0.22845,tr|A0A1W9WZ66|A0A1W9WZ66_9GAMM:0.23511)0.886:0.07489,(tr|A0A1W9X9I4|A0A1W9X9I4_9GAMM:0.22270,tr|A0A176RYD0|A0A176RYD0_9GAMM:0.22896)0.837:0.04980)0.893:0.05829)0.992:0.20665)0.957:0.15095)0.646:0.06893)0.196:0.07662,(((tr|A0A1W9WUZ6|A0A1W9WUZ6_9GAMM:0.60795,(tr|A0A1W9X365|A0A1W9X365_9GAMM:0.22415,tr|A0A0A6RIT2|A0A0A6RIT2_9GAMM:0.32940)0.609:0.11922)0.822:0.13382,((tr|A0A176RWS6|A0A176RWS6_9GAMM:0.21461,tr|A0A176RUM6|A0A176RUM6_9GAMM:0.07463)0.993:0.35852,tr|A0A176RVR8|A0A176RVR8_9GAMM:0.73074)0.718:0.14704)0.775:0.08163,(tr|A0A251XAD5|A0A251XAD5_9GAMM:0.50415,(tr|A0A0A6NXN0|A0A0A6NXN0_9GAMM:0.58696,(tr|A0A1W9X0J8|A0A1W9X0J8_9GAMM:0.25705,tr|A0A176S4G8|A0A176S4G8_9GAMM:0.38137)0.737:0.08316)0.378:0.13104)0.956:0.19468)0.378:0.12285)0.770:0.05061)0.686:0.02754,((((((tr|A0A176S2Z8|A0A176S2Z8_9GAMM:0.29004,(tr|A0A1W9WG24|A0A1W9WG24_9GAMM:0.10424,tr|A0A176S6W0|A0A176S6W0_9GAMM:0.17033)0.525:0.04384)0.979:0.17658,(tr|A0A1W9WXM7|A0A1W9WXM7_9GAMM:0.34084,tr|A0A1W9WGR5|A0A1W9WGR5_9GAMM:0.45287)0.803:0.08423)0.913:0.11579,(tr|A0A1W9WJM4|A0A1W9WJM4_9GAMM:0.32106,(((tr|A0A1W9WJZ2|A0A1W9WJZ2_9GAMM:0.26311,tr|A0A1W9WCK8|A0A1W9WCK8_9GAMM:0.37873)0.067:0.07288,tr|A0A1W9W7N4|A0A1W9W7N4_9CHLR:0.63378)0.315:0.07100,(tr|A0A176S5P9|A0A176S5P9_9GAMM:0.41518,tr|A0A176S7N6|A0A176S7N6_9GAMM:0.22381)0.938:0.14308)0.856:0.08171)0.928:0.10547)0.846:0.07214,(tr|A0A1W9LAS7|A0A1W9LAS7_9GAMM:0.58178,(tr|A0A1W9WIY8|A0A1W9WIY8_9GAMM:0.65944,tr|A0A1W9WFC5|A0A1W9WFC5_9GAMM:0.43312)0.905:0.17418)0.813:0.09368)0.610:0.05755,((tr|A0A1W9W7M0|A0A1W9W7M0_9CHLR:0.51376,(tr|A0A176S7F4|A0A176S7F4_9GAMM:0.12779,((tr|A0A0A6P0V4|A0A0A6P0V4_9GAMM:0.16249,tr|A0A176RXJ7|A0A176RXJ7_9GAMM:0.26528)0.981:0.15828,(tr|A0A1W9WE11|A0A1W9WE11_9GAMM:0.23084,tr|A0A1W9WJM7|A0A1W9WJM7_9GAMM:0.20877)0.864:0.06953)0.796:0.07957)0.957:0.18846)0.990:0.24162,(tr|A0A176RTH5|A0A176RTH5_9GAMM:0.43368,(tr|A0A1W9WJX2|A0A1W9WJX2_9GAMM:0.18728,tr|A0A176RTY9|A0A176RTY9_9GAMM:0.09816)0.050:0.02510)0.985:0.21007)0.567:0.09415)0.928:0.16526,(tr|A0A1I2E809|A0A1I2E809_9BACT:0.47067,((tr|A0A2W5VEX0|A0A2W5VEX0_9RHOO:0.13742,tr|A0A1W2GBE9|A0A1W2GBE9_9BACT:0.23500)0.988:0.39980,(tr|A0A2E6DZS8|A0A2E6DZS8_9PROT:0.57659,tr|A0A351CWN4|A0A351CWN4_9GAMM:0.67299)0.848:0.24233)0.262:0.07211)0.898:0.15627)0.894:0.09628)0.283:0.02481,(((tr|A0A1W9WPK1|A0A1W9WPK1_9DELT:0.34586,tr|A0A251WB89|A0A251WB89_9CYAN:0.49412)0.809:0.14291,(tr|A0A1V5E8R0|A0A1V5E8R0_9DELT:0.34054,tr|A0A1F4CZ02|A0A1F4CZ02_9PROT:0.31581)0.367:0.05629)0.795:0.04496,(((((tr|U7GG65|U7GG65_9RHOB:0.0,tr|A0A0M6Y4D0|A0A0M6Y4D0_9RHOB:0.0):0.09289,tr|A0NUR1|A0NUR1_LABAI:0.04035)0.998:0.31306,(tr|A0A357CJI3|A0A357CJI3_9RHIZ:0.00054,tr|A0A353YHN5|A0A353YHN5_9RHIZ:0.00055)0.996:0.29373)0.897:0.10851,((tr|A0A327L617|A0A327L617_9RHIZ:0.10989,tr|A0A327K4V8|A0A327K4V8_9RHIZ:0.10672)0.996:0.23997,(tr|A0A2N1YZE5|A0A2N1YZE5_9GAMM:0.37310,tr|A0A1W6ZYL4|A0A1W6ZYL4_9RHIZ:0.36644)0.819:0.09295)0.223:0.04597)1.000:0.34439,tr|A0A1G3HMH9|A0A1G3HMH9_9RHOO:0.51679)0.527:0.05256)0.935:0.09004)0.892:0.07059)0.871:0.03895)0.394:0.00054)0.039:0.03951)0.921:0.07133)0.906:0.07464,(((((tr|A0A0M6Y9J5|A0A0M6Y9J5_9RHOB:0.26366,tr|A0A222F5Z9|A0A222F5Z9_9RHOB:0.15722)1.000:0.76026,(tr|A0A177P9N6|A0A177P9N6_9RHIZ:0.48344,(tr|A0A1H8AFE5|A0A1H8AFE5_9RHOB:0.72603,(tr|A0A2A4QLB6|A0A2A4QLB6_9RHOB:0.91922,tr|A0A2G5K0W1|A0A2G5K0W1_9RHOB:0.89772)0.867:0.26540)0.876:0.25059)0.684:0.06723)0.932:0.29513,((tr|F5Y6W7|F5Y6W7_TREAZ:0.59847,(tr|A0A059FU16|A0A059FU16_9RHOB:0.33599,((tr|A0A358CIE1|A0A358CIE1_9RHOB:0.12891,((tr|A0A2E7B5Q3|A0A2E7B5Q3_9RHOB:0.00053,tr|A0A059FIP2|A0A059FIP2_9RHOB:0.01361)0.854:0.02496,(tr|A0A059DMH3|A0A059DMH3_9RHOB:0.00680,(tr|A0A069E5X4|A0A069E5X4_9RHOB:0.00661,tr|A0A2E3JYM6|A0A2E3JYM6_9RHOB:0.00690)0.897:0.02195)0.276:0.01869)0.871:0.04544)0.825:0.06189,((tr|A0A059FHJ3|A0A059FHJ3_9RHOB:0.09108,(tr|A0A062UTP0|A0A062UTP0_9RHOB:0.00947,tr|A0A059G408|A0A059G408_9RHOB:0.00878)0.918:0.06927)0.972:0.13989,tr|A0A059FS72|A0A059FS72_9RHOB:0.39711)0.553:0.10010)0.936:0.14339)0.927:0.21101)0.982:0.25229,((tr|A0A315CXI0|A0A315CXI0_9BURK:0.0,tr|A0A315C0R1|A0A315C0R1_9BURK:0.0):0.66950,(((((tr|A0A2I6QH89|A0A2I6QH89_9BACT:0.25654,tr|A0A2U1RQI7|A0A2U1RQI7_9PROT:0.24325)0.851:0.10701,((tr|A0A1F4D0N9|A0A1F4D0N9_9PROT:0.26693,tr|A0A1F4B8F2|A0A1F4B8F2_9PROT:0.30252)0.803:0.05722,((tr|A0A080M3L5|A0A080M3L5_9PROT:0.28686,(tr|A0A1W1Y9E6|A0A1W1Y9E6_9BURK:0.20726,(tr|A0A2T0XJJ0|A0A2T0XJJ0_9PROT:0.00054,tr|A0A2T0XJK8|A0A2T0XJK8_9PROT:0.00539)0.998:0.27478)0.993:0.23871)0.937:0.14471,(tr|A0A363SI72|A0A363SI72_9RHOO:0.09079,tr|A0A2N2TMM7|A0A2N2TMM7_9PROT:0.05412)0.995:0.25528)0.370:0.07011)0.541:0.09756)0.849:0.08594,((tr|A0A1A8XEL9|A0A1A8XEL9_9PROT:0.00830,((tr|A0A080M7B1|A0A080M7B1_9PROT:0.00695,tr|A0A084XWF7|A0A084XWF7_9PROT:0.00621)0.978:0.06059,tr|C7RQ61|C7RQ61_ACCPU:0.03696)0.528:0.03472)0.998:0.26895,(tr|A0A244E5E5|A0A244E5E5_9BURK:0.62583,(tr|A0A363SHC1|A0A363SHC1_9RHOO:0.26057,((tr|A0A328WXM7|A0A328WXM7_9BURK:0.30254,tr|A0A328XRF6|A0A328XRF6_9BURK:0.27486)0.887:0.15585,(tr|A0A1A8XVL3|A0A1A8XVL3_9PROT:0.08605,(tr|A0A1G3H1Y7|A0A1G3H1Y7_9RHOO:0.02104,(tr|W0SGZ7|W0SGZ7_9PROT:0.06778,(tr|A0A1G3HH21|A0A1G3HH21_9RHOO:0.0,tr|A0A1G3HBX5|A0A1G3HBX5_9RHOO:0.0):0.09099)0.804:0.04748)0.960:0.10487)0.973:0.18022)0.865:0.07823)0.937:0.17447)0.905:0.19214)0.784:0.13843)0.622:0.07797,((tr|A0A088TYC5|A0A088TYC5_9BURK:0.0,tr|A0A132F7J7|A0A132F7J7_9BURK:0.0):0.11745,(tr|A0A103KD84|A0A103KD84_9BURK:0.00054,tr|A0A071MH46|A0A071MH46_9BURK:0.00055)0.854:0.04894)1.000:0.39111)0.719:0.04611,((tr|A0A257JG59|A0A257JG59_9BURK:0.18914,(tr|A0A2M8WXQ1|A0A2M8WXQ1_9BURK:0.15860,(tr|A0A165L2S7|A0A165L2S7_9BURK:0.06477,(tr|A0A2T6JFL4|A0A2T6JFL4_9BURK:0.02667,tr|A0A2M8X1I5|A0A2M8X1I5_9BURK:0.01463)0.853:0.03715)0.999:0.25466)0.852:0.07330)0.377:0.02637,(tr|A0A257G0P5|A0A257G0P5_9BURK:0.10552,(tr|A0A2M6VYR0|A0A2M6VYR0_9BURK:0.02870,tr|A0A2M6VF15|A0A2M6VF15_9BURK:0.04105)0.934:0.07342)0.993:0.24123)0.993:0.29174)0.970:0.32751)0.869:0.19220)0.860:0.13917)0.743:0.05149,(((((tr|A0A1G7EMS5|A0A1G7EMS5_9BURK:0.00055,(tr|A0A1I4XU83|A0A1I4XU83_9BURK:0.18647,(tr|A0A244E347|A0A244E347_9BURK:0.07032,((tr|A0A2J7VM56|A0A2J7VM56_9BURK:0.0,tr|A0A109C972|A0A109C972_9BURK:0.0):0.00865,tr|A0A2P8KS62|A0A2P8KS62_9BURK:0.00604)0.961:0.06127)0.412:0.02415)0.493:0.03385)0.984:0.21070,(tr|H5WLV2|H5WLV2_9BURK:0.18812,(tr|A0A244E1L1|A0A244E1L1_9BURK:0.01300,(((tr|A0A2P8KPQ0|A0A2P8KPQ0_9BURK:0.01516,(tr|A0A1G6MC10|A0A1G6MC10_9BURK:0.02102,(tr|A0A2J7V9P7|A0A2J7V9P7_9BURK:0.00055,tr|A0A109BBN2|A0A109BBN2_9BURK:0.00055)0.896:0.01367)0.752:0.00532)0.553:0.00689,(tr|A0A1C6N0G3|A0A1C6N0G3_9BURK:0.01950,tr|A0A1H4GJ53|A0A1H4GJ53_9BURK:0.05531)0.942:0.03228)0.448:0.00054,tr|A0A1I4SFM5|A0A1I4SFM5_9BURK:0.06792)0.864:0.03689)0.983:0.17857)0.963:0.18997)0.998:0.37582,((((tr|A0A2E4RCT5|A0A2E4RCT5_9FLAO:0.14690,tr|A0A2E7CCW2|A0A2E7CCW2_9FLAO:0.37871)1.000:0.70941,(tr|A0A2D9RTH2|A0A2D9RTH2_9FLAO:0.47884,((tr|A0A2E8TKC2|A0A2E8TKC2_9FLAO:0.16673,(tr|A0A1D7XTH3|A0A1D7XTH3_9FLAO:0.11409,(tr|A0A2E6QSR5|A0A2E6QSR5_9FLAO:0.14009,tr|A0A328YE61|A0A328YE61_9FLAO:0.10706)0.986:0.16611)0.864:0.09019)0.686:0.06766,(tr|A0A2E5LW59|A0A2E5LW59_9FLAO:0.26282,tr|A0A2E5LU86|A0A2E5LU86_9FLAO:0.63360)0.039:0.01681)0.792:0.11654)0.958:0.26346)0.133:0.06904,(tr|A0A2E4RB66|A0A2E4RB66_9FLAO:0.61125,tr|A0A2E6QY61|A0A2E6QY61_9FLAO:0.42789)0.495:0.12326)0.447:0.10075,tr|A0A2E5XS16|A0A2E5XS16_9FLAO:0.64957)0.872:0.18411)0.652:0.09825,((tr|A4Z2P3|A4Z2P3_BRASO:0.08933,(tr|A0A1H0J7Q6|A0A1H0J7Q6_9BRAD:0.19347,(tr|A0A0S6UP19|A0A0S6UP19_9BRAD:0.11697,tr|A0A1H8MG42|A0A1H8MG42_9BRAD:0.08308)0.886:0.08095)0.980:0.21175)1.000:0.52096,(tr|A0A368XTB9|A0A368XTB9_9BURK:0.57854,tr|A0A0Q5NU66|A0A0Q5NU66_9BURK:0.62325)0.707:0.12876)0.000:0.11163)0.757:0.06833,((((tr|A0A1H1WVB0|A0A1H1WVB0_9BRAD:0.00054,tr|A0A2M8ZQ25|A0A2M8ZQ25_9BRAD:0.00682)0.961:0.07721,(tr|A0A1H0DNF3|A0A1H0DNF3_9BRAD:0.21024,(tr|A0A1M5ILP4|A0A1M5ILP4_9BRAD:0.12166,tr|A0A2K8YMN0|A0A2K8YMN0_9BRAD:0.17672)0.460:0.02834)0.445:0.03222)1.000:0.33827,((tr|H0TRH3|H0TRH3_9BRAD:0.47859,((tr|A0A1Y6KQP7|A0A1Y6KQP7_9BRAD:0.13137,(tr|A5E8V6|A5E8V6_BRASB:0.06284,(tr|A4YK53|A4YK53_BRASO:0.00621,tr|H0T2X3|H0T2X3_9BRAD:0.00054)1.000:0.19393)0.109:0.04366)0.805:0.03998,tr|M4ZJ82|M4ZJ82_9BRAD:0.06393)1.000:0.55147)0.935:0.18521,((tr|A0A1Y6KLW7|A0A1Y6KLW7_9BRAD:0.00055,tr|A5ECX2|A5ECX2_BRASB:0.03403)0.999:0.15739,((tr|A0A2W4TGQ9|A0A2W4TGQ9_9GAMM:0.45031,tr|Q2IY42|Q2IY42_RHOP2:0.14139)0.798:0.05287,(((((tr|A0A0D7PYT7|A0A0D7PYT7_9BRAD:0.01011,((tr|A4YT88|A4YT88_BRASO:0.02801,tr|H0T445|H0T445_9BRAD:0.00612)1.000:0.12009,((tr|A0A0S6USM0|A0A0S6USM0_9BRAD:0.00651,((tr|A0A150U4G3|A0A150U4G3_9BRAD:0.01345,((tr|A0A1G8S419|A0A1G8S419_9BRAD:0.01989,((tr|A0A2M6UB03|A0A2M6UB03_9BRAD:0.00622,tr|A0A0R3CSL2|A0A0R3CSL2_9BRAD:0.04727)0.790:0.00713,(tr|A0A151FZ68|A0A151FZ68_9BRAD:0.02004,tr|A0A2A6PDX8|A0A2A6PDX8_9BRAD:0.00659)0.000:0.00055)0.851:0.00655)0.000:0.00054,(((tr|G7DHY3|G7DHY3_BRAJP:0.0,tr|A0A1Y2JK90|A0A1Y2JK90_BRAJP:0.0):0.00055,tr|A0A0A3XU16|A0A0A3XU16_BRAJP:0.00659)0.000:0.00055,((((tr|Q89MV1|Q89MV1_BRADU:0.0,tr|A0A2A6N2L6|A0A2A6N2L6_9BRAD:0.0):0.02042,tr|A0A0E4FXA7|A0A0E4FXA7_9BRAD:0.00656)0.923:0.00632,((tr|A0A023XFL7|A0A023XFL7_BRAJP:0.02005,(tr|A0A2S6MD27|A0A2S6MD27_9BRAD:0.00053,(tr|A0A2U8PTS1|A0A2U8PTS1_9BRAD:0.02031,(tr|A0A2T2PVQ7|A0A2T2PVQ7_9BRAD:0.00667,tr|A0A2U8QCW3|A0A2U8QCW3_9BRAD:0.00055)0.000:0.00055)0.935:0.01339)0.760:0.00660)1.000:0.00054,tr|I0G9C5|I0G9C5_9BRAD:0.02682)0.935:0.00632)1.000:0.00054,(tr|A0A170Q6B1|A0A170Q6B1_9BRAD:0.00055,tr|A0A1L3FGS5|A0A1L3FGS5_BRAJP:0.00653)0.878:0.00657)0.000:0.00055)0.000:0.00054)0.905:0.00054)0.923:0.01313,tr|J2W9Y3|J2W9Y3_9BRAD:0.00053)0.846:0.01318)0.761:0.00716,((tr|H5YG33|H5YG33_9BRAD:0.0,tr|A0A160U6X4|A0A160U6X4_BRASZ:0.0):0.00669,(tr|A0A1X3G8R1|A0A1X3G8R1_9BRAD:0.00666,(tr|I2Q9Z8|I2Q9Z8_9BRAD:0.00055,tr|A0A2T2QLC1|A0A2T2QLC1_9BRAD:0.00055)0.000:0.00055)0.763:0.00657)0.876:0.01354)0.831:0.01280)0.318:0.00862)1.000:0.09082,(tr|A0A1Q4BWS5|A0A1Q4BWS5_9RHIZ:0.07347,((tr|A0A0D7EY08|A0A0D7EY08_RHOPL:0.04699,(((tr|A0A1H0SFR1|A0A1H0SFR1_9BRAD:0.00697,(tr|A0A1B9YZH4|A0A1B9YZH4_9BRAD:0.00637,tr|A0A1B1UIG3|A0A1B1UIG3_9BRAD:0.01400)0.833:0.01252)0.707:0.01278,((tr|A0A0D1P0T0|A0A0D1P0T0_BRAEL:0.0,tr|A0A2K8YGA7|A0A2K8YGA7_9BRAD:0.0):0.05308,(tr|A0A0R3KSQ1|A0A0R3KSQ1_9BRAD:0.00641,(tr|A0A1B9Z1V8|A0A1B9Z1V8_9BRAD:0.00683,tr|A0A0R3N019|A0A0R3N019_9BRAD:0.01354)1.000:0.00054)0.429:0.00694)0.455:0.00054)0.892:0.02279,(tr|A0A257KHT6|A0A257KHT6_9BRAD:0.06590,((tr|A0A239IWZ5|A0A239IWZ5_9BRAD:0.0,tr|A0A164A7M3|A0A164A7M3_9BRAD:0.0):0.00055,tr|A0A1H6MI53|A0A1H6MI53_9BRAD:0.00054)0.945:0.04240)0.914:0.03704)0.927:0.02751)0.752:0.01434,tr|A0A1M6ILI1|A0A1M6ILI1_9BRAD:0.07417)0.191:0.01182)0.710:0.00465)0.903:0.03344,(((tr|A0A323UZ77|A0A323UZ77_RHOPL:0.04136,tr|A0A336JRQ7|A0A336JRQ7_9BRAD:0.01541)1.000:0.13819,tr|A0A0N0KJ23|A0A0N0KJ23_9BRAD:0.03987)0.754:0.01054,tr|Q2IUB4|Q2IUB4_RHOP2:0.05149)0.955:0.05283)0.961:0.06193,((tr|A0A1W9I7W8|A0A1W9I7W8_9PROT:0.09947,tr|A0A327JNH0|A0A327JNH0_9RHIZ:0.20784)0.650:0.04560,(tr|H0SI43|H0SI43_BRAS3:0.02695,tr|A0A1Y6KIE9|A0A1Y6KIE9_9BRAD:0.04134)1.000:0.16252)0.791:0.02677)0.921:0.04656,(((tr|A0A2A6PXG2|A0A2A6PXG2_9BRAD:0.02913,(tr|A0A2M8R029|A0A2M8R029_9BRAD:0.04249,tr|A0A1G8AUT9|A0A1G8AUT9_9BRAD:0.02673)0.842:0.01933)0.859:0.02320,(tr|H5YBW6|H5YBW6_9BRAD:0.00055,tr|A0A161K375|A0A161K375_BRASZ:0.00055)0.867:0.01991)0.941:0.05309,(tr|A0A1B1U8Y9|A0A1B1U8Y9_9BRAD:0.03442,((tr|A0A0D1P1I5|A0A0D1P1I5_BRAEL:0.00055,tr|A0A2K8YAF5|A0A2K8YAF5_9BRAD:0.00055)0.756:0.00982,(tr|A0A2A6NB39|A0A2A6NB39_9BRAD:0.01971,(tr|A0A1H5DVT6|A0A1H5DVT6_9BRAD:0.01805,((tr|A0A348U8C0|A0A348U8C0_BRASZ:0.0,tr|U1HHV3|U1HHV3_9BRAD:0.0):0.00681,(tr|A0A2A2VJI4|A0A2A2VJI4_9BRAD:0.00651,tr|A0A1Q5R586|A0A1Q5R586_9BRAD:0.00055)0.789:0.00629)0.271:0.00808)0.266:0.01290)0.725:0.01940)0.921:0.04092)0.904:0.03991)0.962:0.07476)0.708:0.02446)0.000:0.04296)0.839:0.05355)0.730:0.02120)0.895:0.11804,(tr|A0A2N3PZL0|A0A2N3PZL0_9PROT:0.30784,(tr|A0A2U1WSA5|A0A2U1WSA5_9PROT:0.11231,(((tr|A0A0F2KJY0|A0A0F2KJY0_9PROT:0.06016,(tr|A0A1X7N816|A0A1X7N816_AZOLI:0.06623,tr|A0A2U1VVP7|A0A2U1VVP7_9PROT:0.02152)0.617:0.02294)0.961:0.05872,((tr|A0A2R4VPT3|A0A2R4VPT3_9PROT:0.00655,tr|G7ZDL2|G7ZDL2_AZOL4:0.00054)0.999:0.06049,(tr|D3P2E5|D3P2E5_AZOS1:0.03583,(tr|A0A2U1Y797|A0A2U1Y797_9PROT:0.01457,((tr|A0A2U1XWY7|A0A2U1XWY7_9PROT:0.0,tr|A0A2U1WKB1|A0A2U1WKB1_9PROT:0.0):0.01318,tr|A0A2B8BIB6|A0A2B8BIB6_9PROT:0.01368)0.946:0.03194)0.843:0.01317)0.779:0.00702)0.503:0.00054)0.172:0.00703,tr|A0A2U1X4F4|A0A2U1X4F4_9PROT:0.04690)0.990:0.18769)0.930:0.12782)0.912:0.08463)0.998:0.26939)0.451:0.05385)0.098:0.01816,(((((tr|A0A1M3CX01|A0A1M3CX01_9BACT:0.25163,(tr|A0A1T4YU54|A0A1T4YU54_9BACT:0.19405,(tr|A0A354T605|A0A354T605_9BACT:0.03560,tr|A0A258AH78|A0A258AH78_9BACT:0.06250)0.923:0.07432)0.837:0.10962)1.000:0.57895,(tr|A0P2H5|A0P2H5_LABAI:0.47166,(tr|A0A2C9D2R3|A0A2C9D2R3_9RHIZ:0.52934,(tr|A0A0F2PQN6|A0A0F2PQN6_9RHIZ:0.11627,tr|A0A1C1YT56|A0A1C1YT56_9RHIZ:0.15296)0.991:0.44151)0.873:0.18368)0.664:0.07172)0.899:0.16463,(((tr|A0A1I1WLK7|A0A1I1WLK7_9RHOB:0.60392,(tr|A0A1B8RV01|A0A1B8RV01_9RHOB:0.25663,(tr|A0A2E0ITA0|A0A2E0ITA0_9RHOB:0.14423,(tr|A0A1G8N0H6|A0A1G8N0H6_9RHOB:0.20050,(tr|A0A1X6YHC8|A0A1X6YHC8_9RHOB:0.16591,tr|A0A1Y5HH19|A0A1Y5HH19_9RHOB:0.37638)0.978:0.19279)0.808:0.10505)0.292:0.05498)0.898:0.13646)0.982:0.24759,(((tr|A0A1N6W5B7|A0A1N6W5B7_9BRAD:0.04456,(tr|A0A2W6YRC4|A0A2W6YRC4_9RHIZ:0.04386,(((tr|A0A2T4Y9Z8|A0A2T4Y9Z8_9BRAD:0.00055,((tr|A0A2W4UK46|A0A2W4UK46_9RHIZ:0.00667,tr|A0A0N1BA85|A0A0N1BA85_9BRAD:0.01331)0.791:0.00664,tr|A0A0Q9GUU8|A0A0Q9GUU8_9BRAD:0.00661)0.000:0.00055)0.000:0.00055,((tr|A0A258A7U7|A0A258A7U7_9BRAD:0.00661,tr|A0A1B3NIQ9|A0A1B3NIQ9_9BRAD:0.00055)0.992:0.03348,tr|A0A0N1N0S1|A0A0N1N0S1_9BRAD:0.00055)0.671:0.00661)0.945:0.04648,tr|A0A370L886|A0A370L886_9BRAD:0.11857)0.486:0.02686)0.826:0.01911)0.853:0.02314,tr|A0A1G7X856|A0A1G7X856_9BRAD:0.02784)0.765:0.01769,tr|A0A0Q3M183|A0A0Q3M183_9BRAD:0.01112)0.999:0.41176)0.820:0.05479,(((((((tr|A0A2A4ZKN8|A0A2A4ZKN8_9RHOB:0.01522,tr|A0A1Y5H8W5|A0A1Y5H8W5_9RHOB:0.01273)0.957:0.10127,(tr|A0A0B4BTQ6|A0A0B4BTQ6_9RHOB:0.05679,(((tr|V9VWB1|V9VWB1_9RHOB:0.01380,(tr|A0A0P1HXY7|A0A0P1HXY7_9RHOB:0.02184,tr|B6BDL9|B6BDL9_9RHOB:0.01553)0.906:0.02197)0.768:0.00969,(((tr|A0A0B4DYT6|A0A0B4DYT6_9RHOB:0.00626,tr|A0A1E5ACS1|A0A1E5ACS1_9RHOB:0.02808)0.807:0.01045,tr|A0A0C1GFF3|A0A0C1GFF3_9RHOB:0.00054)0.286:0.00744,tr|A0A1B8S3R7|A0A1B8S3R7_9RHOB:0.00054)0.930:0.03128)0.349:0.00812,tr|A0A0C1GYL3|A0A0C1GYL3_9RHOB:0.00808)0.740:0.01572)0.798:0.04369)0.994:0.27542,((tr|A0A1G8PHK6|A0A1G8PHK6_9RHOB:0.09332,(tr|A0A2S0MRV8|A0A2S0MRV8_9RHOB:0.08428,tr|A0A1H6Y7D8|A0A1H6Y7D8_9RHOB:0.03256)0.981:0.13321)0.887:0.08640,((tr|A0A0V0Q3Z9|A0A0V0Q3Z9_9RHOB:0.00055,((tr|A0A369TU53|A0A369TU53_PARVE:0.0,tr|A0A1K2CJV2|A0A1K2CJV2_PARPN:0.0):0.03254,tr|A1BBL8|A1BBL8_PARDP:0.02988)0.931:0.02558)0.994:0.19666,(tr|A0A196NP05|A0A196NP05_9RHOB:0.18327,tr|A0A365U6Q5|A0A365U6Q5_9RHOB:0.16109)0.925:0.11270)0.948:0.10756)0.893:0.11425)0.980:0.29975,((tr|A0A2R8B7T8|A0A2R8B7T8_9RHOB:0.27223,(tr|A0A1H3XFC9|A0A1H3XFC9_9RHOB:0.37657,(tr|A0A258GF07|A0A258GF07_9RHOB:0.16433,tr|A0A2Y9AAV9|A0A2Y9AAV9_9RHOB:0.12240)0.982:0.22207)0.953:0.15610)0.824:0.11532,tr|A0A196QGE3|A0A196QGE3_9RHOB:0.39167)0.887:0.13066)1.000:0.54925,(tr|A0A1G7EGX6|A0A1G7EGX6_9PROT:0.41536,((tr|A0A2G6PGK7|A0A2G6PGK7_9GAMM:0.48464,tr|A0A349EF61|A0A349EF61_9GAMM:0.44527)0.988:0.34196,((tr|K9GMN8|K9GMN8_9PROT:0.29670,((tr|A0A2S6NPD5|A0A2S6NPD5_RHOGL:0.24777,tr|A0A327M9L1|A0A327M9L1_9PROT:0.07900)0.990:0.18081,((((tr|A0A235H6J7|A0A235H6J7_AZOBR:0.0,tr|A0A2S1XJR2|A0A2S1XJR2_9PROT:0.0):0.00053,(tr|A0A0P0EAU7|A0A0P0EAU7_AZOBR:0.02003,(tr|A0A060DDZ9|A0A060DDZ9_AZOBR:0.00663,tr|G8AET5|G8AET5_AZOBR:0.00055)0.000:0.00055)0.753:0.00674)0.994:0.16155,(tr|A0A1X7QB55|A0A1X7QB55_AZOLI:0.08358,(tr|A0A2U9SH23|A0A2U9SH23_9PROT:0.00053,(tr|A0A1X7DRP2|A0A1X7DRP2_9PROT:0.04288,tr|A0A2B8BGD2|A0A2B8BGD2_9PROT:0.01144)0.784:0.01169)0.995:0.16159)0.933:0.08842)0.799:0.07479,(tr|W9GW01|W9GW01_9PROT:0.16144,((tr|A0A0P0EAC1|A0A0P0EAC1_AZOBR:0.0,tr|A0A2S1XKN6|A0A2S1XKN6_9PROT:0.0):0.00054,(tr|A0A235HIQ5|A0A235HIQ5_AZOBR:0.02836,((tr|A0A060DKD0|A0A060DKD0_AZOBR:0.0,tr|A0A2K1G746|A0A2K1G746_AZOBR:0.0):0.00054,tr|G8AMA1|G8AMA1_AZOBR:0.00701)0.000:0.00054)0.804:0.00707)0.994:0.18681)0.760:0.03963)0.986:0.16896)0.779:0.04166)0.997:0.25892,(tr|A0A1X7N3I4|A0A1X7N3I4_AZOLI:0.27833,(tr|A0A255YVE3|A0A255YVE3_9PROT:0.36933,(tr|W9H6M8|W9H6M8_9PROT:0.09410,tr|A0A0D2UXV1|A0A0D2UXV1_9PROT:0.20522)0.981:0.22237)0.503:0.13658)0.857:0.12982)0.487:0.05953)0.758:0.03037)0.101:0.01411)0.752:0.08137,(tr|H8FPY8|H8FPY8_PHAMO:0.53234,(tr|A0A259JWA2|A0A259JWA2_9RHIZ:0.33552,((tr|A0A327L876|A0A327L876_9RHIZ:0.03981,tr|A0A327K0A5|A0A327K0A5_9RHIZ:0.02397)0.977:0.09453,(tr|A0A327KBR6|A0A327KBR6_9RHIZ:0.12710,((tr|A0A2U0TWX2|A0A2U0TWX2_9BRAD:0.00053,(tr|A0A257KVD6|A0A257KVD6_9BRAD:0.03820,(tr|A0A1H6MP76|A0A1H6MP76_9BRAD:0.00055,((tr|A0A239K1J5|A0A239K1J5_9BRAD:0.0,tr|A0A161RMQ1|A0A161RMQ1_9BRAD:0.0):0.00055,tr|A0A370R5M5|A0A370R5M5_9BRAD:0.01211)0.269:0.00053)0.749:0.00601)0.874:0.01287)0.962:0.07229,((tr|A0A1M5GUC7|A0A1M5GUC7_9BRAD:0.03497,(tr|A0A1M6ZGS4|A0A1M6ZGS4_9BRAD:0.06967,(((tr|A0A2H9VHA0|A0A2H9VHA0_9BRAD:0.04185,tr|A0A1H0NFE9|A0A1H0NFE9_9BRAD:0.00055)0.774:0.00653,(tr|A0A0D7NQH7|A0A0D7NQH7_9BRAD:0.00671,tr|A0A0D7QFT8|A0A0D7QFT8_9BRAD:0.01376)0.966:0.02839)0.406:0.00684,((tr|I0GDE8|I0GDE8_9BRAD:0.00670,((tr|Q89SI2|Q89SI2_BRADU:0.0,tr|A0A2A6MQG5|A0A2A6MQG5_9BRAD:0.0,tr|A0A0E4BT71|A0A0E4BT71_9BRAD:0.0,tr|A0A0M9BBI1|A0A0M9BBI1_BRAJP:0.0):0.00669,tr|J3I128|J3I128_9BRAD:0.00666)0.891:0.01340)0.000:0.00055,(tr|A0A1H8G6I1|A0A1H8G6I1_9BRAD:0.00053,((((tr|A0A176YQT5|A0A176YQT5_9BRAD:0.00673,((tr|G7D8J0|G7D8J0_BRAJP:0.0,tr|A0A023XA51|A0A023XA51_BRAJP:0.0,tr|A0A160V384|A0A160V384_9BRAD:0.0,tr|A0A0A3XJS1|A0A0A3XJS1_BRAJP:0.0,tr|A0A1Y2JW27|A0A1Y2JW27_BRAJP:0.0,tr|A0A1L3FM00|A0A1L3FM00_BRAJP:0.0):0.00667,tr|A0A1I7M5T7|A0A1I7M5T7_9BRAD:0.02026)0.781:0.00669)0.890:0.01347,tr|A0A1I3E722|A0A1I3E722_9BRAD:0.00658)0.338:0.00670,tr|A0A176YDR9|A0A176YDR9_9BRAD:0.00055)0.980:0.03404,tr|A0A0D7PSB6|A0A0D7PSB6_9BRAD:0.02693)0.000:0.00055)0.831:0.00666)0.999:0.06455)0.222:0.00603)0.829:0.01395)0.957:0.05340,((((((((tr|A0A1I5F4D8|A0A1I5F4D8_9BRAD:0.00055,tr|A0A1I3S258|A0A1I3S258_9BRAD:0.01997)0.911:0.01330,tr|A0A1H8F8D8|A0A1H8F8D8_9BRAD:0.00054)0.819:0.00665,tr|A0A0D7NKF8|A0A0D7NKF8_9BRAD:0.00055)0.820:0.00054,((((tr|A0A1Q5R191|A0A1Q5R191_9BRAD:0.0,tr|A0A1Q5RSR6|A0A1Q5RSR6_9BRAD:0.0):0.01303,tr|A0A176YVW3|A0A176YVW3_9BRAD:0.02675)0.891:0.00055,((tr|G7DAJ5|G7DAJ5_BRAJP:0.0,tr|I0G7E0|I0G7E0_9BRAD:0.0,tr|A0A023XE94|A0A023XE94_BRAJP:0.0,tr|A0A160UX02|A0A160UX02_9BRAD:0.0,tr|A0A0A3YJN0|A0A0A3YJN0_BRAJP:0.0,tr|A0A1Y2JB83|A0A1Y2JB83_BRAJP:0.0,tr|A0A1L3FEX9|A0A1L3FEX9_BRAJP:0.0):0.00055,(tr|A0A2T2PXU6|A0A2T2PXU6_9BRAD:0.0,tr|A0A2U8QCX5|A0A2U8QCX5_9BRAD:0.0,tr|A0A2U8PW30|A0A2U8PW30_9BRAD:0.0):0.00661)0.814:0.00662)0.754:0.00661,(((tr|Q89L68|Q89L68_BRADU:0.0,tr|A0A0E4BX08|A0A0E4BX08_9BRAD:0.0,tr|A0A2A6MRY7|A0A2A6MRY7_9BRAD:0.0,tr|A0A1I3CQM3|A0A1I3CQM3_9BRAD:0.0,tr|A0A0M9BCN2|A0A0M9BCN2_BRAJP:0.0):0.00665,(((tr|A0A2M6U4T5|A0A2M6U4T5_9BRAD:0.0,tr|A0A2S6M7Z3|A0A2S6M7Z3_9BRAD:0.0,tr|A0A2U8PE18|A0A2U8PE18_9BRAD:0.0,tr|A0A1C3XG59|A0A1C3XG59_9BRAD:0.0,tr|A0A2A6PLR5|A0A2A6PLR5_9BRAD:0.0):0.00054,(((tr|A0A150Z8J3|A0A150Z8J3_9BRAD:0.0,tr|A0A109QB98|A0A109QB98_9BRAD:0.0):0.00664,(tr|A0A151FK29|A0A151FK29_9BRAD:0.0,tr|A0A0Q5ZUU0|A0A0Q5ZUU0_9BRAD:0.0):0.00055)0.887:0.00664,((tr|A0A2M8RFR1|A0A2M8RFR1_9BRAD:0.0,tr|A0A0S6UST5|A0A0S6UST5_9BRAD:0.0,tr|A0A1I4WCJ0|A0A1I4WCJ0_9BRAD:0.0,tr|A0A1G8VWD3|A0A1G8VWD3_9BRAD:0.0,tr|A0A0R3C4J7|A0A0R3C4J7_9BRAD:0.0,tr|A0A1C3W5G2|A0A1C3W5G2_9BRAD:0.0):0.00055,tr|A0A2U3Q1X5|A0A2U3Q1X5_9BRAD:0.00662)0.000:0.00055)0.853:0.00659)0.418:0.00663,((tr|A0A1I7ITL3|A0A1I7ITL3_9BRAD:0.0,tr|A0A150U5Q3|A0A150U5Q3_9BRAD:0.0):0.00055,(tr|A0A176YY59|A0A176YY59_9BRAD:0.02004,tr|A0A1V5EJM6|A0A1V5EJM6_9BRAD:0.00665)0.000:0.00053)0.998:0.00055)0.779:0.00667)0.965:0.02717,(tr|A0A1X3FR66|A0A1X3FR66_9BRAD:0.0,tr|I2Q872|I2Q872_9BRAD:0.0,tr|H5YHD4|H5YHD4_9BRAD:0.0,tr|A0A2T2QGM9|A0A2T2QGM9_9BRAD:0.0,tr|A0A160UHE9|A0A160UHE9_BRASZ:0.0,tr|J2WRQ5|J2WRQ5_9BRAD:0.0):0.00055)0.774:0.00671)0.449:0.01332)0.988:0.05977,((tr|H0TEZ2|H0TEZ2_9BRAD:0.01345,((tr|A4YV07|A4YV07_BRASO:0.00053,tr|H0T0X7|H0T0X7_9BRAD:0.00675)0.905:0.01378,(tr|M4ZUL1|M4ZUL1_9BRAD:0.00664,(tr|A0A1Y6KFK9|A0A1Y6KFK9_9BRAD:0.0,tr|A5EJQ2|A5EJQ2_BRASB:0.0):0.00054)0.784:0.00668)0.778:0.00670)0.920:0.02702,(tr|A4YV08|A4YV08_BRASO:0.01437,((tr|M4Z9L9|M4Z9L9_9BRAD:0.00948,tr|A0A1Y6KFL6|A0A1Y6KFL6_9BRAD:0.02462)0.609:0.00746,tr|A5EJQ3|A5EJQ3_BRASB:0.00549)0.406:0.01351)0.998:0.08788)0.413:0.00952)0.874:0.02823,(tr|A0A0D7NG31|A0A0D7NG31_9BRAD:0.0,tr|A0A0D7QAW9|A0A0D7QAW9_9BRAD:0.0):0.04148)0.475:0.00779,((tr|A0A1M7FEY7|A0A1M7FEY7_9BRAD:0.04658,((tr|A0A0R3M7H6|A0A0R3M7H6_9BRAD:0.02029,((tr|A0A1B9Z9P7|A0A1B9Z9P7_9BRAD:0.0,tr|A0A0R3KFB3|A0A0R3KFB3_9BRAD:0.0):0.00665,(tr|A0A1B1UH61|A0A1B1UH61_9BRAD:0.0,tr|A0A0R3MQL7|A0A0R3MQL7_9BRAD:0.0,tr|A0A1B9YQH8|A0A1B9YQH8_9BRAD:0.0):0.00054)0.757:0.00656)0.941:0.02884,tr|A0A2H9VCG5|A0A2H9VCG5_9BRAD:0.01894)0.848:0.01424)0.759:0.00769,((tr|A0A1G9WX32|A0A1G9WX32_9BRAD:0.01947,(tr|A0A1M5S5M9|A0A1M5S5M9_9BRAD:0.01903,(tr|A0A1M5RSG8|A0A1M5RSG8_9BRAD:0.00627,(tr|A0A1H1Q1K0|A0A1H1Q1K0_9BRAD:0.00055,tr|A0A2M8ZHZ4|A0A2M8ZHZ4_9BRAD:0.00660)0.968:0.02882)0.884:0.01987)0.649:0.01622)0.878:0.00054,(tr|A0A1N6KA24|A0A1N6KA24_9BRAD:0.00671,tr|A0A1M7J516|A0A1M7J516_9BRAD:0.00669)0.778:0.00715)0.854:0.01350)0.250:0.00645)0.729:0.01033,(tr|A0A1H5IDB6|A0A1H5IDB6_9BRAD:0.11168,(tr|A0A1H2AZH9|A0A1H2AZH9_9BRAD:0.00731,tr|A0A2M8ZXL1|A0A2M8ZXL1_9BRAD:0.01938)0.958:0.05623)0.729:0.05443)0.745:0.04339)0.912:0.04805)0.878:0.04469)0.918:0.06014)0.927:0.11878)0.974:0.22007)0.816:0.10341)0.893:0.06853,((((tr|A0A080LX11|A0A080LX11_9PROT:0.01126,(tr|C7RJH6|C7RJH6_ACCPU:0.02192,((tr|A0A080MDL3|A0A080MDL3_9PROT:0.0,tr|A0A084XX21|A0A084XX21_9PROT:0.0):0.02728,tr|A0A1A8XSN6|A0A1A8XSN6_9PROT:0.00778)0.318:0.00652)0.634:0.02333)0.990:0.25218,(tr|A0A1H7JWP8|A0A1H7JWP8_9BRAD:0.31487,((tr|A0A1H1IDZ2|A0A1H1IDZ2_9RHIZ:0.0,tr|A0A1H5ALW2|A0A1H5ALW2_9RHIZ:0.0):0.00054,tr|A0A1H4MPZ9|A0A1H4MPZ9_9RHIZ:0.00055)1.000:0.52725)0.978:0.24701)0.953:0.20712,((((((tr|X6JYW8|X6JYW8_9RHIZ:0.00681,(((tr|X6KPJ8|X6KPJ8_9RHIZ:0.0,tr|X5VIS1|X5VIS1_9RHIZ:0.0,tr|X5U072|X5U072_9RHIZ:0.0,tr|V7G1L7|V7G1L7_9RHIZ:0.0,tr|X6JNT2|X6JNT2_9RHIZ:0.0,tr|X5R456|X5R456_9RHIZ:0.0,tr|V7EXP2|V7EXP2_9RHIZ:0.0,tr|X5PFC1|X5PFC1_9RHIZ:0.0,tr|V7H8B8|V7H8B8_9RHIZ:0.0,tr|A0A0E2N729|A0A0E2N729_9RHIZ:0.0,tr|X5NZR9|X5NZR9_9RHIZ:0.0,tr|X5X0I0|X5X0I0_9RHIZ:0.0):0.00055,(tr|X6FRB1|X6FRB1_9RHIZ:0.0,tr|X6I4N3|X6I4N3_9RHIZ:0.0,tr|X6HQS4|X6HQS4_9RHIZ:0.0):0.00686)0.000:0.00055,(tr|X6ILI6|X6ILI6_9RHIZ:0.0,tr|X5RDD1|X5RDD1_9RHIZ:0.0,tr|X6AHE6|X6AHE6_9RHIZ:0.0,tr|X6BJL1|X6BJL1_9RHIZ:0.0):0.00686)1.000:0.00054)0.906:0.00671,(tr|X5ZCC0|X5ZCC0_9RHIZ:0.00687,(tr|X5XPE8|X5XPE8_9RHIZ:0.0,tr|X5YVV8|X5YVV8_9RHIZ:0.0,tr|X6HLC7|X6HLC7_9RHIZ:0.0,tr|A0A0E2P478|A0A0E2P478_9RHIZ:0.0,tr|V7HRT1|V7HRT1_9RHIZ:0.0):0.00055)0.700:0.00055)0.549:0.00055,((tr|A0A1G5ZQL4|A0A1G5ZQL4_9RHIZ:0.01377,(tr|A0A2N7ST04|A0A2N7ST04_9RHIZ:0.02095,(((tr|X6H5H7|X6H5H7_9RHIZ:0.01371,tr|A0A2A3BZ97|A0A2A3BZ97_9RHIZ:0.00055)0.836:0.00680,(tr|A0A068DEF1|A0A068DEF1_9RHIZ:0.0,tr|A0A1B4YLV0|A0A1B4YLV0_RHILI:0.0,tr|A0A1A5PSK1|A0A1A5PSK1_RHILI:0.0,tr|A0A1E2T662|A0A1E2T662_9RHIZ:0.0):0.00055)0.000:0.00055,(((tr|A0A1A5JQ95|A0A1A5JQ95_RHILI:0.0,tr|Q98G71|Q98G71_RHILO:0.0):0.00055,tr|A0A0Q6P3C0|A0A0Q6P3C0_9RHIZ:0.01372)0.344:0.00679,tr|A0A316CTF1|A0A316CTF1_RHILI:0.01388)0.000:0.00054)0.000:0.00055)0.776:0.00676)0.775:0.00705,(((tr|X6CZN0|X6CZN0_9RHIZ:0.0,tr|F7Y381|F7Y381_MESOW:0.0):0.00054,(tr|X5Q7Z3|X5Q7Z3_9RHIZ:0.00679,tr|V7FFG9|V7FFG9_9RHIZ:0.01387)0.984:0.03466)0.845:0.01366,tr|X6DF12|X6DF12_9RHIZ:0.00054)0.939:0.02064)0.292:0.01333)1.000:0.47757,(tr|A0A1W9INM4|A0A1W9INM4_9PROT:0.40923,tr|A0A2H9VAM9|A0A2H9VAM9_9BRAD:0.30816)0.407:0.06415)0.796:0.07280,((tr|A0A327K940|A0A327K940_9RHIZ:0.04457,(tr|A0A327K0Y0|A0A327K0Y0_9RHIZ:0.08759,(tr|A0A327KYI7|A0A327KYI7_9RHIZ:0.04320,tr|A0A327KF51|A0A327KF51_9RHIZ:0.04198)0.890:0.03293)0.751:0.02368)0.981:0.12860,(tr|A0A327KL47|A0A327KL47_9RHIZ:0.17402,(tr|J9DSX7|J9DSX7_9RHOB:0.17360,(tr|A0A327KV53|A0A327KV53_9RHIZ:0.03920,(tr|A0A327K7U8|A0A327K7U8_9RHIZ:0.07355,tr|A0A327KRN0|A0A327KRN0_9RHIZ:0.04288)0.811:0.02498)0.683:0.03018)0.880:0.07489)0.755:0.06059)0.847:0.05773)0.920:0.07573,((((((tr|F2IWS5|F2IWS5_POLGS:0.08741,((((tr|B9QUD2|B9QUD2_LABAD:0.0,tr|A0A0M6ZNL1|A0A0M6ZNL1_9RHOB:0.0):0.02014,tr|A0A1L9QFA0|A0A1L9QFA0_9PROT:0.02508)0.892:0.04585,((tr|A0A0M6YU29|A0A0M6YU29_9RHOB:0.02047,(tr|A0A0M7AV70|A0A0M7AV70_9RHOB:0.05332,(tr|A0A222F1H3|A0A222F1H3_9RHOB:0.01338,(tr|A0NQ46|A0NQ46_LABAI:0.00380,(tr|U7GJI5|U7GJI5_9RHOB:0.00055,tr|A0A0M6XYK5|A0A0M6XYK5_9RHOB:0.00054)0.958:0.00276)0.971:0.04225)0.974:0.06197)0.385:0.02474)0.838:0.03586,(tr|A0A2S3UNJ2|A0A2S3UNJ2_9RHOB:0.00681,(tr|A0A2T7HIZ2|A0A2T7HIZ2_9RHOB:0.00623,tr|A0A161VML7|A0A161VML7_9RHOB:0.00681)0.761:0.01301)0.506:0.01672)0.808:0.03845)0.999:0.19913,(tr|A0A0K6I8S2|A0A0K6I8S2_9RHOB:0.00055,(tr|A0A378ZVT5|A0A378ZVT5_9RHOB:0.00645,tr|A0A0U2W955|A0A0U2W955_9RHOB:0.00055)0.766:0.01272)0.917:0.05706)0.240:0.03654)0.975:0.14078,(tr|A0A1Q3KAX8|A0A1Q3KAX8_9RHIZ:0.48616,((((tr|X6AR61|X6AR61_9RHIZ:0.00678,((tr|X6KGJ4|X6KGJ4_9RHIZ:0.0,tr|V7FWT8|V7FWT8_9RHIZ:0.0):0.00684,(((tr|X6J2S9|X6J2S9_9RHIZ:0.00686,tr|X5UYH6|X5UYH6_9RHIZ:0.02063)0.000:0.00055,tr|X5PGK7|X5PGK7_9RHIZ:0.00685)0.000:0.00055,(tr|X5VIW2|X5VIW2_9RHIZ:0.0,tr|X6IYY4|X6IYY4_9RHIZ:0.0,tr|X6G206|X6G206_9RHIZ:0.0,tr|X6KDD9|X6KDD9_9RHIZ:0.0,tr|X6JRL3|X6JRL3_9RHIZ:0.0,tr|X5SCY2|X5SCY2_9RHIZ:0.0,tr|X5QWV8|X5QWV8_9RHIZ:0.0,tr|V7F739|V7F739_9RHIZ:0.0,tr|X5Y8S8|X5Y8S8_9RHIZ:0.0,tr|X5QVG8|X5QVG8_9RHIZ:0.0,tr|X5ZRW7|X5ZRW7_9RHIZ:0.0,tr|V7HAV9|V7HAV9_9RHIZ:0.0,tr|X5YSM6|X5YSM6_9RHIZ:0.0,tr|X6CAH0|X6CAH0_9RHIZ:0.0,tr|X6I373|X6I373_9RHIZ:0.0,tr|X6HPW4|X6HPW4_9RHIZ:0.0,tr|A0A0E2N959|A0A0E2N959_9RHIZ:0.0,tr|A0A0E2NSC7|A0A0E2NSC7_9RHIZ:0.0,tr|V7HSC0|V7HSC0_9RHIZ:0.0,tr|X5X5X0|X5X5X0_9RHIZ:0.0):0.00055)0.000:0.00054)0.898:0.00055)1.000:0.20962,(((tr|A0A1A5R061|A0A1A5R061_RHILI:0.0,tr|A0A0Q8LDH9|A0A0Q8LDH9_9RHIZ:0.0):0.02766,(tr|X6HCA7|X6HCA7_9RHIZ:0.03448,(((tr|A0A1A5R5Y6|A0A1A5R5Y6_RHILI:0.04950,(tr|A0A1B4YVM8|A0A1B4YVM8_RHILI:0.00865,(tr|X6E647|X6E647_9RHIZ:0.0,tr|X6EVQ6|X6EVQ6_9RHIZ:0.0,tr|X6EVW6|X6EVW6_9RHIZ:0.0):0.01292)0.765:0.00576)0.748:0.00682,(tr|A0A0Q6PBQ5|A0A0Q6PBQ5_9RHIZ:0.00681,tr|A0A316CQE1|A0A316CQE1_RHILI:0.03466)0.000:0.00055)0.746:0.00055,(tr|A0A1G5ZGT1|A0A1G5ZGT1_9RHIZ:0.01333,tr|X6CVA2|X6CVA2_9RHIZ:0.04810)0.871:0.01372)0.838:0.00668)0.744:0.00664)0.852:0.01828,(tr|A0A2W7C1J4|A0A2W7C1J4_9RHIZ:0.02216,((tr|X6DBU1|X6DBU1_9RHIZ:0.02036,(tr|A0A1W6XHH5|A0A1W6XHH5_9RHIZ:0.0,tr|E8TPV0|E8TPV0_MESCW:0.0,tr|A0A143NQR1|A0A143NQR1_9RHIZ:0.0):0.02047)0.000:0.00053,(tr|X5Q0P0|X5Q0P0_9RHIZ:0.02016,tr|V7FHW5|V7FHW5_9RHIZ:0.03483)0.765:0.00730)0.758:0.00592)0.946:0.03777)0.124:0.01323)0.000:0.01682,(tr|A0A117N361|A0A117N361_RHILI:0.03521,((tr|A0A2A3AXV9|A0A2A3AXV9_9RHIZ:0.02088,(((tr|A0A330GQN3|A0A330GQN3_9RHIZ:0.01342,(tr|A0A1S1SNW1|A0A1S1SNW1_9RHIZ:0.02048,(tr|A0A090EX52|A0A090EX52_MESPL:0.00676,(tr|A0A0K2W3B1|A0A0K2W3B1_MESPL:0.0,tr|A0A090G3F5|A0A090G3F5_MESPL:0.0):0.00055)0.000:0.00055)0.870:0.01401)0.591:0.01355,tr|A0A090EF98|A0A090EF98_9RHIZ:0.00054)0.850:0.01337,tr|A0A330I632|A0A330I632_9RHIZ:0.01366)0.761:0.00680)0.875:0.01906,((tr|A0A2A3BNA8|A0A2A3BNA8_9RHIZ:0.01337,((tr|A0A068DAR0|A0A068DAR0_9RHIZ:0.0,tr|A0A1A5IZW2|A0A1A5IZW2_RHILI:0.0,tr|A0A1E2T6T4|A0A1E2T6T4_9RHIZ:0.0):0.00054,(tr|X6D8W6|X6D8W6_9RHIZ:0.01379,tr|Q98IJ6|Q98IJ6_RHILO:0.00694)0.764:0.00664)0.870:0.01373)0.682:0.00558,tr|A0A1I5CGQ6|A0A1I5CGQ6_9RHIZ:0.05376)0.490:0.01854)0.726:0.00780)0.859:0.02634)0.044:0.01333,(tr|A0A2N5AWH9|A0A2N5AWH9_RHILI:0.02745,tr|A0A1C2DWE7|A0A1C2DWE7_9RHIZ:0.02537)0.688:0.00595)0.708:0.05765)0.991:0.24747)0.895:0.07309,((tr|A0A1J5LCC0|A0A1J5LCC0_9PROT:0.17428,(tr|A0A0M9EGK7|A0A0M9EGK7_9RHOB:0.08418,(tr|A0A099T528|A0A099T528_9RHOB:0.02571,tr|A0A1P8N1U1|A0A1P8N1U1_9RHOB:0.09942)0.951:0.07775)0.960:0.12813)0.968:0.11002,(tr|A0A037ZK18|A0A037ZK18_9RHOB:0.23737,tr|A0A2T6AUG8|A0A2T6AUG8_9RHOB:0.47192)0.964:0.16152)0.806:0.06447)0.306:0.01762,(tr|A0A2E1HGD4|A0A2E1HGD4_9RHIZ:0.00054,tr|A0A1X0T031|A0A1X0T031_9RHIZ:0.02016)1.000:0.41631)0.945:0.09950,((tr|A0A1Y2K5T3|A0A1Y2K5T3_9PROT:0.27671,((tr|A0A353YD35|A0A353YD35_9RHIZ:0.0,tr|A0A357CJT6|A0A357CJT6_9RHIZ:0.0):0.12204,tr|A0A1E3VMT7|A0A1E3VMT7_9RHIZ:0.14572)0.998:0.27795)0.686:0.05817,((tr|A0A2A4PBZ2|A0A2A4PBZ2_9RHIZ:0.14221,tr|A0A2A4PBX9|A0A2A4PBX9_9RHIZ:0.18801)0.999:0.21909,(((((tr|A0A0Q9DP04|A0A0Q9DP04_9RHIZ:0.0,tr|A0A2V4ZUU6|A0A2V4ZUU6_9RHIZ:0.0,tr|A0A1G5ZAY3|A0A1G5ZAY3_9RHIZ:0.0):0.06444,((tr|A0A0T6YYQ9|A0A0T6YYQ9_9RHIZ:0.0,tr|A0A2V4X573|A0A2V4X573_ENSAD:0.0,tr|A0A0T6XU20|A0A0T6XU20_9RHIZ:0.0,tr|A0A1G9I9J5|A0A1G9I9J5_9RHIZ:0.0):0.00660,tr|A0A226CMR5|A0A226CMR5_9RHIZ:0.00054)0.890:0.03594)0.891:0.06107,((tr|A0A245Z316|A0A245Z316_9RHIZ:0.04847,tr|A0A1G4S4U5|A0A1G4S4U5_9RHIZ:0.09410)0.548:0.01087,((tr|A0A370KJ06|A0A370KJ06_9RHIZ:0.17926,(tr|A0A1V3QSV0|A0A1V3QSV0_9RHIZ:0.02170,tr|A0A2T3DBG7|A0A2T3DBG7_9RHIZ:0.02260)0.174:0.01280)0.663:0.01429,tr|A0A1C0SYH7|A0A1C0SYH7_9RHIZ:0.00772)0.827:0.02027)0.947:0.07649)0.742:0.05100,(((tr|A0NWP5|A0NWP5_LABAI:0.01053,(tr|U7GCC8|U7GCC8_9RHOB:0.01368,tr|A0A0M6YCB0|A0A0M6YCB0_9RHOB:0.00669)0.945:0.03098)0.836:0.04180,(tr|A0A2S3UV76|A0A2S3UV76_9RHOB:0.07626,((tr|U7G7V4|U7G7V4_9RHOB:0.0,tr|U7G9Y9|U7G9Y9_9RHOB:0.0,tr|A0A0M6Y1P6|A0A0M6Y1P6_9RHOB:0.0,tr|A0A0M6Y173|A0A0M6Y173_9RHOB:0.0):0.01345,tr|A0NWP4|A0NWP4_LABAI:0.05257)0.982:0.08832)0.984:0.09456)0.997:0.16663,((tr|X6G4A9|X6G4A9_9RHIZ:0.07321,tr|A0A1R3V5D0|A0A1R3V5D0_9RHIZ:0.17346)0.989:0.13325,(((tr|A0A2A6P4A4|A0A2A6P4A4_9RHIZ:0.0,tr|I3X6A2|I3X6A2_RHIFR:0.0):0.08157,(tr|A0A1A5T6X7|A0A1A5T6X7_9RHIZ:0.06246,(((tr|A0A226CGC2|A0A226CGC2_9RHIZ:0.00054,((tr|A0A2V4WHQ2|A0A2V4WHQ2_ENSAD:0.0,tr|A0A0T6YE55|A0A0T6YE55_9RHIZ:0.0):0.00055,tr|A0A0T6YCY2|A0A0T6YCY2_9RHIZ:0.00721)0.921:0.00668)0.992:0.05116,(tr|A0A0Q9EVR4|A0A0Q9EVR4_9RHIZ:0.00677,(tr|A0A0T6XTC9|A0A0T6XTC9_9RHIZ:0.0,tr|A0A0T6ZKC6|A0A0T6ZKC6_9RHIZ:0.0):0.00055)0.834:0.01334)0.898:0.02743,(tr|A0A2V4YUV5|A0A2V4YUV5_9RHIZ:0.00704,(tr|A0A2V4WHC5|A0A2V4WHC5_ENSAD:0.0,tr|A0A0T6YRH7|A0A0T6YRH7_9RHIZ:0.0):0.05228)0.421:0.00055)0.985:0.05736)0.822:0.02552)0.996:0.13236,(tr|X5PX73|X5PX73_9RHIZ:0.17867,(((tr|X5V754|X5V754_9RHIZ:0.0,tr|X5UEH3|X5UEH3_9RHIZ:0.0,tr|X6JL84|X6JL84_9RHIZ:0.0,tr|A0A0E2NFJ7|A0A0E2NFJ7_9RHIZ:0.0,tr|V7HTG2|V7HTG2_9RHIZ:0.0):0.00055,tr|X6JBT2|X6JBT2_9RHIZ:0.00667)0.982:0.05146,((tr|A0A2A3DJ36|A0A2A3DJ36_9RHIZ:0.02373,tr|A0A2A3C6A6|A0A2A3C6A6_9RHIZ:0.03167)0.884:0.01606,(tr|X6DAE1|X6DAE1_9RHIZ:0.04474,(tr|A0A1I5TZ18|A0A1I5TZ18_9RHIZ:0.02707,tr|A0A1B4YJX3|A0A1B4YJX3_RHILI:0.02114)0.264:0.00921)0.740:0.00575)0.741:0.01100)0.934:0.05218)0.860:0.03792)0.329:0.02546)0.841:0.05528)0.255:0.06091)0.924:0.09705,((tr|A0A0M6Z2D2|A0A0M6Z2D2_9RHOB:0.16128,tr|A0A222F647|A0A222F647_9RHOB:0.36135)0.517:0.04165,tr|A4F022|A4F022_9RHOB:0.40680)0.905:0.07871)0.898:0.08297)0.732:0.07416)0.756:0.02401)0.861:0.04208,((tr|A0A1Q3K508|A0A1Q3K508_9PROT:0.29142,((tr|A0A1Q3K319|A0A1Q3K319_9PROT:0.21846,tr|A0A2S5MAY1|A0A2S5MAY1_HYPSQ:0.20619)0.880:0.07312,(tr|A0A2S5PC10|A0A2S5PC10_HYPSQ:0.20371,(tr|A0A2S5N003|A0A2S5N003_HYPSQ:0.00077,tr|A0A258L610|A0A258L610_9RHIZ:0.03696)0.999:0.24321)0.815:0.07012)0.794:0.05630)0.812:0.07215,((((tr|H0TV83|H0TV83_9BRAD:0.66152,(((tr|A0A0Q4XA53|A0A0Q4XA53_9RHIZ:0.02133,tr|A0A0Q6A2K1|A0A0Q6A2K1_9RHIZ:0.05027)0.937:0.11367,((tr|A0A0J6T4R5|A0A0J6T4R5_9RHIZ:0.00255,tr|A0A0J6SSA0|A0A0J6SSA0_9RHIZ:0.02721)0.862:0.05112,(tr|B8ILY2|B8ILY2_METNO:0.02173,tr|B0UB88|B0UB88_METS4:0.04780)0.984:0.11727)0.914:0.10034)1.000:0.41176,((tr|A0A2W6YKX0|A0A2W6YKX0_9RHIZ:0.07187,((tr|A0A318X595|A0A318X595_9BRAD:0.03757,(tr|A0A0Q3PHJ0|A0A0Q3PHJ0_9BRAD:0.03428,(tr|A0A1Q3P1A8|A0A1Q3P1A8_9BRAD:0.00640,tr|A0A1G8B0M6|A0A1G8B0M6_9BRAD:0.00054)0.929:0.02588)0.793:0.01351)0.347:0.01833,((tr|A0A1E4EEG2|A0A1E4EEG2_9RHIZ:0.03730,((tr|A0A2W5ZX94|A0A2W5ZX94_PSEST:0.0,tr|A0A1I1CVJ5|A0A1I1CVJ5_9BRAD:0.0):0.00055,(tr|A0A318X604|A0A318X604_9BRAD:0.00054,(tr|A0A0Q9I7G2|A0A0Q9I7G2_9BRAD:0.01978,tr|A0A1H7FS20|A0A1H7FS20_9BRAD:0.02659)0.000:0.00054)0.808:0.00685)0.992:0.07761)0.988:0.09994,((tr|A0A126P1A4|A0A126P1A4_9BRAD:0.06657,(tr|A0A2T4YI33|A0A2T4YI33_9BRAD:0.01847,(tr|A0A258A8L8|A0A258A8L8_9BRAD:0.00054,tr|A0A1B3NP70|A0A1B3NP70_9BRAD:0.01969)0.995:0.06972)0.963:0.05360)0.689:0.00779,tr|A0A370L7D2|A0A370L7D2_9BRAD:0.05654)0.632:0.02860)0.817:0.02019)0.826:0.03152)0.999:0.29885,(tr|A0A126P035|A0A126P035_9BRAD:0.16057,(tr|A0A1H7XHN6|A0A1H7XHN6_9BRAD:0.04245,tr|A0A2T4YHM0|A0A2T4YHM0_9BRAD:0.12027)0.938:0.08005)0.911:0.14808)0.812:0.06320)0.373:0.02273)0.845:0.06498,(tr|A0A1I3YPN4|A0A1I3YPN4_9RHIZ:0.15110,(tr|A0A2J7TI43|A0A2J7TI43_METSI:0.00661,tr|B8ETF9|B8ETF9_METSB:0.00639)0.977:0.16334)1.000:0.41146)0.803:0.04314,((tr|A0A2S9Q772|A0A2S9Q772_9RHIZ:0.12573,tr|A0A2K8YGU4|A0A2K8YGU4_9BRAD:0.13861)0.989:0.19433,((tr|A0A317HQT4|A0A317HQT4_9PROT:0.18237,(tr|A3WST2|A3WST2_9BRAD:0.36714,tr|A0A1W9IMI3|A0A1W9IMI3_9PROT:0.26238)0.916:0.17889)0.996:0.36232,((tr|A0A1V5F015|A0A1V5F015_9BRAD:0.02187,(tr|A0A176YPF1|A0A176YPF1_9BRAD:0.01534,(tr|A0A0D7NZF7|A0A0D7NZF7_9BRAD:0.02799,((tr|A0A1X3H708|A0A1X3H708_9BRAD:0.01226,tr|I2QKH0|I2QKH0_9BRAD:0.00423)0.896:0.01582,(tr|A0A176YBA6|A0A176YBA6_9BRAD:0.03547,((tr|A0A150ZGT4|A0A150ZGT4_9BRAD:0.0,tr|A0A120HMB8|A0A120HMB8_9BRAD:0.0):0.02795,(tr|A0A1Y2JH47|A0A1Y2JH47_BRAJP:0.0,tr|A0A1L3F1U9|A0A1L3F1U9_BRAJP:0.0):0.00677)0.775:0.00631)0.754:0.00677)0.758:0.00628)0.848:0.01307)0.855:0.02568)0.999:0.22758,(tr|A0A1W9I6I4|A0A1W9I6I4_9PROT:0.18530,((tr|A0A1M6MZH9|A0A1M6MZH9_9BRAD:0.12874,(tr|A0A317HY34|A0A317HY34_9PROT:0.01371,(tr|I0G4Z5|I0G4Z5_9BRAD:0.02654,((((((tr|H5YJK5|H5YJK5_9BRAD:0.0,tr|A0A2T2QHE0|A0A2T2QHE0_9BRAD:0.0):0.00055,tr|A0A160UFM7|A0A160UFM7_BRASZ:0.00055)0.936:0.01880,(tr|A0A1X3FFJ6|A0A1X3FFJ6_9BRAD:0.00717,tr|I2QSA5|I2QSA5_9BRAD:0.01846)0.765:0.00810)0.931:0.02315,((tr|A0A0R3C3P9|A0A0R3C3P9_9BRAD:0.03453,((tr|A0A0D7NNT9|A0A0D7NNT9_9BRAD:0.03267,((tr|Q89IK1|Q89IK1_BRADU:0.0,tr|A0A2A6MTL9|A0A2A6MTL9_9BRAD:0.0):0.00053,(tr|A0A0N0C038|A0A0N0C038_BRAJP:0.00630,tr|A0A0E4FQS5|A0A0E4FQS5_9BRAD:0.00054)0.881:0.00621)0.770:0.00944)0.783:0.00988,tr|A0A2M8RDN5|A0A2M8RDN5_9BRAD:0.01249)0.765:0.00612)0.718:0.00129,(tr|A0A2M6UAA0|A0A2M6UAA0_9BRAD:0.0,tr|A0A2A6PVX1|A0A2A6PVX1_9BRAD:0.0):0.02462)0.800:0.00651)0.539:0.00054,((tr|A0A2S6M956|A0A2S6M956_9BRAD:0.0,tr|A0A1I4X440|A0A1I4X440_9BRAD:0.0):0.00054,(tr|A0A1C3XQL7|A0A1C3XQL7_9BRAD:0.01859,(tr|A0A2U8PBU4|A0A2U8PBU4_9BRAD:0.00055,(tr|A0A2T2PV13|A0A2T2PV13_9BRAD:0.01120,tr|A0A2U8QGH5|A0A2U8QGH5_9BRAD:0.00661)0.894:0.01995)0.778:0.00610)0.786:0.00627)0.919:0.01254)0.996:0.00055,(((tr|G7D2C9|G7D2C9_BRAJP:0.0,tr|A0A023XBL6|A0A023XBL6_BRAJP:0.0,tr|A0A1L3FCA0|A0A1L3FCA0_BRAJP:0.0,tr|A0A0A3Y0Q6|A0A0A3Y0Q6_BRAJP:0.0,tr|A0A1Y2JCT6|A0A1Y2JCT6_BRAJP:0.0):0.00055,tr|A0A160UV30|A0A160UV30_9BRAD:0.01345)0.985:0.00054,(((tr|A0A2U8PWG4|A0A2U8PWG4_9BRAD:0.00616,tr|A0A150U7R6|A0A150U7R6_9BRAD:0.02583)0.844:0.01171,tr|J2W0P4|J2W0P4_9BRAD:0.00919)0.785:0.01068,tr|A0A1H8E7A2|A0A1H8E7A2_9BRAD:0.01272)0.871:0.01906)0.794:0.01754)0.744:0.00542)0.901:0.05274)0.966:0.11056)0.970:0.10879,tr|A0A1M7BTA7|A0A1M7BTA7_9BRAD:0.18116)0.044:0.01580)0.775:0.05367)0.952:0.13022)0.913:0.10049)0.868:0.07530)0.997:0.23378,(((tr|A0A2P7RSL1|A0A2P7RSL1_9RHIZ:0.13402,(tr|A0A0Q6GNJ8|A0A0Q6GNJ8_9RHIZ:0.08752,(tr|A0A1C7P2D5|A0A1C7P2D5_9RHIZ:0.03704,tr|A0A0Q6RVC7|A0A0Q6RVC7_9RHIZ:0.00054)0.981:0.09204)0.960:0.10875)0.767:0.05054,((tr|A0A090G306|A0A090G306_9RHIZ:0.03175,(tr|A0A330GTQ0|A0A330GTQ0_9RHIZ:0.00054,tr|A0A330HF52|A0A330HF52_9RHIZ:0.01456)0.838:0.02777)0.978:0.11632,(((tr|A0A1G5ZFY1|A0A1G5ZFY1_9RHIZ:0.00054,(tr|A0A316CQH8|A0A316CQH8_RHILI:0.00699,((tr|X6CHM1|X6CHM1_9RHIZ:0.0,tr|A0A1B4YVK6|A0A1B4YVK6_RHILI:0.0):0.00055,tr|A0A1A5R3P3|A0A1A5R3P3_RHILI:0.00693)0.886:0.01376)0.943:0.02078)0.768:0.00607,((((tr|X6KE22|X6KE22_9RHIZ:0.0,tr|A0A0E2N970|A0A0E2N970_9RHIZ:0.0,tr|A0A0E2NSK4|A0A0E2NSK4_9RHIZ:0.0):0.00054,(tr|X5QVH3|X5QVH3_9RHIZ:0.01320,(((tr|V7G061|V7G061_9RHIZ:0.00656,tr|X6IWW3|X6IWW3_9RHIZ:0.00657)0.000:0.00055,(tr|X6G098|X6G098_9RHIZ:0.00655,tr|V7F6Z2|V7F6Z2_9RHIZ:0.00055)0.863:0.00656)0.000:0.00055,(tr|X5VHG2|X5VHG2_9RHIZ:0.0,tr|X5UW34|X5UW34_9RHIZ:0.0,tr|X6KC32|X6KC32_9RHIZ:0.0,tr|X5S8V0|X5S8V0_9RHIZ:0.0,tr|X6JM01|X6JM01_9RHIZ:0.0,tr|X5QZ79|X5QZ79_9RHIZ:0.0,tr|X5YAL7|X5YAL7_9RHIZ:0.0,tr|X6ASE6|X6ASE6_9RHIZ:0.0,tr|X5ZU13|X5ZU13_9RHIZ:0.0,tr|V7H8W0|V7H8W0_9RHIZ:0.0,tr|X5YQQ4|X5YQQ4_9RHIZ:0.0,tr|X6C845|X6C845_9RHIZ:0.0,tr|X6I456|X6I456_9RHIZ:0.0,tr|X6HRR3|X6HRR3_9RHIZ:0.0,tr|X6J5F7|X6J5F7_9RHIZ:0.0,tr|X5PE60|X5PE60_9RHIZ:0.0,tr|V7HUA2|V7HUA2_9RHIZ:0.0,tr|X5X7F4|X5X7F4_9RHIZ:0.0):0.00055)0.000:0.00054)0.859:0.00656)0.961:0.02644,(((tr|A0A2T4IZF0|A0A2T4IZF0_9RHIZ:0.00634,tr|A0A2A6F7N7|A0A2A6F7N7_9RHIZ:0.01273)0.914:0.00055,(tr|A0A271KZA1|A0A271KZA1_9RHIZ:0.00650,(tr|A0A1A5T1X7|A0A1A5T1X7_9RHIZ:0.01032,(tr|A0A1G8IDP2|A0A1G8IDP2_9RHIZ:0.01119,tr|A0A1R3VGL8|A0A1R3VGL8_9RHIZ:0.00842)0.862:0.01941)0.892:0.02300)0.770:0.00653)0.786:0.00877,tr|M5F6R0|M5F6R0_9RHIZ:0.02671)0.756:0.00907)0.788:0.00894,(tr|G6YLP7|G6YLP7_9RHIZ:0.01948,(tr|A0A0Q6P8Y7|A0A0Q6P8Y7_9RHIZ:0.00055,tr|X6HE41|X6HE41_9RHIZ:0.00650)0.943:0.01983)0.704:0.00612)0.779:0.00753)0.721:0.00931,((tr|A0A2A3DAW0|A0A2A3DAW0_9RHIZ:0.01316,tr|A0A117N482|A0A117N482_RHILI:0.00724)0.772:0.00837,(tr|A0A2A3C9B3|A0A2A3C9B3_9RHIZ:0.01880,(tr|A0A1I5CH50|A0A1I5CH50_9RHIZ:0.02124,((tr|A0A2A3DLM8|A0A2A3DLM8_9RHIZ:0.01058,tr|A0A090EFB3|A0A090EFB3_9RHIZ:0.01268)0.680:0.00425,((tr|A0A2N5AW59|A0A2N5AW59_RHILI:0.01425,tr|A0A1C2DVX8|A0A1C2DVX8_9RHIZ:0.02863)0.843:0.01331,((((tr|A0A1A5J4B5|A0A1A5J4B5_RHILI:0.00055,tr|Q98IJ9|Q98IJ9_RHILO:0.00055)0.850:0.00698,((tr|A0A068DFF8|A0A068DFF8_9RHIZ:0.0,tr|A0A1E2T3Q4|A0A1E2T3Q4_9RHIZ:0.0):0.00055,tr|A0A2A3BND2|A0A2A3BND2_9RHIZ:0.00055)0.000:0.00055)0.764:0.00713,tr|A0A2N7SI78|A0A2N7SI78_9RHIZ:0.06544)0.519:0.01873,tr|X6DC93|X6DC93_9RHIZ:0.05688)0.843:0.01023)0.946:0.00055)0.881:0.01349)0.916:0.02185)0.105:0.00721)0.914:0.03668)0.978:0.12456)0.970:0.18481)1.000:0.37138,((tr|A0A1Q4ACF0|A0A1Q4ACF0_9RHIZ:0.03713,tr|A0A1Q4AD99|A0A1Q4AD99_9RHIZ:0.07094)1.000:0.37864,((tr|A0A2A4R8Y3|A0A2A4R8Y3_9RHIZ:0.33170,(tr|A0A0M6YUW6|A0A0M6YUW6_9RHOB:0.07158,(tr|A0A0M7AER0|A0A0M7AER0_9RHOB:0.10133,tr|A0A222FB72|A0A222FB72_9RHOB:0.07525)0.420:0.03448)0.977:0.20201)0.961:0.16972,(tr|A0A1M3B9W1|A0A1M3B9W1_9ACTN:0.29483,tr|A0A1C1YWT8|A0A1C1YWT8_9RHIZ:0.22424)0.909:0.10432)0.051:0.05312)0.388:0.05641)0.464:0.12293)0.873:0.07091)0.742:0.06172)0.753:0.04599)0.463:0.06127)0.845:0.07765,((tr|A0A2N6AXH6|A0A2N6AXH6_9RHIZ:0.51394,(tr|A0A1N6P4W7|A0A1N6P4W7_9RHIZ:0.48100,tr|A0A0P6W1P1|A0A0P6W1P1_9RHIZ:0.68114)0.369:0.06318)0.942:0.19547,((tr|A0A371WHI5|A0A371WHI5_9RHIZ:0.08975,(tr|A0A371WI74|A0A371WI74_9RHIZ:0.07955,tr|A0A2S9QJT8|A0A2S9QJT8_9RHIZ:0.03307)0.782:0.03731)1.000:0.52872,((((tr|A0A0K6HFW8|A0A0K6HFW8_9RHIZ:0.01782,tr|A0A0K2DHV7|A0A0K2DHV7_9RHIZ:0.01059)0.998:0.30543,(tr|A0A0T7HG21|A0A0T7HG21_RHIGA:0.19240,(((((tr|A0A192M685|A0A192M685_9RHIZ:0.00055,tr|A0A246DM91|A0A246DM91_9RHIZ:0.00605)0.810:0.00598,tr|A0A2A6KYN4|A0A2A6KYN4_9RHIZ:0.00591)0.789:0.00596,(tr|S5S3K4|S5S3K4_RHIET:0.0,tr|Q2K0B6|Q2K0B6_RHIEC:0.0):0.00053)0.995:0.00055,tr|A0A1W6Q0Y7|A0A1W6Q0Y7_9RHIZ:0.00590)0.900:0.03194,((((((((tr|A0A2K9ZFT3|A0A2K9ZFT3_RHILE:0.0,tr|J0WJH7|J0WJH7_RHILT:0.0):0.00055,tr|A0A2Z4YUK8|A0A2Z4YUK8_RHILE:0.00593)0.000:0.00055,((tr|A0A2L1CT35|A0A2L1CT35_RHILV:0.0,tr|A0A1S9GIR0|A0A1S9GIR0_RHILV:0.0):0.00055,(tr|A0A2A6GSD5|A0A2A6GSD5_9RHIZ:0.00054,(tr|A0A1W6KXG1|A0A1W6KXG1_9RHIZ:0.00595,tr|A0A2A6JFY1|A0A2A6JFY1_9RHIZ:0.00055)0.935:0.01193)0.843:0.00592)0.000:0.00055)0.279:0.00055,(((tr|A0A2A6KDW6|A0A2A6KDW6_9RHIZ:0.0,tr|J0CFP2|J0CFP2_RHILT:0.0):0.00055,tr|I9WYL5|I9WYL5_RHILT:0.00598)0.830:0.00597,(tr|A0A179BUT3|A0A179BUT3_RHILE:0.0,tr|A0A1Q8HGW3|A0A1Q8HGW3_RHILV:0.0):0.00055)0.845:0.00593)1.000:0.00054,((((tr|A0A1L3ZLR4|A0A1L3ZLR4_RHILE:0.0,tr|A0A1B1CLH4|A0A1B1CLH4_RHILE:0.0,tr|A0A198YIC6|A0A198YIC6_9RHIZ:0.0,tr|A0A1S9GC38|A0A1S9GC38_9RHIZ:0.0,tr|W0IT70|W0IT70_RHILT:0.0):0.00055,(tr|A0A222U6Q9|A0A222U6Q9_RHILV:0.00055,tr|J0VDX2|J0VDX2_RHIL1:0.00597)0.000:0.00055)0.787:0.00055,(tr|C6B800|C6B800_RHILS:0.00055,tr|Q1M5D9|Q1M5D9_RHIL3:0.00055)0.603:0.00055)0.044:0.00055,(tr|A0A154IAE4|A0A154IAE4_RHILE:0.00570,(tr|J5N1U5|J5N1U5_9RHIZ:0.01190,(tr|A0A2A6I127|A0A2A6I127_9RHIZ:0.00597,(tr|A0A0N1MFA8|A0A0N1MFA8_9RHIZ:0.00055,(tr|B6A482|B6A482_RHILW:0.0,tr|A0A2A6IDC7|A0A2A6IDC7_9RHIZ:0.0):0.00055)0.000:0.00055)0.744:0.00053)0.426:0.00597)0.419:0.00055)0.900:0.00560)0.900:0.00557,(tr|A0A246SAA9|A0A246SAA9_9RHIZ:0.01190,(tr|A0A1S1PS54|A0A1S1PS54_9RHIZ:0.0,tr|A0A235AKF0|A0A235AKF0_9RHIZ:0.0):0.00595)0.000:0.00055)1.000:0.00054,(tr|A0A2A6K1D7|A0A2A6K1D7_9RHIZ:0.00055,tr|A0A246T252|A0A246T252_9RHIZ:0.01806)0.916:0.00590)0.917:0.00555,tr|K0W6T0|K0W6T0_9RHIZ:0.00582)0.858:0.01773)0.905:0.07839)0.991:0.21223)0.235:0.10736,((((tr|A0A222F1Z7|A0A222F1Z7_9RHOB:0.02083,(tr|A0A0M6YWD9|A0A0M6YWD9_9RHOB:0.06926,(tr|A0A0M6ZK41|A0A0M6ZK41_9RHOB:0.05155,(tr|A0A2S3UNH6|A0A2S3UNH6_9RHOB:0.02851,tr|A0A2T7HIX9|A0A2T7HIX9_9RHOB:0.01832)0.753:0.02841)0.774:0.04622)0.424:0.03011)0.945:0.04588,tr|A0NQ13|A0NQ13_LABAI:0.02942)0.487:0.01527,(tr|U7GHY9|U7GHY9_9RHOB:0.0,tr|A0A0M6XW41|A0A0M6XW41_9RHOB:0.0):0.01533)0.997:0.35852,(((((tr|A0A0Q6LQJ0|A0A0Q6LQJ0_9RHIZ:0.00054,tr|A0A2S0XLS9|A0A2S0XLS9_9RHIZ:0.01269)0.712:0.01186,(tr|A0A380WMF2|A0A380WMF2_AMIAI:0.00678,tr|A0A142M846|A0A142M846_AMIAI:0.01963)0.788:0.02093)0.986:0.15728,tr|A0A1M2YUY1|A0A1M2YUY1_9RHIZ:0.25905)0.931:0.09971,tr|H0I1H6|H0I1H6_9RHIZ:0.18248)0.009:0.02743,tr|A0A2P7S3G6|A0A2P7S3G6_9RHIZ:0.14176)0.914:0.18559)0.994:0.36769)0.116:0.09976,(tr|A0A0A1PZL0|A0A0A1PZL0_9BACT:0.40287,((((tr|A0A271KF14|A0A271KF14_9RHIZ:0.0,tr|A0A1A5T8X3|A0A1A5T8X3_9RHIZ:0.0):0.00975,(tr|A0A271KWS8|A0A271KWS8_9RHIZ:0.00643,((tr|X6G4K5|X6G4K5_9RHIZ:0.0,tr|A0A1G8ID68|A0A1G8ID68_9RHIZ:0.0,tr|A0A1R3V740|A0A1R3V740_9RHIZ:0.0):0.00055,tr|A0A271LS07|A0A271LS07_9RHIZ:0.00649)0.000:0.00055)0.783:0.01010)0.895:0.02663,(((tr|M5F3Q9|M5F3Q9_9RHIZ:0.01967,tr|M5EPD2|M5EPD2_9RHIZ:0.00055)0.945:0.01983,tr|A0A2A6FD75|A0A2A6FD75_9RHIZ:0.00649)0.771:0.00650,tr|A0A2T4IZ45|A0A2T4IZ45_9RHIZ:0.00054)0.868:0.02759)0.412:0.04145,(((((tr|X5Q8I3|X5Q8I3_9RHIZ:0.0,tr|X5PPN0|X5PPN0_9RHIZ:0.0):0.00659,((tr|X5S639|X5S639_9RHIZ:0.0,tr|X6C4W9|X6C4W9_9RHIZ:0.0):0.01995,((tr|X5Y1C0|X5Y1C0_9RHIZ:0.0,tr|V7H2S6|V7H2S6_9RHIZ:0.0,tr|X5WXL3|X5WXL3_9RHIZ:0.0):0.00055,tr|A0A0E2NTL8|A0A0E2NTL8_9RHIZ:0.00660)0.000:0.00055)0.000:0.00055)0.891:0.01306,(((tr|X6IPI7|X6IPI7_9RHIZ:0.0,tr|V7G8V1|V7G8V1_9RHIZ:0.0,tr|X6K9H6|X6K9H6_9RHIZ:0.0,tr|X6JA84|X6JA84_9RHIZ:0.0,tr|V7EPT4|V7EPT4_9RHIZ:0.0,tr|X6A2A3|X6A2A3_9RHIZ:0.0,tr|X5ZIM0|X5ZIM0_9RHIZ:0.0,tr|X5YQY1|X5YQY1_9RHIZ:0.0,tr|X6ITQ2|X6ITQ2_9RHIZ:0.0,tr|X6HRP8|X6HRP8_9RHIZ:0.0,tr|A0A0E2N4R4|A0A0E2N4R4_9RHIZ:0.0,tr|V7HLS7|V7HLS7_9RHIZ:0.0):0.00055,((tr|X6KGR6|X6KGR6_9RHIZ:0.0,tr|X5VIY6|X5VIY6_9RHIZ:0.0,tr|X6I281|X6I281_9RHIZ:0.0,tr|X5P0L0|X5P0L0_9RHIZ:0.0):0.00659,tr|X6FWA1|X6FWA1_9RHIZ:0.00661)0.718:0.00055)0.112:0.00054,tr|X5UAT4|X5UAT4_9RHIZ:0.01324)0.571:0.00055)0.998:0.08545,(tr|G6YLP3|G6YLP3_9RHIZ:0.04766,(tr|A0A090FZD4|A0A090FZD4_9RHIZ:0.04363,((((tr|A0A101KR45|A0A101KR45_RHILI:0.01352,(tr|A0A2A3DA04|A0A2A3DA04_9RHIZ:0.01344,(tr|A0A2A3CZL1|A0A2A3CZL1_9RHIZ:0.0,tr|A0A2A3BAQ1|A0A2A3BAQ1_9RHIZ:0.0,tr|A0A1A5S7Q8|A0A1A5S7Q8_9RHIZ:0.0):0.00678)0.787:0.00669)0.792:0.00676,tr|A0A090DME3|A0A090DME3_9RHIZ:0.00671)0.817:0.00660,(tr|A0A1S1TXF0|A0A1S1TXF0_9RHIZ:0.01378,(((tr|X6D757|X6D757_9RHIZ:0.03824,(((tr|A0A1B4YVM9|A0A1B4YVM9_RHILI:0.00678,(tr|X6CXH8|X6CXH8_9RHIZ:0.01337,tr|A0A1A5R3P2|A0A1A5R3P2_RHILI:0.00055)0.843:0.00668)0.000:0.00055,(tr|A0A316CQM7|A0A316CQM7_RHILI:0.00053,(tr|A0A1A5QUQ5|A0A1A5QUQ5_RHILI:0.0,tr|A0A0Q8L7T8|A0A0Q8L7T8_9RHIZ:0.0):0.00667)0.421:0.00667)0.824:0.01337,(tr|A0A1G5ZHR5|A0A1G5ZHR5_9RHIZ:0.01445,tr|A0A2A3C7L4|A0A2A3C7L4_9RHIZ:0.05533)0.152:0.01383)0.807:0.01686)0.886:0.02566,((tr|A0A2A3AYT6|A0A2A3AYT6_9RHIZ:0.01346,tr|A0A090FHK9|A0A090FHK9_9RHIZ:0.00054)0.915:0.00055,(((tr|A0A330HZM8|A0A330HZM8_9RHIZ:0.02033,tr|A0A330GLE2|A0A330GLE2_9RHIZ:0.00055)0.000:0.00054,tr|A0A2A3DLG8|A0A2A3DLG8_9RHIZ:0.01353)1.000:0.00104,((tr|A0A0K2W3X0|A0A0K2W3X0_MESPL:0.0,tr|A0A090EWV6|A0A090EWV6_MESPL:0.0,tr|A0A090DJD9|A0A090DJD9_MESPL:0.0,tr|A0A090G361|A0A090G361_MESPL:0.0):0.00055,tr|A0A1S1SNT0|A0A1S1SNT0_9RHIZ:0.00055)0.938:0.00612)0.938:0.00627)0.952:0.00054)0.158:0.00663,tr|A0A1I5CG36|A0A1I5CG36_9RHIZ:0.01318)0.929:0.02030)0.855:0.00055)0.698:0.01733,((tr|A0A1I5HIE5|A0A1I5HIE5_9RHIZ:0.05565,((tr|A0A330GLB0|A0A330GLB0_9RHIZ:0.00054,((tr|A0A090FP81|A0A090FP81_9RHIZ:0.00054,(tr|A0A090FUH9|A0A090FUH9_MESPL:0.00617,((tr|A0A090E8C0|A0A090E8C0_MESPL:0.0,tr|A0A090FZA5|A0A090FZA5_MESPL:0.0,tr|A0A1S1S284|A0A1S1S284_9RHIZ:0.0):0.00055,tr|A0A0K2VN16|A0A0K2VN16_MESPL:0.00616)0.000:0.00055)0.920:0.01231)0.858:0.01518,(tr|A0A2A3DWY0|A0A2A3DWY0_9RHIZ:0.03385,(tr|A0A1B4YMT2|A0A1B4YMT2_RHILI:0.00631,((tr|X6EDC8|X6EDC8_9RHIZ:0.00615,(tr|X6F8A1|X6F8A1_9RHIZ:0.0,tr|X6FGW7|X6FGW7_9RHIZ:0.0):0.00055)0.927:0.01912,tr|A0A1A5QPM7|A0A1A5QPM7_RHILI:0.01821)0.829:0.01266)0.999:0.08118)0.639:0.01910)0.927:0.02868)0.957:0.02827,tr|A0A330H621|A0A330H621_9RHIZ:0.02898)0.749:0.00719)0.948:0.03365,(((tr|A0A117N1C4|A0A117N1C4_RHILI:0.04903,(tr|A0A2A3DGG1|A0A2A3DGG1_9RHIZ:0.01851,(tr|A0A1A5RG66|A0A1A5RG66_9RHIZ:0.00055,(tr|A0A2A3BGG6|A0A2A3BGG6_9RHIZ:0.00055,tr|A0A2A3CU33|A0A2A3CU33_9RHIZ:0.00594)0.000:0.00055)0.892:0.00055)0.953:0.03523)0.852:0.01851,tr|A0A090EBC7|A0A090EBC7_9RHIZ:0.01553)0.753:0.01928,tr|A0A1S1TY59|A0A1S1TY59_9RHIZ:0.01548)0.898:0.02764)0.680:0.00302)0.929:0.02602)0.902:0.02627)0.574:0.00802)0.730:0.01000,(tr|V7FDX4|V7FDX4_9RHIZ:0.01425,(tr|X5PYR2|X5PYR2_9RHIZ:0.02005,(tr|A0A0Q6PJY9|A0A0Q6PJY9_9RHIZ:0.00660,tr|X6HAS7|X6HAS7_9RHIZ:0.00668)0.971:0.03908)0.844:0.01428)0.390:0.01196)0.895:0.06073)0.999:0.45153)0.847:0.17292)0.810:0.11451)0.980:0.24450)0.886:0.08957)0.296:0.03012)0.912:0.09865)0.326:0.05165)0.324:0.04663,((tr|C6W0A3|C6W0A3_DYAFD:0.04763,(tr|A0A2P8GB61|A0A2P8GB61_9BACT:0.02016,(tr|A0A1Q3PEC3|A0A1Q3PEC3_9BACT:0.01291,tr|A0A1H7CD59|A0A1H7CD59_9BACT:0.03801)0.236:0.00492)0.945:0.11038)1.000:0.41820,(((((tr|A0A344QBC6|A0A344QBC6_RHOS4:0.0,tr|Q3IWI4|Q3IWI4_RHOS4:0.0):0.00054,(tr|B9KTZ5|B9KTZ5_RHOSK:0.01319,(tr|A0A239HPR5|A0A239HPR5_9RHOB:0.01348,tr|A3PPH6|A3PPH6_RHOS1:0.00055)0.000:0.00054)0.436:0.00659)0.977:0.11894,(tr|A0A1H7DWV3|A0A1H7DWV3_9RHOB:0.05492,tr|A0A0M6ZC89|A0A0M6ZC89_9RHOB:0.14744)0.822:0.04307)0.998:0.34474,(tr|A0A238L4P6|A0A238L4P6_9RHOB:0.34581,(tr|A0A2K8WGY5|A0A2K8WGY5_9RHOB:0.00054,tr|A3K680|A3K680_9RHOB:0.02115)0.990:0.29656)0.994:0.33952)0.702:0.05277,(tr|A0A2S9Q7E2|A0A2S9Q7E2_9RHIZ:0.58500,(tr|A0A0M6ZWM2|A0A0M6ZWM2_9RHOB:0.11088,(tr|A0A0M6Z3I9|A0A0M6Z3I9_9RHOB:0.08663,(tr|A0A2S3US98|A0A2S3US98_9RHOB:0.09707,tr|A0A222F7W1|A0A222F7W1_9RHOB:0.08890)0.605:0.05733)0.040:0.06312)0.946:0.20960)0.961:0.23291)0.959:0.18474)0.897:0.11523)0.847:0.08004,(tr|A0A1G7VQG8|A0A1G7VQG8_9RHOO:0.16339,tr|A0A1G7VHD1|A0A1G7VHD1_9RHOO:0.09252)1.000:0.54349)0.745:0.04525)0.811:0.04615,((((((((((((((tr|E6VBK9|E6VBK9_RHOPX:0.06943,(tr|A0A336JPE1|A0A336JPE1_9BRAD:0.02826,(tr|A0A323UGC7|A0A323UGC7_RHOPL:0.05289,((tr|B3QED9|B3QED9_RHOPT:0.0,tr|Q6NBN5|Q6NBN5_RHOPA:0.0):0.01279,tr|A0A2R4GPI8|A0A2R4GPI8_RHOPL:0.00055)0.981:0.05702)0.833:0.01783)0.397:0.00946)1.000:0.16487,(tr|A0A0N1C951|A0A0N1C951_9BRAD:0.08564,(tr|Q2IR51|Q2IR51_RHOP2:0.06136,(tr|A0A1H8U0P9|A0A1H8U0P9_9BRAD:0.00697,tr|Q13D17|Q13D17_RHOPS:0.00055)0.908:0.04222)0.783:0.04013)0.947:0.07798)0.982:0.09167,(tr|H0TP18|H0TP18_9BRAD:0.09191,(tr|A5E9I4|A5E9I4_BRASB:0.06480,(tr|M4Z1E6|M4Z1E6_9BRAD:0.04056,(tr|A0A1Y6KQ69|A0A1Y6KQ69_9BRAD:0.03692,(tr|H0SSG9|H0SSG9_BRAS3:0.00657,(tr|H0T1G8|H0T1G8_9BRAD:0.00054,tr|A4Z342|A4Z342_BRASO:0.03520)0.899:0.01407)0.957:0.04523)0.908:0.04767)0.890:0.03348)0.860:0.02958)0.839:0.02133)0.848:0.02630,((tr|A0A0D7EAF3|A0A0D7EAF3_RHOPL:0.10952,(((tr|Q3SN55|Q3SN55_NITWN:0.07032,(tr|A3X0F4|A3X0F4_9BRAD:0.01396,tr|A0A1V4HUG6|A0A1V4HUG6_NITVU:0.03126)0.685:0.00636)0.914:0.02038,(tr|A0A1M3CBU4|A0A1M3CBU4_9BRAD:0.02683,tr|A0A1Q3JSV8|A0A1Q3JSV8_9BRAD:0.03521)0.933:0.02805)0.819:0.01165,tr|Q1QHG3|Q1QHG3_NITHX:0.01333)1.000:0.16994)0.921:0.04686,(tr|Q20XC8|Q20XC8_RHOPB:0.10058,tr|Q07T78|Q07T78_RHOP5:0.17521)0.872:0.02764)0.833:0.01558)0.856:0.02272,(((((tr|A0A1M7TSJ0|A0A1M7TSJ0_9BRAD:0.17225,(tr|A0A1M5JP23|A0A1M5JP23_9BRAD:0.08237,tr|A0A1M5YYX7|A0A1M5YYX7_9BRAD:0.06429)0.709:0.01011)0.901:0.02615,(tr|A0A1M6VMP2|A0A1M6VMP2_9BRAD:0.05551,(((tr|A0A1M6ZZG8|A0A1M6ZZG8_9BRAD:0.02377,tr|A0A1H0IN74|A0A1H0IN74_9BRAD:0.02154)0.910:0.04590,((tr|A0A1B1UQE9|A0A1B1UQE9_9BRAD:0.01874,(tr|A0A0R3NE46|A0A0R3NE46_9BRAD:0.0,tr|A0A1B9YN22|A0A1B9YN22_9BRAD:0.0):0.00637)0.913:0.01921,(tr|A0A0R3MRZ5|A0A0R3MRZ5_9BRAD:0.00055,((tr|A0A1B9ZEB1|A0A1B9ZEB1_9BRAD:0.0,tr|A0A0R3LQA6|A0A0R3LQA6_9BRAD:0.0):0.00055,tr|A0A0R3M593|A0A0R3M593_9BRAD:0.02509)0.374:0.00054)0.732:0.00602)0.982:0.05605)0.951:0.04300,(tr|A0A1N6G015|A0A1N6G015_9BRAD:0.05911,((tr|A0A0D7NM15|A0A0D7NM15_9BRAD:0.01226,tr|A0A0D7Q4G5|A0A0D7Q4G5_9BRAD:0.01150)0.755:0.00769,(tr|A0A125Q6T8|A0A125Q6T8_9BRAD:0.02926,(((tr|A0A1H5CWB3|A0A1H5CWB3_9BRAD:0.00054,((tr|A0A1R1Q8K3|A0A1R1Q8K3_9BRAD:0.00623,((tr|A0A0R3BQI7|A0A0R3BQI7_9BRAD:0.0,tr|A0A1G7QJ54|A0A1G7QJ54_9BRAD:0.0):0.00055,tr|A0A2A6NF14|A0A2A6NF14_9BRAD:0.01019)0.000:0.00054)0.461:0.00054,((tr|A0A1S2SAJ7|A0A1S2SAJ7_BRAEL:0.0,tr|A0A1E3EFX4|A0A1E3EFX4_BRAEL:0.0):0.00055,tr|A0A2T0NZN7|A0A2T0NZN7_RHITR:0.00623)0.830:0.00625)0.731:0.00055)0.935:0.00553,tr|A0A1Q5QUG4|A0A1Q5QUG4_9BRAD:0.00054)0.330:0.00053,((tr|A0A0D1PJ74|A0A0D1PJ74_BRAEL:0.0,tr|A0A2K8Y960|A0A2K8Y960_9BRAD:0.0):0.00628,((tr|A0A348U501|A0A348U501_BRASZ:0.0,tr|U1HDB1|U1HDB1_9BRAD:0.0):0.00619,tr|A0A2A2VK08|A0A2A2VK08_9BRAD:0.00055)0.000:0.00054)0.894:0.01016)0.983:0.04725)0.915:0.02675)0.959:0.04208)0.842:0.03168)0.968:0.05378)0.911:0.03065)0.880:0.02604,(tr|A0A257KJJ6|A0A257KJJ6_9BRAD:0.09965,(tr|A0A2U0UD14|A0A2U0UD14_9BRAD:0.00054,(tr|A0A370QX18|A0A370QX18_9BRAD:0.01904,((tr|A0A239NRT6|A0A239NRT6_9BRAD:0.0,tr|A0A1H6LMV5|A0A1H6LMV5_9BRAD:0.0):0.00055,tr|A0A163XFU2|A0A163XFU2_9BRAD:0.00629)0.000:0.00055)0.876:0.01900)0.889:0.04414)0.969:0.08672)0.292:0.02101,(tr|A0A1H1YM84|A0A1H1YM84_9BRAD:0.00055,tr|A0A2M8ZSB2|A0A2M8ZSB2_9BRAD:0.00611)0.992:0.07544)0.858:0.02227,((((((((((tr|A0A150ZFY0|A0A150ZFY0_9BRAD:0.0,tr|A0A120HME4|A0A120HME4_9BRAD:0.0):0.01848,(tr|A0A0A3XIA4|A0A0A3XIA4_BRAJP:0.00611,(tr|G7DF22|G7DF22_BRAJP:0.0,tr|A0A023XV55|A0A023XV55_BRAJP:0.0):0.00055)0.133:0.00612)0.485:0.00055,((tr|A0A0E4BQ32|A0A0E4BQ32_9BRAD:0.0,tr|Q89XE4|Q89XE4_BRADU:0.0,tr|A0A0N0BX77|A0A0N0BX77_BRAJP:0.0):0.01228,tr|A0A1I3VNN7|A0A1I3VNN7_9BRAD:0.00053)0.898:0.01230)0.000:0.00054,((((((((tr|A0A0R3BNH0|A0A0R3BNH0_9BRAD:0.02595,(tr|A0A151FNE5|A0A151FNE5_9BRAD:0.01285,tr|A0A2U3PR69|A0A2U3PR69_9BRAD:0.01269)0.734:0.00642)0.710:0.00619,tr|A0A0S6UJM6|A0A0S6UJM6_9BRAD:0.00640)0.863:0.01293,tr|A0A2M8QXK2|A0A2M8QXK2_9BRAD:0.01236)0.314:0.00634,tr|A0A1G8W1P3|A0A1G8W1P3_9BRAD:0.02447)0.952:0.00054,tr|A0A0Q5Z979|A0A0Q5Z979_9BRAD:0.00662)0.930:0.01234,tr|A0A2A6PAT6|A0A2A6PAT6_9BRAD:0.01888)0.000:0.00054,(((((tr|A0A2S6MG12|A0A2S6MG12_9BRAD:0.0,tr|A0A1C3XT34|A0A1C3XT34_9BRAD:0.0,tr|A0A2U8PLQ3|A0A2U8PLQ3_9BRAD:0.0):0.00055,((tr|A0A1I4ZSA1|A0A1I4ZSA1_9BRAD:0.00055,tr|A0A2T2PQZ6|A0A2T2PQZ6_9BRAD:0.00055)0.999:0.00055,tr|A0A2U8P5I5|A0A2U8P5I5_9BRAD:0.00628)0.000:0.00054)0.000:0.00054,(tr|A0A150UE91|A0A150UE91_9BRAD:0.01844,tr|A0A2U8QMT9|A0A2U8QMT9_9BRAD:0.00054)0.142:0.00611)0.754:0.00615,tr|I0FYV1|I0FYV1_9BRAD:0.03100)0.000:0.00054,tr|A0A2M6ULT7|A0A2M6ULT7_9BRAD:0.00638)0.000:0.00055)1.000:0.00122,(tr|A0A160UN72|A0A160UN72_9BRAD:0.0,tr|A0A1L3F170|A0A1L3F170_BRAJP:0.0,tr|A0A1Y2JEV7|A0A1Y2JEV7_BRAJP:0.0):0.00055)1.000:0.00490)0.864:0.00613,(tr|A0A1I7MAF0|A0A1I7MAF0_9BRAD:0.00610,tr|A0A1V5EKW0|A0A1V5EKW0_9BRAD:0.01867)0.884:0.01221)0.000:0.00055,(((tr|H5YEM5|H5YEM5_9BRAD:0.0,tr|A0A160U5S4|A0A160U5S4_BRASZ:0.0):0.00670,(tr|I2QL50|I2QL50_9BRAD:0.00054,tr|A0A2T2QAI3|A0A2T2QAI3_9BRAD:0.00668)0.000:0.00054)0.916:0.01346,((tr|A0A1H8J5G7|A0A1H8J5G7_9BRAD:0.00839,tr|J3I1S5|J3I1S5_9BRAD:0.02285)0.152:0.01681,(tr|A0A0D7P0E5|A0A0D7P0E5_9BRAD:0.02308,(tr|A0A0R3E9U4|A0A0R3E9U4_9BRAD:0.00054,(tr|A0A1I5IGA2|A0A1I5IGA2_9BRAD:0.02494,tr|A0A1I3MTE1|A0A1I3MTE1_9BRAD:0.00609)0.404:0.00630)0.879:0.01444)0.290:0.00846)0.597:0.01183)0.971:0.00054)0.754:0.00618,tr|A0A1X3EUI3|A0A1X3EUI3_9BRAD:0.00668)0.834:0.01147,(tr|A0A1Q5S287|A0A1Q5S287_9BRAD:0.00672,(tr|A0A1Q5S2L5|A0A1Q5S2L5_9BRAD:0.01352,(tr|A0A176YYT5|A0A176YYT5_9BRAD:0.00053,tr|A0A176YH61|A0A176YH61_9BRAD:0.02475)0.933:0.01861)0.855:0.01228)0.853:0.01349)0.995:0.09876,(tr|A0A1M7TRD7|A0A1M7TRD7_9BRAD:0.16055,tr|A0A1Q4C7C9|A0A1Q4C7C9_9RHIZ:0.17042)0.488:0.01639)0.827:0.02857,(tr|A0A1Y2JNK0|A0A1Y2JNK0_BRAJP:0.20404,tr|A0A2H9V5R7|A0A2H9V5R7_9BRAD:0.06672)0.928:0.05703)0.647:0.01658)0.744:0.01181)0.893:0.06675,tr|W3RPD6|W3RPD6_9BRAD:0.12752)0.851:0.09753,(tr|A0A1N6FC71|A0A1N6FC71_9BRAD:0.35864,((tr|A0A1N6L6J5|A0A1N6L6J5_9BRAD:0.01059,((tr|I2QVD3|I2QVD3_9BRAD:0.05010,tr|A0A1C3UQP2|A0A1C3UQP2_9BRAD:0.05620)0.894:0.02352,tr|A0A1G8U0D8|A0A1G8U0D8_9BRAD:0.04762)0.279:0.01438)0.868:0.03059,tr|A0A1Q5SBR6|A0A1Q5SBR6_9BRAD:0.05314)0.936:0.13178)0.974:0.18537)0.946:0.15531,((tr|A0A2D2CZN8|A0A2D2CZN8_METTR:0.0,tr|A0A1A6FRT1|A0A1A6FRT1_9RHIZ:0.0):0.54861,((tr|A0A1I4CC54|A0A1I4CC54_9RHIZ:0.30013,(tr|A0A2J7TIY4|A0A2J7TIY4_METSI:0.04878,tr|B8ENQ3|B8ENQ3_METSB:0.03680)0.998:0.43485)0.829:0.14946,(((((tr|B8ILZ1|B8ILZ1_METNO:0.07305,tr|B0UB78|B0UB78_METS4:0.06565)0.580:0.13259,(tr|A0A0J6T5G1|A0A0J6T5G1_9RHIZ:0.05319,(tr|A0A2G8MM46|A0A2G8MM46_9RHIZ:0.06472,tr|A0A0J6SS93|A0A0J6SS93_9RHIZ:0.09057)0.747:0.06752)0.960:0.17786)0.999:0.29108,(((tr|A0A2U8WCS1|A0A2U8WCS1_9RHIZ:0.10971,(tr|A0A1I4RBA9|A0A1I4RBA9_9RHIZ:0.01783,(tr|M7XPL1|M7XPL1_9RHIZ:0.02752,tr|A0A1G5T213|A0A1G5T213_9RHIZ:0.02077)0.789:0.01680)0.985:0.14868)0.995:0.18941,(tr|A0A363TXJ7|A0A363TXJ7_9BRAD:0.24247,(tr|B8ILH9|B8ILH9_METNO:0.07795,tr|B0UHD3|B0UHD3_METS4:0.05328)1.000:0.58143)0.555:0.08217)0.929:0.10195,(tr|A0A0Q4XBU0|A0A0Q4XBU0_9RHIZ:0.28084,tr|A0A0Q6A2K9|A0A0Q6A2K9_9RHIZ:0.27193)0.895:0.13659)0.483:0.03183)0.762:0.02397,(tr|J5PUM1|J5PUM1_9RHOB:0.17223,(tr|A0A327K9S6|A0A327K9S6_9RHIZ:0.13882,(tr|A0A327L2G0|A0A327L2G0_9RHIZ:0.07475,tr|A0A327KD11|A0A327KD11_9RHIZ:0.09879)0.317:0.02303)0.904:0.07303)1.000:0.20021)0.631:0.03002,((tr|A0A317HK43|A0A317HK43_9PROT:0.45209,tr|A0A317HY72|A0A317HY72_9PROT:0.45366)0.839:0.09107,((tr|J6UBP6|J6UBP6_9RHOB:0.14283,(tr|A0A327L0H8|A0A327L0H8_9RHIZ:0.06834,tr|A0A327K110|A0A327K110_9RHIZ:0.04630)0.614:0.03736)1.000:0.23923,(tr|W3RN11|W3RN11_9BRAD:0.21080,((tr|A0A1M3CJH1|A0A1M3CJH1_9BRAD:0.04787,(tr|A3X0E4|A3X0E4_9BRAD:0.00055,(tr|Q3SN62|Q3SN62_NITWN:0.02978,tr|A0A1V4HUV9|A0A1V4HUV9_NITVU:0.01441)0.205:0.00725)0.906:0.03975)0.946:0.06602,((((tr|Q07T70|Q07T70_RHOP5:0.09053,(tr|Q21AX9|Q21AX9_RHOPB:0.08612,(((tr|A0A336JLF9|A0A336JLF9_9BRAD:0.03794,(tr|A0A323UG43|A0A323UG43_RHOPL:0.04488,((tr|Q6N0T4|Q6N0T4_RHOPA:0.00720,tr|B3QBA3|B3QBA3_RHOPT:0.02179)0.616:0.00055,(tr|E6VEZ2|E6VEZ2_RHOPX:0.00053,tr|A0A2R4H0K8|A0A2R4H0K8_RHOPL:0.02932)0.452:0.00724)0.823:0.01496)0.982:0.06983)0.962:0.06400,(tr|Q2J1Q2|Q2J1Q2_RHOP2:0.02726,(tr|A0A1H8NA58|A0A1H8NA58_9BRAD:0.0,tr|Q13CE2|Q13CE2_RHOPS:0.0):0.02184)0.114:0.01375)0.437:0.01823,tr|A0A0N1LTE6|A0A0N1LTE6_9BRAD:0.05821)0.967:0.06112)0.896:0.05986)0.801:0.02204,(tr|A0A1Q4C6H8|A0A1Q4C6H8_9RHIZ:0.08850,(tr|A0A257KJA4|A0A257KJA4_9BRAD:0.08152,(tr|A0A163XFR2|A0A163XFR2_9BRAD:0.00053,((tr|A0A2U0UCV8|A0A2U0UCV8_9BRAD:0.0,tr|A0A239NQK3|A0A239NQK3_9BRAD:0.0,tr|A0A1H6LMN4|A0A1H6LMN4_9BRAD:0.0):0.00055,tr|A0A370QY14|A0A370QY14_9BRAD:0.02267)0.535:0.00747)0.862:0.02603)0.961:0.06715)0.863:0.02619)0.496:0.01946,(((tr|A0A1Q7WTL6|A0A1Q7WTL6_9PROT:0.06976,tr|A0A1M5JNT4|A0A1M5JNT4_9BRAD:0.01818)0.901:0.02205,(((tr|A0A1H0IP76|A0A1H0IP76_9BRAD:0.01466,tr|A0A1M7A0B9|A0A1M7A0B9_9BRAD:0.01467)0.000:0.00055,((tr|A0A1B9ZE74|A0A1B9ZE74_9BRAD:0.00054,tr|A0A0R3MK09|A0A0R3MK09_9BRAD:0.02194)0.903:0.00683,(tr|A0A1B1UQ94|A0A1B1UQ94_9BRAD:0.00732,(tr|A0A0R3NJJ8|A0A0R3NJJ8_9BRAD:0.0,tr|A0A1B9YMZ2|A0A1B9YMZ2_9BRAD:0.0):0.00055)0.133:0.00054)0.957:0.02158)0.875:0.01494,((tr|A0A2H9V5N0|A0A2H9V5N0_9BRAD:0.02998,((tr|A0A1H1YLI1|A0A1H1YLI1_9BRAD:0.0,tr|A0A2M8ZSB6|A0A2M8ZSB6_9BRAD:0.0):0.05704,(tr|A0A1M6VP64|A0A1M6VP64_9BRAD:0.05583,tr|A0A1M5YYI6|A0A1M5YYI6_9BRAD:0.02876)0.464:0.01376)0.909:0.02729)0.450:0.00055,tr|A0A1N6FZM8|A0A1N6FZM8_9BRAD:0.00702)0.294:0.01480)0.919:0.02504)0.720:0.00723,((((tr|A0A176YW18|A0A176YW18_9BRAD:0.01487,(((tr|A0A1I5IF78|A0A1I5IF78_9BRAD:0.00736,(tr|A0A0R3E649|A0A0R3E649_9BRAD:0.03005,tr|A0A1I3MUM7|A0A1I3MUM7_9BRAD:0.02238)0.740:0.00730)0.889:0.01483,tr|A0A0D7PEM4|A0A0D7PEM4_9BRAD:0.03000)0.743:0.00746,tr|A0A176YJ60|A0A176YJ60_9BRAD:0.01471)0.925:0.02222)0.752:0.00713,(((((((tr|A0A0S6UL34|A0A0S6UL34_9BRAD:0.00053,tr|A0A1C3WQ17|A0A1C3WQ17_9BRAD:0.01485)0.901:0.01490,(tr|A0A151FNQ1|A0A151FNQ1_9BRAD:0.01481,tr|A0A2M8QXY2|A0A2M8QXY2_9BRAD:0.00054)0.924:0.00694)1.000:0.00053,tr|A0A0Q5ZJ98|A0A0Q5ZJ98_9BRAD:0.00741)0.809:0.00741,tr|J3CT14|J3CT14_9BRAD:0.01487)0.000:0.00055,((tr|A0A1I7MAD4|A0A1I7MAD4_9BRAD:0.02220,tr|A0A1G8ZFZ9|A0A1G8ZFZ9_9BRAD:0.00054)0.855:0.00737,((tr|I0FYX2|I0FYX2_9BRAD:0.00055,(tr|A0A1H8J6I2|A0A1H8J6I2_9BRAD:0.01499,((tr|H5YEP2|H5YEP2_9BRAD:0.0,tr|A0A160U5T8|A0A160U5T8_BRASZ:0.0):0.00738,((tr|A0A1X3G068|A0A1X3G068_9BRAD:0.0,tr|I2QL76|I2QL76_9BRAD:0.0):0.00055,tr|A0A2T2QPP4|A0A2T2QPP4_9BRAD:0.00741)0.000:0.00055)0.896:0.01484)0.770:0.00741)0.786:0.00748,tr|A0A1V5EKX0|A0A1V5EKX0_9BRAD:0.00741)0.801:0.00742)0.000:0.00054)0.000:0.00055,((tr|A0A150ZG08|A0A150ZG08_9BRAD:0.0,tr|A0A109Q986|A0A109Q986_9BRAD:0.0):0.01468,tr|A0A2U3PR87|A0A2U3PR87_9BRAD:0.00731)0.795:0.00736)0.000:0.00054,(((tr|A0A1Q5SF25|A0A1Q5SF25_9BRAD:0.0,tr|A0A1Q5RFH0|A0A1Q5RFH0_9BRAD:0.0):0.00054,((tr|G7DDM3|G7DDM3_BRAJP:0.00740,(tr|A0A023XUH2|A0A023XUH2_BRAJP:0.00055,(tr|A0A170Q2F1|A0A170Q2F1_9BRAD:0.0,tr|A0A0A3XIB8|A0A0A3XIB8_BRAJP:0.0,tr|A0A1L3F166|A0A1L3F166_BRAJP:0.0,tr|A0A1Y2JEU0|A0A1Y2JEU0_BRAJP:0.0):0.00739)0.000:0.00055)0.797:0.00741,((tr|Q89XG2|Q89XG2_BRADU:0.0,tr|A0A0E4FVM8|A0A0E4FVM8_9BRAD:0.0,tr|A0A2A6N085|A0A2A6N085_9BRAD:0.0,tr|A0A0M9B535|A0A0M9B535_BRAJP:0.0):0.00055,tr|A0A1I3VPR7|A0A1I3VPR7_9BRAD:0.02987)0.800:0.00743)0.791:0.00742)0.865:0.00738,((((tr|A0A2M6ULV7|A0A2M6ULV7_9BRAD:0.00054,(tr|A0A2A6PAM9|A0A2A6PAM9_9BRAD:0.00740,tr|A0A150UM02|A0A150UM02_9BRAD:0.00739)0.790:0.00739)0.831:0.00739,tr|A0A1I4ZQB6|A0A1I4ZQB6_9BRAD:0.00737)0.000:0.00054,(tr|A0A2S6MG24|A0A2S6MG24_9BRAD:0.0,tr|A0A1C3XT13|A0A1C3XT13_9BRAD:0.0):0.00739)0.000:0.00054,((tr|A0A2T2PR22|A0A2T2PR22_9BRAD:0.0,tr|A0A2U8P5K8|A0A2U8P5K8_9BRAD:0.0,tr|A0A2U8QKK4|A0A2U8QKK4_9BRAD:0.0):0.00055,tr|A0A2U8PLR6|A0A2U8PLR6_9BRAD:0.00730)0.850:0.00737)0.000:0.00054)0.852:0.00736)0.784:0.00753)0.983:0.04738,(tr|A0A109JHG2|A0A109JHG2_9BRAD:0.02405,((tr|A0A0D7NM89|A0A0D7NM89_9BRAD:0.0,tr|A0A0D7Q8M0|A0A0D7Q8M0_9BRAD:0.0):0.03860,((((tr|A0A0D1PJ66|A0A0D1PJ66_BRAEL:0.0,tr|A0A2K8Y962|A0A2K8Y962_9BRAD:0.0):0.00729,tr|A0A2A2VIS2|A0A2A2VIS2_9BRAD:0.00055)0.730:0.00055,tr|A0A1Q5R8J7|A0A1Q5R8J7_9BRAD:0.00055)0.000:0.00054,((tr|A0A1H5CXE6|A0A1H5CXE6_9BRAD:0.0,tr|A0A2A6NEN2|A0A2A6NEN2_9BRAD:0.0):0.00734,((((tr|A0A348QEJ2|A0A348QEJ2_BRASZ:0.0,tr|U1IGG5|U1IGG5_9BRAD:0.0):0.00694,tr|A0A2T0NZM9|A0A2T0NZM9_RHITR:0.01471)1.000:0.00054,tr|A0A1G7MQ35|A0A1G7MQ35_9BRAD:0.00734)0.000:0.00055,((tr|A0A1R1Q8G7|A0A1R1Q8G7_9BRAD:0.0,tr|A0A0R3BLG2|A0A0R3BLG2_9BRAD:0.0):0.00055,tr|A0A1E3EEE0|A0A1E3EEE0_BRAEL:0.01474)0.000:0.00055)0.000:0.00054)0.835:0.00735)0.832:0.01527)0.818:0.01320)0.867:0.01509)0.788:0.01499,(tr|A0A1M7TSD4|A0A1M7TSD4_9BRAD:0.10684,(tr|H0TP28|H0TP28_9BRAD:0.09645,(tr|M4Z1N3|M4Z1N3_9BRAD:0.02585,((tr|A0A1Y6KUU6|A0A1Y6KUU6_9BRAD:0.02591,(tr|A4Z338|A4Z338_BRASO:0.02064,tr|H0SU22|H0SU22_9BRAD:0.01395)0.846:0.01571)0.723:0.01428,tr|A5E9I8|A5E9I8_BRASB:0.02608)0.862:0.01891)0.960:0.05615)0.903:0.04589)0.699:0.03795)0.701:0.00258)0.878:0.02618)0.861:0.03719,(tr|A0A1M6T5X3|A0A1M6T5X3_9BRAD:0.10294,(tr|A0A0D7N949|A0A0D7N949_9BRAD:0.06263,((tr|I0G3V3|I0G3V3_9BRAD:0.02383,(((tr|A0A0S6V087|A0A0S6V087_9BRAD:0.00230,(tr|A0A1C3X6X9|A0A1C3X6X9_9BRAD:0.01434,tr|A0A0R3CDW5|A0A0R3CDW5_9BRAD:0.00681)0.782:0.01171)0.921:0.02661,(((tr|A0A2U8QNA3|A0A2U8QNA3_9BRAD:0.00054,((tr|A0A2U8PY70|A0A2U8PY70_9BRAD:0.00721,(tr|A0A2T2PW96|A0A2T2PW96_9BRAD:0.01427,tr|A0A2U8PKI5|A0A2U8PKI5_9BRAD:0.01410)0.756:0.00701)0.771:0.00701,tr|A0A150UMQ2|A0A150UMQ2_9BRAD:0.02128)0.769:0.00710)0.734:0.00694,tr|A0A1C3WSX1|A0A1C3WSX1_9BRAD:0.00725)0.304:0.00727,(tr|A0A2M6UP96|A0A2M6UP96_9BRAD:0.00727,tr|A0A2A6PN05|A0A2A6PN05_9BRAD:0.02841)0.407:0.01448)0.937:0.03722)0.728:0.01630,(tr|A0A150ZJ10|A0A150ZJ10_9BRAD:0.01394,tr|A0A0X8CQK5|A0A0X8CQK5_9BRAD:0.02066)0.971:0.05060)0.646:0.01335)0.003:0.02589,tr|A0A1I3U5J5|A0A1I3U5J5_9BRAD:0.01615)0.714:0.02767)0.985:0.13324)0.998:0.17643)0.257:0.01742)0.870:0.06613)0.965:0.10881)0.797:0.03686)0.694:0.03189)0.856:0.05884)0.575:0.06661)0.859:0.07957)0.996:0.35384,(tr|A0A239BG03|A0A239BG03_9RHOB:0.36206,(((tr|A0A1Q8ZBG0|A0A1Q8ZBG0_9CYAN:0.45625,(((tr|A0A1C0VXR9|A0A1C0VXR9_9CYAN:0.16187,((tr|A0A355CE03|A0A355CE03_9CYAN:0.02801,tr|A0A349JG53|A0A349JG53_9CYAN:0.00054)0.480:0.01463,(tr|A0A2G4F4V4|A0A2G4F4V4_9CYAN:0.06525,(tr|A0A2T1CPW2|A0A2T1CPW2_9CYAN:0.01346,tr|F5UPV9|F5UPV9_9CYAN:0.02292)0.883:0.02672)0.868:0.04004)0.992:0.15158)0.910:0.06489,(tr|A0YM93|A0YM93_LYNSP:0.23483,((tr|A0A1J5GYZ7|A0A1J5GYZ7_9CYAN:0.06709,((tr|A0A2Z6CCQ6|A0A2Z6CCQ6_PLAAG:0.0,tr|A0A073CM86|A0A073CM86_PLAAG:0.0):0.00055,tr|A0A1J1L975|A0A1J1L975_PLARU:0.00646)0.947:0.05923)0.980:0.09414,(tr|A0A1J1KDF6|A0A1J1KDF6_9CYAN:0.04506,tr|A0A1J1LG37|A0A1J1LG37_9CYAN:0.08880)0.065:0.00744)0.999:0.23937)0.888:0.07608)0.862:0.05439,(tr|A0A1U7IEV1|A0A1U7IEV1_9CYAN:0.46898,(tr|A0A2T1DGD8|A0A2T1DGD8_9CYAN:0.29068,(tr|A0A1Z4JLG1|A0A1Z4JLG1_LEPBY:0.09931,(tr|A0A0S3U5I6|A0A0S3U5I6_9CYAN:0.06196,tr|A0A0P4UUQ0|A0A0P4UUQ0_9CYAN:0.01802)0.928:0.09549)0.998:0.29731)0.389:0.11790)0.889:0.09843)0.811:0.04084)0.425:0.02025,((((tr|K9T2R1|K9T2R1_9CYAN:0.31900,(tr|B1X0V4|B1X0V4_CYAA5:0.04579,tr|A3IKX1|A3IKX1_9CYAN:0.03009)1.000:0.53745)0.772:0.19527,(tr|K9UJD7|K9UJD7_CHAP6:0.00055,tr|A0A2T1GLG5|A0A2T1GLG5_9CYAN:0.02734)1.000:0.66735)0.881:0.00054,(((tr|A0A1Z4NH90|A0A1Z4NH90_9CYAN:0.17223,(tr|K9UY68|K9UY68_9CYAN:0.17597,(tr|A0A1Z4RIM8|A0A1Z4RIM8_9CYAN:0.05950,tr|A0A2A2TMS8|A0A2A2TMS8_9CYAN:0.04197)0.998:0.14228)0.829:0.04966)0.974:0.09798,((tr|A0A1B7WL49|A0A1B7WL49_9NOST:0.12217,tr|D4TUI3|D4TUI3_9CYAN:0.36253)0.949:0.09417,(tr|A0A1Z4G5T4|A0A1Z4G5T4_9CYAN:0.02819,(tr|A0A252DUJ7|A0A252DUJ7_9NOSO:0.00641,(tr|A0A252EC77|A0A252EC77_9NOSO:0.00613,tr|A0A252DDW7|A0A252DDW7_9NOSO:0.00055)0.832:0.01174)0.779:0.01975)0.970:0.08480)0.829:0.05120)0.556:0.02908,(tr|K9R6R5|K9R6R5_9CYAN:0.03971,tr|A0A1Z4M0X1|A0A1Z4M0X1_9CYAN:0.06679)0.997:0.26018)0.996:0.21552)0.238:0.06851,tr|K8GFT6|K8GFT6_9CYAN:0.47702)0.871:0.08984)0.749:0.05717,(tr|A0A0X8WZV7|A0A0X8WZV7_9CYAN:0.51076,(((((tr|A0A2W7AP36|A0A2W7AP36_9CYAN:0.00055,tr|A0A2W4VPL1|A0A2W4VPL1_9CYAN:0.00055)0.978:0.05904,(tr|A0A2W6ZGV2|A0A2W6ZGV2_9CYAN:0.00057,tr|A0A1U7J2D6|A0A1U7J2D6_9CYAN:0.02679)0.979:0.05835)0.931:0.03504,tr|A0A2P8VW81|A0A2P8VW81_9CYAN:0.00053)0.606:0.00843,tr|A0A2T2W8P1|A0A2T2W8P1_9CYAN:0.01225)1.000:0.54527,((tr|U9VWL7|U9VWL7_9CYAN:0.05932,tr|K9F557|K9F557_9CYAN:0.05558)0.988:0.25401,(tr|A0A0P8DHE1|A0A0P8DHE1_9CYAN:0.14064,(tr|A0A2W4UMH9|A0A2W4UMH9_9CYAN:0.15446,tr|B4WJP5|B4WJP5_SYNS7:0.36489)0.217:0.08858)0.990:0.24926)0.954:0.20690)0.889:0.12465)0.810:0.11829)1.000:0.99853)0.929:0.38845)0.538:0.10749,((tr|A0A0Q8QHC3|A0A0Q8QHC3_9BURK:0.66093,((((tr|A0A0F0FK24|A0A0F0FK24_9BURK:0.00054,tr|A0A069IHJ5|A0A069IHJ5_9BURK:0.03767)0.891:0.05886,(tr|H1SH70|H1SH70_9BURK:0.07565,tr|A0A0C4YAJ9|A0A0C4YAJ9_9BURK:0.07138)0.873:0.04886)1.000:0.35786,((tr|A0A226X109|A0A226X109_9BURK:0.08149,(tr|A0A2C9BI15|A0A2C9BI15_9BURK:0.00664,tr|A0A158IUF3|A0A158IUF3_9BURK:0.05107)0.908:0.05749)0.999:0.27035,(((((((tr|A0A149PJK0|A0A149PJK0_9BURK:0.13214,(tr|B5WQP3|B5WQP3_9BURK:0.09514,((tr|D5WJS8|D5WJS8_BURSC:0.10367,tr|A0A1H1JI73|A0A1H1JI73_9BURK:0.03375)0.897:0.02952,(tr|A0A1I9YQM7|A0A1I9YQM7_9BURK:0.04418,tr|A0A1Q8IND3|A0A1Q8IND3_9BURK:0.32010)0.598:0.01648)0.817:0.02535)0.459:0.04505)0.985:0.15171,tr|A0A1X7LPE7|A0A1X7LPE7_9BURK:0.11428)0.944:0.10925,(((((((tr|A0A211Z0X0|A0A211Z0X0_9BURK:0.02107,(tr|A0A2Z5MNC1|A0A2Z5MNC1_9BURK:0.00629,tr|A0A2V3R2Z8|A0A2V3R2Z8_9BURK:0.00641)0.888:0.03255)0.999:0.18881,(tr|E1TJ08|E1TJ08_BURSG:0.17711,((tr|E8YVT2|E8YVT2_9BURK:0.02439,tr|K0DV77|K0DV77_9BURK:0.00102)0.997:0.16911,(tr|B1FUE0|B1FUE0_9BURK:0.01497,((tr|A0A0M4NR44|A0A0M4NR44_9BURK:0.0,tr|A0A2T6JZX9|A0A2T6JZX9_9BURK:0.0):0.00399,tr|A0A2Z5M3I1|A0A2Z5M3I1_9BURK:0.01322)0.753:0.00715)0.971:0.09388)0.551:0.04869)0.941:0.09057)0.934:0.08652,tr|A0A2N7WN85|A0A2N7WN85_9BURK:0.15333)0.982:0.12536,(tr|A0A1M6NIV6|A0A1M6NIV6_9BURK:0.00705,tr|A0A1X0MXL4|A0A1X0MXL4_9BURK:0.00732)0.992:0.11123)0.765:0.02384,((tr|A0A1A9MYJ2|A0A1A9MYJ2_9BURK:0.11619,((tr|A0A2T0QT07|A0A2T0QT07_9BURK:0.03857,(tr|A0A2T0L7E6|A0A2T0L7E6_9BURK:0.03685,tr|B2TE59|B2TE59_PARPJ:0.03787)0.872:0.03421)0.991:0.09575,((tr|Q13KA9|Q13KA9_PARXL:0.05715,tr|I2IWD9|I2IWD9_9BURK:0.03841)0.888:0.02421,(tr|A0A1H5NFW3|A0A1H5NFW3_9BURK:0.08694,tr|A0A248VS41|A0A248VS41_9BURK:0.08159)0.863:0.02575)0.755:0.01862)0.910:0.05658)0.958:0.08926,((tr|A0A2N8Q9C8|A0A2N8Q9C8_9BURK:0.00055,(tr|A0A0D5VMI4|A0A0D5VMI4_9BURK:0.00054,tr|A0A2T1ASX7|A0A2T1ASX7_9BURK:0.00659)0.823:0.00655)1.000:0.22328,(((tr|A0A1I7E7V6|A0A1I7E7V6_9BURK:0.01095,((tr|A0A2C9BXH0|A0A2C9BXH0_9BURK:0.03225,tr|A0A160FW16|A0A160FW16_9BURK:0.06664)0.786:0.01734,tr|A0A346B6E0|A0A346B6E0_9BURK:0.13287)0.968:0.05229)0.693:0.01993,tr|A0A1N6LHB1|A0A1N6LHB1_9BURK:0.06138)0.669:0.02976,tr|A0A370NB89|A0A370NB89_9BURK:0.22743)0.369:0.01480)0.824:0.04079)0.876:0.04215)0.828:0.02702,tr|A0A1N7RL53|A0A1N7RL53_9BURK:0.07363)0.914:0.06578,tr|A0A1H1ISE8|A0A1H1ISE8_9BURK:0.21297)0.751:0.02269)0.840:0.05361,(tr|A0A2S8RZY9|A0A2S8RZY9_9BURK:0.11931,(tr|A0A329CUW4|A0A329CUW4_9BURK:0.03835,tr|A0A221AEQ6|A0A221AEQ6_9BURK:0.02649)0.949:0.08536)0.998:0.21006)0.953:0.13072,(tr|A0A1H4A109|A0A1H4A109_9BURK:0.33387,(tr|A0A1L6I5R8|A0A1L6I5R8_9BURK:0.36853,(((((tr|A0A244DJQ8|A0A244DJQ8_9BURK:0.00768,((tr|A0A2T3YLC9|A0A2T3YLC9_9BURK:0.00687,tr|A0A142Z4Q0|A0A142Z4Q0_9BURK:0.00674)0.891:0.01384,((tr|A0A2C9AN28|A0A2C9AN28_9BURK:0.00055,tr|A0A0P0RJ79|A0A0P0RJ79_9BURK:0.02712)0.884:0.00054,((tr|I5CYD2|I5CYD2_9BURK:0.0,tr|A0A1H6MJS9|A0A1H6MJS9_9BURK:0.0):0.00055,tr|A0A235GF10|A0A235GF10_9BURK:0.00763)0.120:0.00678)0.810:0.00674)0.000:0.00054)0.762:0.00932,(tr|A0A2I8EUI0|A0A2I8EUI0_9BURK:0.00758,tr|A0A1G8BB31|A0A1G8BB31_9BURK:0.02196)0.690:0.00556)0.985:0.12437,tr|B2JNM2|B2JNM2_PARP8:0.14216)0.877:0.05010,(tr|A0A1H7A1N8|A0A1H7A1N8_9BURK:0.04656,tr|A0A1N7SSK5|A0A1N7SSK5_9BURK:0.02662)0.927:0.03862)0.149:0.03332,tr|A0A1G8K4A4|A0A1G8K4A4_9BURK:0.09918)0.998:0.27328)0.875:0.09876)0.627:0.05132)0.667:0.07680,((tr|A0A372K6U4|A0A372K6U4_9BURK:0.27049,(tr|A0A1N6JVM7|A0A1N6JVM7_9BURK:0.09661,tr|A0A1G7RX82|A0A1G7RX82_9BURK:0.10497)0.955:0.11895)0.960:0.20194,tr|A0A239KXX7|A0A239KXX7_9BURK:0.61265)0.848:0.12717)0.946:0.11682,((tr|A0A069PGD1|A0A069PGD1_9BURK:0.12947,(tr|A0A158KJK1|A0A158KJK1_9BURK:0.08046,((tr|A0A158KXG5|A0A158KXG5_9BURK:0.01340,(tr|A0A158JIV2|A0A158JIV2_9BURK:0.01494,tr|A0A329DPB3|A0A329DPB3_9BURK:0.02034)0.815:0.00054)0.977:0.11857,((tr|A0A157ZPJ6|A0A157ZPJ6_9BURK:0.0,tr|A0A2C8Z6M7|A0A2C8Z6M7_9BURK:0.0):0.04725,tr|A0A2U0XUM9|A0A2U0XUM9_9BURK:0.06295)0.997:0.16105)0.875:0.07649)0.993:0.17857)0.930:0.15594,(tr|A0A0D8DWK1|A0A0D8DWK1_9BURK:0.04533,((((tr|A0A105L8W4|A0A105L8W4_9BURK:0.01569,tr|A0A103RH74|A0A103RH74_9BURK:0.03115)0.627:0.01571,(tr|A0A118TMC3|A0A118TMC3_9BURK:0.00762,((tr|A0A0D0FV29|A0A0D0FV29_9BURK:0.00055,tr|A0A119H8E4|A0A119H8E4_9BURK:0.01563)0.827:0.00786,(tr|A0A125JRJ4|A0A125JRJ4_9BURK:0.01573,(tr|A0A1B4PMC8|A0A1B4PMC8_BURCE:0.00767,tr|A0A104TUY2|A0A104TUY2_9BURK:0.00054)0.924:0.02328)0.776:0.00748)0.000:0.00054)1.000:0.00054)0.747:0.00541,(tr|A0A124VXI1|A0A124VXI1_9BURK:0.00054,((tr|A0A105YTC3|A0A105YTC3_9BURK:0.00774,tr|A0A102JSF0|A0A102JSF0_9BURK:0.03858)0.869:0.02330,(tr|A0A119P3J8|A0A119P3J8_9BURK:0.03176,tr|A0A124U6D6|A0A124U6D6_9BURK:0.01535)0.800:0.00750)1.000:0.00054)0.781:0.01176)0.941:0.04478,(tr|A0A104NPX6|A0A104NPX6_BURPY:0.03530,tr|A0A108G9R5|A0A108G9R5_9BURK:0.07332)0.918:0.03346)0.781:0.02822)1.000:0.44812)0.693:0.06855)0.869:0.07045)0.352:0.07552)0.634:0.10846,(tr|A0A0Q5P966|A0A0Q5P966_9BURK:0.66709,(((tr|A0A158IUP8|A0A158IUP8_9BURK:0.06175,(tr|A0A157ZM30|A0A157ZM30_9BURK:0.08579,tr|R4X292|R4X292_9BURK:0.09418)0.387:0.02452)0.834:0.03607,(tr|A0A158B759|A0A158B759_9BURK:0.16752,((tr|A0A158B261|A0A158B261_9BURK:0.08929,((tr|A0A158HG19|A0A158HG19_9BURK:0.01928,(tr|A0A1P9Y107|A0A1P9Y107_9BURK:0.00643,tr|A0A060P1B8|A0A060P1B8_9BURK:0.01287)0.902:0.00055)0.959:0.06392,(tr|A0A157ZTS9|A0A157ZTS9_9BURK:0.01714,tr|A0A158JHC9|A0A158JHC9_9BURK:0.04260)0.856:0.03089)0.882:0.05193)0.418:0.03035,(tr|A0A158BBQ4|A0A158BBQ4_9BURK:0.13298,(((((tr|A0A149PYV2|A0A149PYV2_9BURK:0.07103,tr|A0A2U3HZU1|A0A2U3HZU1_9BURK:0.03297)0.862:0.02605,(tr|A0A158DPM5|A0A158DPM5_9BURK:0.05916,tr|A0A038GP31|A0A038GP31_9BURK:0.02570)0.402:0.02112)0.786:0.01091,tr|A0A158ETT6|A0A158ETT6_9BURK:0.08525)0.748:0.00767,tr|A0A158DA04|A0A158DA04_9BURK:0.09462)0.460:0.00874,tr|K8R9K4|K8R9K4_9BURK:0.05746)0.762:0.01705)0.756:0.02418)0.206:0.03741)0.902:0.05448)0.896:0.08099,(tr|A0A0C2CD66|A0A0C2CD66_9BURK:0.15525,tr|A0A069P2E5|A0A069P2E5_9BURK:0.20629)0.951:0.15528)0.980:0.30596)0.953:0.25700)0.849:0.10077)0.802:0.16381,((tr|A0A2S2CPW6|A0A2S2CPW6_9PROT:0.79983,(tr|A0A369TB10|A0A369TB10_9PROT:0.56056,tr|M5UH38|M5UH38_9PLAN:0.76383)0.814:0.44687)0.814:0.18159,(tr|A0A238K7H1|A0A238K7H1_9RHOB:0.07888,(tr|A0A239LV62|A0A239LV62_9RHOB:0.06325,(tr|A0A1E3DD80|A0A1E3DD80_9RHOB:0.00647,(tr|A0A0B3STP2|A0A0B3STP2_9RHOB:0.0,tr|A0A225Q1S1|A0A225Q1S1_9RHOB:0.0,tr|A0A225R184|A0A225R184_9RHOB:0.0):0.00055)0.799:0.02397)0.915:0.15576)1.000:1.15429)0.712:0.08897)0.946:0.20489)0.663:0.07449,(((tr|A0A1W9NAA7|A0A1W9NAA7_9SPIO:0.86186,((((tr|A0A1M7ZQT9|A0A1M7ZQT9_9RHIZ:0.00057,(tr|A0A2W5RDP6|A0A2W5RDP6_9MICO:0.07794,tr|A0A1I1SJ46|A0A1I1SJ46_9BRAD:0.04123)0.452:0.04796)0.981:0.32353,(tr|A0A160PCD7|A0A160PCD7_9RHIZ:0.12247,tr|A0A0J6SJX0|A0A0J6SJX0_9RHIZ:0.15054)0.988:0.32782)0.904:0.27468,(tr|A0A1M2ZWC0|A0A1M2ZWC0_9BRAD:0.02359,(tr|A0A2W5ZNC0|A0A2W5ZNC0_PSEST:0.0,tr|A0A2V3TSS7|A0A2V3TSS7_9RHIZ:0.0):0.13646)0.996:0.57471)0.912:0.25291,((tr|G9ZFA9|G9ZFA9_9GAMM:0.0,tr|A0A381E937|A0A381E937_9GAMM:0.0):0.54449,(tr|A0A1V6E9P0|A0A1V6E9P0_9SPIR:0.33636,(((tr|A0A356ECC1|A0A356ECC1_9SPIO:0.0,tr|A0A1G3MTG4|A0A1G3MTG4_9SPIR:0.0):0.00055,tr|A0A350Q172|A0A350Q172_9SPIO:0.00055)0.999:0.41962,(tr|A0A1V6E1J0|A0A1V6E1J0_9SPIR:0.31317,tr|A0A1V6EC23|A0A1V6EC23_9SPIR:0.29389)0.109:0.07290)0.743:0.04870)0.948:0.26423)0.608:0.07840)0.910:0.14425)0.735:0.08627,((((tr|A0A0M6Z552|A0A0M6Z552_9RHOB:0.73347,(tr|A0A1B3MJX2|A0A1B3MJX2_9RHIZ:0.45482,((tr|A0A0W1GMW8|A0A0W1GMW8_9SPHN:1.15225,tr|A0A246U0H8|A0A246U0H8_9RHIZ:0.60444)0.922:0.53345,(tr|A0A1H3I785|A0A1H3I785_9GAMM:0.48982,(tr|A0A1G8AWF6|A0A1G8AWF6_9BURK:0.00054,tr|A0A377QVG9|A0A377QVG9_9BURK:0.01615)0.961:0.45224)0.988:0.89185)0.838:0.36351)0.853:0.27943)0.780:0.12283,(tr|A0A0M6YEA3|A0A0M6YEA3_9RHOB:0.42701,(((tr|X6IEN7|X6IEN7_9RHIZ:0.0,tr|X6JT20|X6JT20_9RHIZ:0.0,tr|X5YSV4|X5YSV4_9RHIZ:0.0):0.00488,tr|X6EKU5|X6EKU5_9RHIZ:0.03083)0.990:0.46456,(tr|A0A1M3AIR4|A0A1M3AIR4_9RHIZ:0.12510,(tr|A0A1A9G9M0|A0A1A9G9M0_9RHIZ:0.02923,tr|A0A021WYZ1|A0A021WYZ1_9RHIZ:0.03234)0.991:0.29348)0.995:0.44817)0.899:0.19173)0.950:0.24761)0.830:0.09227,((tr|A7BTQ7|A7BTQ7_9GAMM:0.93146,(tr|A0A074MI56|A0A074MI56_ERYLO:0.57932,(tr|A0A2A4NYE4|A0A2A4NYE4_9SPHN:0.22300,((tr|A0A165NQS8|A0A165NQS8_9SPHN:0.0,tr|A0A2D6URQ9|A0A2D6URQ9_9SPHN:0.0,tr|A0A222EUR5|A0A222EUR5_9SPHN:0.0):0.00054,tr|A0A166UFF4|A0A166UFF4_9SPHN:0.01287)0.989:0.28410)0.518:0.10510)0.992:0.73589)0.655:0.29016,(tr|A0A1Z4GI89|A0A1Z4GI89_9CYAN:0.03530,tr|K9QB18|K9QB18_9NOSO:0.05035)0.996:0.72829)0.892:0.23320)0.732:0.08854,tr|H0HQ91|H0HQ91_9RHIZ:0.80071)0.816:0.11305)0.098:0.00542,tr|A0A1X7N3J5|A0A1X7N3J5_AZOLI:1.65220)0.738:0.14482)0.686:0.02480,(((((((tr|A0A0D7PZY9|A0A0D7PZY9_9BRAD:0.81381,(tr|A0A286GLK4|A0A286GLK4_9BACT:0.31490,tr|A0A286GLN8|A0A286GLN8_9BACT:0.34622)0.991:0.54297)0.258:0.13582,(((tr|A0A1G3JFZ0|A0A1G3JFZ0_9SPHN:0.06123,(tr|W9BZ74|W9BZ74_9SPHN:0.03660,tr|A0A1G3JP65|A0A1G3JP65_9SPHN:0.02243)0.716:0.01035)0.917:0.20310,(tr|A0A102DB88|A0A102DB88_9SPHN:0.26158,(tr|A0A0Q4IT17|A0A0Q4IT17_9SPHN:0.07322,(tr|N1MM35|N1MM35_9SPHN:0.01999,((tr|A0A249MQL6|A0A249MQL6_9SPHN:0.0,tr|A0A243PG32|A0A243PG32_9SPHN:0.0):0.00054,(tr|A0A2E9CNG2|A0A2E9CNG2_9SPHN:0.00578,tr|A0A2T2PLD9|A0A2T2PLD9_9SPHN:0.00574)0.887:0.00563)0.594:0.01009)0.950:0.07149)0.981:0.16167)0.589:0.14313)0.992:0.61627,(tr|A0A2E8RV83|A0A2E8RV83_9DELT:1.77034,(((tr|V4NCF0|V4NCF0_9CAUL:0.27224,tr|V4N7J4|V4N7J4_9CAUL:0.20542)0.805:0.10713,(tr|V4NPJ3|V4NPJ3_9CAUL:0.17424,(((tr|V4RN72|V4RN72_9CAUL:0.00054,tr|V4Q666|V4Q666_9CAUL:0.19370)0.916:0.03478,tr|F4QLH0|F4QLH0_9CAUL:0.00054)0.682:0.00557,tr|V4NQD8|V4NQD8_9CAUL:0.00797)0.998:0.28479)0.625:0.11367)0.861:0.13134,((tr|A0A0F2RDY6|A0A0F2RDY6_9RHOB:0.28398,((tr|A0A069E3K8|A0A069E3K8_9RHOB:0.00054,tr|A0A2E3JWA9|A0A2E3JWA9_9RHOB:0.01407)0.598:0.00077,(tr|A0A0F2QLU9|A0A0F2QLU9_9RHOB:0.06338,(tr|A0A059FL97|A0A059FL97_9RHOB:0.01015,tr|A0A059DVE2|A0A059DVE2_9RHOB:0.01893)0.804:0.03532)0.733:0.03763)0.993:0.25026)0.923:0.12264,(tr|A0A2D7XWF8|A0A2D7XWF8_9RHOB:0.27742,(tr|A0A357UI03|A0A357UI03_9RHOB:0.00645,(tr|A0A354PTC3|A0A354PTC3_9RHOB:0.0,tr|A0A2D8EWZ2|A0A2D8EWZ2_9RHOB:0.0,tr|A0A359GAU2|A0A359GAU2_9RHOB:0.0):0.00055)1.000:0.73384)0.871:0.16186)0.954:0.19343)0.955:0.35481)0.740:0.09977)0.820:0.15839)0.820:0.07543,(((((tr|A0A1V3SK64|A0A1V3SK64_9BURK:0.93661,(tr|A0A2S5PFC7|A0A2S5PFC7_HYPSQ:0.45997,((((tr|A0A353YQN8|A0A353YQN8_9RHOB:0.0,tr|A0A356W830|A0A356W830_9RHOB:0.0,tr|A0A353L4F1|A0A353L4F1_9RHOB:0.0,tr|A0A059DYD2|A0A059DYD2_9RHOB:0.0):0.01276,(tr|A0A350MEA1|A0A350MEA1_9RHOB:0.00054,((tr|A0A358CHE2|A0A358CHE2_9RHOB:0.0,tr|A0A354PVE7|A0A354PVE7_9RHOB:0.0,tr|A0A355KFE6|A0A355KFE6_9RHOB:0.0,tr|A0A359G7L0|A0A359G7L0_9RHOB:0.0,tr|A0A2D8ETM1|A0A2D8ETM1_9RHOB:0.0,tr|A0A2D8ZTN6|A0A2D8ZTN6_9RHOB:0.0,tr|A0A059E3W7|A0A059E3W7_9RHOB:0.0):0.00055,(tr|A0A357UQF3|A0A357UQF3_9RHOB:0.00055,tr|A0A348QA67|A0A348QA67_9RHOB:0.00055)0.738:0.00053)0.847:0.00054)0.928:0.03140)0.658:0.02252,((tr|A0A062TPL2|A0A062TPL2_9RHOB:0.0,tr|A0A328JRU0|A0A328JRU0_9RHOB:0.0):0.00807,(tr|A0A2D8W5P4|A0A2D8W5P4_9RHOB:0.00673,tr|A0A062TZZ1|A0A062TZZ1_9RHOB:0.01342)0.412:0.01210)0.960:0.07479)0.942:0.21726,((tr|A0A069E2V2|A0A069E2V2_9RHOB:0.00676,tr|A0A2E3JTU1|A0A2E3JTU1_9RHOB:0.00055)0.850:0.02384,(tr|A0A0F2QQ01|A0A0F2QQ01_9RHOB:0.10668,((tr|A0A2E7B6M1|A0A2E7B6M1_9RHOB:0.00683,tr|A0A059FLF9|A0A059FLF9_9RHOB:0.00688)0.922:0.02825,tr|A0A059DVX7|A0A059DVX7_9RHOB:0.04751)0.619:0.00869)0.544:0.00148)0.823:0.10188)1.000:0.87228)0.611:0.14451)0.932:0.32926,(tr|A0A2D7F902|A0A2D7F902_9RHIZ:0.55781,((tr|A0A059G5P4|A0A059G5P4_9RHOB:0.22021,(tr|A0A0F2QSD8|A0A0F2QSD8_9RHOB:0.06314,((((tr|A0A348Q6V3|A0A348Q6V3_9RHOB:0.0,tr|A0A2D8ZWB1|A0A2D8ZWB1_9RHOB:0.0):0.04923,(tr|A0A059E6H1|A0A059E6H1_9RHOB:0.02454,(tr|A0A2D8ENW2|A0A2D8ENW2_9RHOB:0.00055,(tr|A0A357UIQ3|A0A357UIQ3_9RHOB:0.0,tr|A0A354PSQ1|A0A354PSQ1_9RHOB:0.0):0.00055)0.726:0.00209)0.809:0.02236)0.978:0.07785,(tr|A0A2E3AR71|A0A2E3AR71_9RHOB:0.03705,((tr|A0A2D7AVU5|A0A2D7AVU5_9RHOB:0.0,tr|A0A356WB36|A0A356WB36_9RHOB:0.0,tr|A0A353YJB9|A0A353YJB9_9RHOB:0.0,tr|A0A353L3A1|A0A353L3A1_9RHOB:0.0):0.00054,tr|A0A059ECJ9|A0A059ECJ9_9RHOB:0.01304)1.000:0.15054)0.506:0.03043)0.922:0.07404,((tr|A0A2E7B7M8|A0A2E7B7M8_9RHOB:0.00054,tr|A0A059F6Q3|A0A059F6Q3_9RHOB:0.01772)0.570:0.00079,(tr|A0A059DNB9|A0A059DNB9_9RHOB:0.04000,(tr|A0A069E4W0|A0A069E4W0_9RHOB:0.00649,tr|A0A2E3JVN7|A0A2E3JVN7_9RHOB:0.00636)0.899:0.02108)0.851:0.04280)1.000:0.22027)0.720:0.05629)0.520:0.05744)0.996:0.36930,(tr|A0A2S5PFG3|A0A2S5PFG3_HYPSQ:0.44379,tr|A0A1R3VFJ9|A0A1R3VFJ9_9RHIZ:0.97311)0.418:0.14139)0.680:0.19420)0.682:0.08011)0.724:0.06431,(((((tr|A0A2N8KTE6|A0A2N8KTE6_9BURK:0.00053,tr|A0A257FJW8|A0A257FJW8_9BURK:0.00696)1.000:0.36462,((tr|A0A0Q6U1C1|A0A0Q6U1C1_9BURK:0.0,tr|A0A0Q6WUD3|A0A0Q6WUD3_9BURK:0.0):0.00054,(tr|A0A254N3A6|A0A254N3A6_9BURK:0.10641,(tr|A0A0Q8GDW2|A0A0Q8GDW2_9BURK:0.0,tr|A0A0Q7BBQ0|A0A0Q7BBQ0_9BURK:0.0):0.06827)0.383:0.03069)1.000:0.29770)0.896:0.13014,((tr|A0A257H289|A0A257H289_9BURK:0.35180,(tr|A0A0N1A5K3|A0A0N1A5K3_9PROT:0.06397,tr|A0A0N1AD44|A0A0N1AD44_9PROT:0.06294)0.942:0.12059)0.538:0.07443,((tr|A0A151QH83|A0A151QH83_9BURK:0.01759,(tr|A0A350FS32|A0A350FS32_9BURK:0.0,tr|A0A2D6RXY4|A0A2D6RXY4_9BURK:0.0,tr|A0A2S7TP72|A0A2S7TP72_9NOCA:0.0,tr|A0A2W4UQH9|A0A2W4UQH9_9PROT:0.0):0.00054)0.758:0.02306,(tr|A0A2E2R594|A0A2E2R594_9BURK:0.00054,tr|A6GLL6|A6GLL6_9BURK:0.00718)0.725:0.02796)1.000:0.66597)0.260:0.01393)0.984:0.60617,(tr|A0A011NXS0|A0A011NXS0_9PROT:0.78043,((tr|A0A1G3H519|A0A1G3H519_9RHOO:0.0,tr|A0A1G3HKV8|A0A1G3HKV8_9RHOO:0.0):0.00055,(tr|A0A1G3H5V0|A0A1G3H5V0_9RHOO:0.09355,tr|A0A1G3HD43|A0A1G3HD43_9RHOO:0.11375)0.962:0.08674)0.926:0.25847)0.870:0.22913)0.992:0.80055,(tr|A0A2G6ILJ9|A0A2G6ILJ9_9RHOB:1.21312,((tr|A0A2K8U776|A0A2K8U776_9GAMM:1.44513,tr|A0A176RUE1|A0A176RUE1_9GAMM:0.45528)0.986:1.00093,tr|A0A2E4QPY3|A0A2E4QPY3_9RHOB:0.82481)0.328:0.04211)0.793:0.33223)0.746:0.16307)0.811:0.12552,(((tr|A0A2E7B5N0|A0A2E7B5N0_9RHOB:0.07947,tr|A0A059FKN5|A0A059FKN5_9RHOB:0.00054)0.408:0.02456,(tr|A0A0F2QIM3|A0A0F2QIM3_9RHOB:0.08965,tr|A0A0F2QII3|A0A0F2QII3_9RHOB:0.15170)0.725:0.03715)0.999:0.74810,(tr|A0A2D7XW69|A0A2D7XW69_9RHOB:0.49766,(((tr|A0A353YR78|A0A353YR78_9RHOB:0.0,tr|A0A356W8E1|A0A356W8E1_9RHOB:0.0,tr|A0A059E7D2|A0A059E7D2_9RHOB:0.0):0.00055,tr|A0A2D7AZN9|A0A2D7AZN9_9RHOB:0.00054)0.897:0.06610,((tr|A0A348Q2B8|A0A348Q2B8_9RHOB:0.0,tr|A0A2D8ZQR1|A0A2D8ZQR1_9RHOB:0.0):0.00054,(tr|A0A355KGE7|A0A355KGE7_9RHOB:0.00055,(tr|A0A2D8EKA0|A0A2D8EKA0_9RHOB:0.00055,tr|A0A357URA4|A0A357URA4_9RHOB:0.00055)0.903:0.00055)0.877:0.01216)0.819:0.04910)0.935:0.25276)0.951:0.31400)0.842:0.24631)0.808:0.07507,(((tr|A0A2A5MBS7|A0A2A5MBS7_9ENTR:0.0,tr|A0A383QAL9|A0A383QAL9_9ENTR:0.0):0.00057,tr|A0A1K1U8F7|A0A1K1U8F7_9ENTR:0.03014)1.000:1.55145,(tr|A0A2D8W568|A0A2D8W568_9RHOB:0.01471,((tr|A0A062U0H1|A0A062U0H1_9RHOB:0.0,tr|A0A328K3T2|A0A328K3T2_9RHOB:0.0):0.05869,tr|A0A062UE77|A0A062UE77_9RHOB:0.03506)0.592:0.01108)0.973:0.71374)0.714:0.19608)0.943:0.22264)0.911:0.13366,(((tr|A0A0F2QT01|A0A0F2QT01_9RHOB:1.17829,(tr|A0A0A6P1H2|A0A0A6P1H2_9GAMM:0.76867,tr|A0A2N9YJ13|A0A2N9YJ13_9GAMM:0.62106)0.711:0.24672)0.672:0.11621,(((tr|A0A1Y0N7E2|A0A1Y0N7E2_9BURK:0.70544,((tr|A0A1H1JZ46|A0A1H1JZ46_9RHIZ:0.0,tr|A0A1H5J1L8|A0A1H5J1L8_9RHIZ:0.0,tr|A0A1H5G498|A0A1H5G498_9RHIZ:0.0):0.35616,(tr|A0A1W9KDG7|A0A1W9KDG7_9PROT:0.00055,tr|A0A1W9HQ34|A0A1W9HQ34_9PROT:0.01873)0.978:0.37973)0.929:0.50228)0.985:0.79770,tr|A0A2T5IYD4|A0A2T5IYD4_9LACT:0.59205)0.851:0.25439,tr|A0A357IAI3|A0A357IAI3_9GAMM:0.61587)0.691:0.08111)0.755:0.18142,((tr|A0A177RC82|A0A177RC82_9BACT:0.18918,tr|A0A177RDH3|A0A177RDH3_9BACT:0.16995)1.000:0.76372,(tr|A0A0M1J7Y3|A0A0M1J7Y3_9GAMM:0.51054,tr|A0A0M1JDB9|A0A0M1JDB9_9GAMM:0.71151)0.944:0.32983)0.828:0.21599)0.873:0.18101)0.855:0.06949,((((tr|A0A2W4QLK8|A0A2W4QLK8_9GAMM:0.70799,(tr|A0A356K0N8|A0A356K0N8_9SPIO:0.02052,tr|F2NS58|F2NS58_TRES6:0.04935)1.000:0.77802)0.754:0.12623,(tr|A0A352T9C9|A0A352T9C9_9SPIO:0.57660,((tr|A0A2E2F3W2|A0A2E2F3W2_9RHOB:0.00722,tr|A0A2D8TM12|A0A2D8TM12_9RHOB:0.00055)0.910:0.07210,(tr|A0A372IFR7|A0A372IFR7_9RHOB:0.05870,tr|A0A2M7ELV1|A0A2M7ELV1_9RHOB:0.02270)0.878:0.05744)0.999:0.53334)0.317:0.10728)0.478:0.13073,((((tr|J1F847|J1F847_9HELI:0.30508,tr|J0V0J0|J0V0J0_9HELI:0.30591)0.998:0.55507,(tr|A0A1H6F7E4|A0A1H6F7E4_9GAMM:0.84630,tr|A0A2M8ZVZ8|A0A2M8ZVZ8_9BRAD:0.77957)0.842:0.22615)0.096:0.05757,tr|J0L4F5|J0L4F5_9HELI:0.48534)0.613:0.11552,tr|J0UW10|J0UW10_9HELI:0.86715)0.768:0.11761)0.855:0.10343,(((tr|A0A2A5GQ20|A0A2A5GQ20_9FLAO:1.12317,((((tr|A0A1M6N1M5|A0A1M6N1M5_9CLOT:0.50987,(tr|A0A373M9Q0|A0A373M9Q0_9FIRM:0.17584,((tr|E0QHT8|E0QHT8_9FIRM:0.24395,(tr|A0A174JWG1|A0A174JWG1_9FIRM:0.00696,tr|T4P2H3|T4P2H3_CLODI:0.00055)0.952:0.11619)0.988:0.16798,tr|A0A329TV73|A0A329TV73_9FIRM:0.28262)0.780:0.03916)0.779:0.15823)0.991:0.49995,(tr|A0A2S7T998|A0A2S7T998_9FLAO:0.99596,(tr|A0A2G2Q907|A0A2G2Q907_FLASP:0.43729,tr|A0A1H9A903|A0A1H9A903_9BACT:0.39346)0.876:0.20033)0.541:0.22628)0.901:0.18314,((tr|A0A2D6B2H7|A0A2D6B2H7_9BACT:0.0,tr|A0A2E8N3A5|A0A2E8N3A5_9RICK:0.0):0.79424,(tr|A0A1S8LL05|A0A1S8LL05_9CLOT:0.41302,(tr|A0A2N2CZI0|A0A2N2CZI0_9FIRM:0.30839,(tr|R9MGF6|R9MGF6_9FIRM:0.25026,((tr|A0A374FXQ1|A0A374FXQ1_9FIRM:0.0,tr|A0A351R6S6|A0A351R6S6_9FIRM:0.0,tr|A0A1C5XHT4|A0A1C5XHT4_9FIRM:0.0,tr|C7GG51|C7GG51_9FIRM:0.0,tr|A0A0M6WWF6|A0A0M6WWF6_9FIRM:0.0,tr|A0A174ZMF6|A0A174ZMF6_9FIRM:0.0):0.00055,tr|A0A1C5RP87|A0A1C5RP87_9FIRM:0.00055)0.905:0.08982)0.992:0.23841)0.915:0.14734)0.986:0.29000)0.341:0.00579)0.857:0.11663,((((tr|A0A1Q6H7C4|A0A1Q6H7C4_9BACE:0.0,tr|A0A354N4Z5|A0A354N4Z5_9BACE:0.0,tr|E5UWC3|E5UWC3_9BACE:0.0,tr|I9UKL3|I9UKL3_BACVU:0.0):0.82692,(tr|A0A2X2SSD2|A0A2X2SSD2_CAPOC:0.36992,((tr|A0A2G2MXR0|A0A2G2MXR0_9PROT:0.20271,(tr|A0A0Q4D6P9|A0A0Q4D6P9_9FLAO:0.30925,tr|A0A1V0IFU6|A0A1V0IFU6_9VIBR:0.41272)0.575:0.11904)0.641:0.10353,(((tr|A0A2A2G5S1|A0A2A2G5S1_9BACT:0.33959,((tr|D3I999|D3I999_9BACT:0.08926,tr|D3HXS4|D3HXS4_9BACT:0.03628)0.836:0.06955,(tr|U2KE68|U2KE68_9BACT:0.03876,(tr|A0A1T4N2Q5|A0A1T4N2Q5_9BACT:0.10423,tr|J5VXU7|J5VXU7_9PORP:0.03706)0.516:0.01160)0.748:0.05437)0.997:0.33300)0.644:0.05815,(((tr|A0A085BIU7|A0A085BIU7_9FLAO:0.0,tr|A0A1N7QIA4|A0A1N7QIA4_9FLAO:0.0,tr|A0A1N6IPC9|A0A1N6IPC9_9FLAO:0.0,tr|A0A376E9R3|A0A376E9R3_9FLAO:0.0):0.00053,tr|A0A1B9YBI9|A0A1B9YBI9_9FLAO:0.00686)1.000:0.52531,(tr|A0A1T1B9P4|A0A1T1B9P4_9FLAO:0.42013,tr|A0A1M4XIG4|A0A1M4XIG4_9FLAO:0.39850)0.443:0.10260)0.705:0.03626)0.747:0.10219,tr|A0A0Q8ZIW7|A0A0Q8ZIW7_9FLAO:0.35962)0.297:0.03555)0.918:0.16873)0.868:0.22579)0.948:0.28527,((((tr|N2AN10|N2AN10_9FIRM:0.00055,tr|R9ME78|R9ME78_9FIRM:0.00653)1.000:1.19770,(tr|A0A1H2PWM4|A0A1H2PWM4_9FIRM:0.46750,(tr|A0A1G4R111|A0A1G4R111_9FIRM:0.35753,tr|E0S4Z2|E0S4Z2_BUTPB:0.17389)0.991:0.36222)0.698:0.10493)0.515:0.13529,tr|A0A2N2BVP1|A0A2N2BVP1_9FIRM:0.76458)0.893:0.18450,tr|A0A2S9CZL1|A0A2S9CZL1_9FLAO:0.56245)0.715:0.06743)0.828:0.17150,((((tr|H1YE94|H1YE94_9SPHI:0.23432,((tr|C3QQ95|C3QQ95_9BACE:0.00311,(tr|R5KTC6|R5KTC6_9BACT:0.02887,tr|A0A379EZ54|A0A379EZ54_9BACT:0.23740)0.181:0.02169)0.998:0.17748,(tr|A0A291QYD0|A0A291QYD0_9BACT:0.20950,tr|A0A077EK79|A0A077EK79_9FLAO:0.27374)0.572:0.03529)0.961:0.16874)1.000:0.36676,(tr|A0A2H3P212|A0A2H3P212_9BACT:0.38748,tr|A0A364RC35|A0A364RC35_9BACT:0.48341)0.316:0.04396)0.739:0.11620,(tr|A0A1H3MWL7|A0A1H3MWL7_9GAMM:0.44115,(tr|U4T438|U4T438_9GAMM:0.16914,(tr|A0A2T4IDE0|A0A2T4IDE0_9RHOO:0.07982,(tr|A0A0W0J309|A0A0W0J309_PSESY:0.00513,(tr|A0A2N8EIR7|A0A2N8EIR7_9PSED:0.08196,((tr|A0A2R7L423|A0A2R7L423_9PSED:0.0,tr|A0A2R7SC71|A0A2R7SC71_9PSED:0.0):0.00055,tr|A0A2R7QZD4|A0A2R7QZD4_9PSED:0.00055)0.842:0.01099)0.500:0.04506)0.999:0.17571)0.279:0.06960)0.969:0.17794)0.914:0.12368)0.767:0.06149,(((tr|V7FZN4|V7FZN4_9RHIZ:0.09323,tr|A0A2U8QAA0|A0A2U8QAA0_9BRAD:0.13897)0.963:0.13381,(tr|A0A2A7U0D3|A0A2A7U0D3_EDWTA:0.21414,(tr|H3N6F6|H3N6F6_9ENTR:0.00054,tr|A0A246NGM1|A0A246NGM1_9GAMM:0.00550)0.889:0.05391)0.927:0.14331)1.000:0.38458,((tr|A0A2T6JVA4|A0A2T6JVA4_9BURK:0.47647,(tr|A0A217EYV9|A0A217EYV9_9SPHN:0.26313,((tr|A0A347JQW8|A0A347JQW8_RALSL:0.07840,(tr|A0A2J7VS97|A0A2J7VS97_9BURK:0.0,tr|A0A109BJX2|A0A109BJX2_9BURK:0.0):0.08711)0.974:0.14743,(tr|Q47CZ9|Q47CZ9_DECAR:0.22975,(tr|A0A315EYD0|A0A315EYD0_9BURK:0.12018,(tr|A0A2W5DAF3|A0A2W5DAF3_9BURK:0.00055,tr|A0A246J8P2|A0A246J8P2_9BURK:0.07752)0.885:0.04763)0.973:0.12986)0.620:0.08534)0.921:0.10565)0.077:0.01546)0.802:0.06556,(tr|A0A370S8W6|A0A370S8W6_9PSED:0.47142,(tr|A0A0J6RND8|A0A0J6RND8_9RHIZ:0.63180,((tr|A0A2U4HD46|A0A2U4HD46_STEMA:0.29039,((tr|A7IDD1|A7IDD1_XANP2:0.20860,tr|A0A149V8M8|A0A149V8M8_9PROT:0.26432)0.135:0.06280,((tr|C6AVN4|C6AVN4_RHILS:0.15158,tr|A0A225NAE6|A0A225NAE6_9RHOB:0.20351)0.566:0.05120,(tr|A0A2K1A355|A0A2K1A355_9RHIZ:0.0,tr|A0A1S9F2M4|A0A1S9F2M4_9RHIZ:0.0):0.36260)0.211:0.08824)0.816:0.08273)0.069:0.00265,tr|A0A0E9LJ56|A0A0E9LJ56_9BURK:0.56439)0.000:0.03267)0.021:0.05348)0.464:0.03547)0.448:0.04239)0.708:0.08819)0.955:0.13261)0.610:0.08557)0.660:0.07626)0.268:0.02830,(((tr|A0A1H0EHG5|A0A1H0EHG5_9BACT:0.89545,(((tr|A0A227LC01|A0A227LC01_9FIRM:0.0,tr|A0A1C7GAD2|A0A1C7GAD2_9FIRM:0.0):0.88261,tr|A0A2E0R2R2|A0A2E0R2R2_9BACT:0.66029)0.577:0.23257,tr|A0A2K8Z686|A0A2K8Z686_9BACT:0.87923)0.678:0.10960)0.845:0.15858,((((tr|A0A1N6IAL9|A0A1N6IAL9_9PROT:1.28945,tr|A0A2C8FD71|A0A2C8FD71_9DELT:1.07818)0.219:0.28886,(tr|A0A074M4G8|A0A074M4G8_9SPHN:0.12145,tr|A0A074M811|A0A074M811_ERYLO:0.36277)0.961:0.55842)0.913:0.38027,(tr|A0A328Q183|A0A328Q183_9BACT:1.00197,(tr|A0A1I2H1D2|A0A1I2H1D2_9BACT:0.79483,tr|A0A1H6F9I9|A0A1H6F9I9_9GAMM:0.78892)0.103:0.18620)0.200:0.09282)0.417:0.04728,tr|A0A0C2Z5W5|A0A0C2Z5W5_9PROT:0.71915)0.880:0.08098)0.225:0.00053,(tr|A0A2L0HBB6|A0A2L0HBB6_RHIFR:0.45736,(tr|A0A1I7FN99|A0A1I7FN99_9BRAD:0.32572,tr|F7Y449|F7Y449_MESOW:0.31859)0.981:0.45961)0.988:0.50634)0.891:0.05739)0.828:0.05794,(((tr|A0A1E8FB23|A0A1E8FB23_9ALTE:0.65830,(tr|A0A1W9WHZ2|A0A1W9WHZ2_9GAMM:0.40644,(tr|A0A176S0N7|A0A176S0N7_9GAMM:0.0,tr|A0A0A6P2J6|A0A0A6P2J6_9GAMM:0.0):0.16718)1.000:1.29548)0.506:0.08002,(((tr|A0A2A4TJ41|A0A2A4TJ41_9PROT:0.50267,((tr|A0EJK6|A0EJK6_9BACT:0.31927,tr|A0A2A5CUL5|A0A2A5CUL5_9GAMM:0.23586)0.914:0.13573,(tr|A0A2A5CQ31|A0A2A5CQ31_9GAMM:0.41739,(tr|A0A2N1D261|A0A2N1D261_9ALTE:0.30582,tr|K6WZH3|K6WZH3_9ALTE:0.51401)0.881:0.17097)0.821:0.08878)0.857:0.13549)0.881:0.16233,(tr|A0A1E8FJ34|A0A1E8FJ34_9ALTE:0.26910,(tr|A0A1H1JH20|A0A1H1JH20_9RHIZ:0.0,tr|A0A1H5FCP3|A0A1H5FCP3_9RHIZ:0.0,tr|A0A1H5J7E9|A0A1H5J7E9_9RHIZ:0.0):1.21707)0.781:0.52367)0.945:0.22900,(tr|A0A024FCJ7|A0A024FCJ7_9FLAO:0.80453,(tr|Q482A2|Q482A2_COLP3:0.47367,((tr|A0A2E1JPM1|A0A2E1JPM1_9GAMM:0.0,tr|A0A1Z8UG44|A0A1Z8UG44_9GAMM:0.0):0.01591,tr|A0A2A5WZJ6|A0A2A5WZJ6_9GAMM:0.00055)1.000:0.71494)0.866:0.19709)0.482:0.10398)0.423:0.03748)0.958:0.21232,((tr|A0A2M8GYR9|A0A2M8GYR9_9VIBR:0.64236,((tr|A0A356BB32|A0A356BB32_9GAMM:0.33814,(tr|A0A372PZM3|A0A372PZM3_KLEPN:0.45581,tr|A0A140NKN8|A0A140NKN8_PROSM:0.12925)0.999:0.42195)0.566:0.05556,(tr|D9SSH8|D9SSH8_CLOC7:0.51287,(tr|A0A1Q9NF29|A0A1Q9NF29_9ARCH:0.58166,(tr|A0A2E7CTV2|A0A2E7CTV2_9FLAO:0.87175,tr|A0A0M9DWN7|A0A0M9DWN7_9DELT:0.65372)0.911:0.38534)0.869:0.22948)0.587:0.18602)0.808:0.09881)0.935:0.16147,(((tr|A0A1H8Q529|A0A1H8Q529_9SPHI:0.63690,tr|A0A1M7LAC9|A0A1M7LAC9_9BACT:0.50866)0.895:0.17264,((tr|A0A255TBM6|A0A255TBM6_9BACT:0.0,tr|A0A255SEY4|A0A255SEY4_9BACT:0.0):0.65275,((tr|A0A1V1P1U8|A0A1V1P1U8_9DELT:0.92254,(tr|A0A2U3PUF3|A0A2U3PUF3_9BRAD:0.28721,tr|A0A1X7BUZ3|A0A1X7BUZ3_9RHOB:0.72146)0.988:1.16292)0.735:0.36342,tr|A0A0C1D5P0|A0A0C1D5P0_9SPHI:0.82410)0.769:0.18409)0.651:0.21239)0.887:0.15708,(tr|B0VFG6|B0VFG6_CLOAI:0.60023,(tr|A0A1X7N3T3|A0A1X7N3T3_AZOLI:0.80167,(tr|A0A1Q6FR26|A0A1Q6FR26_9BACE:0.01078,tr|A0A1Y4CM67|A0A1Y4CM67_9BACT:0.11657)0.980:0.45355)0.912:0.27122)0.917:0.22804)0.314:0.06208)0.765:0.04376)0.848:0.11531)0.974:0.18150)0.048:0.00944)0.713:0.01788,(((((tr|A0A2D8G5A2|A0A2D8G5A2_9PROT:0.75916,((tr|A0A0N0D873|A0A0N0D873_9RHOB:0.32752,tr|A0A1I4FND2|A0A1I4FND2_9RHOB:0.53691)0.999:0.74135,(tr|A0A2E0R1D2|A0A2E0R1D2_9BACT:0.46491,(tr|A0A2E0QWR1|A0A2E0QWR1_9BACT:0.48730,(tr|A0A2E0QZ30|A0A2E0QZ30_9BACT:0.23794,(tr|A0A2E0QNY4|A0A2E0QNY4_9BACT:0.14456,tr|A0A2E0QNZ6|A0A2E0QNZ6_9BACT:0.10771)0.926:0.11274)0.386:0.06513)0.571:0.16574)0.953:0.40723)0.827:0.15494)0.706:0.23337,(tr|A0A1G3YEL7|A0A1G3YEL7_9SPIO:1.29659,(((tr|A0A350CGA0|A0A350CGA0_9PLAN:0.0,tr|A0A352L0L4|A0A352L0L4_9PLAN:0.0):1.04856,tr|V7HL56|V7HL56_9RHIZ:1.03842)0.767:0.23214,((tr|A0A2E1LGB8|A0A2E1LGB8_9PROT:0.0,tr|A0A1Z9WX29|A0A1Z9WX29_9PROT:0.0):1.07346,tr|A0A0S8IYM9|A0A0S8IYM9_9BACT:1.16171)0.638:0.13610)0.903:0.38472)0.307:0.24406)0.576:0.04168,((tr|A0A098QSX0|A0A098QSX0_9SPIO:1.35005,((tr|A7BQ04|A7BQ04_9GAMM:1.32151,((((((((((tr|A0A2D0MY75|A0A2D0MY75_9BACT:1.56910,(((((tr|A0A2M9ZRT5|A0A2M9ZRT5_9LEPT:0.03886,((((tr|A0A2M9YXI9|A0A2M9YXI9_9LEPT:0.00055,((tr|N1WEP1|N1WEP1_9LEPT:0.0,tr|M6D659|M6D659_9LEPT:0.0,tr|T0FTG2|T0FTG2_9LEPT:0.0):0.00675,(((tr|M6THU5|M6THU5_LEPIR:0.0,tr|M6UCU8|M6UCU8_9LEPT:0.0):0.00055,((tr|M3HZE3|M3HZE3_LEPIR:0.0,tr|M6W0D8|M6W0D8_LEPIR:0.0,tr|M6Y1V7|M6Y1V7_9LEPT:0.0,tr|V6GJB2|V6GJB2_9LEPT:0.0,tr|T0FS23|T0FS23_9LEPT:0.0,tr|M6GUU6|M6GUU6_LEPIR:0.0):0.00055,(tr|Q8EYH5|Q8EYH5_LEPIN:0.00684,((tr|M6F9Y3|M6F9Y3_9LEPT:0.0,tr|A0A1T1DRG1|A0A1T1DRG1_9LEPT:0.0,tr|M6X5N8|M6X5N8_9LEPT:0.0,tr|A0A0E2B2M6|A0A0E2B2M6_9LEPT:0.0,tr|M6I6A9|M6I6A9_9LEPT:0.0,tr|A0A150FGR3|A0A150FGR3_9LEPT:0.0,tr|M6DQB2|M6DQB2_9LEPT:0.0):0.01371,(tr|A0A1N6XAL5|A0A1N6XAL5_LEPIR:0.0,tr|A0A1B9FKW0|A0A1B9FKW0_LEPIR:0.0,tr|A0A163QZU5|A0A163QZU5_LEPIR:0.0,tr|M6ZN51|M6ZN51_LEPIR:0.0,tr|M3H6D5|M3H6D5_LEPIT:0.0,tr|M3CQZ4|M3CQZ4_LEPIR:0.0,tr|A0A0M3TMU9|A0A0M3TMU9_LEPIR:0.0,tr|A0A2H1XGS3|A0A2H1XGS3_LEPIR:0.0,tr|A0A0E2D9F5|A0A0E2D9F5_LEPIR:0.0,tr|A0A0E2D0S0|A0A0E2D0S0_LEPIR:0.0,tr|M6K9L1|M6K9L1_LEPIR:0.0,tr|A0A0C5XI76|A0A0C5XI76_LEPIR:0.0,tr|A0A0F6HB70|A0A0F6HB70_LEPIR:0.0,tr|M6HED9|M6HED9_LEPIR:0.0,tr|Q72M01|Q72M01_LEPIC:0.0,tr|A0A0F6I3D2|A0A0F6I3D2_LEPIR:0.0,tr|A0A098MM49|A0A098MM49_LEPIR:0.0,tr|N1UKK9|N1UKK9_LEPIR:0.0,tr|A0A1V2ZPF2|A0A1V2ZPF2_LEPIR:0.0,tr|A0A0F6IDX7|A0A0F6IDX7_LEPIR:0.0,tr|M5ZGT5|M5ZGT5_LEPIR:0.0):0.00055)0.124:0.00055)0.737:0.00055)0.000:0.00055)0.808:0.00656,((tr|M3FJN4|M3FJN4_9LEPT:0.00641,(tr|M6V4H3|M6V4H3_9LEPT:0.00645,(tr|N1U5I7|N1U5I7_9LEPT:0.0,tr|M6Q7W5|M6Q7W5_9LEPT:0.0,tr|M6FGP8|M6FGP8_9LEPT:0.0,tr|M6AA44|M6AA44_9LEPT:0.0,tr|V6I5A7|V6I5A7_9LEPT:0.0,tr|M6LNN0|M6LNN0_9LEPT:0.0):0.00055)0.000:0.00055)0.809:0.00645,((tr|A0A347NWU9|A0A347NWU9_LEPBO:0.0,tr|A0A2U4F2B7|A0A2U4F2B7_LEPBO:0.0,tr|M3GI92|M3GI92_LEPBO:0.0,tr|M6E3G1|M6E3G1_9LEPT:0.0,tr|A0A0S2IWS9|A0A0S2IWS9_LEPBO:0.0,tr|Q04P57|Q04P57_LEPBJ:0.0,tr|A0A2U9X5A0|A0A2U9X5A0_LEPBO:0.0,tr|M6BRB4|M6BRB4_LEPBO:0.0,tr|M6W7T2|M6W7T2_LEPBO:0.0):0.01301,(tr|A0A0G8BKW7|A0A0G8BKW7_9LEPT:0.0,tr|K6I8Z3|K6I8Z3_9LEPT:0.0,tr|M6VKG9|M6VKG9_9LEPT:0.0,tr|M5UR79|M5UR79_9LEPT:0.0,tr|M6V3K6|M6V3K6_9LEPT:0.0,tr|K8YBN1|K8YBN1_9LEPT:0.0,tr|A0A1V2EDP5|A0A1V2EDP5_9LEPT:0.0,tr|A0A0E2BSX0|A0A0E2BSX0_9LEPT:0.0,tr|M6JIZ7|M6JIZ7_9LEPT:0.0,tr|A0A0M1YS20|A0A0M1YS20_9LEPT:0.0,tr|M6YWS0|M6YWS0_9LEPT:0.0,tr|A0A0E2E0T6|A0A0E2E0T6_9LEPT:0.0):0.01261)0.935:0.00054)0.895:0.01292)0.896:0.01297)0.792:0.00643)0.947:0.01287,tr|A0A2M9XNK8|A0A2M9XNK8_9LEPT:0.00054)0.944:0.01965,(tr|A0A2M9YS69|A0A2M9YS69_9LEPT:0.00055,tr|A0A1D7V1I8|A0A1D7V1I8_9LEPT:0.00645)0.769:0.00651)0.770:0.01242,tr|A0A2N0BBT9|A0A2N0BBT9_9LEPT:0.01430)0.996:0.08841)0.948:0.04022,((tr|S3VKX5|S3VKX5_9LEPT:0.00652,tr|A0A2M9ZHM3|A0A2M9ZHM3_9LEPT:0.00054)0.906:0.01985,(tr|A0A2N0A1M3|A0A2N0A1M3_9LEPT:0.00609,((tr|I0XU38|I0XU38_9LEPT:0.00054,tr|A0A2M9YGG8|A0A2M9YGG8_9LEPT:0.00630)0.918:0.01271,((tr|A0A2P2D4P4|A0A2P2D4P4_9LEPT:0.0,tr|M6DH57|M6DH57_9LEPT:0.0,tr|A0A2N0C042|A0A2N0C042_9LEPT:0.0):0.00055,tr|A0A2M9XHR7|A0A2M9XHR7_9LEPT:0.00055)0.780:0.00054)1.000:0.00055)0.939:0.02921)0.773:0.01297)0.852:0.01810,(tr|T0F973|T0F973_9LEPT:0.01346,(tr|S3US28|S3US28_9LEPT:0.00055,tr|V6HSQ0|V6HSQ0_9LEPT:0.00672)0.000:0.00055)0.885:0.02488)0.976:0.17069,(tr|A0A2M8HPS9|A0A2M8HPS9_9LEPT:0.18850,(tr|A0A2P2DTJ1|A0A2P2DTJ1_9LEPT:0.07040,(tr|A0A2P2E2F8|A0A2P2E2F8_9LEPT:0.06117,(((tr|A0A2N0AWF6|A0A2N0AWF6_9LEPT:0.0,tr|A0A2N0C7V8|A0A2N0C7V8_9LEPT:0.0):0.00053,tr|A0A2P2DES1|A0A2P2DES1_9LEPT:0.00653)0.744:0.00054,(((tr|R8ZUM7|R8ZUM7_9LEPT:0.01315,tr|B0SJD7|B0SJD7_LEPBP:0.00055)0.731:0.01300,((tr|A0A2M9Y4E3|A0A2M9Y4E3_9LEPT:0.0,tr|A0A2N0AKQ6|A0A2N0AKQ6_9LEPT:0.0,tr|A0A2N0A9X8|A0A2N0A9X8_9LEPT:0.0,tr|A0A2N0C7D3|A0A2N0C7D3_9LEPT:0.0):0.00055,(tr|N1WHV3|N1WHV3_9LEPT:0.0,tr|R9A9B9|R9A9B9_9LEPT:0.0):0.00659)0.404:0.00054)0.495:0.01296,tr|N1W5K0|N1W5K0_9LEPT:0.00054)0.941:0.01933)0.730:0.02554)0.760:0.03380)0.985:0.16584)0.708:0.11306)0.873:0.10848,((tr|H2CHW7|H2CHW7_9LEPT:0.19551,((tr|A0A357J0F3|A0A357J0F3_9LEPT:0.0,tr|A0A2E8PPG2|A0A2E8PPG2_9SPIO:0.0):0.02747,tr|A0A2E9QFW9|A0A2E9QFW9_9SPIO:0.02240)0.999:0.32835)0.989:0.24746,tr|I4BAL5|I4BAL5_TURPD:0.48076)0.529:0.02976)0.429:0.25061)0.963:0.51199,(((((tr|A0A1Y1Q5T8|A0A1Y1Q5T8_9GAMM:0.38234,(tr|A0A1X7N4M8|A0A1X7N4M8_AZOLI:0.18907,(tr|A0A1X7N3H4|A0A1X7N3H4_AZOLI:0.28407,tr|A0A2G6INS9|A0A2G6INS9_9RHOB:0.50647)0.053:0.06990)0.938:0.25666)0.993:0.46851,tr|A0A1W1H4W0|A0A1W1H4W0_9DELT:0.57292)0.502:0.10485,(((tr|A0A120IHV2|A0A120IHV2_9BURK:0.81114,(tr|A0A251X8L1|A0A251X8L1_9GAMM:0.47494,(tr|A0A1W9X3I1|A0A1W9X3I1_9GAMM:0.79457,tr|A0A090ANW7|A0A090ANW7_9GAMM:0.34535)0.785:0.13409)0.950:0.48540)0.506:0.41769,(tr|A0A1G8N6N8|A0A1G8N6N8_9RHOO:0.30391,tr|A0A1G3H744|A0A1G3H744_9RHOO:0.21323)0.986:0.49178)0.344:0.09105,((tr|A0A0F3IIG9|A0A0F3IIG9_9GAMM:0.59272,(tr|A0A1I1E9P4|A0A1I1E9P4_9BURK:0.35464,((tr|A0A257ITI8|A0A257ITI8_9BURK:0.26722,tr|A0A221KAU8|A0A221KAU8_VITFI:0.21448)0.831:0.09262,(tr|A0A0N1L5S1|A0A0N1L5S1_9PROT:0.23108,tr|A0A257J9R5|A0A257J9R5_9BURK:0.43459)0.463:0.07710)0.866:0.16949)0.943:0.24615)0.964:0.33107,((tr|A0A1G0CTE1|A0A1G0CTE1_9PROT:0.33967,(tr|A0A1F6SYI6|A0A1F6SYI6_9PROT:0.35752,((tr|A0A1G3HK70|A0A1G3HK70_9RHOO:0.0,tr|A0A1G3HC83|A0A1G3HC83_9RHOO:0.0):0.13458,tr|W0SJ13|W0SJ13_9PROT:0.11672)0.985:0.23141)0.704:0.06871)0.909:0.14201,((tr|A0A315DFH7|A0A315DFH7_9BURK:0.42575,(tr|A0A2T7UC43|A0A2T7UC43_9BURK:0.07433,(tr|A0A315F0U6|A0A315F0U6_9BURK:0.04994,(tr|A0A315ARD8|A0A315ARD8_9BURK:0.00570,(tr|A0A2M6VYN8|A0A2M6VYN8_9BURK:0.04774,tr|A0A315CX04|A0A315CX04_9BURK:0.06430)0.716:0.00573)0.720:0.02540)0.168:0.06831)0.990:0.30109)0.981:0.26344,(((tr|A0A315DXW7|A0A315DXW7_9BURK:0.23354,tr|A0A2M6UZ49|A0A2M6UZ49_9BURK:0.21980)0.966:0.19168,(tr|A0A0N0JF24|A0A0N0JF24_9PROT:0.36377,tr|A0A1G8A6K9|A0A1G8A6K9_9RHOO:0.36341)0.435:0.07293)0.946:0.13879,(((tr|A0A315BN15|A0A315BN15_9BURK:0.0,tr|A0A315C213|A0A315C213_9BURK:0.0):0.01222,(tr|A0A315BX96|A0A315BX96_9BURK:0.01769,tr|A0A257G0T6|A0A257G0T6_9BURK:0.06089)0.726:0.01269)0.994:0.33321,tr|A0A257C8L8|A0A257C8L8_9BURK:0.48274)0.867:0.09240)0.827:0.07078)0.989:0.32430)0.768:0.13434)0.966:0.33387)0.945:0.27986)0.902:0.18890,((tr|A0A257TCS6|A0A257TCS6_9BACT:0.53540,tr|A0A257TUQ3|A0A257TUQ3_9BACT:1.16231)0.271:0.07792,(tr|A0A2G2JBN3|A0A2G2JBN3_9PLAN:0.59521,(tr|A0A357XYQ5|A0A357XYQ5_9PLAN:0.47911,tr|A0A2E2C0V3|A0A2E2C0V3_9PLAN:0.49992)0.883:0.15321)0.839:0.10046)0.804:0.10337)0.622:0.09741,(((tr|A0A1H9NH07|A0A1H9NH07_9PSED:0.0,tr|A0A1E4UU76|A0A1E4UU76_9PSED:0.0):0.19436,((tr|S6HLM3|S6HLM3_9PSED:0.0,tr|A0A085ULF0|A0A085ULF0_PSESX:0.0):0.14194,((tr|A0A370SF11|A0A370SF11_9PSED:0.0,tr|A0A326VM99|A0A326VM99_9PSED:0.0,tr|A0A285ZLD2|A0A285ZLD2_9PSED:0.0,tr|A0A2V4ICN3|A0A2V4ICN3_9PSED:0.0):0.09911,tr|A0A0X8BTG2|A0A0X8BTG2_9PSED:0.10165)0.840:0.07357)0.758:0.06959)0.998:1.17330,((tr|A0A257A7H9|A0A257A7H9_9EURY:1.35654,(tr|A0A256XPV5|A0A256XPV5_9EURY:0.24006,((tr|A0A151EZG9|A0A151EZG9_9EURY:0.19938,(tr|A0A151EBU8|A0A151EBU8_9EURY:0.05911,tr|A0A151DZA2|A0A151DZA2_9EURY:0.05366)0.991:0.12303)0.042:0.04847,((tr|A0A2K3JHK5|A0A2K3JHK5_9EURY:0.00274,tr|A0A2K3J0R6|A0A2K3J0R6_9EURY:0.00724)1.000:0.24372,((tr|A0A2K3J497|A0A2K3J497_9EURY:0.0,tr|A0A2K3JBT0|A0A2K3JBT0_9EURY:0.0):0.04763,tr|A0A2K3JIC7|A0A2K3JIC7_9EURY:0.13250)0.989:0.11631)0.813:0.04213)0.895:0.16477)0.991:0.60080)0.619:0.09905,tr|A0A1Q8ZAL6|A0A1Q8ZAL6_9CYAN:1.72756)0.818:0.18758)0.899:0.29259)0.824:0.13354)0.794:0.06985,((tr|A0A368JGB2|A0A368JGB2_9BACT:0.74124,(tr|A0A2P7TT41|A0A2P7TT41_9SPHI:0.01889,tr|A0A2P7TRZ6|A0A2P7TRZ6_9SPHI:0.00055)0.990:0.90669)0.883:0.40305,(((tr|A0A358VGJ3|A0A358VGJ3_9CHLR:0.0,tr|A9AXA2|A9AXA2_HERA2:0.0):0.09176,tr|A0A0P6XYY4|A0A0P6XYY4_9CHLR:0.07542)0.998:0.80665,(tr|D1JG57|D1JG57_9ARCH:0.15621,tr|A0A368TKI9|A0A368TKI9_9EURY:0.06132)0.993:0.81638)0.079:0.13402)0.871:0.25311)0.826:0.07990,(((((((tr|A0A1S1Z3M0|A0A1S1Z3M0_9BACT:0.04365,tr|A0A1B1FXS2|A0A1B1FXS2_9BACT:0.03996)0.999:0.74517,(tr|A0A150AB69|A0A150AB69_9BACT:0.20674,(tr|A0A1S1YXK0|A0A1S1YXK0_9BACT:0.05858,tr|A0A1B1FRE3|A0A1B1FRE3_9BACT:0.08796)0.883:0.10878)0.972:0.52965)0.977:0.47855,((((tr|A0A1L6LV19|A0A1L6LV19_9DELT:0.57917,(((tr|A0A0C2CRV6|A0A0C2CRV6_9DELT:0.01901,tr|A6G3D5|A6G3D5_9DELT:0.02701)1.000:0.50346,tr|A6G3B8|A6G3B8_9DELT:0.48125)0.868:0.15653,tr|H0TNP2|H0TNP2_9BRAD:0.46644)0.000:0.07905)0.820:0.12875,tr|S4XW41|S4XW41_SORCE:0.36780)0.978:0.45905,(((tr|D0LG39|D0LG39_HALO1:0.47732,tr|D0LTI6|D0LTI6_HALO1:0.38174)0.906:0.16241,((tr|A0A1I4UQR1|A0A1I4UQR1_9ACTN:0.28257,tr|A0A124I3N8|A0A124I3N8_9ACTN:0.31693)0.988:0.34459,(((((tr|A0A2T0K315|A0A2T0K315_9ACTN:0.17491,(tr|A0A125Q1V3|A0A125Q1V3_9ACTN:0.06299,tr|A0A1C4U2I1|A0A1C4U2I1_9ACTN:0.12276)0.870:0.05521)0.983:0.14622,((tr|A0A1M7I9V1|A0A1M7I9V1_9ACTN:0.43352,tr|A0A2T0KBB2|A0A2T0KBB2_9ACTN:0.37448)0.468:0.12257,(tr|A0A1H9CDK7|A0A1H9CDK7_9PSEU:0.20687,(tr|A0A1Q8C479|A0A1Q8C479_9PSEU:0.26202,tr|W7SML4|W7SML4_9PSEU:0.23785)0.344:0.05561)0.958:0.11650)0.801:0.04891)0.244:0.05317,(tr|C7Q3L9|C7Q3L9_CATAD:0.37038,tr|A0A2P8HIC9|A0A2P8HIC9_9PSEU:0.48138)0.933:0.12560)0.670:0.07422,((tr|S9PJL1|S9PJL1_9DELT:0.01792,tr|A0A250J376|A0A250J376_9DELT:0.01286)0.983:0.17299,(tr|A0A1Q3HH93|A0A1Q3HH93_9DELT:0.04904,tr|A0A2T4VL49|A0A2T4VL49_9DELT:0.03041)0.851:0.08848)1.000:0.35337)0.636:0.10562,((tr|A0A1I6FDV1|A0A1I6FDV1_9PSEU:0.36833,(tr|A0A1M4EE79|A0A1M4EE79_9ACTN:0.84047,(tr|A0A0M8QYI9|A0A0M8QYI9_STRRM:0.01118,(tr|A0A0M8RS12|A0A0M8RS12_STRRM:0.00702,(tr|A0A0L8PJG2|A0A0L8PJG2_KITAU:0.0,tr|L8EUU1|L8EUU1_STRR1:0.0,tr|A0A0X3S8Q5|A0A0X3S8Q5_STRRM:0.0):0.00055)0.728:0.00355)0.969:0.35812)0.438:0.17510)0.918:0.13931,tr|I0I7Y3|I0I7Y3_CALAS:0.41803)0.659:0.04302)0.713:0.12197)0.927:0.17779)0.837:0.19176,(tr|A6G3B9|A6G3B9_9DELT:0.66529,(tr|A6G3C0|A6G3C0_9DELT:0.74370,(tr|A0A0C2CM96|A0A0C2CM96_9DELT:0.05096,tr|A6G3D6|A6G3D6_9DELT:0.02576)0.993:0.63149)0.744:0.11591)0.853:0.18150)0.972:0.47662)0.707:0.20584,((tr|A0A355ESI8|A0A355ESI8_9BACT:0.49852,(tr|A0A328I612|A0A328I612_9CYAN:0.22914,((tr|A0A1L6L5K2|A0A1L6L5K2_9DELT:0.27782,(tr|A0A150S6F3|A0A150S6F3_SORCE:0.09747,tr|A0A150RXV7|A0A150RXV7_SORCE:0.19822)0.965:0.17482)1.000:0.44858,((((((tr|A0A073CM17|A0A073CM17_PLAAG:0.03030,(tr|A0A2Z6CBN6|A0A2Z6CBN6_PLAAG:0.00485,tr|A0A1J1L8L7|A0A1J1L8L7_PLARU:0.01647)0.827:0.03193)0.977:0.09610,(tr|A0A349JLC7|A0A349JLC7_9CYAN:0.10415,(tr|A0A2T1F3V5|A0A2T1F3V5_9CYAN:0.03415,tr|A0A2T1FAX4|A0A2T1FAX4_9CYAN:0.00735)0.940:0.05024)0.249:0.03750)1.000:0.25570,(((((tr|A0A2T1FKH3|A0A2T1FKH3_9CHRO:0.17065,(tr|A0A1Z4Q1P8|A0A1Z4Q1P8_9CYAN:0.05619,((tr|A0A0C2QMP5|A0A0C2QMP5_9CYAN:0.07129,tr|A0A1D2P6F4|A0A1D2P6F4_9CYAN:0.04781)0.965:0.05398,tr|A0A1Z4IY90|A0A1Z4IY90_9CYAN:0.07537)0.829:0.02396)0.983:0.08085)0.336:0.03234,(tr|A0A0F5YK11|A0A0F5YK11_9CYAN:0.11336,tr|U7QI73|U7QI73_9CYAN:0.05766)0.993:0.09601)0.938:0.04973,(((tr|A0A1Z4Q1P5|A0A1Z4Q1P5_9CYAN:0.12413,(tr|A0A2T1FKH1|A0A2T1FKH1_9CHRO:0.12390,((tr|A0A252DI75|A0A252DI75_9NOSO:0.05156,tr|A0A367QWK3|A0A367QWK3_9NOSO:0.05350)0.992:0.06520,(tr|A0A1Z4PTE0|A0A1Z4PTE0_9CYAN:0.09657,(tr|A0A1Z4I6F1|A0A1Z4I6F1_9NOSO:0.01159,tr|A0A0S3PFA2|A0A0S3PFA2_9NOSO:0.01217)1.000:0.11305)0.113:0.02250)0.197:0.00117)0.998:0.15400)0.982:0.08988,(tr|A0A139XES8|A0A139XES8_9CYAN:0.18132,(tr|A0A2T1FE43|A0A2T1FE43_9CHRO:0.38270,tr|A0A1Z4I0M2|A0A1Z4I0M2_9NOSO:0.20999)0.627:0.07042)0.132:0.04039)0.112:0.01964,tr|A0YUL6|A0YUL6_LYNSP:0.40170)0.376:0.03431)0.889:0.03174,((tr|A0A1Z4KD22|A0A1Z4KD22_9CYAN:0.20732,tr|A0A1E5QF97|A0A1E5QF97_9CYAN:0.36791)0.335:0.01173,(tr|A0A139WQH9|A0A139WQH9_9CYAN:0.10244,tr|K9WQ08|K9WQ08_9CYAN:0.07789)0.983:0.09844)0.790:0.04619)0.629:0.02614,(((((tr|A0A2Z6C8R2|A0A2Z6C8R2_PLAAG:0.0,tr|A0A073CG07|A0A073CG07_PLAAG:0.0):0.06772,tr|A0A1J5G607|A0A1J5G607_9CYAN:0.04821)0.992:0.11546,(tr|A0A0C1R5G3|A0A0C1R5G3_9CYAN:0.17325,(tr|A0A355CL66|A0A355CL66_9CYAN:0.05679,tr|F5UAS7|F5UAS7_9CYAN:0.08461)0.966:0.08359)0.566:0.01634)0.876:0.04449,(((tr|A0A2T1D5F3|A0A2T1D5F3_9CYAN:0.17747,((tr|T2K0Q3|T2K0Q3_CROWT:0.0,tr|T2IUG5|T2IUG5_CROWT:0.0):0.31990,tr|A0A2T2W3M3|A0A2T2W3M3_9CYAN:0.21715)0.456:0.07052)0.910:0.10724,(tr|L8M1Y0|L8M1Y0_9CYAN:0.40863,tr|K9F4V8|K9F4V8_9CYAN:0.21120)0.822:0.06934)0.425:0.05815,tr|A0A1T4ZA94|A0A1T4ZA94_9CYAN:0.25071)0.564:0.05275)0.962:0.10260,(tr|A0A0C1Y028|A0A0C1Y028_9CYAN:0.03953,tr|A0A218QEP6|A0A218QEP6_9CYAN:0.00893)0.998:0.16868)0.979:0.10753)0.760:0.02897)0.808:0.02102,(tr|A0A2H6BN78|A0A2H6BN78_MICAE:0.00501,(tr|A0A1E4QDS5|A0A1E4QDS5_MICAE:0.00505,(tr|A8YMU3|A8YMU3_MICAE:0.0,tr|A0A1X9LFC8|A0A1X9LFC8_MICAE:0.0,tr|L8NUS1|L8NUS1_MICAE:0.0):0.00499)0.127:0.00055)1.000:0.25893)0.273:0.01703,(tr|A0YQ96|A0YQ96_LYNSP:0.32540,(tr|A0A0F5YBP2|A0A0F5YBP2_9CYAN:0.03813,tr|A0YUL1|A0YUL1_LYNSP:0.03189)0.977:0.14908)0.944:0.10756)0.846:0.04796,tr|A0A1Q7Y9W5|A0A1Q7Y9W5_9BACT:0.39356)0.627:0.05979)0.476:0.05674)0.907:0.16907)0.884:0.21760,(tr|A0A1G3PIN1|A0A1G3PIN1_9SPIR:1.09081,tr|A0A1Z4PTK0|A0A1Z4PTK0_9CYAN:0.63502)0.928:0.58842)0.459:0.23619)0.196:0.10871)0.829:0.12515,tr|A0A223NXI3|A0A223NXI3_9SPHI:0.76999)0.737:0.06078,((((tr|A0A1G9SZB4|A0A1G9SZB4_9BACT:0.34547,tr|A0A2T0S552|A0A2T0S552_9BACT:1.04307)0.401:0.17261,(((tr|A0A259HPE9|A0A259HPE9_9BACT:0.0,tr|A0A258LDH9|A0A258LDH9_9BACT:0.0,tr|A0A258YDF7|A0A258YDF7_9BACT:0.0):0.09276,tr|A0A257HX94|A0A257HX94_9BACT:0.08962)1.000:0.67717,tr|A0A1I5M9W4|A0A1I5M9W4_9BACT:0.63578)0.271:0.09242)0.864:0.11911,(((((tr|A0A1W9SPJ5|A0A1W9SPJ5_9BACT:0.73467,tr|M7N7K7|M7N7K7_9BACT:0.30405)0.567:0.08263,(((tr|A0A1Q7ZFD6|A0A1Q7ZFD6_9BACT:0.0,tr|A0A2V7SBE3|A0A2V7SBE3_9BACT:0.0,tr|A0A1Q7JBV9|A0A1Q7JBV9_9BACT:0.0):0.48341,tr|A0A150RP08|A0A150RP08_SORCE:0.76861)0.232:0.18625,tr|A0A355FA79|A0A355FA79_9BACT:0.50234)0.866:0.10880)0.782:0.05241,(tr|A0A2J6HKH7|A0A2J6HKH7_9BACT:0.41557,((tr|I3Z1Y5|I3Z1Y5_BELBD:0.25288,((tr|A0A2E2SIR9|A0A2E2SIR9_9BACT:0.30687,(((tr|A0A1U7DRZ5|A0A1U7DRZ5_9FLAO:0.05243,(tr|A0A1K2IKR1|A0A1K2IKR1_9FLAO:0.18628,tr|K4IRS8|K4IRS8_PSYTT:0.20048)0.765:0.05356)0.999:0.15542,((tr|A0A2E2EPA6|A0A2E2EPA6_9FLAO:0.06889,(tr|A0A368MHW8|A0A368MHW8_9FLAO:0.15538,(tr|A0A1G7YWZ2|A0A1G7YWZ2_9FLAO:0.06955,tr|A0A024FDM1|A0A024FDM1_9FLAO:0.06270)0.397:0.01498)0.848:0.02487)0.427:0.04448,((tr|A0A2G1VNR2|A0A2G1VNR2_9FLAO:0.04735,(tr|A0A2D9E516|A0A2D9E516_9FLAO:0.00055,tr|A3XPT3|A3XPT3_LEEBM:0.00444)0.994:0.12521)0.995:0.14030,tr|A0A1B8TT73|A0A1B8TT73_9FLAO:0.32980)0.851:0.04912)0.327:0.03187)0.780:0.04006,(((tr|A0A2E8DH16|A0A2E8DH16_9FLAO:0.0,tr|A0A1I5C4G8|A0A1I5C4G8_9FLAO:0.0):0.00245,tr|A0A1A7QRN0|A0A1A7QRN0_9FLAO:0.05437)0.999:0.14900,(tr|A0A1I3H5E1|A0A1I3H5E1_9SPHI:0.24055,(tr|A0A238XWW6|A0A238XWW6_9FLAO:0.09941,tr|A0A1M5HXS7|A0A1M5HXS7_9FLAO:0.10495)0.973:0.10454)0.816:0.02863)0.248:0.03037)0.690:0.06361)0.699:0.03128,(tr|A0A1G5CAY5|A0A1G5CAY5_9FLAO:0.24716,tr|A0A0Q0X7D4|A0A0Q0X7D4_9FLAO:0.26015)0.988:0.18809)0.598:0.05495)0.952:0.13374,(tr|A0A1V6I491|A0A1V6I491_9BACT:0.15968,tr|A0A2N5YPT9|A0A2N5YPT9_9BACT:0.09216)0.999:0.32077)0.968:0.15141)0.857:0.08127)0.302:0.00885,((tr|A0A1V5GBX2|A0A1V5GBX2_9BACT:0.38840,tr|C7PTB3|C7PTB3_CHIPD:0.45439)0.989:0.29016,(tr|A0A1M3GN14|A0A1M3GN14_9SPHI:0.43393,(tr|A0A1Q3WHR4|A0A1Q3WHR4_9BACT:0.16765,tr|A0A368JIL3|A0A368JIL3_9BACT:0.14059)0.992:0.30993)0.660:0.10243)0.881:0.08037)0.820:0.05265,((((tr|R5RSV9|R5RSV9_9BACE:0.32194,(((tr|A0A1H8PVX8|A0A1H8PVX8_9BACE:0.00566,tr|A0A139KC81|A0A139KC81_BACT4:0.01871)0.925:0.08294,(tr|A0A373G0J1|A0A373G0J1_9BACE:0.00473,((tr|A0A372YWG3|A0A372YWG3_9BACE:0.0,tr|A0A0J9FZA6|A0A0J9FZA6_9BACE:0.0):0.00585,(tr|I9JHU5|I9JHU5_9BACE:0.0,tr|A0A1Y4VCZ7|A0A1Y4VCZ7_9BACE:0.0):0.00594)0.866:0.01303)0.705:0.04706)0.994:0.32963,(tr|A0A1Q6GI63|A0A1Q6GI63_9BACE:0.21024,(tr|A0A264Y4W0|A0A264Y4W0_9BACT:0.14890,(tr|A0A255TV62|A0A255TV62_9BACT:0.11253,(tr|R5M601|R5M601_9BACT:0.11676,tr|I8YN96|I8YN96_BACOV:0.08362)0.994:0.16049)0.563:0.05121)0.976:0.17729)0.861:0.13163)0.985:0.29354)0.918:0.15051,(tr|A0A1Q6EFM6|A0A1Q6EFM6_9BACT:0.56250,(tr|R6W9J1|R6W9J1_9BACT:0.46516,((tr|A0A355XT83|A0A355XT83_9BACT:0.25273,tr|R6A183|R6A183_9BACT:0.25981)0.961:0.19909,(tr|A0A1Q6EHV5|A0A1Q6EHV5_9BACT:0.68842,tr|A0A1G7WA47|A0A1G7WA47_9BACT:0.42308)0.866:0.15510)0.232:0.07416)0.750:0.08770)0.532:0.09818)0.911:0.13460,((tr|R6EW33|R6EW33_9BACT:0.71658,((tr|A0A355XKP0|A0A355XKP0_9BACT:0.00053,(tr|A0A073I9V6|A0A073I9V6_9PORP:0.0,tr|A0A1Y4ILT0|A0A1Y4ILT0_9BACT:0.0):0.00055)1.000:0.49511,(tr|K9DRH5|K9DRH5_9BACE:0.11839,(tr|E5WTP6|E5WTP6_9BACE:0.0,tr|A0A380YMK5|A0A380YMK5_9BACE:0.0):0.08867)0.977:0.23763)0.583:0.10978)0.675:0.02456,((tr|A0A374PRE6|A0A374PRE6_BACOV:0.0,tr|F7LAD1|F7LAD1_BACOV:0.0):0.33563,(((tr|A0A1C5ZLH7|A0A1C5ZLH7_9BACE:0.0,tr|A0A0P0GCZ8|A0A0P0GCZ8_9BACE:0.0):0.10257,(tr|A0A1M6KJ93|A0A1M6KJ93_9BACE:0.00055,tr|A0A1Q6G619|A0A1Q6G619_9BACE:0.01258)0.964:0.10379)0.967:0.16973,((tr|A0A1C5Y5I5|A0A1C5Y5I5_9BACE:0.16098,tr|B5D1Y0|B5D1Y0_BACPM:0.12918)0.990:0.25079,(tr|R6DZD5|R6DZD5_9BACE:0.23937,(tr|A0A1C5N5I6|A0A1C5N5I6_9BACE:0.00595,tr|K5CQY4|K5CQY4_9BACE:0.01207)0.997:0.29565)0.943:0.13402)0.367:0.06707)0.993:0.24295)0.853:0.06257)0.935:0.10957)0.381:0.04008,tr|A0A344THQ9|A0A344THQ9_9BACT:0.88868)0.000:0.15250)0.637:0.08404)0.936:0.24240,tr|A0A0V2F846|A0A0V2F846_CAUVI:1.42190)0.656:0.05412)0.048:0.04085,(((tr|A0A1F5VDL7|A0A1F5VDL7_9BACT:0.63254,((tr|A0A1M4EER5|A0A1M4EER5_9ACTN:1.80197,tr|A0A2L1S3D4|A0A2L1S3D4_9RHIZ:0.41182)0.825:0.31306,(((tr|A0A2Z6HTV4|A0A2Z6HTV4_9RHIZ:0.36552,(tr|A0A2S9Q3Z0|A0A2S9Q3Z0_9RHIZ:1.00478,(tr|A0A258GE05|A0A258GE05_9RHOB:0.35305,tr|A0A017HST0|A0A017HST0_9RHOB:0.45499)0.994:0.51532)0.167:0.06248)0.947:0.22205,((tr|Q2RW27|Q2RW27_RHORT:0.59298,tr|A0A1G7AB48|A0A1G7AB48_9PROT:0.35421)0.953:0.21148,((tr|A0A2W4RF74|A0A2W4RF74_9GAMM:0.58229,(tr|A0A0T7HFQ2|A0A0T7HFQ2_RHIGA:0.12081,(((tr|A0A246T268|A0A246T268_9RHIZ:0.01893,((((((tr|A0A2A6GSH7|A0A2A6GSH7_9RHIZ:0.01867,(tr|A0A2A6I049|A0A2A6I049_9RHIZ:0.00864,(tr|A0A1W6KX17|A0A1W6KX17_9RHIZ:0.00929,tr|A0A2A6JG15|A0A2A6JG15_9RHIZ:0.00803)0.427:0.00594)0.775:0.00933)0.793:0.00579,(tr|A0A179BVQ5|A0A179BVQ5_RHILE:0.00055,tr|A0A2K9ZFS6|A0A2K9ZFS6_RHILE:0.00614)0.543:0.00054)0.838:0.00574,((tr|A0A2Z4YUC9|A0A2Z4YUC9_RHILE:0.00612,tr|A0A1Q8HGT1|A0A1Q8HGT1_RHILV:0.01227)0.805:0.00613,(tr|C6B808|C6B808_RHILS:0.00055,(tr|A0A2L1CT28|A0A2L1CT28_RHILV:0.0,tr|A0A1S9GIQ9|A0A1S9GIQ9_RHILV:0.0):0.00617)0.000:0.00055)0.994:0.00054)0.313:0.00578,((tr|Q1M5E7|Q1M5E7_RHIL3:0.0,tr|J0VCD7|J0VCD7_RHIL1:0.0):0.00054,(tr|A0A2A6KDL2|A0A2A6KDL2_9RHIZ:0.0,tr|J0VZ36|J0VZ36_RHILT:0.0):0.02500)0.903:0.00053)0.828:0.00572,((tr|A0A1S9GCA5|A0A1S9GCA5_9RHIZ:0.00609,tr|W0INW5|W0INW5_RHILT:0.01861)0.805:0.00618,((tr|A0A1L3ZLI0|A0A1L3ZLI0_RHILE:0.00611,(tr|A0A1B1CLK2|A0A1B1CLK2_RHILE:0.00612,tr|A0A222U697|A0A222U697_RHILV:0.00611)0.000:0.00055)0.761:0.00610,tr|A0A198YI45|A0A198YI45_9RHIZ:0.01849)0.000:0.00053)0.875:0.00054)0.816:0.00582,tr|A0A154IAU7|A0A154IAU7_RHILE:0.00055)0.790:0.00647)0.738:0.00587,(((tr|J0D015|J0D015_RHILT:0.00600,tr|J4TDC4|J4TDC4_9RHIZ:0.01217)0.000:0.00054,((tr|A0A2A6ID77|A0A2A6ID77_9RHIZ:0.00054,(tr|A0A1S1P9D5|A0A1S1P9D5_9RHIZ:0.00055,tr|A0A235AKH7|A0A235AKH7_9RHIZ:0.02408)0.914:0.01176)0.406:0.00587,(tr|B6A490|B6A490_RHILW:0.00054,tr|J0GVK9|J0GVK9_RHILT:0.00618)0.188:0.00054)0.732:0.00581)0.419:0.00055,tr|A0A0N1DMT2|A0A0N1DMT2_9RHIZ:0.00054)0.853:0.01107)0.867:0.01226,((tr|A0A246SA92|A0A246SA92_9RHIZ:0.01230,tr|A0A2A6K2R3|A0A2A6K2R3_9RHIZ:0.00055)0.901:0.01269,(tr|K0W6U3|K0W6U3_9RHIZ:0.02177,((tr|A0A192M686|A0A192M686_9RHIZ:0.00054,(tr|A0A246DM60|A0A246DM60_9RHIZ:0.00576,tr|Q2K0C3|Q2K0C3_RHIEC:0.00053)0.861:0.00576)0.820:0.00833,(tr|A0A1W6Q1C2|A0A1W6Q1C2_9RHIZ:0.00576,(tr|A0A2A6KZ28|A0A2A6KZ28_9RHIZ:0.00055,tr|S5S4B4|S5S4B4_RHIET:0.01154)0.000:0.00054)0.798:0.00377)0.923:0.02306)0.858:0.01242)0.768:0.00552)0.966:0.14830)0.998:0.46386)0.819:0.16207,(tr|A0A2U1VYC8|A0A2U1VYC8_9PROT:0.52466,((((tr|A0A1A9FZC2|A0A1A9FZC2_9RHIZ:0.02135,tr|A0A021X466|A0A021X466_9RHIZ:0.02075)0.440:0.02607,(tr|A0A372NC98|A0A372NC98_9RHIZ:0.04865,tr|A0A1B3MFM7|A0A1B3MFM7_9RHIZ:0.01934)0.898:0.05080)0.993:0.17414,(((tr|A0A1C7NZ80|A0A1C7NZ80_9RHIZ:0.05682,(tr|A0A0Q7P3L5|A0A0Q7P3L5_9RHIZ:0.04762,tr|A0A0Q6RYY7|A0A0Q6RYY7_9RHIZ:0.04340)0.915:0.03535)0.737:0.03454,(tr|A0A0Q6FN19|A0A0Q6FN19_9RHIZ:0.04188,tr|A0A0Q6SNE1|A0A0Q6SNE1_9RHIZ:0.13788)0.215:0.02607)0.946:0.06908,(tr|A0A1L8PD15|A0A1L8PD15_9RHIZ:0.16638,(tr|A0A1N6P7S8|A0A1N6P7S8_9RHIZ:0.19191,((tr|A0A1V3RFL5|A0A1V3RFL5_9RHIZ:0.09726,(tr|A0A2T3D3X5|A0A2T3D3X5_9RHIZ:0.03018,tr|A0A0L8C683|A0A0L8C683_ENSAD:0.07787)0.587:0.01523)0.980:0.10637,(((tr|A0A2V4WI70|A0A2V4WI70_ENSAD:0.0,tr|A0A1G9Q132|A0A1G9Q132_9RHIZ:0.0):0.00055,((tr|A0A0T6Y0T9|A0A0T6Y0T9_9RHIZ:0.0,tr|A0A226CHV0|A0A226CHV0_9RHIZ:0.0):0.00055,tr|A0A0T6YIG5|A0A0T6YIG5_9RHIZ:0.00574)0.000:0.00054)0.997:0.14027,(tr|A0A1C0SBR7|A0A1C0SBR7_9RHIZ:0.11690,(tr|A0A1G5W5H6|A0A1G5W5H6_9RHIZ:0.01145,((tr|A0A0Q9D1Q1|A0A0Q9D1Q1_9RHIZ:0.0,tr|A0A2V4YZU4|A0A2V4YZU4_9RHIZ:0.0):0.00055,tr|A0A0T6YS23|A0A0T6YS23_9RHIZ:0.00571)0.786:0.00053)0.992:0.11117)0.852:0.04436)0.983:0.09401)0.972:0.10757)0.901:0.06083)0.807:0.03014)0.964:0.10755)0.840:0.06810,(tr|A0A1M2YJ99|A0A1M2YJ99_9RHIZ:0.00055,tr|A0A2U2DPT0|A0A2U2DPT0_9RHIZ:0.00568)0.996:0.22037)0.991:0.26700)0.766:0.08798)0.892:0.11365)0.708:0.05827)0.462:0.04974,(((tr|A0A1F9NRJ3|A0A1F9NRJ3_9DELT:0.57876,(((tr|A0A1G0KXR6|A0A1G0KXR6_9GAMM:0.39209,tr|A0A2N7GEU1|A0A2N7GEU1_9VIBR:0.76914)0.107:0.08060,(tr|A0A0M1JI69|A0A0M1JI69_9GAMM:0.41268,tr|A0A0M1JA93|A0A0M1JA93_9GAMM:0.45086)0.839:0.11718)0.810:0.05965,((tr|A0A1W9LRL3|A0A1W9LRL3_9DELT:0.25767,(tr|A0A1W1H4V3|A0A1W1H4V3_9DELT:0.76768,tr|K0NIB6|K0NIB6_DESTT:0.36908)0.810:0.11228)0.902:0.16589,tr|F0JJL7|F0JJL7_DESDE:0.43216)0.914:0.13996)0.920:0.17924)0.949:0.25199,(tr|A0A2G6ILT3|A0A2G6ILT3_9RHOB:0.60035,tr|A0A1X7N3C9|A0A1X7N3C9_AZOLI:0.38180)0.766:0.17995)0.196:0.05836,((tr|A0A1W9LAX3|A0A1W9LAX3_9GAMM:0.29244,(tr|A0A1W9W444|A0A1W9W444_9GAMM:0.36757,(tr|A0A1W9WIF3|A0A1W9WIF3_9GAMM:0.25683,(tr|A0A0A6P4X3|A0A0A6P4X3_9GAMM:0.09691,tr|A0A176S3R4|A0A176S3R4_9GAMM:0.12396)0.979:0.16529)0.887:0.10199)0.932:0.12636)0.969:0.28411,(tr|A0NXT9|A0NXT9_LABAI:0.01960,(tr|U7FLH7|U7FLH7_9RHOB:0.01177,tr|A0A0M6Y4U9|A0A0M6Y4U9_9RHOB:0.00055)0.909:0.07905)1.000:0.66008)0.795:0.08790)0.852:0.08133)0.852:0.06784)0.901:0.12086)0.939:0.12947,((tr|A0A031K3D0|A0A031K3D0_9SPHN:0.83428,((tr|A0A1G4S246|A0A1G4S246_9RHIZ:0.28120,((tr|A0A177NN09|A0A177NN09_9GAMM:0.01119,(tr|A0A291IN58|A0A291IN58_9GAMM:0.0,tr|A0A172UC52|A0A172UC52_9GAMM:0.0):0.00055)0.993:0.29575,(((tr|A0A1H9KCG3|A0A1H9KCG3_9PROT:0.02917,(tr|A0A1H8G9X6|A0A1H8G9X6_9PROT:0.04602,tr|A0A1H9Y3W9|A0A1H9Y3W9_9PROT:0.00054)0.888:0.07144)0.995:0.18485,(tr|A0A1W1I379|A0A1W1I379_9BACT:0.34624,tr|A0A355FAI4|A0A355FAI4_9BACT:0.48677)0.797:0.09069)0.673:0.06359,(tr|S7U1H6|S7U1H6_DESML:0.14358,(tr|A0A348UTQ8|A0A348UTQ8_9DELT:0.00862,tr|A0A357YYB6|A0A357YYB6_9DELT:0.00384)0.988:0.12635)0.973:0.13605)0.831:0.08168)0.974:0.29163)0.987:0.35735,(tr|A0A1W9M3Z4|A0A1W9M3Z4_9DELT:0.32664,tr|A0A1W9LRB0|A0A1W9LRB0_9DELT:0.27954)1.000:0.85094)0.701:0.02966)0.876:0.17730,(((((((tr|A0A0M8K967|A0A0M8K967_9CHLR:0.32233,(tr|A0A1W1H617|A0A1W1H617_9DELT:0.87336,(tr|A0A0C1UGB7|A0A0C1UGB7_9CYAN:0.15075,tr|A0A1Q7RH24|A0A1Q7RH24_9CHLR:0.23889)0.942:0.23961)0.859:0.17218)0.732:0.08721,(tr|A0A356RE87|A0A356RE87_9BACT:0.34626,(tr|A0A2V8RRE5|A0A2V8RRE5_9BACT:0.10101,tr|A0A2V8SR87|A0A2V8SR87_9BACT:0.14983)0.999:0.43953)0.901:0.12538)0.110:0.10870,((tr|A0A2E7RGC1|A0A2E7RGC1_9BACT:0.28802,tr|A0A353FJM4|A0A353FJM4_9BACT:0.26627)0.945:0.25509,(tr|F0JJM0|F0JJM0_DESDE:0.43625,((tr|A0A2N6FUW0|A0A2N6FUW0_9DELT:0.24768,(tr|A0A1H5YRL9|A0A1H5YRL9_9GAMM:0.48698,tr|A0A2N6FF61|A0A2N6FF61_9DELT:0.27785)0.452:0.11774)0.858:0.09671,((((tr|A0A1W9WP68|A0A1W9WP68_9GAMM:0.10374,(tr|A0A1W9WHS0|A0A1W9WHS0_9GAMM:0.08258,tr|A0A1W9W8T9|A0A1W9W8T9_9GAMM:0.13682)0.609:0.03157)0.941:0.05861,(((tr|A0A0A6PF14|A0A0A6PF14_9GAMM:0.14607,(tr|A0A1W9WUA3|A0A1W9WUA3_9GAMM:0.07836,(tr|A0A0A6RPH2|A0A0A6RPH2_9GAMM:0.0,tr|A0A0A6PHJ1|A0A0A6PHJ1_9GAMM:0.0):0.15047)0.956:0.07910)0.687:0.03396,tr|A0A1W9WTT0|A0A1W9WTT0_9GAMM:0.14224)0.815:0.05122,tr|A7BSS4|A7BSS4_9GAMM:0.30936)0.940:0.07767)0.677:0.05848,((tr|A0A0A6NZY9|A0A0A6NZY9_9GAMM:0.00054,tr|A0A176S699|A0A176S699_9GAMM:0.00055)0.994:0.11528,(tr|A0A176RSK7|A0A176RSK7_9GAMM:0.10682,((tr|A0A176S3J7|A0A176S3J7_9GAMM:0.0,tr|A0A0A6RJJ7|A0A0A6RJJ7_9GAMM:0.0):0.08403,tr|A0A0A6P3Q7|A0A0A6P3Q7_9GAMM:0.05086)0.995:0.15993)0.124:0.05231)0.830:0.03483)0.993:0.17512,(((tr|A0A1W9WHS5|A0A1W9WHS5_9GAMM:0.22588,tr|A0A176S3X7|A0A176S3X7_9GAMM:0.40363)0.948:0.16378,tr|A0A149PPW0|A0A149PPW0_9BURK:0.39461)0.612:0.05116,(tr|A0A328ZYZ8|A0A328ZYZ8_9PROT:0.35294,(tr|A0A1H8BCP9|A0A1H8BCP9_9PROT:0.00514,tr|A0A1I0CXR7|A0A1I0CXR7_9PROT:0.00054)0.887:0.11792)1.000:0.42460)0.806:0.04833)0.677:0.08224)0.792:0.07311)0.998:0.32811)0.902:0.10856)0.629:0.03722,((tr|A0A2E0X1C0|A0A2E0X1C0_9PLAN:0.26597,(tr|A0A356A867|A0A356A867_9PLAN:0.35642,tr|L0DGN4|L0DGN4_SINAD:0.21239)0.796:0.18535)0.999:0.46036,((tr|A0A271IV88|A0A271IV88_9BACT:0.30634,(tr|A0A315XF02|A0A315XF02_9EURY:0.22931,((tr|A0A1Z4M7R2|A0A1Z4M7R2_MICDP:0.0,tr|A0A0D6KSS1|A0A0D6KSS1_9CYAN:0.0):0.11603,tr|A0A0C2KRN8|A0A0C2KRN8_9CYAN:0.02496)0.967:0.17183)0.982:0.17708)0.109:0.05047,((tr|A0A148KKN4|A0A148KKN4_9ALTE:0.41561,(tr|A0A2G2KRT2|A0A2G2KRT2_9GAMM:0.04026,(tr|A0A2A4W2K3|A0A2A4W2K3_9GAMM:0.04714,tr|A0A2N1DCF6|A0A2N1DCF6_9ALTE:0.06139)0.931:0.06247)0.993:0.36289)0.971:0.30014,tr|A0A355ETJ2|A0A355ETJ2_9BACT:0.48247)0.811:0.09933)0.918:0.17748)0.888:0.19790)0.419:0.07703,(tr|A0A1F4Y888|A0A1F4Y888_9BACT:0.21374,tr|A0A1W1I854|A0A1W1I854_9BACT:0.34562)0.994:0.27614)0.706:0.06585,((((tr|A0A257EJY5|A0A257EJY5_9PROT:0.47183,(((tr|A0A0T2QIC5|A0A0T2QIC5_9SPHN:0.04691,(tr|A0A1N6D2E3|A0A1N6D2E3_9SPHN:0.31208,tr|A0A2H0HTQ0|A0A2H0HTQ0_9GAMM:0.20609)0.377:0.07169)0.999:0.30709,((tr|A0A255YEX3|A0A255YEX3_9SPHN:0.0,tr|A0A1Y2Q8A7|A0A1Y2Q8A7_9SPHN:0.0):0.31721,(tr|A0A2W4UPK2|A0A2W4UPK2_9PROT:0.25097,(tr|A0A258VKD4|A0A258VKD4_9SPHN:0.01494,tr|A0A258JEP3|A0A258JEP3_9SPHN:0.01557)1.000:0.29601)0.273:0.07146)0.981:0.21301)0.915:0.13929,tr|A0A0N1LJ63|A0A0N1LJ63_9PROT:0.44934)0.280:0.06630)1.000:0.42409,(tr|A0A0Q5X3S4|A0A0Q5X3S4_9RHIZ:0.32416,tr|C6BB53|C6BB53_RHILS:0.37121)0.983:0.32228)0.897:0.14400,((tr|A0A344TGG6|A0A344TGG6_9BACT:0.91490,(tr|A0A0Q5TXN7|A0A0Q5TXN7_9SPHI:0.18186,(tr|W6TNI4|W6TNI4_9SPHI:0.32622,(tr|A0A2T5Z509|A0A2T5Z509_9SPHI:0.06101,tr|A0A317EQE3|A0A317EQE3_9SPHI:0.12965)0.994:0.22198)0.351:0.12031)0.993:0.58585)0.478:0.20669,(((((tr|A0A024YHQ1|A0A024YHQ1_9ACTN:0.29150,(((tr|A0A0S2P3U3|A0A0S2P3U3_STRHL:0.17426,(tr|A0A101Q209|A0A101Q209_STRAT:0.01958,tr|A0A285CBQ3|A0A285CBQ3_9ACTN:0.00870)1.000:0.20998)0.573:0.05858,(tr|D5SKU1|D5SKU1_STRC2:0.0,tr|B5GMN0|B5GMN0_STRC2:0.0):0.18152)0.226:0.03440,(tr|A0A2N9B3W9|A0A2N9B3W9_STRCX:0.05812,(tr|D9X452|D9X452_STRVT:0.05976,(tr|A0A2Z5KB37|A0A2Z5KB37_9ACTN:0.02072,tr|A0A066YBJ9|A0A066YBJ9_9ACTN:0.02064)0.922:0.02632)0.865:0.01791)0.892:0.04623)0.966:0.14578)0.937:0.10628,(((((tr|A0A1C4PQH1|A0A1C4PQH1_9ACTN:0.0,tr|A0A1C4IQ88|A0A1C4IQ88_9ACTN:0.0):0.00055,tr|A0A0S1URL9|A0A0S1URL9_9ACTN:0.00683)0.000:0.00055,(tr|A0A1C4R6D9|A0A1C4R6D9_9ACTN:0.01377,((tr|A0A2M9SSQ1|A0A2M9SSQ1_9ACTN:0.0,tr|A0A0X3WRC5|A0A0X3WRC5_STRGR:0.0,tr|A0A2S2FN09|A0A2S2FN09_9ACTN:0.0,tr|A0A126YCE3|A0A126YCE3_9ACTN:0.0):0.00055,tr|D6B2J2|D6B2J2_9ACTN:0.00681)0.000:0.00054)0.838:0.00679)0.752:0.00860,(tr|A0A0H0ZWV7|A0A0H0ZWV7_9ACTN:0.03174,tr|A0A2N3JW28|A0A2N3JW28_9ACTN:0.02657)0.355:0.01719)1.000:0.53299,(((tr|A0A0Q7UJQ9|A0A0Q7UJQ9_9ACTN:0.0,tr|A0A0Q7KCQ1|A0A0Q7KCQ1_9ACTN:0.0):0.26745,tr|A0A0C2BH81|A0A0C2BH81_9ACTN:0.17619)0.971:0.13382,(((((tr|A0A209BV97|A0A209BV97_9ACTN:0.10704,tr|M3E6G4|M3E6G4_9ACTN:0.07033)0.911:0.06709,(tr|A0A1Z1WID0|A0A1Z1WID0_9ACTN:0.19297,(tr|A0A2U2ZZN4|A0A2U2ZZN4_9ACTN:0.09552,tr|A0A285C9G9|A0A285C9G9_9ACTN:0.05895)0.990:0.14685)0.752:0.05958)0.945:0.10377,(tr|Q82I86|Q82I86_STRAW:0.22686,((((tr|A0A101NIZ3|A0A101NIZ3_9ACTN:0.05099,(tr|A0A233SRN4|A0A233SRN4_9ACTN:0.00707,(tr|A0A2N3TWR6|A0A2N3TWR6_9ACTN:0.00644,tr|A0A286FLP1|A0A286FLP1_9ACTN:0.00650)0.775:0.00589)0.814:0.02685)0.876:0.03694,tr|A0A1J4NVH1|A0A1J4NVH1_9ACTN:0.20487)0.680:0.02468,tr|A0A124I495|A0A124I495_9ACTN:0.06961)0.838:0.03360,(tr|A0A1B1ARI7|A0A1B1ARI7_9ACTN:0.05763,tr|S5UWA4|S5UWA4_STRC3:0.06768)0.710:0.01464)0.963:0.08960)0.976:0.09487)0.844:0.05025,(tr|A0A1Q4V875|A0A1Q4V875_9ACTN:0.02860,tr|A0A1C6LS43|A0A1C6LS43_9ACTN:0.01255)0.999:0.19139)0.903:0.07594,(tr|A0A124ED75|A0A124ED75_9ACTN:0.24723,(((tr|A0A346CDT5|A0A346CDT5_9ACTN:0.28730,tr|A0A2T7SQV3|A0A2T7SQV3_9ACTN:0.31625)0.971:0.15150,((tr|A0A1Q5ANA0|A0A1Q5ANA0_9ACTN:0.0,tr|A0A1Q4Y0G5|A0A1Q4Y0G5_9ACTN:0.0):0.00053,(tr|A0A2M9KLD7|A0A2M9KLD7_9ACTN:0.00697,tr|A0A0G3UVX5|A0A0G3UVX5_9ACTN:0.00699)0.764:0.00695)0.991:0.16570)0.547:0.06623,tr|A0A2N3W101|A0A2N3W101_9ACTN:0.21276)0.878:0.07801)0.868:0.06378)0.774:0.07679)0.866:0.07450)0.912:0.11266)0.996:0.21627,((tr|A0A2T0KLZ5|A0A2T0KLZ5_9ACTN:0.45840,(tr|A0A238YNI3|A0A238YNI3_9ACTN:0.28414,(tr|A0A2T0K323|A0A2T0K323_9ACTN:0.09905,tr|A0A0A6X5J3|A0A0A6X5J3_ACTUT:0.09665)0.996:0.20646)0.934:0.13732)0.491:0.06827,(((((tr|A0A0A6UU74|A0A0A6UU74_ACTUT:0.22980,tr|A0A285JZW7|A0A285JZW7_9ACTN:0.21611)0.973:0.13812,tr|A0A1M7R0U6|A0A1M7R0U6_9ACTN:0.32114)0.096:0.03823,tr|A0A101T1W4|A0A101T1W4_9ACTN:0.33098)0.662:0.03645,tr|A0A239AXM4|A0A239AXM4_9ACTN:0.32159)0.890:0.05867,(tr|U5VYF5|U5VYF5_9ACTN:0.50220,((tr|F4F3Q5|F4F3Q5_VERMA:0.33613,(tr|A0A246RIE6|A0A246RIE6_9ACTN:0.16746,(tr|A0A1S8XXZ6|A0A1S8XXZ6_9ACTN:0.00674,(tr|A0A0D0X812|A0A0D0X812_9ACTN:0.00684,tr|A0A1C4U049|A0A1C4U049_9ACTN:0.00680)0.759:0.00700)0.976:0.10511)0.763:0.09961)0.036:0.06607,(tr|A0A0A6USH7|A0A0A6USH7_ACTUT:0.24846,(tr|A0A1G7XCR1|A0A1G7XCR1_9PSEU:0.27193,(tr|A0A1E5PHY1|A0A1E5PHY1_9ACTN:0.00744,(tr|A0A0L0JIV6|A0A0L0JIV6_9ACTN:0.00055,tr|A0A286E381|A0A286E381_9ACTN:0.00055)0.980:0.08970)0.993:0.22748)0.977:0.20341)0.996:0.24831)0.209:0.02745)0.398:0.01692)0.693:0.03450)0.869:0.05157)0.992:0.22200,(((((((((tr|A0A0C1LLQ4|A0A0C1LLQ4_9BACT:0.22662,((tr|A0A317LQV1|A0A317LQV1_9BACT:0.02701,(tr|A0A1G8AKC5|A0A1G8AKC5_CHIFI:0.00872,(tr|A0A1M7P8Z5|A0A1M7P8Z5_9BACT:0.01746,tr|A0A2P8FPX3|A0A2P8FPX3_9BACT:0.01742)0.611:0.00299)0.930:0.03318)0.985:0.12242,(tr|A0A1I5KE20|A0A1I5KE20_9BACT:0.01733,tr|C7PLI7|C7PLI7_CHIPD:0.05231)0.904:0.07943)0.981:0.16228)0.751:0.08633,tr|A0A286GSK0|A0A286GSK0_9BACT:0.07062)0.676:0.07570,tr|A0A327NT53|A0A327NT53_9BACT:0.17334)0.986:0.20505,(((tr|A0A368JX75|A0A368JX75_9BACT:0.29595,(((tr|A0A344TGG2|A0A344TGG2_9BACT:0.00931,tr|A0A369ICQ4|A0A369ICQ4_9BACT:0.00153)0.972:0.16403,(tr|A0A1Q3PQK6|A0A1Q3PQK6_9BACT:0.11503,(tr|A0A2P8GBK8|A0A2P8GBK8_9BACT:0.04401,(tr|A0A1H7AAT3|A0A1H7AAT3_9BACT:0.06251,tr|A0A1G7PV97|A0A1G7PV97_9BACT:0.07108)0.459:0.01555)0.418:0.02314)0.997:0.22149)0.986:0.20761,tr|A0A172TU48|A0A172TU48_9BACT:0.39773)0.114:0.06573)0.319:0.06854,((tr|A0A1V2AVW1|A0A1V2AVW1_9BACT:0.29518,tr|A0A163CKF9|A0A163CKF9_9FLAO:0.84697)0.466:0.10771,tr|A0A098S3Y1|A0A098S3Y1_9BACT:0.56526)0.289:0.13697)0.431:0.10552,tr|A0A349DLC2|A0A349DLC2_9BACT:0.59376)0.637:0.08159)0.802:0.07024,(tr|A0A2K8Z1D6|A0A2K8Z1D6_9BACT:0.20526,(tr|A0A368JRB9|A0A368JRB9_9BACT:0.33410,tr|I2GJY3|I2GJY3_9BACT:0.21735)0.288:0.04991)0.973:0.20390)0.959:0.18376,tr|A0A2D0NII9|A0A2D0NII9_9BACT:0.34446)0.971:0.26097,tr|F4KY07|F4KY07_HALH1:0.83852)0.683:0.06743,(((((tr|A0A1Z4IQE6|A0A1Z4IQE6_9CYAN:0.44009,((tr|B4VID0|B4VID0_9CYAN:0.26376,tr|A3IUT9|A3IUT9_9CYAN:0.32323)0.925:0.06806,(((((tr|A0A1Z4UAN1|A0A1Z4UAN1_9CYAN:0.0,tr|A0A1Z4N276|A0A1Z4N276_9CYAN:0.0):0.07458,(tr|A0A139XC69|A0A139XC69_9CYAN:0.01567,(tr|A0A139WSI8|A0A139WSI8_9CYAN:0.07112,tr|A0A0C1NCV5|A0A0C1NCV5_9CYAN:0.04393)0.056:0.01034)0.949:0.05661)0.977:0.09565,((tr|A0A0P7ZQG3|A0A0P7ZQG3_9CYAN:0.61337,((tr|K9QBU8|K9QBU8_9NOSO:0.10865,(tr|A0A139X7Y9|A0A139X7Y9_9CYAN:0.06393,tr|A0A0C1R7K1|A0A0C1R7K1_9CYAN:0.01749)0.998:0.11919)0.837:0.03232,(tr|A0A0V7ZLW2|A0A0V7ZLW2_9CYAN:0.16432,(tr|A0A2H2XJQ5|A0A2H2XJQ5_9CYAN:0.0,tr|A0A1Z4SI92|A0A1Z4SI92_9CYAN:0.0):0.35491)0.827:0.05467)0.917:0.11224)0.058:0.05496,tr|A0A2P8W8K5|A0A2P8W8K5_9CYAN:0.59404)0.772:0.03705)0.957:0.08087,((tr|A0A139X8C8|A0A139X8C8_9CYAN:0.06552,tr|A0A0C1N2Z2|A0A0C1N2Z2_9CYAN:0.00055)1.000:0.23374,(((tr|A0A1Z4U242|A0A1Z4U242_9CYAN:0.0,tr|A0A1Z4MRX5|A0A1Z4MRX5_9CYAN:0.0):0.02734,(tr|A0A1Z4GSE6|A0A1Z4GSE6_9CYAN:0.01913,(tr|A0A1Z4MCS5|A0A1Z4MCS5_MICDP:0.0,tr|A0A0D6KXG7|A0A0D6KXG7_9CYAN:0.0):0.02677)0.815:0.01802)1.000:0.22873,((((tr|A0A0C1U782|A0A0C1U782_9CYAN:0.01923,tr|A0A218QCK1|A0A218QCK1_9CYAN:0.02382)0.998:0.09949,((tr|A0A1Z4TR64|A0A1Z4TR64_9CYAN:0.01028,(tr|A0A0M0SIT8|A0A0M0SIT8_9CYAN:0.01374,tr|A0A0D6YLQ8|A0A0D6YLQ8_MASLA:0.01818)0.872:0.01598)0.887:0.03527,(((tr|A0A2N6MEL2|A0A2N6MEL2_9CYAN:0.00565,tr|A0A2N6K9Q3|A0A2N6K9Q3_9CYAN:0.01119)0.785:0.00560,(tr|A0A2N6LDK1|A0A2N6LDK1_9CYAN:0.0,tr|A0A2N6MJ40|A0A2N6MJ40_9CYAN:0.0):0.00559)0.868:0.01482,tr|A0A2N6JY17|A0A2N6JY17_FISMU:0.00780)0.947:0.03908)0.999:0.14004)0.883:0.03102,tr|K9WWZ7|K9WWZ7_9NOST:0.13518)0.831:0.02031,(tr|K9VWW1|K9VWW1_9CYAN:0.04629,(tr|A0A350XAW2|A0A350XAW2_9CYAN:0.11244,tr|K9VD92|K9VD92_9CYAN:0.12674)0.927:0.05746)0.798:0.02994)0.888:0.04115)0.789:0.03480)0.861:0.03719)0.925:0.05655,tr|A0A2H6LKB1|A0A2H6LKB1_9NOSO:0.25463)0.977:0.11467)0.106:0.00235)0.581:0.02317,(((((tr|A0A1B7WKS8|A0A1B7WKS8_9NOST:0.02905,tr|K7W3Y7|K7W3Y7_9NOST:0.02399)0.997:0.15001,(((((tr|A0A2Z6DGQ6|A0A2Z6DGQ6_NOSCO:0.0,tr|A0A2R5FQE5|A0A2R5FQE5_NOSCO:0.0):0.05254,((tr|A0A2H2XKS0|A0A2H2XKS0_9CYAN:0.0,tr|A0A1Z4SJ78|A0A1Z4SJ78_9CYAN:0.0):0.08717,(tr|A0A2L2N4P4|A0A2L2N4P4_9NOSO:0.00595,tr|A0A2L2NBN7|A0A2L2NBN7_9NOSO:0.00055)0.992:0.07481)0.947:0.04255)0.800:0.01402,tr|A0A0C2QF06|A0A0C2QF06_9CYAN:0.09934)0.860:0.01378,(tr|A0A1Z4R5C7|A0A1Z4R5C7_9CYAN:0.04929,(tr|K9X7C2|K9X7C2_9NOST:0.03538,tr|A0A252DLQ9|A0A252DLQ9_9NOSO:0.03581)0.999:0.10793)0.840:0.01677)0.981:0.08887,(tr|A0A0C1NM33|A0A0C1NM33_9CYAN:0.19552,(tr|A0A1Z4QUK3|A0A1Z4QUK3_9NOST:0.07966,tr|B4VIC8|B4VIC8_9CYAN:0.15898)1.000:0.23431)0.910:0.08901)0.543:0.03897)0.883:0.05248,(tr|A0A0F5YMS2|A0A0F5YMS2_9CYAN:0.29670,((tr|A0A1U7I1N6|A0A1U7I1N6_9CYAN:0.13085,tr|A0A1J1K913|A0A1J1K913_9CYAN:0.07081)0.979:0.08955,(((tr|A0A1D2PB22|A0A1D2PB22_9CYAN:0.09617,(tr|A0A2L2N3T1|A0A2L2N3T1_9NOSO:0.01722,tr|B2IZZ7|B2IZZ7_NOSP7:0.02039)0.945:0.05459)0.483:0.03631,(tr|A0A2A2TMT3|A0A2A2TMT3_9CYAN:0.06774,tr|A0A252DCV7|A0A252DCV7_9NOSO:0.04445)0.965:0.08109)1.000:0.26207,tr|A0A2L2NZQ2|A0A2L2NZQ2_9NOSO:0.20299)0.760:0.04567)0.780:0.03375)0.750:0.01829)0.848:0.02929,(tr|D8FZQ3|D8FZQ3_9CYAN:0.19037,(tr|A0A0V7ZLN9|A0A0V7ZLN9_9CYAN:0.21278,(tr|A0A0T7BMG1|A0A0T7BMG1_9CYAN:0.09574,tr|A0A1Q4RFA5|A0A1Q4RFA5_9CYAN:0.05655)0.939:0.07922)0.991:0.11690)0.381:0.03370)0.855:0.03630,((((tr|A0A2H2XGP4|A0A2H2XGP4_9CYAN:0.0,tr|A0A1Z4SKJ3|A0A1Z4SKJ3_9CYAN:0.0):0.15964,(((tr|A0A1Z4MCJ3|A0A1Z4MCJ3_MICDP:0.0,tr|A0A0D6KJT9|A0A0D6KJT9_9CYAN:0.0):0.02308,tr|A0A1Z4HH21|A0A1Z4HH21_9NOSO:0.03489)0.959:0.03377,(tr|A0A367Q533|A0A367Q533_9NOSO:0.07368,tr|A0A252DLT1|A0A252DLT1_9NOSO:0.10324)0.473:0.00910)0.797:0.01851)0.963:0.06082,(tr|A0A367RN77|A0A367RN77_9NOSO:0.05787,(tr|A0A139XGK0|A0A139XGK0_9CYAN:0.04758,((tr|A0A1D8TRD6|A0A1D8TRD6_9CYAN:0.01171,tr|F4Y0H7|F4Y0H7_9CYAN:0.04060)0.859:0.02392,(tr|A0A1U7N0G9|A0A1U7N0G9_9CYAN:0.02571,tr|A0A1D9FYZ9|A0A1D9FYZ9_9CYAN:0.04563)0.579:0.03132)0.986:0.06473)0.984:0.06319)0.868:0.02165)0.724:0.00977,(tr|A0A1Y0RKG8|A0A1Y0RKG8_9CYAN:0.07750,((tr|A0A1Z4TEJ5|A0A1Z4TEJ5_9CYAN:0.03522,tr|A0A2N6MCY1|A0A2N6MCY1_9CYAN:0.01814)0.985:0.06369,tr|A0A0C2LLF7|A0A0C2LLF7_9CYAN:0.07710)0.748:0.01439)0.920:0.04760)0.999:0.12208)0.791:0.02745)0.912:0.08427,((tr|A0A0P1H7P2|A0A0P1H7P2_9RHOB:0.08248,tr|V7H0D2|V7H0D2_9RHIZ:0.16840)0.999:0.22340,(tr|A0A2C9AV18|A0A2C9AV18_9BURK:0.27482,tr|A0A2T6DKF5|A0A2T6DKF5_9BACT:0.42563)0.673:0.02093)0.787:0.05887)0.863:0.06612,(((tr|A0A2T4X824|A0A2T4X824_9BACT:0.62498,tr|A0A1H3W4K7|A0A1H3W4K7_9GAMM:0.47123)0.658:0.28110,(tr|A0A2P7TAV0|A0A2P7TAV0_9SPHI:0.07140,tr|A0A2P7TU04|A0A2P7TU04_9SPHI:0.01626)1.000:0.63944)0.752:0.08018,(tr|A0A1I2G2B1|A0A1I2G2B1_9BACT:0.49220,((tr|A0A2T4X9D6|A0A2T4X9D6_9BACT:0.46800,((tr|A0A2C6CUW1|A0A2C6CUW1_9BACT:0.58177,(tr|A0A327NKK7|A0A327NKK7_9BACT:0.50838,(tr|A0A2R7KN03|A0A2R7KN03_9SPHI:0.32913,tr|A0A365Y3G1|A0A365Y3G1_9BACT:0.63360)0.876:0.17483)0.936:0.17332)0.835:0.12118,tr|A0A2D0N1K3|A0A2D0N1K3_9BACT:0.36305)0.320:0.04523)0.629:0.12460,(tr|F4KW18|F4KW18_HALH1:0.53912,(tr|A0A1N6D4M7|A0A1N6D4M7_9BACT:0.39132,tr|A0A316WCE9|A0A316WCE9_9FLAO:0.44567)0.776:0.16271)0.997:0.43397)0.893:0.15919)0.740:0.09561)0.901:0.12042)0.784:0.02551,(tr|A0A2T1DR05|A0A2T1DR05_9CYAN:0.29378,tr|A0A321LPA9|A0A321LPA9_9BACT:0.42255)0.823:0.06345)0.826:0.05862)0.669:0.04948,(tr|A0A246BIE5|A0A246BIE5_9DEIO:0.37596,(tr|W9GKQ5|W9GKQ5_9MICO:0.21501,(tr|E6S7M6|E6S7M6_INTC7:0.19778,(tr|W9GAQ9|W9GAQ9_9MICO:0.19381,((tr|A0A0F0EVV1|A0A0F0EVV1_9MICO:0.12632,(tr|A0A0Q9TTQ7|A0A0Q9TTQ7_9MICO:0.04194,(tr|A0A0Q8XU86|A0A0Q8XU86_9MICO:0.01910,tr|A0A0Q9TYF6|A0A0Q9TYF6_9MICO:0.01041)0.097:0.02039)0.968:0.09463)0.969:0.10965,tr|A0A1E8CVB2|A0A1E8CVB2_9MICO:0.17819)0.875:0.07064)0.833:0.03918)0.187:0.03579)0.994:0.20502)0.815:0.09081)0.020:0.06986)0.815:0.11128,(((tr|A0A285HTX8|A0A285HTX8_9ACTN:0.75225,(tr|A0A0L6TD87|A0A0L6TD87_9BURK:0.29827,(tr|A0A2K8U8K1|A0A2K8U8K1_9GAMM:0.21015,tr|A0A0N0JNB4|A0A0N0JNB4_9PROT:0.22305)0.904:0.10095)0.536:0.11710)0.623:0.06688,(tr|F4KWP6|F4KWP6_HALH1:0.63869,(((tr|A0A1V9FKV2|A0A1V9FKV2_9BACT:0.46081,tr|A0A317MJ09|A0A317MJ09_9BACT:0.42939)0.217:0.04629,(tr|A0A2P7TGB0|A0A2P7TGB0_9SPHI:0.05170,tr|A0A2P7TJC9|A0A2P7TJC9_9SPHI:0.04919)1.000:1.14446)0.579:0.10644,(tr|A0A1H9CSV7|A0A1H9CSV7_9BACT:1.12462,(tr|A0A344TD11|A0A344TD11_9BACT:0.22596,(tr|A0A1Q3PQN6|A0A1Q3PQN6_9BACT:0.05772,(tr|A0A1G7PY39|A0A1G7PY39_9BACT:0.06220,(tr|A0A1H7ABH7|A0A1H7ABH7_9BACT:0.05414,tr|A0A2P8GBL6|A0A2P8GBL6_9BACT:0.08545)0.907:0.03134)0.788:0.03932)0.973:0.19531)0.904:0.20657)0.890:0.13808)0.009:0.10065)0.612:0.10886)0.578:0.06891,(((tr|A0A349DZT6|A0A349DZT6_9BACT:0.09194,tr|A0A1Q3GS03|A0A1Q3GS03_9BACT:0.01606)0.998:0.32842,(tr|A1ZX66|A1ZX66_9BACT:0.15195,(tr|A0A349DWQ7|A0A349DWQ7_9BACT:0.10053,tr|A0A1Q3GJ09|A0A1Q3GJ09_9BACT:0.07565)0.967:0.10626)0.989:0.26252)0.950:0.13452,(((tr|A0A1Q3GUM5|A0A1Q3GUM5_9BACT:0.27466,tr|A1ZW66|A1ZW66_9BACT:0.26897)0.989:0.26498,(tr|A0A349DLC3|A0A349DLC3_9BACT:0.29451,(tr|A0A349DQH8|A0A349DQH8_9BACT:0.39042,(tr|A0A349E0N8|A0A349E0N8_9BACT:0.07359,tr|A0A349DLA6|A0A349DLA6_9BACT:0.02910)0.994:0.24383)0.075:0.09720)0.752:0.14202)0.996:0.29562,(tr|A0A372FBL3|A0A372FBL3_9BACT:0.35084,tr|A0A267TFA3|A0A267TFA3_9BACT:0.18353)0.893:0.10930)0.694:0.05300)0.831:0.08134)0.692:0.14730)0.967:0.25846)0.948:0.26608)0.643:0.01616,(((((((((((((((tr|F4GYF6|F4GYF6_CELFA:0.24576,(tr|A0A1H5K9L6|A0A1H5K9L6_9MICO:0.21407,(tr|U5EB49|U5EB49_NOCAS:0.09421,tr|A0A0Q7MZ14|A0A0Q7MZ14_9NOCA:0.10435)0.949:0.12810)0.437:0.07225)0.757:0.07078,(tr|A0A2G6HDW8|A0A2G6HDW8_9ACTO:0.42952,(tr|A0A1Q2CEH2|A0A1Q2CEH2_9ACTN:0.16843,tr|A0A1C0AMZ7|A0A1C0AMZ7_9ACTN:0.20135)0.956:0.17781)0.882:0.13690)0.624:0.08619,(tr|Q01P85|Q01P85_SOLUE:0.24963,(tr|A0A2N6H2T9|A0A2N6H2T9_9BACT:0.10122,(tr|A1VP16|A1VP16_POLNA:0.02399,tr|A0A068YMG7|A0A068YMG7_9BURK:0.05323)0.859:0.09068)0.996:0.29918)0.883:0.11791)0.928:0.14005,((tr|A0A1H4YTY2|A0A1H4YTY2_9BRAD:0.38375,(tr|A0A0Q8R3Z0|A0A0Q8R3Z0_9SPHN:0.06709,((tr|A5V4E9|A5V4E9_SPHWW:0.0,tr|A0A1X9UJR7|A0A1X9UJR7_SPHSD:0.0):0.02681,tr|A0A1T5GGD0|A0A1T5GGD0_9SPHN:0.01161)0.104:0.02021)0.999:0.42971)0.806:0.07345,tr|A0A0K2YHL9|A0A0K2YHL9_9NOCA:0.46870)0.659:0.03458)0.900:0.08157,(((((((((((tr|A0A344U2K1|A0A344U2K1_9ACTN:0.10424,tr|A0A0M9CQ42|A0A0M9CQ42_9ACTN:0.29524)0.779:0.05901,(tr|A0A2P2GKA5|A0A2P2GKA5_9ACTN:0.14672,((tr|A0A1Q5J186|A0A1Q5J186_9ACTN:0.08913,((tr|A0A0M7QLA9|A0A0M7QLA9_STRVZ:0.07907,tr|A0A0T1Q6M2|A0A0T1Q6M2_9ACTN:0.08284)0.018:0.02179,(tr|A0A0L8JPA7|A0A0L8JPA7_STRVR:0.08843,((tr|A0A0T1SCU8|A0A0T1SCU8_9ACTN:0.07719,tr|A0A0B5IF26|A0A0B5IF26_9ACTN:0.04506)0.684:0.00981,tr|A0A1H4NTG9|A0A1H4NTG9_9ACTN:0.07609)0.884:0.04270)0.574:0.03293)0.843:0.04578)0.895:0.03233,(tr|A0A1Q5J9H8|A0A1Q5J9H8_9ACTN:0.09907,tr|F2RGA2|F2RGA2_STRVP:0.11377)0.747:0.01365)0.976:0.10884)0.977:0.13536)0.925:0.09669,tr|A0A1B6ASG9|A0A1B6ASG9_9ACTN:0.13859)0.167:0.06524,((tr|A0A117IVF1|A0A117IVF1_9ACTN:0.07105,((tr|A0A1S2JXB3|A0A1S2JXB3_9ACTN:0.0,tr|A0A1S2KF84|A0A1S2KF84_9ACTN:0.0):0.08498,(tr|A0A1D3DNL5|A0A1D3DNL5_9ACTN:0.04330,(tr|A0A1D8G8F7|A0A1D8G8F7_9ACTN:0.00054,tr|A0A1Y2NZ43|A0A1Y2NZ43_STRFR:0.00055)0.969:0.07500)0.958:0.06359)0.906:0.04659)0.990:0.15208,(((tr|A0A0M8TLZ6|A0A0M8TLZ6_9ACTN:0.01497,(tr|C9ZG50|C9ZG50_STRSW:0.00603,tr|A0A100JRE7|A0A100JRE7_STRSC:0.01456)0.883:0.02610)0.999:0.14102,((tr|A0A1E7MRA7|A0A1E7MRA7_9ACTN:0.0,tr|A0A1E7JQC1|A0A1E7JQC1_9ACTN:0.0):0.11641,(tr|Q82MR2|Q82MR2_STRAW:0.10095,(tr|A0A2U3GU16|A0A2U3GU16_9ACTN:0.00053,tr|D5ZVQ1|D5ZVQ1_STRVD:0.00590)0.973:0.08306)0.928:0.06269)0.681:0.03906)0.992:0.13247,((tr|A0A0D7CI39|A0A0D7CI39_9ACTN:0.00641,tr|A0A1V0U0P7|A0A1V0U0P7_9ACTN:0.02569)1.000:0.17765,(tr|A0A0L8M8U1|A0A0L8M8U1_9ACTN:0.08078,(tr|A0A2R4SWS5|A0A2R4SWS5_9ACTN:0.13625,tr|A0A371PQY6|A0A371PQY6_9ACTN:0.09493)0.614:0.01367)0.805:0.03138)0.889:0.04465)0.861:0.03917)0.195:0.05700)0.998:0.29661,((tr|A0A132MQL2|A0A132MQL2_9ACTN:0.00054,tr|A0A132MVP9|A0A132MVP9_9ACTN:0.00730)0.971:0.16794,(tr|A0A229GQL5|A0A229GQL5_9ACTN:0.07765,(tr|D9WDY5|D9WDY5_9ACTN:0.04676,((((tr|A0A0X3W1B1|A0A0X3W1B1_STRVO:0.00055,(tr|A0A1S6RB39|A0A1S6RB39_STRHY:0.00055,tr|G2P3L6|G2P3L6_STRVO:0.00674)0.000:0.00055)0.000:0.00054,(tr|A0A1H4XDY3|A0A1H4XDY3_STRMJ:0.00652,tr|A0A222T5P0|A0A222T5P0_9ACTN:0.00658)1.000:0.00054)0.872:0.01485,((tr|A0A0A0N433|A0A0A0N433_STRRN:0.00055,tr|A0A1V4CV96|A0A1V4CV96_9ACTN:0.04262)0.819:0.00677,(tr|A0A060ZFB6|A0A060ZFB6_9ACTN:0.00684,tr|A0A014M485|A0A014M485_9ACTN:0.00053)0.794:0.00682)0.826:0.01268)0.657:0.01412,(tr|A0A1C5EK91|A0A1C5EK91_9ACTN:0.0,tr|A0A2K8QYL5|A0A2K8QYL5_9ACTN:0.0,tr|A0A1P8Y4G8|A0A1P8Y4G8_9ACTN:0.0,tr|A0A2J7YTE9|A0A2J7YTE9_9ACTN:0.0,tr|A0A291T204|A0A291T204_9ACTN:0.0):0.01452)0.953:0.06175)0.848:0.04776)0.979:0.17348)0.876:0.14494)0.577:0.08205,tr|A0A1H9DSW0|A0A1H9DSW0_9GAMM:0.27057)0.439:0.07070,(((tr|A0A1M7QSF2|A0A1M7QSF2_9ACTN:0.11069,(tr|D9VLD8|D9VLD8_9ACTN:0.11673,tr|A0A1Q5IWA2|A0A1Q5IWA2_9ACTN:0.07249)0.933:0.11813)0.924:0.21916,tr|A0A177Q1G1|A0A177Q1G1_9PLAN:0.75153)0.780:0.12761,((tr|A0A2N0K0M1|A0A2N0K0M1_9ACTN:0.28428,tr|M3A1J6|M3A1J6_9NOCA:0.41422)0.987:0.27362,(tr|A0A101L966|A0A101L966_9MICC:0.25926,tr|A0A1H4QMB4|A0A1H4QMB4_9MICO:0.31685)0.962:0.18124)0.754:0.06242)0.163:0.09678)0.826:0.08516,(tr|A0A0Q9T888|A0A0Q9T888_9MICO:0.34940,tr|A0A177PUN8|A0A177PUN8_9BACT:0.40426)0.795:0.06804)0.888:0.06111,(((((tr|E8WSB0|E8WSB0_GEOS8:0.28767,(((tr|A0A0C1TQ19|A0A0C1TQ19_9DELT:0.04401,(tr|A0A2Z5SIJ6|A0A2Z5SIJ6_GEOSN:0.00924,(tr|A0A0D5N9A5|A0A0D5N9A5_GEOSN:0.0,tr|Q74F93|Q74F93_GEOSL:0.0):0.00470)0.408:0.01592)1.000:0.17089,(tr|A0A0S8HTW7|A0A0S8HTW7_9DELT:0.21321,((tr|A0A1F9AFL1|A0A1F9AFL1_9DELT:0.06957,tr|A0A1F9CHH4|A0A1F9CHH4_9DELT:0.08268)0.944:0.06089,(tr|A0A1F9DCE1|A0A1F9DCE1_9DELT:0.15065,((tr|I4G428|I4G428_MICAE:0.04584,(tr|A0A355CJX7|A0A355CJX7_9CYAN:0.02706,tr|K9VPH7|K9VPH7_9CYAN:0.03218)0.920:0.04082)0.978:0.12403,((tr|A0A0C9PDI5|A0A0C9PDI5_9BACT:0.0,tr|A0A136M7B5|A0A136M7B5_9BACT:0.0):0.01895,tr|A0A0M2UUN7|A0A0M2UUN7_9BACT:0.09284)0.979:0.12195)0.890:0.06712)0.506:0.02156)0.494:0.02638)0.829:0.03109)0.877:0.04878,(tr|A0A2V6PSR1|A0A2V6PSR1_9BACT:0.22638,(tr|A0A1H7D105|A0A1H7D105_9SPHN:0.44262,tr|A0A0S4K6M0|A0A0S4K6M0_9BURK:0.23948)0.871:0.10716)0.826:0.09118)0.337:0.02693)0.860:0.06238,((tr|A0A1Q7RGN6|A0A1Q7RGN6_9BACT:0.00053,tr|A0A2V7BX09|A0A2V7BX09_9BACT:0.00055)0.999:0.26709,tr|I0G9V4|I0G9V4_9BRAD:0.24695)0.240:0.06516)0.931:0.08341,(tr|H8MX43|H8MX43_CORCM:0.38009,(tr|A0A2V6AM07|A0A2V6AM07_9BACT:0.17900,tr|A0A090KGB0|A0A090KGB0_9BACT:0.08842)0.999:0.23798)0.624:0.02283)0.888:0.07324,(((((tr|A0A136JQ07|A0A136JQ07_9BACT:0.12005,(tr|A0A1E4DLR3|A0A1E4DLR3_9BACT:0.07132,(tr|B3U4W5|B3U4W5_9BACT:0.03892,tr|A0A1W1HQB5|A0A1W1HQB5_9BACT:0.00793)0.931:0.08152)0.836:0.04278)0.865:0.03641,((tr|A0A1P8K3W1|A0A1P8K3W1_9BURK:0.12607,(((((tr|A0A2N8KW96|A0A2N8KW96_9BURK:0.00515,tr|A0A257FPQ7|A0A257FPQ7_9BURK:0.01861)0.999:0.09761,(tr|A0A0U3F5J3|A0A0U3F5J3_9BURK:0.13941,(tr|A0A1H0FD56|A0A1H0FD56_9BURK:0.01437,tr|A0A2U0YE30|A0A2U0YE30_9BURK:0.00593)1.000:0.18700)0.287:0.02229)0.253:0.00599,tr|A0A0N1AEY4|A0A0N1AEY4_9PROT:0.16845)0.872:0.02335,tr|Q21Z40|Q21Z40_RHOFT:0.08701)0.491:0.01008,tr|A0A0Q7A4U1|A0A0Q7A4U1_9BURK:0.09641)0.886:0.03678)0.951:0.06722,(tr|A0A318GVS3|A0A318GVS3_9BURK:0.19032,tr|H5WST2|H5WST2_9BURK:0.11362)0.483:0.01817)0.400:0.01680)0.916:0.05032,(tr|A0A1Y2R4U2|A0A1Y2R4U2_9BURK:0.08113,(tr|A0A2W4W9B5|A0A2W4W9B5_9BURK:0.05463,tr|A0A1B3M177|A0A1B3M177_9BURK:0.05353)0.944:0.06153)0.993:0.13167)0.188:0.04280,(((tr|A2SFV9|A2SFV9_METPP:0.0,tr|W7WCN4|W7WCN4_9BURK:0.0,tr|W7WTI2|W7WTI2_9BURK:0.0):0.15413,(tr|A0A1L1PEA4|A0A1L1PEA4_HYDIT:0.0,tr|A0A1C9VE21|A0A1C9VE21_9BURK:0.0):0.20346)0.587:0.04026,tr|B1Y125|B1Y125_LEPCP:0.10589)0.888:0.04504)0.744:0.08918,(tr|A0A059KNX9|A0A059KNX9_9BURK:0.22598,tr|A0A1P8FHB1|A0A1P8FHB1_9PROT:0.53958)0.189:0.03826)0.988:0.16498)0.545:0.04901,((tr|A0A2R7JR23|A0A2R7JR23_9SPHN:0.25650,(tr|A0A2P7QR90|A0A2P7QR90_9SPHN:0.43856,((tr|A0A1I0NLS7|A0A1I0NLS7_9RHOB:0.12301,(tr|A0A1N6K3H5|A0A1N6K3H5_9RHOB:0.10778,tr|S9QC50|S9QC50_9RHOB:0.24284)0.524:0.05880)0.900:0.09392,tr|A0A2R8ARP8|A0A2R8ARP8_9RHOB:0.07963)0.993:0.30648)0.788:0.09598)0.883:0.10936,(((tr|A0A222JXB7|A0A222JXB7_RHIML:0.22028,((tr|S3H927|S3H927_9RHIZ:0.0,tr|A0A370KJD9|A0A370KJD9_9RHIZ:0.0):0.07108,(tr|A0A2Z4YT99|A0A2Z4YT99_RHILE:0.19278,(tr|A0A2A6I5X5|A0A2A6I5X5_9RHIZ:0.00055,tr|A0A0N0LB89|A0A0N0LB89_9RHIZ:0.00055)0.985:0.11553)0.897:0.07512)0.905:0.08741)0.972:0.15142,(tr|A0A1H8M706|A0A1H8M706_9BACL:0.25038,(tr|E3E9C9|E3E9C9_PAEPS:0.20855,((tr|J8HUR2|J8HUR2_BACCE:0.00055,((tr|C3H9V2|C3H9V2_BACTU:0.0,tr|J8FXV4|J8FXV4_BACCE:0.0,tr|A0A2J9BVQ5|A0A2J9BVQ5_BACTU:0.0):0.00053,tr|A0A0G8EZB3|A0A0G8EZB3_BACCE:0.00526)0.871:0.01056)0.995:0.13087,(((tr|A0A2B6RRQ8|A0A2B6RRQ8_9BACI:0.00054,tr|A0A242WS04|A0A242WS04_BACTU:0.00502)0.945:0.02194,tr|A0A242XBE4|A0A242XBE4_BACTU:0.02192)0.532:0.00964,tr|A0A2B5S0S1|A0A2B5S0S1_9BACI:0.01297)0.616:0.03526)0.968:0.16088)0.854:0.09868)0.986:0.24205)0.209:0.06581,(((tr|A0A346A0M5|A0A346A0M5_9RHIZ:0.43167,(tr|A0A1V9FL51|A0A1V9FL51_9BACT:0.50547,((tr|A0A1Q4FEA6|A0A1Q4FEA6_9SPHI:0.15525,(tr|A0A1M3QWZ1|A0A1M3QWZ1_9SPHI:0.00610,tr|A0A2T7QG43|A0A2T7QG43_9BACT:0.00054)0.988:0.17999)0.979:0.22230,(tr|A0A1I2FDN7|A0A1I2FDN7_9BACT:0.18454,(tr|A0A317LVZ4|A0A317LVZ4_9BACT:0.10376,((tr|A0A1I5FPY7|A0A1I5FPY7_9BACT:0.03128,tr|C7P9U4|C7P9U4_CHIPD:0.01294)1.000:0.16075,(tr|A0A1G7HIQ3|A0A1G7HIQ3_CHIFI:0.02576,(tr|A0A1M7H3V2|A0A1M7H3V2_9BACT:0.05851,tr|A0A2P8GHW0|A0A2P8GHW0_9BACT:0.04993)0.809:0.03518)0.854:0.03100)0.421:0.02395)0.833:0.07245)0.971:0.17179)0.410:0.06167)0.955:0.17528)0.765:0.09893,tr|A0A2W4RBY3|A0A2W4RBY3_9BACT:0.45866)0.662:0.02918,tr|A0A2K8VCP4|A0A2K8VCP4_9FLAO:0.48261)0.872:0.07963)0.851:0.07529)0.818:0.04603)0.944:0.07793)0.781:0.04020,(tr|A0A0J6T3S1|A0A0J6T3S1_9RHIZ:0.38960,tr|A0A0Q6WRE0|A0A0Q6WRE0_9BURK:0.34833)0.844:0.07804)0.892:0.08424,((tr|A0A263DGU2|A0A263DGU2_9PSEU:0.36989,(tr|A0A1V2QP98|A0A1V2QP98_9PSEU:0.05557,tr|A0A1V2Q981|A0A1V2Q981_9PSEU:0.02481)0.991:0.30594)0.119:0.04415,(tr|K9ZA18|K9ZA18_CYAAP:0.62997,tr|A0A0C2UYT6|A0A0C2UYT6_9PROT:0.40098)0.000:0.10847)0.963:0.25325)0.838:0.04140)0.859:0.04622,(((tr|A0A353FH50|A0A353FH50_9FLAO:0.0,tr|A0A2D8SH81|A0A2D8SH81_9FLAO:0.0):0.23185,tr|A0A2E2FLU0|A0A2E2FLU0_9FLAO:0.27143)1.000:0.62503,((tr|A0A348P635|A0A348P635_9BACT:0.0,tr|A0A1F3KGJ5|A0A1F3KGJ5_9BACT:0.0):0.38662,(tr|A0A1T4W8Z8|A0A1T4W8Z8_9GAMM:0.42896,tr|A0A1Y4IAH0|A0A1Y4IAH0_9BACT:0.60416)0.801:0.09149)0.041:0.04505)0.899:0.14494)0.398:0.09305,(tr|A0A1N6D695|A0A1N6D695_9BACT:0.61808,(tr|A0A2T6BU44|A0A2T6BU44_9FLAO:0.61437,(tr|A0A1N6D4S2|A0A1N6D4S2_9BACT:0.42591,tr|A0A316W9M7|A0A316W9M7_9FLAO:0.49749)0.963:0.28981)0.560:0.07499)0.891:0.13388)0.779:0.03985,(((((tr|A0A2G8RKH1|A0A2G8RKH1_9RHOB:0.21788,tr|A0A1G8RNZ0|A0A1G8RNZ0_9RHOB:0.13899)0.894:0.18833,(tr|A0A367YU67|A0A367YU67_9ACTN:0.24671,tr|A0A1G6TLJ3|A0A1G6TLJ3_9ACTN:0.14122)0.923:0.18023)0.988:0.43218,(tr|A0A1H6QLK1|A0A1H6QLK1_9BACT:0.83409,tr|A0A1H0HKP2|A0A1H0HKP2_9ACTN:0.99889)0.300:0.05908)0.860:0.15492,(tr|A0A366H895|A0A366H895_9BACT:0.31138,tr|A0A366H7S6|A0A366H7S6_9BACT:0.38198)0.983:0.23581)0.159:0.00285,(((tr|A0A1M5CRX3|A0A1M5CRX3_9RHOB:0.25922,tr|A0A238KQK7|A0A238KQK7_9RHOB:0.23550)0.894:0.08045,(tr|A0A2G1YZ22|A0A2G1YZ22_9RHOB:0.34373,((tr|A0A330HKP5|A0A330HKP5_9RHOB:0.0,tr|A0A370Y970|A0A370Y970_RHOSH:0.0):0.02692,((tr|A0A239HVU2|A0A239HVU2_9RHOB:0.0,tr|A0A344QCB3|A0A344QCB3_RHOS4:0.0,tr|Q3IWQ1|Q3IWQ1_RHOS4:0.0,tr|A3PPA8|A3PPA8_RHOS1:0.0):0.00055,tr|B9KTS7|B9KTS7_RHOSK:0.00055)0.996:0.00054)0.999:0.31287)0.204:0.04467)0.942:0.17333,tr|A0A290ZJ07|A0A290ZJ07_9RHOO:0.33489)0.745:0.09992)0.881:0.07074)0.984:0.26181,((tr|A0A1V5MB77|A0A1V5MB77_9FIRM:0.56965,(tr|A0A1V6ARJ6|A0A1V6ARJ6_9BACT:0.55339,tr|A0A1G9XR42|A0A1G9XR42_9BACT:0.62496)0.855:0.25230)0.773:0.08398,tr|A0A2G2JFX8|A0A2G2JFX8_9PLAN:0.72125)0.936:0.20747)0.851:0.12990,(tr|A0A1H5RR87|A0A1H5RR87_9FIRM:1.05846,(tr|A0A2V8SRP7|A0A2V8SRP7_9BACT:0.24204,tr|A0A2V8RJP2|A0A2V8RJP2_9BACT:0.25380)0.955:0.37513)0.889:0.33900)0.829:0.17225,(((((tr|A0A2Z5EF84|A0A2Z5EF84_9SPHN:0.00848,tr|A0A0J7XYR4|A0A0J7XYR4_9SPHN:0.02353)0.897:0.15576,(tr|A0A2K2FWW1|A0A2K2FWW1_9SPHN:0.09388,(tr|A0A1D7ZZX0|A0A1D7ZZX0_9SPHN:0.00055,(tr|A0A031JKX4|A0A031JKX4_9SPHN:0.0,tr|J8SF66|J8SF66_9SPHN:0.0):0.00711)0.835:0.05358)0.912:0.18438)1.000:0.89198,((((((tr|A0A1S9D1W1|A0A1S9D1W1_9GAMM:0.33253,tr|A0A2T6E0Z6|A0A2T6E0Z6_9BACT:0.23529)0.925:0.14173,((tr|A0A1I4RDM2|A0A1I4RDM2_9PROT:0.18416,tr|A0A2U0VRB3|A0A2U0VRB3_9BURK:0.22812)0.798:0.05266,(tr|A0A368TPK8|A0A368TPK8_9GAMM:0.26076,(tr|C0QJL6|C0QJL6_DESAH:0.33529,tr|A0A076HVL0|A0A076HVL0_9BACT:0.34932)0.944:0.17989)0.586:0.09188)0.784:0.06409)0.315:0.07985,tr|A0A136PEN4|A0A136PEN4_9BACT:0.59310)0.174:0.03689,((tr|A1VLJ0|A1VLJ0_POLNA:0.05285,tr|A0A068YW03|A0A068YW03_9BURK:0.06947)0.946:0.10278,(tr|A0A193FWZ9|A0A193FWZ9_9BORD:0.27547,(tr|A0A1N7R5D2|A0A1N7R5D2_9BURK:0.14923,tr|A0A0Q8WEY9|A0A0Q8WEY9_9BURK:0.20022)0.990:0.17741)0.491:0.04801)0.994:0.25212)0.527:0.06989,(((tr|A0A1H8WW27|A0A1H8WW27_9RHIZ:0.33044,tr|A0A1M5NC64|A0A1M5NC64_9RHIZ:0.24312)0.935:0.17825,((tr|A0A0Q9IWY3|A0A0Q9IWY3_9MICO:0.36363,(tr|A0A0M2H9Q8|A0A0M2H9Q8_9MICO:0.00054,tr|A0A0S9QEU6|A0A0S9QEU6_9MICO:0.01960)0.998:0.27864)0.827:0.07896,((tr|A0A221R1J4|A0A221R1J4_9MICC:0.28834,(tr|A0A2T7TIW7|A0A2T7TIW7_9MICC:0.25320,(tr|A0A1H8KA96|A0A1H8KA96_9MICO:0.01503,(tr|A0A1I3DKI4|A0A1I3DKI4_9MICO:0.02570,tr|A0A1G9XWL1|A0A1G9XWL1_9MICO:0.04420)0.683:0.01033)0.853:0.07220)0.955:0.18505)0.867:0.12536,tr|A0A0Q9JPL5|A0A0Q9JPL5_9MICO:0.39283)0.860:0.12119)0.976:0.22689)0.803:0.09139,(tr|A0A0P0YZ00|A0A0P0YZ00_9RHIZ:0.44342,((tr|A0A0E2Z6X9|A0A0E2Z6X9_9GAMM:0.0,tr|Q3J9Z6|Q3J9Z6_NITOC:0.0):0.30812,tr|A0A2Z2NLN4|A0A2Z2NLN4_9GAMM:0.31601)0.103:0.04753)0.998:0.33252)0.820:0.07602)0.539:0.11568,tr|A0A143PGT4|A0A143PGT4_9BACT:0.41738)0.425:0.16099)0.718:0.11720,((tr|A0A136MHT3|A0A136MHT3_9BACT:0.49265,tr|A0A136MHT4|A0A136MHT4_9BACT:0.72461)0.902:0.21993,(tr|A0A2H5EYR3|A0A2H5EYR3_9RHOB:0.53553,tr|A0A1I6VGR0|A0A1I6VGR0_9RHOB:0.29039)0.999:0.54259)0.492:0.11062)0.715:0.13496,(((tr|V7I697|V7I697_9CLOT:0.43517,(tr|A0A352EY76|A0A352EY76_9BACT:0.33337,(tr|A0A143PVX0|A0A143PVX0_9BACT:0.36841,(tr|A0A1A2NLV4|A0A1A2NLV4_9MYCO:0.00055,tr|A0A1A2PUL1|A0A1A2PUL1_9MYCO:0.01235)0.971:0.13752)0.274:0.05138)0.415:0.12678)0.961:0.21506,((((((tr|A0A1M7Y8R9|A0A1M7Y8R9_9DELT:0.16387,((tr|A0A080M6X7|A0A080M6X7_9PROT:0.14038,(tr|A0A2M7MW26|A0A2M7MW26_9PROT:0.09532,tr|A0A1A8XPP5|A0A1A8XPP5_9RHOO:0.10208)0.865:0.03350)0.895:0.04531,tr|A0A2K8U2I8|A0A2K8U2I8_9GAMM:0.19013)0.560:0.03176)0.701:0.05006,(tr|E8RHJ4|E8RHJ4_DESPD:0.09643,(tr|A0A363T867|A0A363T867_9PROT:0.08730,(tr|A0A259F3J2|A0A259F3J2_9PROT:0.05532,(tr|A0A2M6YJB0|A0A2M6YJB0_9DELT:0.00054,tr|A0A1J5IEU2|A0A1J5IEU2_9DELT:0.00055)0.914:0.03961)0.854:0.03494)0.972:0.08483)0.285:0.01892)0.895:0.06365,((tr|N6YWW3|N6YWW3_9RHOO:0.09215,(tr|S9ZS71|S9ZS71_9RHOO:0.16661,(tr|A0A235F2Y5|A0A235F2Y5_9RHOO:0.00054,(tr|A0A127KB10|A0A127KB10_9RHOO:0.00674,tr|N6X661|N6X661_9RHOO:0.00054)0.980:0.05524)0.762:0.02920)0.057:0.05068)0.886:0.06656,(tr|A0A290ZR66|A0A290ZR66_9RHOO:0.09968,(tr|A0A1I4D1D4|A0A1I4D1D4_9GAMM:0.20587,(tr|A0A351A126|A0A351A126_9RHOO:0.00055,tr|N6XY05|N6XY05_9RHOO:0.00714)0.989:0.11477)0.047:0.01551)0.850:0.03998)0.993:0.14297)0.508:0.03477,((tr|A0A1N6YQ54|A0A1N6YQ54_9RHOO:0.00713,tr|A0A0K1J303|A0A0K1J303_9RHOO:0.02053)0.999:0.16213,(((tr|A0A351BGH4|A0A351BGH4_9PROT:0.0,tr|A0A011MXZ1|A0A011MXZ1_9PROT:0.0):0.08086,tr|A0A011NSG3|A0A011NSG3_9PROT:0.08016)0.900:0.05732,(((tr|A0A2U8GQI7|A0A2U8GQI7_9RHOO:0.0,tr|A0A2N6DR75|A0A2N6DR75_AZOSP:0.0):0.02094,tr|A0A2U8H592|A0A2U8H592_9RHOO:0.00055)0.997:0.20605,(tr|A0A0F2R3F1|A0A0F2R3F1_9DELT:0.23536,tr|A0A0C2ZAX9|A0A0C2ZAX9_9PROT:0.23775)0.991:0.19781)0.826:0.06973)0.873:0.05159)0.735:0.04585)0.838:0.06474,((tr|A0A0Q4Y5Y7|A0A0Q4Y5Y7_9BURK:0.19206,(tr|C7RQ71|C7RQ71_ACCPU:0.04816,(((tr|A0A351BJE2|A0A351BJE2_9PROT:0.0,tr|A0A011P6G9|A0A011P6G9_9PROT:0.0):0.02249,tr|A0A011MN20|A0A011MN20_9PROT:0.01524)0.955:0.03803,(tr|A0A369XQQ3|A0A369XQQ3_9PROT:0.00053,(tr|A0A011QRQ8|A0A011QRQ8_9PROT:0.01896,tr|A0A011NPB6|A0A011NPB6_9PROT:0.03257)0.873:0.01948)0.992:0.05904)0.878:0.02930)0.725:0.04941)0.903:0.04924,((tr|A0A1G6LN57|A0A1G6LN57_9BURK:0.13406,tr|A0A1H4AW23|A0A1H4AW23_9BURK:0.09965)1.000:0.20436,((tr|A0A2N2QI86|A0A2N2QI86_9PROT:0.09916,((tr|A0A1T1ARN1|A0A1T1ARN1_RHOFE:0.07790,tr|A0A1Q8YJG0|A0A1Q8YJG0_9BURK:0.10257)0.845:0.03117,(tr|A0A1Y1QZA3|A0A1Y1QZA3_9GAMM:0.0,tr|A0A1W9KVN7|A0A1W9KVN7_9BURK:0.0):0.17778)0.857:0.04019)0.121:0.04307,tr|Q479Y5|Q479Y5_DECAR:0.07517)0.986:0.12085)0.674:0.02857)0.954:0.06790)0.488:0.04343,(tr|A0A1F9LZI9|A0A1F9LZI9_9DELT:0.28106,tr|A0A1V6G3C1|A0A1V6G3C1_9BACT:0.35503)0.934:0.15321)0.995:0.25005)0.682:0.07616,((((tr|F3LVK1|F3LVK1_9BURK:0.03372,tr|I0HV75|I0HV75_RUBGI:0.06010)0.997:0.21568,(tr|A0A1E4NTP2|A0A1E4NTP2_9BURK:0.11375,tr|C7RJH2|C7RJH2_ACCPU:0.16621)0.737:0.05577)0.992:0.21143,(tr|A0A1V6LY99|A0A1V6LY99_9BACT:0.20401,((tr|A1BFW0|A1BFW0_CHLPD:0.12327,(tr|B3ECI5|B3ECI5_CHLL2:0.03846,tr|A0A101JHR3|A0A101JHR3_CHLLI:0.01367)0.998:0.16752)0.993:0.16939,((tr|A0A1V5CZ36|A0A1V5CZ36_9DELT:0.12360,(((tr|B4SAF9|B4SAF9_PELPB:0.02577,tr|Q0YPD8|Q0YPD8_9CHLB:0.07792)0.964:0.06253,(tr|K2RSG7|K2RSG7_METFP:0.02636,(((tr|A0A1V4TJB4|A0A1V4TJB4_9EURY:0.14070,((tr|A0A2I0PYW8|A0A2I0PYW8_9EURY:0.00482,(tr|A0A2H4VC42|A0A2H4VC42_9EURY:0.0,tr|A0A2H4VH15|A0A2H4VH15_9EURY:0.0):0.00470)0.999:0.12112,(tr|A0A347ANM5|A0A347ANM5_9EURY:0.00054,tr|A0A090I2P8|A0A090I2P8_METFO:0.00909)0.975:0.06184)0.815:0.03870)0.132:0.03087,tr|A0A1V4YFK7|A0A1V4YFK7_9EURY:0.36060)0.930:0.05533,(tr|A0A089ZFG5|A0A089ZFG5_METFO:0.00055,tr|A0A101HAZ0|A0A101HAZ0_9EURY:0.00511)0.976:0.05424)0.813:0.03276)0.991:0.11965)0.960:0.07406,(tr|A0A0E3KWL4|A0A0E3KWL4_9EURY:1.05323,tr|A0A2T5RB10|A0A2T5RB10_9DELT:0.10794)0.759:0.04769)0.732:0.01744)0.479:0.04959,tr|B3EK49|B3EK49_CHLPB:0.38433)0.786:0.08661)0.906:0.07126)0.922:0.13573)0.950:0.12791,((((tr|W9G3H2|W9G3H2_9MICO:0.05458,(tr|E6S7Z1|E6S7Z1_INTC7:0.20070,tr|A0A1E8D0A8|A0A1E8D0A8_9MICO:0.16907)0.893:0.05837)0.412:0.01267,(tr|A0A0F0ES27|A0A0F0ES27_9MICO:0.08250,(tr|A0A0Q8YCR3|A0A0Q8YCR3_9MICO:0.00054,(tr|A0A0Q9U027|A0A0Q9U027_9MICO:0.03854,tr|A0A0Q9UGX8|A0A0Q9UGX8_9MICO:0.00055)0.799:0.00525)0.840:0.01968)0.966:0.05926)0.988:0.16089,(tr|A0A1V5JI17|A0A1V5JI17_9BACT:0.16371,tr|W9GS44|W9GS44_9MICO:0.26130)0.358:0.10473)0.713:0.06901,((tr|A0A2T7TJ20|A0A2T7TJ20_9MICC:0.23480,((tr|A0A2S8WJN6|A0A2S8WJN6_9MICC:0.06811,(tr|A0A221Q9G4|A0A221Q9G4_9MICC:0.14263,tr|A0A329Z618|A0A329Z618_9MICC:0.07204)0.284:0.02932)0.993:0.18287,(tr|A0A1I3DKZ9|A0A1I3DKZ9_9MICO:0.19492,(tr|A0A1H8KAT7|A0A1H8KAT7_9MICO:0.06410,tr|A0A1G9XVP7|A0A1G9XVP7_9MICO:0.07626)0.840:0.03155)0.975:0.13441)0.914:0.07677)0.850:0.08441,(((tr|A0JYI4|A0JYI4_ARTS2:0.03164,(tr|A0A0Q5PNQ5|A0A0Q5PNQ5_9MICC:0.04886,tr|A0A0D1A7S5|A0A0D1A7S5_9MICC:0.00646)0.393:0.01550)0.981:0.10270,((tr|A0A1G8P4K8|A0A1G8P4K8_9MICC:0.05385,tr|A0A1E8FVS4|A0A1E8FVS4_9MICC:0.03906)0.979:0.09677,(((tr|A0A1D9F597|A0A1D9F597_9MICC:0.0,tr|U2A069|U2A069_9MICC:0.0,tr|A0A102CWR7|A0A102CWR7_9MICC:0.0):0.00055,tr|A0A1E5KGE7|A0A1E5KGE7_9MICC:0.00537)0.989:0.09941,((tr|A0A175J1L5|A0A175J1L5_PAENI:0.0,tr|A0A0C1BVP8|A0A0C1BVP8_9MICC:0.0,tr|A0A1T5AC94|A0A1T5AC94_9MICC:0.0):0.13819,(tr|A0A1G5PNS3|A0A1G5PNS3_9MICC:0.09238,(tr|A0A221NMB2|A0A221NMB2_9MICC:0.09212,tr|A0A1H6RLQ0|A0A1H6RLQ0_9MICC:0.05049)0.683:0.04878)0.135:0.03061)0.866:0.05160)0.939:0.06380)0.942:0.07748)0.968:0.12171,tr|A0A221R653|A0A221R653_9MICC:0.48164)0.547:0.06617)0.097:0.04194)0.892:0.08400)0.998:0.31012)0.830:0.18376)0.405:0.06072)0.600:0.09040,((tr|A0A1F8QNS7|A0A1F8QNS7_9CHLR:0.58768,((tr|A0A358VG14|A0A358VG14_9CHLR:0.0,tr|A9AXQ9|A9AXQ9_HERA2:0.0):0.07759,tr|A0A0P6YZ53|A0A0P6YZ53_9CHLR:0.03937)0.998:0.53994)0.981:0.44335,((((((tr|A0A0Q9YKL1|A0A0Q9YKL1_9COXI:0.24530,tr|A0A1Q3SK86|A0A1Q3SK86_9GAMM:0.28848)0.993:0.35400,(tr|A0A0Q9YDS5|A0A0Q9YDS5_9COXI:0.33821,tr|A0A0Q9Y918|A0A0Q9Y918_9COXI:0.23999)0.844:0.08238)0.975:0.31568,(tr|A0A2A5BCW6|A0A2A5BCW6_9RICK:0.65011,(tr|A0A2A4YBB6|A0A2A4YBB6_9BACT:0.56511,(tr|A0A2E3BZE7|A0A2E3BZE7_9PROT:0.27929,tr|A0A2E3BYD4|A0A2E3BYD4_9PROT:0.43476)0.913:0.21747)0.988:0.35438)0.808:0.09194)0.891:0.15043,((tr|A0A0Q6IE72|A0A0Q6IE72_9BACI:0.34325,((tr|A0A2A9HC36|A0A2A9HC36_9BACI:0.0,tr|S3IM12|S3IM12_BACCE:0.0):0.18328,((tr|A0A243MG37|A0A243MG37_BACTU:0.23383,tr|C2UNI0|C2UNI0_BACCE:0.24491)0.652:0.09839,tr|A0A2B0LG49|A0A2B0LG49_BACCE:0.23779)0.417:0.05310)0.883:0.15673)0.991:0.37336,(tr|A0A2D5FZX6|A0A2D5FZX6_9PROT:0.88658,tr|A0A2U8VPR1|A0A2U8VPR1_9RHIZ:0.49650)0.860:0.22494)0.773:0.16017)0.915:0.21568,((tr|A0A1I1WUV4|A0A1I1WUV4_9BACT:0.17057,tr|A0A1H8MUB6|A0A1H8MUB6_9BRAD:0.52743)0.999:0.54224,((tr|A0A0C9PB92|A0A0C9PB92_9BACT:0.0,tr|A0A136MEQ5|A0A136MEQ5_9BACT:0.0):0.57971,(((((tr|I0G9V3|I0G9V3_9BRAD:0.07677,(tr|A0A1I7L1T6|A0A1I7L1T6_9BRAD:0.03436,(((tr|A0A160UZ68|A0A160UZ68_9BRAD:0.0,tr|A0A1L3FHE6|A0A1L3FHE6_BRAJP:0.0):0.00055,tr|A0A1Y2JKJ7|A0A1Y2JKJ7_BRAJP:0.00619)0.843:0.00054,(tr|G7DJZ5|G7DJZ5_BRAJP:0.00621,tr|A0A023XGW8|A0A023XGW8_BRAJP:0.00055)0.937:0.02500)0.966:0.05373)0.866:0.04388)0.989:0.12203,(tr|A0A090KFJ3|A0A090KFJ3_9BACT:0.31912,(tr|A0A2V6K2T5|A0A2V6K2T5_9BACT:0.00605,tr|A0A2V5RC93|A0A2V5RC93_9BACT:0.00055)1.000:0.27290)0.349:0.04941)0.684:0.03237,(((tr|A0A0S4I1G1|A0A0S4I1G1_9PSED:0.00553,(tr|A0A1V3MQ62|A0A1V3MQ62_9PSED:0.00053,tr|A0A2V2A895|A0A2V2A895_9PSED:0.00561)0.878:0.00558)1.000:0.00055,(tr|A0A255Y9A8|A0A255Y9A8_9PSED:0.00571,(tr|A0A1H2KRY4|A0A1H2KRY4_9PSED:0.0,tr|A0A024E6H7|A0A024E6H7_9PSED:0.0,tr|A0A2N8ADF6|A0A2N8ADF6_9PSED:0.0):0.01673)0.787:0.01663)0.995:0.18606,tr|A0A2D6T3N8|A0A2D6T3N8_9PROT:0.30275)0.740:0.07660)0.825:0.03250,(((tr|A0A0J6KBL2|A0A0J6KBL2_9NEIS:0.21594,((tr|A0A2T5L4F2|A0A2T5L4F2_9PSED:0.00611,(((tr|A0A327NAU4|A0A327NAU4_PSEFL:0.00055,(tr|A0A2N8EP55|A0A2N8EP55_9PSED:0.00055,(tr|A0A293QKZ1|A0A293QKZ1_PSEFL:0.00561,tr|J3GIQ7|J3GIQ7_9PSED:0.00564)0.000:0.00055)0.000:0.00055)0.848:0.00559,((tr|A0A0F4TG34|A0A0F4TG34_PSEFL:0.00569,((tr|A0A0Q8I1B1|A0A0Q8I1B1_9PSED:0.0,tr|A0A0Q8NXP0|A0A0Q8NXP0_9PSED:0.0):0.00570,(tr|A0A2S6FMB4|A0A2S6FMB4_9PSED:0.0,tr|J2Y9S8|J2Y9S8_9PSED:0.0,tr|A0A2U1ICM1|A0A2U1ICM1_9PSED:0.0):0.00055)0.156:0.00055)0.885:0.00055,tr|A0A0P9B3M3|A0A0P9B3M3_PSEFL:0.00055)0.000:0.00054)0.856:0.00563,(tr|J3GF44|J3GF44_9PSED:0.00055,(tr|A0A2W0ERY6|A0A2W0ERY6_9PSED:0.00575,tr|J2QZ59|J2QZ59_9PSED:0.00582)0.000:0.00054)0.344:0.00055)0.675:0.00055)0.948:0.02345,((tr|A0A0N9WEL1|A0A0N9WEL1_PSEFL:0.0,tr|A0A2N8C8B4|A0A2N8C8B4_9PSED:0.0):0.01839,tr|A0A1J0EPM9|A0A1J0EPM9_9PSED:0.01235)0.000:0.00054)1.000:0.35298)0.986:0.16268,((tr|A0A2G2KLK2|A0A2G2KLK2_9PLAN:0.15821,tr|A0A2D5ZT87|A0A2D5ZT87_9BACT:0.19668)0.993:0.18098,(((tr|A0A1P8QIL1|A0A1P8QIL1_METEX:0.00055,((tr|C5AYL7|C5AYL7_METEA:0.0,tr|A9W2H8|A9W2H8_METEP:0.0,tr|H1KNW5|H1KNW5_METEX:0.0):0.00055,tr|C7CJY2|C7CJY2_METED:0.00568)0.837:0.00567)1.000:0.00054,(tr|A0A0Q4WT55|A0A0Q4WT55_9RHIZ:0.00054,tr|B7KTJ4|B7KTJ4_METC4:0.00568)0.931:0.00531)1.000:0.23705,(((tr|Q1MHA2|Q1MHA2_RHIL3:0.08206,tr|A0A0Q6GAK2|A0A0Q6GAK2_9RHIZ:0.05088)0.941:0.06784,((tr|A0A2R7RKW8|A0A2R7RKW8_9PSED:0.00055,tr|A0A2R7LPA3|A0A2R7LPA3_9CAUL:0.00055)0.997:0.13909,(tr|A0A290MLV9|A0A290MLV9_CAUVI:0.00251,tr|A0A258D817|A0A258D817_CAUVI:0.02190)0.986:0.10063)0.327:0.05434)0.970:0.10299,(tr|A0A0Q7DTG6|A0A0Q7DTG6_9CAUL:0.13558,tr|A0A317PFI9|A0A317PFI9_9RHIZ:0.20790)0.829:0.04893)0.247:0.04339)0.316:0.05139)0.960:0.08866)0.767:0.02673,(tr|A0A2V8FDZ9|A0A2V8FDZ9_9BACT:0.30554,(tr|A0A1F4A0T2|A0A1F4A0T2_9PROT:0.06671,tr|A0A1F4AQL6|A0A1F4AQL6_9PROT:0.05700)0.999:0.22278)0.899:0.07224)0.780:0.02535)0.382:0.03090,(((tr|A0A2S6B6Q0|A0A2S6B6Q0_9GAMM:0.00054,(tr|A0A0Q8E612|A0A0Q8E612_9GAMM:0.00054,tr|A0A1H1FP13|A0A1H1FP13_9GAMM:0.01256)0.893:0.00594)0.983:0.18856,tr|A0A2A2QF90|A0A2A2QF90_9BACT:0.52232)0.874:0.10600,(tr|A0A353Y1A1|A0A353Y1A1_9BURK:0.02639,tr|A0A0R0MG11|A0A0R0MG11_9BURK:0.07541)0.999:0.36231)0.817:0.07813)0.972:0.27332)0.937:0.24705)0.072:0.10094)0.837:0.10286,(((tr|A0A2M6YJK3|A0A2M6YJK3_9DELT:0.45135,(tr|A0A1F8QYJ2|A0A1F8QYJ2_9CHLR:0.71391,tr|A0A0P9H5Q3|A0A0P9H5Q3_9CHLR:0.56498)0.900:0.21236)0.515:0.04104,(tr|A0A255QZG3|A0A255QZG3_9PLAN:0.53408,tr|M5RDE2|M5RDE2_9PLAN:0.47264)0.995:0.51975)0.762:0.06698,((((tr|A0A1W9U1B0|A0A1W9U1B0_9DELT:0.34287,((tr|A0A1W9LT17|A0A1W9LT17_9DELT:0.24326,(tr|A0A1W9MRB6|A0A1W9MRB6_9DELT:0.17503,tr|A0A1W9WY92|A0A1W9WY92_9DELT:0.21454)0.972:0.14739)0.933:0.12382,tr|I2PZ32|I2PZ32_9DELT:0.25288)0.507:0.05763)0.928:0.09375,((tr|A0A1F9AFD2|A0A1F9AFD2_9DELT:0.29038,((tr|A0A2M7PG89|A0A2M7PG89_9DELT:0.18404,tr|A0A2G9ZYB5|A0A2G9ZYB5_9DELT:0.12025)0.909:0.09149,((tr|A0A2M7R357|A0A2M7R357_9BACT:0.11384,((tr|A0A2M8GE18|A0A2M8GE18_9DELT:0.0,tr|A0A1J5I3K2|A0A1J5I3K2_9DELT:0.0):0.00055,tr|A0A2G9XDH9|A0A2G9XDH9_9DELT:0.00055)0.996:0.12360)0.855:0.04386,tr|A0A1W9ME60|A0A1W9ME60_9DELT:0.30988)0.446:0.01567)0.900:0.08729)0.288:0.04674,(tr|A0A1V6LZ88|A0A1V6LZ88_9BACT:0.07484,tr|A0A0M2UY02|A0A0M2UY02_9BACT:0.11465)1.000:0.63713)0.851:0.08867)0.885:0.09377,(((tr|A0A2G6E2D2|A0A2G6E2D2_9BACT:0.09075,(tr|A0A081C4Z7|A0A081C4Z7_9BACT:0.04167,(tr|A0A2G6KBY4|A0A2G6KBY4_9BACT:0.14138,tr|A0A0S6W464|A0A0S6W464_9BACT:0.08810)0.311:0.03879)0.751:0.08118)1.000:0.34338,(tr|A0A363TMG4|A0A363TMG4_9DELT:0.29282,(tr|A0A1F8XKP2|A0A1F8XKP2_9DELT:0.06518,(tr|A0A1F9NQ77|A0A1F9NQ77_9DELT:0.04215,((tr|A0A2M8B0D1|A0A2M8B0D1_9DELT:0.0,tr|A0A1J5E0T8|A0A1J5E0T8_9DELT:0.0):0.02113,tr|A0A257S5B8|A0A257S5B8_9DELT:0.05832)0.460:0.01917)0.897:0.04748)0.753:0.12632)0.985:0.19771)0.817:0.05987,((tr|W9G8F3|W9G8F3_9MICO:0.08319,(tr|A0A0Q9T7W2|A0A0Q9T7W2_9MICO:0.01939,(tr|A0A0Q8YK46|A0A0Q8YK46_9MICO:0.00064,tr|A0A0Q9UKP9|A0A0Q9UKP9_9MICO:0.01205)0.905:0.04247)0.992:0.15275)0.957:0.16205,(((tr|A0A1F9KWR0|A0A1F9KWR0_9DELT:0.0,tr|A0A1F8Y565|A0A1F8Y565_9DELT:0.0):0.09103,tr|D5MH91|D5MH91_9BACT:0.19712)0.960:0.13052,((tr|A0A2N6HN31|A0A2N6HN31_9BACT:0.10340,((tr|A0A256WU78|A0A256WU78_9BACT:0.04092,tr|A0A0S4L3K3|A0A0S4L3K3_9BACT:0.01387)0.817:0.02086,((tr|A0A357EC62|A0A357EC62_9BACT:0.00055,tr|A0A354BHE5|A0A354BHE5_9BACT:0.00054)0.896:0.02299,tr|A0A1W9H7F9|A0A1W9H7F9_9BACT:0.05495)0.702:0.01657)0.951:0.08014)0.812:0.09083,(tr|A0A1I2N0W3|A0A1I2N0W3_9MYCO:0.03460,(tr|A0A0H5RSK2|A0A0H5RSK2_9MYCO:0.02734,((tr|A0A378W6X0|A0A378W6X0_9MYCO:0.03021,(tr|A0A1A1W338|A0A1A1W338_9MYCO:0.01306,(tr|A0A0U1CZR9|A0A0U1CZR9_9MYCO:0.00055,tr|A0A0J8UCS4|A0A0J8UCS4_9MYCO:0.01317)0.000:0.00055)0.968:0.03972)0.911:0.02318,(tr|A0A1Q9WHJ9|A0A1Q9WHJ9_9MYCO:0.01911,tr|A0A1S1JV24|A0A1S1JV24_9MYCO:0.00055)0.985:0.04003)0.743:0.00540)0.889:0.05117)0.999:0.30269)0.493:0.04551)0.882:0.09878)1.000:0.36731)0.928:0.15185)0.618:0.09504,(((tr|A0A1M7ZTJ9|A0A1M7ZTJ9_9FLAO:0.20454,((tr|A0A0J7LC66|A0A0J7LC66_9FLAO:0.01022,((tr|A0A085ZXJ8|A0A085ZXJ8_9FLAO:0.00054,(((tr|A0A358JCL3|A0A358JCL3_9FLAO:0.0,tr|A0A376EMI0|A0A376EMI0_9FLAO:0.0):0.00055,tr|A0A1N7IG23|A0A1N7IG23_9FLAO:0.01608)0.796:0.00546,((tr|A0A2G6UD05|A0A2G6UD05_9FLAO:0.01603,(tr|A0A1M5PTF3|A0A1M5PTF3_9FLAO:0.00520,tr|A0A0J7ID59|A0A0J7ID59_9FLAO:0.01589)0.899:0.01056)0.059:0.00054,tr|A0A135WES6|A0A135WES6_9FLAO:0.01035)0.328:0.00515)0.926:0.01543)0.882:0.01048,(tr|A0A1I5AYV7|A0A1I5AYV7_9FLAO:0.01059,(tr|A0A1M5INK0|A0A1M5INK0_9FLAO:0.00535,(tr|A0A1M4UR23|A0A1M4UR23_9FLAO:0.00282,tr|A0A086B0C4|A0A086B0C4_9FLAO:0.01553)0.870:0.00289)0.783:0.00517)0.874:0.01042)0.873:0.01042)0.814:0.01961,(tr|A0A101C962|A0A101C962_9FLAO:0.04417,((tr|A0A0N1KRI3|A0A0N1KRI3_9FLAO:0.05927,(tr|A0A1B8ZIA4|A0A1B8ZIA4_9FLAO:0.00704,(((tr|A0A1N6RDS6|A0A1N6RDS6_9FLAO:0.01595,tr|D7VV23|D7VV23_9FLAO:0.01170)0.773:0.00514,(((((tr|A0A150ZSE9|A0A150ZSE9_9FLAO:0.00554,tr|A0A2S8ZZH7|A0A2S8ZZH7_9FLAO:0.00529)0.000:0.00055,tr|A0A316WWF6|A0A316WWF6_9FLAO:0.01066)0.000:0.00055,tr|A0A2V2ZW60|A0A2V2ZW60_9FLAO:0.00055)0.000:0.00055,tr|A0A2S9CT87|A0A2S9CT87_9FLAO:0.01062)0.868:0.00538,tr|A0A2R7P093|A0A2R7P093_9FLAO:0.00055)0.000:0.00055)0.756:0.00523,tr|A0A1H6HJS5|A0A1H6HJS5_9FLAO:0.00532)0.879:0.01555)0.851:0.02230)0.968:0.05505,(tr|A0A0Q3HVY7|A0A0Q3HVY7_9FLAO:0.01514,(tr|A0A117KCI4|A0A117KCI4_9FLAO:0.00055,tr|A0A0K9Y0C8|A0A0K9Y0C8_9FLAO:0.00055)0.238:0.00055)0.909:0.02023)0.418:0.00903)0.820:0.01986)0.859:0.06608)0.999:0.35279,((tr|A0A257MXW8|A0A257MXW8_9GAMM:0.16473,((tr|A0A1G0ASW0|A0A1G0ASW0_9PROT:0.03347,tr|D9SHW1|D9SHW1_GALCS:0.01281)0.972:0.10355,tr|Q3AS69|Q3AS69_CHLCH:0.23998)0.280:0.03257)0.902:0.05756,((tr|A0A1F3BP37|A0A1F3BP37_9DELT:0.20472,tr|A0A2M6YYE1|A0A2M6YYE1_9BACT:0.23462)0.656:0.04819,(tr|A0A080LY12|A0A080LY12_9PROT:0.21104,tr|A0A359M170|A0A359M170_9BACT:0.41873)0.853:0.06277)0.621:0.00878)0.816:0.10847)0.998:0.39398,tr|A0A1G3R253|A0A1G3R253_9SPIR:0.33040)0.752:0.08388)0.929:0.13256)0.694:0.05953)0.834:0.10986)0.687:0.03249)0.725:0.06918,(tr|A0A355UP86|A0A355UP86_9CYAN:0.07972,tr|A0A355USI4|A0A355USI4_9CYAN:0.13839)1.000:0.84134)0.811:0.08912,((tr|A0A150T7Z7|A0A150T7Z7_SORCE:0.82888,tr|A0A150RAI4|A0A150RAI4_SORCE:0.74479)0.003:0.13066,((tr|A0A1I2DPK0|A0A1I2DPK0_9ACTN:0.41308,(tr|A0A2W6BZN2|A0A2W6BZN2_9PSEU:0.37305,((tr|A0A2V2APE3|A0A2V2APE3_9ACTN:0.32081,tr|A0A1G9D670|A0A1G9D670_9MICC:0.30415)0.549:0.08404,(tr|A0A285DRR3|A0A285DRR3_9ACTN:0.45526,tr|A0A1H5NCH0|A0A1H5NCH0_9ACTN:0.18323)0.547:0.10320)0.989:0.23402)0.925:0.10562)0.532:0.02749,((tr|Q7NPG1|Q7NPG1_GLOVI:0.61616,(tr|A0A150ZG90|A0A150ZG90_9BRAD:0.0,tr|A0A109Q627|A0A109Q627_9BRAD:0.0):0.51285)0.093:0.08207,(((tr|A0A1L5XYL8|A0A1L5XYL8_9XANT:0.0,tr|A0A248YBH4|A0A248YBH4_9XANT:0.0):0.00588,(tr|A0A2S7BTD7|A0A2S7BTD7_9XANT:0.00055,tr|F0CD17|F0CD17_9XANT:0.00055)1.000:0.00055)1.000:0.64616,(tr|A0A2V6Q2E2|A0A2V6Q2E2_9BACT:0.61284,(tr|A0A176YKD8|A0A176YKD8_9BRAD:0.0,tr|A0A176ZIX7|A0A176ZIX7_9BRAD:0.0):0.47964)0.377:0.14217)0.562:0.07135)0.908:0.12508)1.000:0.69245)0.837:0.11925)0.792:0.13849,(((tr|A0A081KFY5|A0A081KFY5_9GAMM:1.42999,tr|A0A1V1X6P4|A0A1V1X6P4_9DELT:0.54572)0.531:0.18245,(tr|F4L1S3|F4L1S3_HALH1:0.93225,tr|A0A1G0XR68|A0A1G0XR68_9BACT:1.05681)0.878:0.56785)0.369:0.10494,(tr|A0A1Y0GYD1|A0A1Y0GYD1_9BACT:0.96415,(((tr|A0A2S9Q3Y8|A0A2S9Q3Y8_9RHIZ:0.59613,tr|A0A1I4F5A0|A0A1I4F5A0_9PROT:0.76197)0.286:0.18928,((tr|A0A2L1S3D2|A0A2L1S3D2_9RHIZ:0.95022,(tr|A0A1X7N523|A0A1X7N523_AZOLI:0.65561,tr|A0A1I4FFA0|A0A1I4FFA0_9PROT:0.38135)0.063:0.05011)0.807:0.12644,(tr|A0A2Z6HTX7|A0A2Z6HTX7_9RHIZ:0.67999,((((tr|A0A317HW54|A0A317HW54_9PROT:0.34838,(tr|F7QGY7|F7QGY7_9BRAD:0.37475,tr|E3I571|E3I571_RHOVT:0.61070)0.812:0.11375)0.897:0.11257,(tr|A0A0P6VQY2|A0A0P6VQY2_9RHIZ:0.72078,((((tr|A0A2A6GRV1|A0A2A6GRV1_9RHIZ:0.02594,((tr|A0A154IAG7|A0A154IAG7_RHILE:0.00054,((((tr|A0A1S9GC84|A0A1S9GC84_9RHIZ:0.00633,tr|W0IT20|W0IT20_RHILT:0.00055)0.982:0.00298,(tr|Q1M5E6|Q1M5E6_RHIL3:0.00642,tr|J0BLP2|J0BLP2_RHIL1:0.00055)0.932:0.00549)0.932:0.00423,(tr|A0A222U776|A0A222U776_RHILV:0.00055,(tr|A0A1B1CLH9|A0A1B1CLH9_RHILE:0.00054,tr|A0A1L3ZLH4|A0A1L3ZLH4_RHILE:0.01911)0.836:0.00633)0.000:0.00055)0.000:0.00055,tr|A0A198YIC1|A0A198YIC1_9RHIZ:0.00638)0.411:0.00634)0.971:0.02588,(tr|A0A2A6I009|A0A2A6I009_9RHIZ:0.00054,(((tr|A0A1S1PHP1|A0A1S1PHP1_9RHIZ:0.00054,(tr|J0WHY7|J0WHY7_RHILT:0.01273,(tr|A0A2A6KEJ0|A0A2A6KEJ0_9RHIZ:0.00634,tr|J0C5E9|J0C5E9_RHILT:0.00634)0.000:0.00055)0.949:0.01269)0.836:0.00631,tr|A0A235AKF3|A0A235AKF3_9RHIZ:0.00055)0.779:0.00634,(tr|C6B807|C6B807_RHILS:0.00634,(tr|A0A179BV11|A0A179BV11_RHILE:0.00630,((tr|A0A2K9ZFS7|A0A2K9ZFS7_RHILE:0.0,tr|A0A2L1CT20|A0A2L1CT20_RHILV:0.0,tr|A0A1S9GIP0|A0A1S9GIP0_RHILV:0.0):0.00055,(tr|A0A2Z4YWV8|A0A2Z4YWV8_RHILE:0.01278,tr|A0A1Q8HGZ6|A0A1Q8HGZ6_RHILV:0.00633)0.000:0.00055)0.739:0.00052)0.000:0.00055)0.788:0.00631)0.812:0.00631)0.000:0.00055)0.000:0.00053)0.908:0.00628,(tr|A0A1W6KX26|A0A1W6KX26_9RHIZ:0.00055,tr|A0A2A6JG53|A0A2A6JG53_9RHIZ:0.00636)0.000:0.00055)0.421:0.01683,((((tr|A0A1W6Q1K9|A0A1W6Q1K9_9RHIZ:0.02583,(tr|A0A2A6KXZ7|A0A2A6KXZ7_9RHIZ:0.01289,(tr|A0A246DM55|A0A246DM55_9RHIZ:0.00055,((tr|A0A192M6F4|A0A192M6F4_9RHIZ:0.0,tr|Q2K0C4|Q2K0C4_RHIEC:0.0):0.00055,tr|S5ST02|S5ST02_RHIET:0.00055)0.897:0.01231)0.431:0.00611)0.000:0.00055)0.989:0.04199,(tr|A0A246T2B8|A0A246T2B8_9RHIZ:0.01731,(tr|A0A246SA96|A0A246SA96_9RHIZ:0.01183,tr|A0A2A6K2P8|A0A2A6K2P8_9RHIZ:0.01109)0.880:0.01769)0.440:0.01145)0.880:0.01558,tr|K0VCC3|K0VCC3_9RHIZ:0.00844)0.543:0.00812,(((tr|A0A0N1MDF7|A0A0N1MDF7_9RHIZ:0.0,tr|A0A2A6ICD1|A0A2A6ICD1_9RHIZ:0.0):0.00055,tr|I9N114|I9N114_RHILT:0.00632)0.839:0.00055,(tr|J5QB09|J5QB09_9RHIZ:0.00608,tr|B6A489|B6A489_RHILW:0.00604)0.781:0.00605)0.803:0.00308)0.646:0.00135)0.999:0.37858,((tr|A0A2J7TH54|A0A2J7TH54_METSI:0.00054,tr|B8EII2|B8EII2_METSB:0.00610)0.997:0.33852,(((tr|A0A1R1QHV1|A0A1R1QHV1_9BRAD:0.0,tr|A0A1E3EXB8|A0A1E3EXB8_BRAEL:0.0,tr|A0A1S2SKA7|A0A1S2SKA7_BRAEL:0.0,tr|A0A0R3BSE4|A0A0R3BSE4_9BRAD:0.0,tr|A0A1G6SLK4|A0A1G6SLK4_9BRAD:0.0):0.00054,tr|A0A2T0P6P8|A0A2T0P6P8_RHITR:0.03509)0.830:0.03260,(tr|A0A151FJ14|A0A151FJ14_9BRAD:0.04578,(tr|A0A1I4WYS3|A0A1I4WYS3_9BRAD:0.03663,(tr|A0A176Z5D0|A0A176Z5D0_9BRAD:0.02689,(tr|A0A1X3GCS5|A0A1X3GCS5_9BRAD:0.01233,((tr|A0A1I3EPP6|A0A1I3EPP6_9BRAD:0.00608,((tr|Q89P75|Q89P75_BRADU:0.0,tr|A0A0E4G0N6|A0A0E4G0N6_9BRAD:0.0,tr|A0A2A6MZD0|A0A2A6MZD0_9BRAD:0.0,tr|A0A0N0C1G4|A0A0N0C1G4_BRAJP:0.0):0.00590,tr|H0TIN8|H0TIN8_9BRAD:0.04352)0.885:0.01232)0.834:0.00594,(tr|A0A0A3XMK1|A0A0A3XMK1_BRAJP:0.01211,((tr|G7DJK2|G7DJK2_BRAJP:0.0,tr|A0A023XML1|A0A023XML1_BRAJP:0.0):0.00055,(tr|A0A1L3F9Y2|A0A1L3F9Y2_BRAJP:0.01210,(tr|A0A160USQ0|A0A160USQ0_9BRAD:0.0,tr|A0A1Y2JJA7|A0A1Y2JJA7_BRAJP:0.0):0.00583)1.000:0.00053)0.000:0.00055)0.999:0.00054)0.421:0.00613)0.820:0.01168)0.604:0.00105)0.883:0.02943)0.754:0.01716)0.998:0.27560)0.883:0.09690)0.736:0.09333)0.864:0.10673)0.978:0.17453,(((tr|A0A1M2YIZ5|A0A1M2YIZ5_9RHIZ:0.0,tr|A0A2U2DPU7|A0A2U2DPU7_9RHIZ:0.0):0.21873,(tr|A0A0Q6SL82|A0A0Q6SL82_9RHIZ:0.17809,((((tr|A0A1B3MDI2|A0A1B3MDI2_9RHIZ:0.02337,(tr|A0A372NE16|A0A372NE16_9RHIZ:0.08125,(tr|A0A1A9G148|A0A1A9G148_9RHIZ:0.02413,tr|A0A021X477|A0A021X477_9RHIZ:0.01255)0.934:0.03820)0.840:0.03605)0.985:0.12483,tr|A0A1N6P7T8|A0A1N6P7T8_9RHIZ:0.18900)0.897:0.05461,((tr|A0A1C0T347|A0A1C0T347_9RHIZ:0.03025,(tr|A0A0L8C6H6|A0A0L8C6H6_ENSAD:0.01796,(tr|A0A1V3RGZ9|A0A1V3RGZ9_9RHIZ:0.02459,tr|A0A2T3D3M7|A0A2T3D3M7_9RHIZ:0.03035)0.889:0.01787)0.151:0.00065)0.876:0.02731,((tr|A0A0T6YS36|A0A0T6YS36_9RHIZ:0.01779,((tr|A0A0Q9D4Y4|A0A0Q9D4Y4_9RHIZ:0.0,tr|A0A2V4Z9F8|A0A2V4Z9F8_9RHIZ:0.0,tr|A0A0T7A7B0|A0A0T7A7B0_9RHIZ:0.0):0.00055,tr|A0A1G5W5G9|A0A1G5W5G9_9RHIZ:0.00589)0.898:0.00055)0.947:0.05441,(tr|A0A1C0SBN7|A0A1C0SBN7_9RHIZ:0.04817,((tr|A0A2V4XEI1|A0A2V4XEI1_ENSAD:0.0,tr|A0A1G9Q1C7|A0A1G9Q1C7_9RHIZ:0.0):0.01756,(tr|A0A226CJU2|A0A226CJU2_9RHIZ:0.00055,(tr|A0A0T6YJ39|A0A0T6YJ39_9RHIZ:0.00578,tr|A0A0T6Y0I9|A0A0T6Y0I9_9RHIZ:0.00581)0.000:0.00055)0.861:0.00054)0.950:0.04401)0.903:0.03331)0.856:0.04191)0.984:0.10573)0.933:0.05813,(tr|A0A1L8PD28|A0A1L8PD28_9RHIZ:0.16356,(tr|A0A0Q7NYQ4|A0A0Q7NYQ4_9RHIZ:0.03814,(tr|A0A0Q6RNV0|A0A0Q6RNV0_9RHIZ:0.03440,(tr|A0A1C7NYI1|A0A1C7NYI1_9RHIZ:0.06012,tr|A0A0Q6G0T5|A0A0Q6G0T5_9RHIZ:0.08388)0.577:0.01898)0.922:0.04098)0.893:0.04528)0.249:0.04708)0.754:0.03984)0.947:0.15171)0.998:0.34505,tr|A0A2G6ILJ7|A0A2G6ILJ7_9RHOB:0.65414)0.244:0.08670)0.786:0.04190,((tr|A0A2U1W4L6|A0A2U1W4L6_9PROT:0.49327,((tr|A0A2U1VXY5|A0A2U1VXY5_9PROT:0.17958,((tr|A0A2R4VWU5|A0A2R4VWU5_9PROT:0.00055,tr|G7ZFH9|G7ZFH9_AZOL4:0.03247)0.510:0.02406,(tr|A0A0F2KNX7|A0A0F2KNX7_9PROT:0.04270,((tr|A0A2U1XFL8|A0A2U1XFL8_9PROT:0.01383,(tr|A0A2U1WA13|A0A2U1WA13_9PROT:0.01464,tr|A0A2B8BCZ4|A0A2B8BCZ4_9PROT:0.00574)0.832:0.01197)0.941:0.03143,(tr|A0A2U1YQ30|A0A2U1YQ30_9PROT:0.01231,(tr|A0A1X7FF67|A0A1X7FF67_9PROT:0.01879,tr|A0A2U1X5P0|A0A2U1X5P0_9PROT:0.00628)0.870:0.00053)0.856:0.01910)0.831:0.01959)0.705:0.00758)1.000:0.31620)0.957:0.13679,(tr|A0A1G7A817|A0A1G7A817_9PROT:0.36798,((((tr|U7GJL4|U7GJL4_9RHOB:0.0,tr|A0A0M6XXA4|A0A0M6XXA4_9RHOB:0.0):0.02885,tr|A0NQ15|A0NQ15_LABAI:0.06509)0.725:0.03430,(tr|A0A222F321|A0A222F321_9RHOB:0.07670,(tr|A0A2T7HIY0|A0A2T7HIY0_9RHOB:0.00688,(tr|A0A2S3UNF3|A0A2S3UNF3_9RHOB:0.01932,tr|A0A163U7K4|A0A163U7K4_9RHOB:0.03285)0.864:0.02649)0.934:0.03957)0.717:0.03018)0.813:0.03315,(tr|A0A0M6YU52|A0A0M6YU52_9RHOB:0.07434,tr|A0A0M7AVZ3|A0A0M7AVZ3_9RHOB:0.10178)0.837:0.03383)0.991:0.18576)0.779:0.04798)0.632:0.07427)0.695:0.06920,(((tr|A0A1Y5TWU6|A0A1Y5TWU6_9PROT:0.60614,(tr|A0A258GCS7|A0A258GCS7_9RHOB:0.32560,tr|A0A037ZIG0|A0A037ZIG0_9RHOB:0.24446)0.951:0.23251)0.807:0.08983,(tr|A0NXT8|A0NXT8_LABAI:0.03917,(tr|U7FKA9|U7FKA9_9RHOB:0.00054,tr|A0A0M6Y392|A0A0M6Y392_9RHOB:0.01027)0.683:0.01257)1.000:0.60233)0.645:0.06054,(tr|W6LTY9|W6LTY9_9GAMM:0.60043,tr|A0A1G3KAN0|A0A1G3KAN0_9SPHN:0.40992)0.359:0.11682)0.674:0.09903)0.479:0.06833)0.785:0.06320)0.970:0.18560)0.818:0.11589)0.580:0.08485,((((tr|A0A1W9WIA5|A0A1W9WIA5_9GAMM:0.30237,((tr|A7BYZ8|A7BYZ8_9GAMM:0.23433,((tr|A0A1W9X4Z2|A0A1W9X4Z2_9GAMM:0.16467,(tr|A0A0A6P594|A0A0A6P594_9GAMM:0.05666,tr|A0A176RZQ8|A0A176RZQ8_9GAMM:0.03598)0.997:0.15558)0.888:0.04098,(tr|A0A1W9WA60|A0A1W9WA60_9GAMM:0.13974,tr|A0A1W9W7U1|A0A1W9W7U1_9CHLR:0.21968)0.380:0.02816)0.858:0.04537)0.411:0.06135,(tr|A0A176S6I5|A0A176S6I5_9GAMM:0.24216,(tr|A0A0A6PAY3|A0A0A6PAY3_9GAMM:0.34221,tr|A0A176RWE9|A0A176RWE9_9GAMM:0.14461)0.099:0.06357)0.928:0.07892)0.848:0.06778)0.453:0.07746,((tr|A0A365U2J3|A0A365U2J3_9RHOB:0.16933,(tr|A0A238L4Q9|A0A238L4Q9_9RHOB:0.22445,tr|A0A2T6B5V2|A0A2T6B5V2_9RHOB:0.33620)0.907:0.10166)0.552:0.09616,tr|A0A345Q7Q8|A0A345Q7Q8_9RHOB:0.31453)0.999:0.46005)0.921:0.14072,(tr|A0A0M1JH63|A0A0M1JH63_9GAMM:0.21811,(tr|A0A0M1JKI7|A0A0M1JKI7_9GAMM:0.11260,tr|A0A0M1JA53|A0A0M1JA53_9GAMM:0.17916)0.554:0.08455)0.999:0.32825)0.104:0.06498,tr|A0A2W4RCM3|A0A2W4RCM3_9GAMM:0.59783)0.899:0.16966)0.921:0.26008)0.896:0.15906)0.627:0.14615)0.894:0.13937)0.656:0.07291)0.469:0.06032,(((tr|A0A0M1J787|A0A0M1J787_9GAMM:0.94338,((tr|Q2RUM1|Q2RUM1_RHORT:0.65802,tr|Q2RUM0|Q2RUM0_RHORT:0.40777)0.088:0.12062,(((tr|A0A1A3L9V2|A0A1A3L9V2_9MYCO:0.00055,(tr|A0A1A3E658|A0A1A3E658_9MYCO:0.00055,tr|A0A1A3EZL4|A0A1A3EZL4_9MYCO:0.00591)0.815:0.00590)0.998:0.41620,(tr|A0A2V6LJY4|A0A2V6LJY4_9BACT:0.01187,tr|A0A2V5ZGJ4|A0A2V5ZGJ4_9BACT:0.00055)0.997:0.38417)0.820:0.16583,(tr|A0A0S4LPI0|A0A0S4LPI0_9BACT:0.39997,(tr|A0A2T5W6L8|A0A2T5W6L8_9ACTN:0.30090,(tr|A0A327WUH1|A0A327WUH1_9BACT:1.15745,tr|A0A327X1H4|A0A327X1H4_9BACT:0.44836)0.111:0.11745)0.631:0.07778)0.577:0.13906)0.965:0.29974)0.836:0.29614)0.842:0.13580,((tr|A0A2V7WEE4|A0A2V7WEE4_9BACT:0.41937,(tr|A0A2V7VXE0|A0A2V7VXE0_9BACT:0.25168,(tr|A0A2P6BWC3|A0A2P6BWC3_9BACT:0.47247,((((tr|A0A2V9V1F1|A0A2V9V1F1_9BACT:0.27739,tr|A0A2N9LVB8|A0A2N9LVB8_9BACT:0.48535)0.932:0.14939,(tr|A0A2V7H2D1|A0A2V7H2D1_9BACT:0.35978,tr|W0RRM1|W0RRM1_9BACT:0.29630)0.937:0.14947)0.916:0.12774,((tr|A0A315Z8G1|A0A315Z8G1_9BACT:0.52839,(tr|A0A172U1N9|A0A172U1N9_9BACT:0.12725,(tr|A0A1Y2RDN7|A0A1Y2RDN7_9BACT:0.49349,tr|A0A2S5A2U5|A0A2S5A2U5_9SPHI:0.22246)0.736:0.07144)0.870:0.11934)0.973:0.30176,((tr|A0A2V8HFC5|A0A2V8HFC5_9BACT:0.00055,tr|A0A2V8G6F3|A0A2V8G6F3_9BACT:0.00615)0.999:0.28698,tr|A0A2V8T3E6|A0A2V8T3E6_9BACT:0.45566)0.416:0.04233)0.338:0.04118)0.791:0.04556,(tr|A0A1W1I6N4|A0A1W1I6N4_9BACT:0.29603,tr|A0A321LD21|A0A321LD21_9BACT:0.56576)0.809:0.11115)0.549:0.09729)0.973:0.21057)0.417:0.06127)0.755:0.03538,(tr|A0A2V7VV21|A0A2V7VV21_9BACT:0.36565,tr|A0A2V7VYP3|A0A2V7VYP3_9BACT:0.28148)0.878:0.06763)0.983:0.26564)0.656:0.06785,(((((((((tr|A0A1E5QGA5|A0A1E5QGA5_9CYAN:0.30246,tr|A0A2T1CLU8|A0A2T1CLU8_9CYAN:0.26885)0.214:0.06956,(tr|A0A0M1JKS0|A0A0M1JKS0_9CYAN:0.34613,(((tr|A0YNH3|A0YNH3_LYNSP:0.02768,tr|U7Q816|U7Q816_9CYAN:0.02784)0.987:0.16905,(tr|D4ZZI9|D4ZZI9_ARTPN:0.01294,((tr|A0A328V1F2|A0A328V1F2_9CYAN:0.0,tr|H1WJ28|H1WJ28_9CYAN:0.0):0.03553,(tr|B5VW76|B5VW76_ARTMA:0.0,tr|K1WA15|K1WA15_ARTPT:0.0):0.03954)0.807:0.03620)1.000:0.23280)0.901:0.09143,(tr|Q111K5|Q111K5_TRIEI:0.25828,((tr|A0A254WA82|A0A254WA82_9CYAN:0.01705,((tr|K9TRU4|K9TRU4_9CYAN:0.0,tr|A0A2T1FI94|A0A2T1FI94_9CHRO:0.0):0.00055,tr|A0A2P8QXQ3|A0A2P8QXQ3_9CYAN:0.00678)0.531:0.02447)0.999:0.34117,(tr|A0A357A5D4|A0A357A5D4_9CYAN:0.02502,tr|A0A1L9QR25|A0A1L9QR25_9CYAN:0.00053)0.995:0.30675)0.861:0.10111)0.143:0.03233)0.743:0.08954)0.939:0.08785)0.703:0.02296,(tr|A0A2T1EBE7|A0A2T1EBE7_9CYAN:0.21599,((((tr|A0A2S0QB64|A0A2S0QB64_NODSP:0.0,tr|A0ZIY4|A0ZIY4_NODSP:0.0):0.02435,tr|A0A161V979|A0A161V979_NODSP:0.02341)1.000:0.20363,((tr|A0A252DNP4|A0A252DNP4_9NOSO:0.04661,(tr|A0A252D9J9|A0A252D9J9_9NOSO:0.05778,tr|A0A1Z4HQ34|A0A1Z4HQ34_9NOSO:0.09232)0.359:0.02224)0.916:0.04330,(((tr|A0A0M5MH07|A0A0M5MH07_9NOSO:0.00055,tr|A0A1C0VHY7|A0A1C0VHY7_9NOSO:0.02723)0.938:0.03867,((tr|A0A2Z6CUV4|A0A2Z6CUV4_9NOSO:0.0,tr|A0A1Z4GDN2|A0A1Z4GDN2_9CYAN:0.0,tr|A0A2H6LJH1|A0A2H6LJH1_9NOSO:0.0):0.00055,tr|K9QFT1|K9QFT1_9NOSO:0.00659)0.773:0.01014)0.998:0.18909,tr|D7E4K2|D7E4K2_NOSA0:0.17140)0.563:0.02840)0.601:0.02414)0.978:0.14341,(tr|A0A0C2KTQ4|A0A0C2KTQ4_9CYAN:0.20999,((tr|A0A1Z4RE78|A0A1Z4RE78_9CYAN:0.03351,tr|A0A2A2TI11|A0A2A2TI11_9CYAN:0.12997)0.995:0.21642,(tr|K9R6M4|K9R6M4_9CYAN:0.08343,tr|A0A1Z4LVF5|A0A1Z4LVF5_9CYAN:0.03849)0.945:0.12406)0.831:0.12245)0.706:0.04060)0.932:0.10538)0.870:0.07180)0.854:0.05288,(((((tr|A0A359NJR0|A0A359NJR0_9CYAN:0.0,tr|A0A350YB42|A0A350YB42_9CYAN:0.0):0.00054,tr|A0A355DUS8|A0A355DUS8_9CYAN:0.01161)0.995:0.13756,(tr|A0A352X9W4|A0A352X9W4_9CYAN:0.0,tr|A0A357P9M3|A0A357P9M3_9CYAN:0.0,tr|A0A357GIJ4|A0A357GIJ4_9CYAN:0.0,tr|A0A353ABN6|A0A353ABN6_9CYAN:0.0,tr|A0A358YF22|A0A358YF22_9CYAN:0.0,tr|A0A354ZYE1|A0A354ZYE1_9CYAN:0.0):0.31172)0.544:0.02730,((tr|A0A352AJ04|A0A352AJ04_9CYAN:0.0,tr|A0A355HP17|A0A355HP17_9CYAN:0.0):0.08794,tr|B4VPJ5|B4VPJ5_9CYAN:0.17989)0.421:0.06936)0.689:0.07062,(tr|A0A1D8TN42|A0A1D8TN42_9CYAN:0.00657,(tr|A0A1D9FW74|A0A1D9FW74_9CYAN:0.02193,tr|A0A1U7MY57|A0A1U7MY57_9CYAN:0.00407)0.859:0.02075)0.997:0.16986)0.840:0.09196)0.860:0.05981,(((tr|X5JP54|X5JP54_9NOST:0.33582,((tr|I4IUM5|I4IUM5_MICAE:0.00054,((tr|A0A0K1S2A9|A0A0K1S2A9_9CHRO:0.03173,((((tr|A0A1E4Q867|A0A1E4Q867_MICAE:0.00055,(tr|I4F865|I4F865_MICAE:0.00055,(((tr|A0A2H6L0K5|A0A2H6L0K5_MICAE:0.03033,tr|I4FJN8|I4FJN8_MICAE:0.00942)0.768:0.01588,((tr|A0A2H6BN59|A0A2H6BN59_MICAE:0.0,tr|L7DZP4|L7DZP4_MICAE:0.0):0.00054,(tr|A0A139GGU3|A0A139GGU3_MICAE:0.00795,(tr|A0A2P1UIB7|A0A2P1UIB7_9CHRO:0.00806,tr|A0A2L2XM41|A0A2L2XM41_9CHRO:0.00785)0.892:0.01607)0.785:0.00787)0.780:0.00951)0.095:0.01432,tr|I4GGE8|I4GGE8_MICAE:0.01574)0.749:0.00054)0.926:0.01589)0.903:0.01577,((tr|I4I1X7|I4I1X7_MICAE:0.0,tr|B0JW80|B0JW80_MICAN:0.0):0.00055,((tr|A0A0A1W0Z4|A0A0A1W0Z4_MICAE:0.0,tr|I4IIF6|I4IIF6_9CHRO:0.0):0.00795,(tr|I4HN87|I4HN87_MICAE:0.00054,(tr|I4G7X8|I4G7X8_MICAE:0.00804,tr|I4HCK4|I4HCK4_MICAE:0.00788)0.262:0.00791)0.845:0.02375)0.876:0.01595)0.286:0.00805)0.781:0.00799,(tr|A8Y9Z0|A8Y9Z0_MICAE:0.0,tr|A0A1X9L814|A0A1X9L814_MICAE:0.0,tr|L8NVP5|L8NVP5_MICAE:0.0):0.01576)0.903:0.01576,((tr|A0A2Z6UPT0|A0A2Z6UPT0_MICAE:0.01589,tr|I4GX55|I4GX55_MICAE:0.01577)0.900:0.01576,tr|A0A1V4BUJ8|A0A1V4BUJ8_MICAE:0.02397)0.000:0.00055)0.413:0.00795)0.000:0.00054,tr|A0A0F6U3S7|A0A0F6U3S7_MICAE:0.00783)0.956:0.01581)0.745:0.01786,(tr|S3JW55|S3JW55_MICAE:0.03216,tr|A0A2Z6V6H3|A0A2Z6V6H3_MICAE:0.00053)0.658:0.00652)1.000:0.42441)0.912:0.11908,(((tr|A0A2T1LYU7|A0A2T1LYU7_9CHRO:0.33866,(tr|A0A2T2RC95|A0A2T2RC95_9CYAN:0.43229,tr|A0A2T2RV77|A0A2T2RV77_9CYAN:0.24310)0.263:0.04891)0.824:0.04650,((tr|D3EPU8|D3EPU8_ATETH:0.44245,((tr|B1WW77|B1WW77_CYAA5:0.03668,tr|A3IWF8|A3IWF8_9CYAN:0.04580)0.996:0.19960,(tr|B7JVS7|B7JVS7_CYAP8:0.18913,(tr|A0A077JI05|A0A077JI05_9CYAN:0.02394,tr|A0A2Z5T3Z4|A0A2Z5T3Z4_9CYAN:0.03632)1.000:0.25007)0.619:0.06599)0.893:0.08013)0.879:0.05823,((tr|K9T5Q5|K9T5Q5_9CYAN:0.01223,tr|A0A1U7HPV1|A0A1U7HPV1_9CYAN:0.01707)0.999:0.15277,(tr|B7KG22|B7KG22_CYAP7:0.14243,tr|E0U5Z6|E0U5Z6_CYAP2:0.22491)0.995:0.16112)0.853:0.03931)0.787:0.05949)0.855:0.03711,(tr|A0A2T1CVI1|A0A2T1CVI1_9CYAN:0.20967,tr|A0A1Z4RW43|A0A1Z4RW43_9CHRO:0.19584)0.994:0.20271)0.760:0.03190)0.695:0.02697,(tr|L8LN04|L8LN04_9CHRO:0.33228,(tr|U5DJV4|U5DJV4_9CHRO:0.34877,tr|A0A2W7D504|A0A2W7D504_9CYAN:0.38194)0.748:0.04299)0.866:0.05824)0.876:0.05168)0.762:0.08260,((tr|A0A1E5QZR6|A0A1E5QZR6_9CHRO:0.00055,tr|A0A2K8WS82|A0A2K8WS82_9CHRO:0.00640)0.997:0.28616,(tr|A0A0D6AEV3|A0A0D6AEV3_9CHRO:0.28008,(tr|A0A2G3PA75|A0A2G3PA75_9CHRO:0.00055,tr|K9Z647|K9Z647_CYAAP:0.00631)0.996:0.23087)0.290:0.03765)0.994:0.29313)0.821:0.08133,((tr|A0A0C1Y6I3|A0A0C1Y6I3_9CYAN:0.0,tr|A0A0C1WFA4|A0A0C1WFA4_9CYAN:0.0):0.59457,(tr|A0A2W7BQQ9|A0A2W7BQQ9_9CYAN:0.00535,tr|A0A2W4WD26|A0A2W4WD26_9CYAN:0.00055)0.999:0.41082)0.941:0.18826)0.957:0.14767,(tr|K9S7T4|K9S7T4_9CYAN:0.37361,(tr|Q2JNQ3|Q2JNQ3_SYNJB:0.74901,tr|K9SH72|K9SH72_9CYAN:0.27823)0.724:0.04614)0.964:0.17818)0.829:0.06492,((((((tr|A0A1Z4UAG8|A0A1Z4UAG8_9CYAN:0.0,tr|A0A1Z4N2B2|A0A1Z4N2B2_9CYAN:0.0):0.18068,(tr|B0JHF7|B0JHF7_MICAN:0.01011,(tr|A0A2Z6UL52|A0A2Z6UL52_MICAE:0.00503,tr|A0A139GPP7|A0A139GPP7_MICAE:0.01532)0.463:0.00054)0.997:0.13533)0.946:0.11690,(((tr|A0A2T1D5P2|A0A2T1D5P2_9CYAN:0.21818,tr|A0A0S3TZR4|A0A0S3TZR4_9CYAN:0.29300)0.851:0.07002,tr|A0A2T1ES58|A0A2T1ES58_9CYAN:0.28181)0.241:0.03335,(tr|A0A251WJ73|A0A251WJ73_9CYAN:0.31418,(tr|A0A1Z4QU44|A0A1Z4QU44_9NOST:0.12212,(tr|A0A1B7WXB6|A0A1B7WXB6_9NOST:0.00499,tr|A0A0B0QN95|A0A0B0QN95_APHFL:0.00055)0.885:0.03982)0.697:0.05331)0.983:0.14681)0.988:0.17776)0.956:0.15480,(tr|A0A352XB18|A0A352XB18_9CYAN:0.0,tr|A0A357P691|A0A357P691_9CYAN:0.0,tr|A0A357GMT6|A0A357GMT6_9CYAN:0.0,tr|A0A353A950|A0A353A950_9CYAN:0.0,tr|A0A358YGA6|A0A358YGA6_9CYAN:0.0,tr|A0A354ZN09|A0A354ZN09_9CYAN:0.0):0.46629)0.806:0.05386,(tr|K9V0A0|K9V0A0_9CYAN:0.08696,((tr|A0A1Z4MJL6|A0A1Z4MJL6_MICDP:0.0,tr|A0A0D6KB62|A0A0D6KB62_9CYAN:0.0):0.01958,((tr|A0A1Z4UG28|A0A1Z4UG28_9CYAN:0.0,tr|A0A1Z4NB21|A0A1Z4NB21_9CYAN:0.0):0.02480,tr|A0A1Z4KD49|A0A1Z4KD49_9CYAN:0.00055)0.219:0.00188)0.980:0.11164)1.000:0.20677)0.892:0.05436,((tr|A0A1U7I1R8|A0A1U7I1R8_9CYAN:0.14242,((tr|A0A352ADV2|A0A352ADV2_9CYAN:0.0,tr|A0A355HLN0|A0A355HLN0_9CYAN:0.0):0.02041,tr|A0A355DUZ7|A0A355DUZ7_9CYAN:0.05068)0.982:0.11440)0.992:0.11328,((((((((tr|K9UZH6|K9UZH6_9CYAN:0.05246,((tr|A0A1Z4UG26|A0A1Z4UG26_9CYAN:0.0,tr|A0A1Z4NAY7|A0A1Z4NAY7_9CYAN:0.0):0.03748,(tr|A0A1Z4MJT2|A0A1Z4MJT2_MICDP:0.02786,tr|A0A1Z4KCV1|A0A1Z4KCV1_9CYAN:0.00137)0.947:0.03803)0.891:0.02790)0.965:0.07221,(tr|A0A1U7IEW4|A0A1U7IEW4_9NOSO:0.09083,(tr|A0A2H2Y9P5|A0A2H2Y9P5_9CYAN:0.0,tr|A0A1Z4STX2|A0A1Z4STX2_9CYAN:0.0):0.14391)0.089:0.01721)0.983:0.09153,(tr|A0A139WSQ5|A0A139WSQ5_9CYAN:0.07121,((tr|A0A1Z4MPG7|A0A1Z4MPG7_MICDP:0.0,tr|A0A0D6KFQ6|A0A0D6KFQ6_9CYAN:0.0):0.11046,(tr|A0A1Z4KBV0|A0A1Z4KBV0_9CYAN:0.09047,tr|A0A1Z4H2X2|A0A1Z4H2X2_9CYAN:0.02152)0.779:0.02496)0.983:0.09798)0.755:0.03918)0.846:0.05451,((tr|A0A0T7BNU3|A0A0T7BNU3_9CYAN:0.05618,(tr|K9V057|K9V057_9CYAN:0.13268,(tr|A0A1Z4QWB4|A0A1Z4QWB4_9CYAN:0.03670,(tr|A0A1Z4R1U8|A0A1Z4R1U8_9CYAN:0.01894,tr|K9PEP9|K9PEP9_9CYAN:0.01967)0.931:0.04001)0.588:0.01569)0.902:0.04146)0.912:0.05570,(tr|A0A1Z4LRI8|A0A1Z4LRI8_9CYAN:0.17775,tr|A0A0V7ZHG2|A0A0V7ZHG2_9CYAN:0.09792)0.197:0.02319)0.835:0.02918)0.884:0.03089,((tr|A0A218QQM8|A0A218QQM8_9CYAN:0.10789,((tr|A0A2Z6DMQ1|A0A2Z6DMQ1_NOSCO:0.0,tr|A0A2R5FX38|A0A2R5FX38_NOSCO:0.0):0.02898,tr|A0A235IAY7|A0A235IAY7_9NOSO:0.03382)0.980:0.07802)0.702:0.03459,((tr|A0A2Z6D3J4|A0A2Z6D3J4_9NOSO:0.02693,tr|B2JAM1|B2JAM1_NOSP7:0.02359)0.999:0.13169,tr|A0A1Z4S1B8|A0A1Z4S1B8_9NOSO:0.07971)0.875:0.05779)0.907:0.03985)0.699:0.00584,(tr|A0A218Q640|A0A218Q640_9CYAN:0.10806,(((tr|A0A2Z6D4N0|A0A2Z6D4N0_9NOSO:0.09143,(tr|A0A0M5MG55|A0A0M5MG55_9NOSO:0.00054,tr|A0A1C0VLP6|A0A1C0VLP6_9NOSO:0.01721)0.889:0.03425)0.984:0.09194,((tr|A0A0K2M184|A0A0K2M184_9NOST:0.04960,tr|A0A1Z4V1Q2|A0A1Z4V1Q2_9CYAN:0.05209)0.950:0.07070,(tr|A0A2I8A4N4|A0A2I8A4N4_9NOSO:0.02331,tr|A0A367PUW0|A0A367PUW0_9NOSO:0.01307)0.999:0.16093)0.094:0.03432)0.929:0.04410,(((tr|A0A1Z4M5I8|A0A1Z4M5I8_MICDP:0.0,tr|A0A0D6KQ68|A0A0D6KQ68_9CYAN:0.0):0.00055,((tr|A0A1Z4UDG8|A0A1Z4UDG8_9CYAN:0.0,tr|A0A1Z4MZH1|A0A1Z4MZH1_9CYAN:0.0):0.00572,tr|A0A1Z4HQR7|A0A1Z4HQR7_9NOSO:0.00566)0.866:0.00569)0.955:0.05341,(tr|A0A1Z4JU84|A0A1Z4JU84_9CYAN:0.04926,tr|A0A1Z4GY64|A0A1Z4GY64_9CYAN:0.02693)0.840:0.04286)0.954:0.05628)0.851:0.03074)0.962:0.04576)0.892:0.03292,(((tr|K9WHQ3|K9WHQ3_9CYAN:0.20018,(((tr|A0A359N465|A0A359N465_9CYAN:0.0,tr|A0A350YAN7|A0A350YAN7_9CYAN:0.0):0.00054,tr|A0A355DNU1|A0A355DNU1_9CYAN:0.02794)0.987:0.07811,((tr|A0A352XAR6|A0A352XAR6_9CYAN:0.0,tr|A0A357PC12|A0A357PC12_9CYAN:0.0,tr|A0A357G999|A0A357G999_9CYAN:0.0,tr|A0A353AGV5|A0A353AGV5_9CYAN:0.0,tr|A0A358YMT9|A0A358YMT9_9CYAN:0.0,tr|A0A354ZQ71|A0A354ZQ71_9CYAN:0.0):0.05780,tr|A0A355HN00|A0A355HN00_9CYAN:0.06919)0.843:0.02876)0.979:0.06923)0.897:0.04266,((tr|A0A2Z6D533|A0A2Z6D533_9NOSO:0.17230,tr|A0A218QU91|A0A218QU91_9CYAN:0.12311)0.977:0.12537,(((tr|A0A352XI06|A0A352XI06_9CYAN:0.0,tr|A0A357PAZ3|A0A357PAZ3_9CYAN:0.0,tr|A0A357G818|A0A357G818_9CYAN:0.0,tr|A0A353A6E6|A0A353A6E6_9CYAN:0.0,tr|A0A358YAU3|A0A358YAU3_9CYAN:0.0,tr|A0A354ZP82|A0A354ZP82_9CYAN:0.0):0.22073,((tr|B4W5B5|B4W5B5_9CYAN:0.23243,(tr|A0A352AM33|A0A352AM33_9CYAN:0.00055,tr|A0A355HCX9|A0A355HCX9_9CYAN:0.00538)0.992:0.13484)0.923:0.07795,((((tr|A0A251WM04|A0A251WM04_9CYAN:0.31180,(tr|A0A1Z4JCY7|A0A1Z4JCY7_LEPBY:0.07134,(tr|A0A1Z4JQZ9|A0A1Z4JQZ9_LEPBY:0.02597,tr|A0A0S3UF15|A0A0S3UF15_9CYAN:0.04504)0.952:0.07117)1.000:0.25820)0.863:0.08662,(((tr|A0A1Z3HTJ7|A0A1Z3HTJ7_9CYAN:0.26286,(tr|A0A350XEL2|A0A350XEL2_9CYAN:0.17223,((tr|A0A352X7I8|A0A352X7I8_9CYAN:0.0,tr|A0A357P9M6|A0A357P9M6_9CYAN:0.0,tr|A0A357GIY7|A0A357GIY7_9CYAN:0.0,tr|A0A353ACM7|A0A353ACM7_9CYAN:0.0,tr|A0A358YJA4|A0A358YJA4_9CYAN:0.0,tr|A0A354ZP21|A0A354ZP21_9CYAN:0.0):0.17428,tr|K9WN14|K9WN14_9CYAN:0.15303)0.759:0.10208)0.798:0.11069)0.907:0.06945,(((((tr|A0A352AMS1|A0A352AMS1_9CYAN:0.0,tr|A0A355HIH0|A0A355HIH0_9CYAN:0.0):0.09058,tr|B4VH56|B4VH56_9CYAN:0.12485)0.994:0.11116,((tr|A0A1Z4UG58|A0A1Z4UG58_9CYAN:0.0,tr|A0A1Z4MJR5|A0A1Z4MJR5_MICDP:0.0,tr|A0A0D6KJB6|A0A0D6KJB6_9CYAN:0.0,tr|A0A1Z4NAY2|A0A1Z4NAY2_9CYAN:0.0):0.16338,tr|K8GRK9|K8GRK9_9CYAN:0.25717)0.858:0.06189)0.883:0.07515,(tr|A0A0V7ZCZ1|A0A0V7ZCZ1_9CYAN:0.18842,(tr|K9EZ54|K9EZ54_9CYAN:0.40511,(tr|B4VXL2|B4VXL2_9CYAN:0.10607,(tr|A0A0P8A9M9|A0A0P8A9M9_9CYAN:0.13178,tr|A0A2W7ATK8|A0A2W7ATK8_9CYAN:0.22436)0.915:0.09236)0.955:0.12126)0.541:0.03831)0.186:0.03436)0.547:0.07184,(tr|B4WNJ9|B4WNJ9_SYNS7:0.43638,tr|K9EP91|K9EP91_9CYAN:0.35034)0.372:0.11339)0.876:0.06563)0.944:0.07826,((((tr|A0A2K3AVV8|A0A2K3AVV8_9CHRO:0.27848,(((((tr|A0A2H2XHS3|A0A2H2XHS3_9CYAN:0.0,tr|A0A1Z4SY08|A0A1Z4SY08_9CYAN:0.0):0.13500,(tr|A0A1U7H817|A0A1U7H817_9NOSO:0.01603,(tr|A0A2C6WCR8|A0A2C6WCR8_NOSLI:0.02165,tr|A0A367QDL7|A0A367QDL7_9NOSO:0.02909)0.535:0.01213)0.937:0.06659)0.981:0.12928,((tr|A0A352AQK9|A0A352AQK9_9CYAN:0.0,tr|A0A355HV52|A0A355HV52_9CYAN:0.0):0.12944,(tr|A0A350X6N6|A0A350X6N6_9CYAN:0.07698,tr|A0A1U7I945|A0A1U7I945_9CYAN:0.06237)0.467:0.05091)0.905:0.07800)0.284:0.03952,tr|K9TIT1|K9TIT1_9CYAN:0.28587)0.870:0.05772,tr|A0A2K3CBN8|A0A2K3CBN8_9CHRO:0.35104)0.497:0.07580)0.255:0.03977,tr|A0A256BDX8|A0A256BDX8_9CYAN:0.19622)0.502:0.06484,(tr|A0A1Z3HFJ0|A0A1Z3HFJ0_9CYAN:0.27259,(tr|A0A0F5YHB9|A0A0F5YHB9_9CYAN:0.12221,tr|U7QL85|U7QL85_9CYAN:0.20428)0.997:0.24107)0.948:0.13863)0.059:0.03997,(tr|K9Q5F1|K9Q5F1_9CYAN:0.23124,tr|A0A2W1JHD8|A0A2W1JHD8_9CYAN:0.27973)0.780:0.04140)0.880:0.05586)0.331:0.04743)0.937:0.07629,(tr|A0A2W4WDD5|A0A2W4WDD5_9CYAN:0.25460,tr|A0A2Z5X4Q5|A0A2Z5X4Q5_9CYAN:0.27970)0.757:0.04417)0.778:0.04751,((tr|A0A1Z4M2D0|A0A1Z4M2D0_9CYAN:0.23225,((tr|A0A0D6YGS1|A0A0D6YGS1_MASLA:0.11032,(tr|A0A2N6JYS8|A0A2N6JYS8_FISMU:0.05303,(tr|A0A1Z4M7X2|A0A1Z4M7X2_MICDP:0.0,tr|A0A0D6L214|A0A0D6L214_9CYAN:0.0):0.06067)0.957:0.05859)0.971:0.06793,tr|A0YSL8|A0YSL8_LYNSP:0.20906)0.706:0.02227)0.717:0.01519,(tr|B4VYF1|B4VYF1_9CYAN:0.10822,((((tr|A0A1Z4S186|A0A1Z4S186_9NOSO:0.08697,(tr|A0A2Z6D446|A0A2Z6D446_9NOSO:0.02540,tr|B2JAJ9|B2JAJ9_NOSP7:0.00741)0.965:0.05468)0.653:0.05564,((tr|A0A1Z4U465|A0A1Z4U465_9CYAN:0.0,tr|A0A1Z4N8U9|A0A1Z4N8U9_9CYAN:0.0):0.06280,tr|A0A1Z4JU25|A0A1Z4JU25_9CYAN:0.11778)0.999:0.19862)0.674:0.02314,tr|A0A1Z4KBT1|A0A1Z4KBT1_9CYAN:0.18456)0.893:0.04802,(tr|A0A0V7ZIK5|A0A0V7ZIK5_9CYAN:0.01592,tr|A0A1Z4LJS9|A0A1Z4LJS9_9CYAN:0.01072)1.000:0.12458)0.851:0.04526)0.883:0.03838)0.995:0.16114)0.610:0.05132)0.471:0.04343)0.810:0.03283,(((tr|A0A352AAA9|A0A352AAA9_9CYAN:0.04575,tr|A0A355HSW7|A0A355HSW7_9CYAN:0.02992)1.000:0.19212,(tr|A0A1E5QL41|A0A1E5QL41_9CYAN:0.21678,(((tr|K9ZHU5|K9ZHU5_ANACC:0.12271,(((tr|B5W8Y1|B5W8Y1_ARTMA:0.0,tr|K1WG59|K1WG59_ARTPT:0.0):0.01177,tr|D4ZN62|D4ZN62_ARTPN:0.02858)1.000:0.20963,((tr|A0A2Z6CI09|A0A2Z6CI09_PLAAG:0.02228,(((tr|A0A1J1L3P6|A0A1J1L3P6_PLARU:0.00055,tr|A0A073CW45|A0A073CW45_PLAAG:0.01083)0.762:0.00684,(tr|A0A2Z6CHZ7|A0A2Z6CHZ7_PLAAG:0.01249,((tr|A0A1J1LU71|A0A1J1LU71_9CYAN:0.02748,((tr|A0A354WJC0|A0A354WJC0_9CYAN:0.02223,tr|A0A1T4ZIK0|A0A1T4ZIK0_9CYAN:0.01033)0.753:0.00523,tr|A0A1J1JQ02|A0A1J1JQ02_9CYAN:0.04772)0.915:0.01628)0.780:0.00543,tr|A0A1J5GS22|A0A1J5GS22_9CYAN:0.01641)0.707:0.00382)0.918:0.02159)0.994:0.04982,tr|A0A1J1JDH1|A0A1J1JDH1_PLAAG:0.00054)0.999:0.10978)0.964:0.05077,(tr|A0A1U7IBF1|A0A1U7IBF1_9CYAN:0.03613,(tr|A0A350X9C8|A0A350X9C8_9CYAN:0.06212,((tr|K9WN33|K9WN33_9CYAN:0.12703,tr|K9W825|K9W825_9CYAN:0.03081)0.340:0.02731,(tr|A0A352AKU7|A0A352AKU7_9CYAN:0.0,tr|A0A355HG32|A0A355HG32_9CYAN:0.0):0.04615)0.599:0.02253)0.875:0.02688)0.893:0.02706)0.851:0.03617)0.106:0.01203)0.369:0.00054,(tr|A0A352X5V4|A0A352X5V4_9CYAN:0.0,tr|A0A357P5M9|A0A357P5M9_9CYAN:0.0,tr|A0A357GCI1|A0A357GCI1_9CYAN:0.0,tr|A0A353A7M4|A0A353A7M4_9CYAN:0.0,tr|A0A358YJZ9|A0A358YJZ9_9CYAN:0.0):0.16141)0.889:0.05090,(tr|A0A352XED0|A0A352XED0_9CYAN:0.0,tr|A0A357P765|A0A357P765_9CYAN:0.0,tr|A0A357GIA3|A0A357GIA3_9CYAN:0.0,tr|A0A353AA50|A0A353AA50_9CYAN:0.0,tr|A0A358YBC2|A0A358YBC2_9CYAN:0.0,tr|A0A354ZN68|A0A354ZN68_9CYAN:0.0):0.12835)0.904:0.05022)0.362:0.03514)0.814:0.02980,(((tr|A0A2C6WHF0|A0A2C6WHF0_NOSLI:0.04089,tr|A0A367QHV2|A0A367QHV2_9NOSO:0.01741)1.000:0.20289,(tr|A0A261KMC8|A0A261KMC8_9CYAN:0.17819,(tr|A0YJC0|A0YJC0_LYNSP:0.02062,tr|U7QCE5|U7QCE5_9CYAN:0.03440)0.957:0.06377)0.921:0.08372)0.804:0.03350,tr|A0A0M1JZ05|A0A0M1JZ05_9CYAN:0.25741)0.463:0.02898)0.997:0.14029)0.784:0.02694)0.940:0.05238)0.525:0.01893,((tr|A0A0M2PXQ9|A0A0M2PXQ9_PROHO:0.32129,(((tr|A0A2W7BW60|A0A2W7BW60_9CYAN:0.22761,tr|A0A2W4XKA5|A0A2W4XKA5_9CYAN:0.24112)0.988:0.18669,tr|A0A2T2W9E8|A0A2T2W9E8_9CYAN:0.18221)0.539:0.08029,tr|A0A2T2W1H0|A0A2T2W1H0_9CYAN:0.13475)0.993:0.26798)0.970:0.16625,tr|K9S456|K9S456_9CYAN:0.11207)0.888:0.03846)0.783:0.04119)0.854:0.03793,(tr|A0A2N6KK96|A0A2N6KK96_9CYAN:0.12728,(tr|A0A1Z3HFX6|A0A1Z3HFX6_9CYAN:0.16121,(tr|A0A0C1Y6K2|A0A0C1Y6K2_9CYAN:0.0,tr|A0A0C1W3M8|A0A0C1W3M8_9CYAN:0.0):0.16501)0.804:0.05076)0.794:0.05579)0.742:0.01202)0.853:0.04322)0.019:0.08543)1.000:0.41927)0.800:0.09667)0.803:0.03596)0.871:0.06265)0.767:0.08556,((((tr|A0A2M7KRU5|A0A2M7KRU5_9BACT:0.47756,tr|A0A1G3A7Q2|A0A1G3A7Q2_9BACT:1.01815)0.911:0.34823,((tr|A0A1Q7ZFD7|A0A1Q7ZFD7_9BACT:0.0,tr|A0A2V7SDE1|A0A2V7SDE1_9BACT:0.0,tr|A0A1Q7JBY3|A0A1Q7JBY3_9BACT:0.0):0.35394,tr|A0A2P6BWC7|A0A2P6BWC7_9BACT:0.39634)0.999:0.56107)0.085:0.07441,((tr|A0A367ZQA1|A0A367ZQA1_9BACT:0.32124,tr|A0A1V5NJL8|A0A1V5NJL8_9BACT:0.77276)0.913:0.24651,((tr|A0A1V5GSB1|A0A1V5GSB1_9BACT:0.23256,tr|A0A1V5GSC0|A0A1V5GSC0_9BACT:0.24807)0.964:0.21508,(tr|A0A364WQU3|A0A364WQU3_9SPHI:1.44082,(tr|A0A2D6D4K3|A0A2D6D4K3_9BACT:0.44190,(tr|A0A2E0XRN2|A0A2E0XRN2_9BACT:0.02240,tr|A0A2D5VBU1|A0A2D5VBU1_9BACT:0.02018)0.999:0.46148)0.769:0.17816)0.603:0.20279)0.868:0.17758)0.943:0.22205)0.793:0.07648,((tr|A0A1Y1RIV1|A0A1Y1RIV1_9BACT:0.45536,(tr|A0A2G6EBY4|A0A2G6EBY4_9BACT:0.35341,tr|A0A0S6W5L0|A0A0S6W5L0_9BACT:0.26617)0.928:0.16410)0.934:0.20315,(((((((tr|A0A1F8MHS2|A0A1F8MHS2_9CHLR:0.17163,(tr|A0A1F8MSK8|A0A1F8MSK8_9CHLR:0.34253,tr|A0A1F8P4Z7|A0A1F8P4Z7_9CHLR:0.12933)0.901:0.09909)0.894:0.19420,(tr|A0A1Q9PEL6|A0A1Q9PEL6_9ARCH:0.56040,(tr|A0A2H9QW89|A0A2H9QW89_9EURY:0.00571,tr|A0A2H9MJ73|A0A2H9MJ73_9EURY:0.00055)0.996:0.63941)0.963:0.39772)0.888:0.32872,((tr|A0A256XN38|A0A256XN38_9EURY:0.72485,(((tr|A0A2V3J9N4|A0A2V3J9N4_9EURY:0.00055,tr|A0A257AQI5|A0A257AQI5_9EURY:0.00656)1.000:0.67523,(tr|A0A356UFJ2|A0A356UFJ2_9FIRM:0.21689,tr|A0A085L9N1|A0A085L9N1_9FIRM:0.12814)0.659:0.16498)0.860:0.15038,(tr|A0A0Q1A241|A0A0Q1A241_9EURY:0.37097,tr|E3GW32|E3GW32_METFV:0.81221)0.931:0.26947)0.912:0.19189)0.703:0.07174,(tr|A0A1F5DIH2|A0A1F5DIH2_9ARCH:0.64986,(((((tr|A0A1F8M2D7|A0A1F8M2D7_9CHLR:0.30095,((tr|A0A0S1XBM4|A0A0S1XBM4_9EURY:0.00055,tr|W0I7Y6|W0I7Y6_9EURY:0.00055)0.904:0.05256,(tr|F8AHH3|F8AHH3_PYRYC:0.00604,(tr|B6YX88|B6YX88_THEON:0.01982,tr|I3ZVI1|I3ZVI1_9EURY:0.01910)0.912:0.02074)0.936:0.07870)1.000:0.26416)0.292:0.04417,(tr|A0A1G2DVJ5|A0A1G2DVJ5_9BACT:0.28938,(tr|A0A357G7T1|A0A357G7T1_9BACT:0.21955,(tr|A0A350ANY7|A0A350ANY7_9BACT:0.0,tr|A0A0G1L238|A0A0G1L238_9BACT:0.0,tr|A0A0G1NPJ8|A0A0G1NPJ8_9BACT:0.0):0.57346)0.813:0.09443)0.965:0.15324)0.512:0.02487,(tr|A0A1G2YW99|A0A1G2YW99_9BACT:0.65629,(tr|A0A2G9Z5Y0|A0A2G9Z5Y0_9BACT:0.74805,tr|I0GJ59|I0GJ59_CALEA:0.25606)0.171:0.02844)0.478:0.05282)0.852:0.21739,((tr|A0A2N1P873|A0A2N1P873_9BACT:0.17459,tr|A0A2N1P8A0|A0A2N1P8A0_9BACT:0.09576)0.993:0.42379,(((tr|A0A348NZS2|A0A348NZS2_9BACT:0.00053,tr|A0A1F5NX25|A0A1F5NX25_9BACT:0.00453)0.987:0.13212,(tr|A0A1F3C864|A0A1F3C864_9BACT:0.01798,(tr|A0A1F3IPH3|A0A1F3IPH3_9BACT:0.07347,tr|A0A1F3EAL8|A0A1F3EAL8_9BACT:0.12808)0.863:0.06050)0.919:0.10119)0.994:0.23636,((tr|A0A257A9T0|A0A257A9T0_9EURY:0.18862,(tr|A0A151E1X5|A0A151E1X5_9EURY:0.09662,(tr|A0A151ELD6|A0A151ELD6_9EURY:0.05312,tr|A0A151E0L9|A0A151E0L9_9EURY:0.02397)0.999:0.21193)0.629:0.07186)0.971:0.17571,(tr|A0A2H9QUE0|A0A2H9QUE0_9EURY:0.00814,tr|A0A2H9MJL9|A0A2H9MJL9_9EURY:0.00054)0.999:0.50597)0.354:0.05379)0.827:0.12088)0.999:0.78274)0.148:0.06355,((tr|A0A2I0N668|A0A2I0N668_9EURY:0.92562,(tr|A0A2I0N5X9|A0A2I0N5X9_9EURY:0.27574,tr|A0A2I0N7N2|A0A2I0N7N2_9EURY:0.52829)0.942:0.62924)0.924:0.56925,tr|A0A2K3J7K4|A0A2K3J7K4_9EURY:0.21763)0.926:0.31062)0.960:0.27548)0.408:0.15891)0.836:0.10671)0.819:0.10265,(((tr|A0A328EKX6|A0A328EKX6_9CHLR:0.0,tr|A0A328ES52|A0A328ES52_9CHLR:0.0):0.00055,((tr|A0A2J1DZQ8|A0A2J1DZQ8_9CHLR:0.0,tr|A0A142VB49|A0A142VB49_9CHLR:0.0):0.00840,tr|A0A1S7AUS3|A0A1S7AUS3_9CHLR:0.00833)0.814:0.00831)0.661:0.00873,((tr|D2BIZ7|D2BIZ7_DEHMV:0.0,tr|A0A076IE49|A0A076IE49_9CHLR:0.0,tr|A0A0C6EQF8|A0A0C6EQF8_9CHLR:0.0):0.03495,(tr|A0A2S5D9U9|A0A2S5D9U9_9CHLR:0.00752,(tr|Q3Z6N7|Q3Z6N7_DEHM1:0.00055,tr|A0A0V8M2G9|A0A0V8M2G9_9CHLR:0.00758)0.000:0.00054)0.964:0.06704)0.171:0.08468)1.000:0.85535)0.672:0.15107,tr|A0A349BAH4|A0A349BAH4_9ACTN:1.07943)0.815:0.15418,(tr|A0A151E3V3|A0A151E3V3_9EURY:0.45201,tr|A0A151E812|A0A151E812_9EURY:1.34995)0.935:0.42633)0.926:0.24771,(tr|A0A2V7K5E5|A0A2V7K5E5_9BACT:0.00055,tr|A0A2V7GBS4|A0A2V7GBS4_9BACT:0.00055)1.000:0.57259)0.825:0.10710)0.329:0.04704)0.883:0.09738)0.737:0.06260)0.942:0.13322,((((((((tr|A0A1W1H539|A0A1W1H539_9DELT:0.45861,tr|K0N9P9|K0N9P9_DESTT:0.33967)0.981:0.33877,tr|A0A1F9NRE6|A0A1F9NRE6_9DELT:0.56665)0.717:0.10461,tr|A0A2N9LNB6|A0A2N9LNB6_9BACT:0.51080)0.810:0.07881,(tr|Q2SGU4|Q2SGU4_HAHCH:0.73718,(tr|A0A1G0KWT4|A0A1G0KWT4_9GAMM:0.53972,tr|A0A2N7GET1|A0A2N7GET1_9VIBR:0.46818)0.782:0.13263)0.652:0.07456)0.749:0.08339,(tr|A0A2G6EJN0|A0A2G6EJN0_9GAMM:0.46891,tr|A0A0M1JEY5|A0A0M1JEY5_9GAMM:0.47896)0.897:0.15295)0.895:0.20178,(tr|A0A1W9TQ29|A0A1W9TQ29_9DELT:1.17383,(tr|A0A1Q3JQ74|A0A1Q3JQ74_9PROT:0.88815,tr|A0A316W9N4|A0A316W9N4_9FLAO:1.24461)0.470:0.36001)0.285:0.22675)0.758:0.08484,tr|A0A2S9YRZ9|A0A2S9YRZ9_9DELT:0.74275)0.880:0.21692,(((tr|A0A1E4H0T3|A0A1E4H0T3_9CAUL:0.14939,(tr|A0A1G2VXW4|A0A1G2VXW4_9CAUL:0.12195,(tr|A0A2W5P9A3|A0A2W5P9A3_9CAUL:0.06318,tr|A0A328B7H1|A0A328B7H1_9CAUL:0.06362)0.899:0.09048)0.819:0.07620)0.980:0.31677,(((tr|A0A1B3N5X1|A0A1B3N5X1_9SPHN:0.00055,tr|A0A222X0R3|A0A222X0R3_9SPHN:0.00053)0.902:0.05507,(tr|W9BZE5|W9BZE5_9SPHN:0.05553,tr|A0A1G3JG22|A0A1G3JG22_9SPHN:0.03159)0.907:0.08597)0.498:0.19994,(tr|A0A102DBN4|A0A102DBN4_9SPHN:0.07835,((tr|A0A2E9CNF9|A0A2E9CNF9_9SPHN:0.0,tr|A0A249MQG4|A0A249MQG4_9SPHN:0.0,tr|A0A2T2PLE7|A0A2T2PLE7_9SPHN:0.0,tr|A0A243PG09|A0A243PG09_9SPHN:0.0):0.03431,tr|A0A0J8AWW5|A0A0J8AWW5_9SPHN:0.04709)0.993:0.21475)0.941:0.21798)0.989:0.34353)0.996:0.52426,(((((tr|A0A2U2N9D4|A0A2U2N9D4_9GAMM:0.39145,(tr|U5N803|U5N803_9BURK:0.50543,(tr|A0A0L6T8Z2|A0A0L6T8Z2_9BURK:0.30212,tr|I9BZT0|I9BZT0_9RALS:0.21678)0.888:0.09065)0.811:0.08234)0.930:0.08257,((tr|A0A2U2HCB2|A0A2U2HCB2_9BURK:0.10293,tr|A0A2U2I685|A0A2U2I685_9BURK:0.21739)1.000:0.35031,(((((tr|V7HP78|V7HP78_9RHIZ:0.31811,(tr|A0A1Q3YZN1|A0A1Q3YZN1_9RHIZ:0.12943,tr|A0A1M3KIF3|A0A1M3KIF3_9RHIZ:0.31906)0.995:0.30003)0.996:0.34239,((((tr|A0A2E0ISY3|A0A2E0ISY3_9RHOB:0.02478,tr|A0A2E2RT45|A0A2E2RT45_9RHOB:0.01899)1.000:0.36551,((tr|A0A2A5G393|A0A2A5G393_9RHIZ:0.27291,tr|E0MNR0|E0MNR0_9RHOB:0.17318)0.950:0.10559,(tr|A0A238L162|A0A238L162_9RHOB:0.22194,(((tr|A0A2P8FBV0|A0A2P8FBV0_9RHOB:0.08428,tr|A0A1I4K1Y6|A0A1I4K1Y6_9RHOB:0.05892)0.961:0.05208,(tr|A0A1N6GEI9|A0A1N6GEI9_9RHOB:0.16817,(tr|A0A1H9AGN7|A0A1H9AGN7_9RHOB:0.10910,((tr|A0A254R9V9|A0A254R9V9_9RHOB:0.19037,tr|A0A0H4KRN8|A0A0H4KRN8_9RHOB:0.12208)0.463:0.02916,tr|A0A2E3FBD4|A0A2E3FBD4_9RHOB:0.13508)0.849:0.02628)0.916:0.03658)0.631:0.02066)0.871:0.03921,(((tr|A0A1G3GU42|A0A1G3GU42_9RHOB:0.07771,tr|A0A257GJC9|A0A257GJC9_9RHOB:0.16938)0.918:0.07136,((tr|A0A259D8T7|A0A259D8T7_9RHOB:0.0,tr|A0A257ZKF4|A0A257ZKF4_9RHOB:0.0,tr|A0A258EWH0|A0A258EWH0_9RHOB:0.0):0.20432,(tr|A0A1H4VBJ0|A0A1H4VBJ0_9RHOB:0.18455,tr|A0A2T4J8E3|A0A2T4J8E3_RHOBL:0.11832)0.933:0.06461)0.905:0.06008)0.850:0.04089,(tr|A0A073IX38|A0A073IX38_9RHOB:0.12732,tr|A0A2R8BPW3|A0A2R8BPW3_9RHOB:0.19546)0.949:0.06977)0.800:0.04849)0.246:0.01646)0.960:0.07023)0.929:0.10085)0.950:0.10555,(tr|A0A1X7N6W2|A0A1X7N6W2_9RHIZ:0.29569,((tr|A0A1L3SNW3|A0A1L3SNW3_9RHIZ:0.13059,tr|A0A2P8NI94|A0A2P8NI94_9RHIZ:0.13556)1.000:0.19660,(tr|A0A1L3SZX0|A0A1L3SZX0_9RHIZ:0.32657,(((tr|X6J9H3|X6J9H3_9RHIZ:0.00055,(tr|X5Q6D1|X5Q6D1_9RHIZ:0.01028,((tr|X5VT35|X5VT35_9RHIZ:0.0,tr|X6IL92|X6IL92_9RHIZ:0.0,tr|X5UBL6|X5UBL6_9RHIZ:0.0,tr|X6G4N2|X6G4N2_9RHIZ:0.0,tr|V7G209|V7G209_9RHIZ:0.0,tr|X6K2H0|X6K2H0_9RHIZ:0.0,tr|X6JKQ1|X6JKQ1_9RHIZ:0.0,tr|X5RRP4|X5RRP4_9RHIZ:0.0,tr|V7F6R4|V7F6R4_9RHIZ:0.0,tr|X5R1A0|X5R1A0_9RHIZ:0.0,tr|X5YCT1|X5YCT1_9RHIZ:0.0,tr|X6ATB8|X6ATB8_9RHIZ:0.0,tr|X5ZPY8|X5ZPY8_9RHIZ:0.0,tr|V7H8S9|V7H8S9_9RHIZ:0.0,tr|X5YWG3|X5YWG3_9RHIZ:0.0,tr|X6BYW3|X6BYW3_9RHIZ:0.0,tr|X6HNU6|X6HNU6_9RHIZ:0.0,tr|X6HLN3|X6HLN3_9RHIZ:0.0,tr|A0A0E2N7D2|A0A0E2N7D2_9RHIZ:0.0,tr|A0A0E2NXQ2|A0A0E2NXQ2_9RHIZ:0.0,tr|X5PBK9|X5PBK9_9RHIZ:0.0,tr|X5X4R9|X5X4R9_9RHIZ:0.0):0.00055,(tr|X6KCI9|X6KCI9_9RHIZ:0.00055,tr|V7HQI3|V7HQI3_9RHIZ:0.00514)0.000:0.00055)0.000:0.00055)0.916:0.00477)0.875:0.03514,(tr|G6Y4Y7|G6Y4Y7_9RHIZ:0.05437,((tr|X6D1Q9|X6D1Q9_9RHIZ:0.00570,(((tr|A0A1G5ZED2|A0A1G5ZED2_9RHIZ:0.00754,tr|A0A2W7CBK1|A0A2W7CBK1_9RHIZ:0.01282)0.893:0.01775,(tr|A0A1A5PUW4|A0A1A5PUW4_RHILI:0.01049,((tr|A0A1A5PWG6|A0A1A5PWG6_RHILI:0.0,tr|A0A0Q8KE87|A0A0Q8KE87_9RHIZ:0.0):0.01008,(tr|X6FFV6|X6FFV6_9RHIZ:0.03107,(((tr|A0A2A3BY49|A0A2A3BY49_9RHIZ:0.01021,((tr|A0A068DDX4|A0A068DDX4_9RHIZ:0.0,tr|A0A1E2T5Y1|A0A1E2T5Y1_9RHIZ:0.0):0.00494,(tr|X6D0F1|X6D0F1_9RHIZ:0.01536,(tr|X6DKW8|X6DKW8_9RHIZ:0.01029,tr|F7Y5H7|F7Y5H7_MESOW:0.00055)0.000:0.00055)0.981:0.02065)1.000:0.00054)0.000:0.00054,(tr|A0A2N7SN35|A0A2N7SN35_9RHIZ:0.00509,(tr|A0A316CTN1|A0A316CTN1_RHILI:0.00516,(tr|A0A1A5JVD7|A0A1A5JVD7_RHILI:0.0,tr|Q98GJ3|Q98GJ3_RHILO:0.0):0.00055)0.852:0.00514)0.000:0.00055)0.875:0.00500,tr|A0A1B4YL93|A0A1B4YL93_RHILI:0.00054)0.866:0.01024)0.933:0.00054)0.782:0.00486)0.818:0.01063)0.466:0.00783,tr|A0A0Q6MG30|A0A0Q6MG30_9RHIZ:0.02373)0.825:0.01177)0.798:0.01222,tr|X6GYI2|X6GYI2_9RHIZ:0.01429)0.994:0.06759)0.402:0.02939)0.856:0.02816,(tr|X5QT42|X5QT42_9RHIZ:0.00545,tr|V7FAR6|V7FAR6_9RHIZ:0.02660)0.419:0.01166)0.993:0.12266)0.847:0.07021)0.267:0.04385)0.967:0.11129)0.672:0.05533,tr|A0A370DIH9|A0A370DIH9_9GAMM:0.47231)0.929:0.10738)0.753:0.02786,(((tr|A0A166HW36|A0A166HW36_9GAMM:0.39362,(tr|A0A2D9KA52|A0A2D9KA52_9ALTE:0.0,tr|A0A359K622|A0A359K622_ALTSX:0.0,tr|A0A1M5M991|A0A1M5M991_9ALTE:0.0):0.39956)0.004:0.00077,(tr|M5RS94|M5RS94_9PLAN:0.68752,(tr|A0A142WZU4|A0A142WZU4_9PLAN:0.48173,(tr|M5T758|M5T758_9PLAN:0.46376,(tr|F2AQS3|F2AQS3_RHOBT:0.0,tr|K5D9I9|K5D9I9_RHOBT:0.0,tr|L7C8R8|L7C8R8_RHOBT:0.0):0.38577)0.913:0.15546)0.491:0.11488)0.993:0.28477)0.685:0.05075,(tr|A0A095SJG5|A0A095SJG5_9GAMM:0.15989,(tr|A0A2N8LYP6|A0A2N8LYP6_9GAMM:0.00550,(tr|A0A2E2DM13|A0A2E2DM13_9GAMM:0.00055,tr|U7G064|U7G064_9GAMM:0.00555)0.000:0.00054)0.960:0.11426)1.000:0.31877)0.706:0.08148)0.652:0.03244,(tr|A0A353XXI6|A0A353XXI6_9GAMM:0.38643,tr|A0A1W9X5A2|A0A1W9X5A2_9GAMM:0.33082)0.987:0.24585)0.441:0.04579,(tr|A0A317DVC2|A0A317DVC2_9PROT:0.53416,tr|A0A2N6AVX1|A0A2N6AVX1_9RHIZ:0.31942)0.081:0.07128)0.706:0.05869)0.700:0.05507)0.753:0.03480,((((tr|A0A1H0IWD2|A0A1H0IWD2_9RHOB:0.58133,tr|A0A0T2N982|A0A0T2N982_9RHIZ:0.40917)0.797:0.11651,((((tr|A5V631|A5V631_SPHWW:0.00124,(tr|A0A0Q8R6S5|A0A0Q8R6S5_9SPHN:0.05109,tr|A0A2A4FT99|A0A2A4FT99_9SPHN:0.17785)0.941:0.05968)0.837:0.03307,tr|A0A1T5C2S8|A0A1T5C2S8_9SPHN:0.00055)1.000:0.67700,tr|A0A2G1QQF7|A0A2G1QQF7_9RHIZ:0.16905)0.908:0.20772,(((tr|A0A2M8ITG6|A0A2M8ITG6_9RHOB:0.14675,tr|A0A345QUX7|A0A345QUX7_9RHOB:0.17136)0.766:0.06041,((((tr|A0A2E3PL91|A0A2E3PL91_9RHOB:0.13078,tr|A0A225NE71|A0A225NE71_9RHOB:0.02977)1.000:0.21770,(tr|A0A2E3UL68|A0A2E3UL68_9RHOB:0.00054,tr|A0A0N9NFA4|A0A0N9NFA4_9RHOB:0.02170)0.985:0.10538)0.648:0.05138,(tr|A0A2D8PA06|A0A2D8PA06_9RHOB:0.18248,tr|A3VA74|A3VA74_9RHOB:0.16426)0.998:0.17148)0.401:0.02272,tr|A0A1I2CE45|A0A1I2CE45_9RHOB:0.17029)0.449:0.04260)0.797:0.04166,(tr|A0A1Y5SQF7|A0A1Y5SQF7_9RHOB:0.26999,(tr|A0A2D8K409|A0A2D8K409_9RHIZ:0.00605,tr|A0A127CJ76|A0A127CJ76_9RHIZ:0.00538)1.000:0.38025)0.763:0.03605)0.951:0.13792)0.950:0.13626)0.067:0.03105,((tr|M5T763|M5T763_9PLAN:0.94009,(tr|A0A2Z3H951|A0A2Z3H951_9BACT:0.33613,(tr|A0A1H6F3F7|A0A1H6F3F7_9GAMM:1.20379,(tr|A0A1P8WGQ7|A0A1P8WGQ7_9PLAN:0.48349,tr|F0SR48|F0SR48_RUBBR:0.32567)0.813:0.17471)0.754:0.11113)0.725:0.06564)0.711:0.14587,tr|A0A178MLR5|A0A178MLR5_9PROT:0.60344)0.988:0.31345)0.578:0.03114,((tr|A0A2M7HLN6|A0A2M7HLN6_9SPHN:0.98922,tr|U2YUP1|U2YUP1_9CAUL:0.49893)0.992:0.51022,(tr|A0A257HDK2|A0A257HDK2_9RHIZ:0.43596,tr|A0A344WEW5|A0A344WEW5_9RHOB:0.57221)0.834:0.13227)0.646:0.03658)0.961:0.07076)0.425:0.02522,((tr|A0A2G6X164|A0A2G6X164_9BURK:0.05157,((tr|A0A1I5TSI9|A0A1I5TSI9_9BURK:0.03115,tr|C5CK88|C5CK88_VARPS:0.05106)0.885:0.02460,((tr|A0A2U0Y730|A0A2U0Y730_9BURK:0.05310,(tr|A0A2N4SNN3|A0A2N4SNN3_9BURK:0.01797,(tr|A0A0Q7KPB0|A0A0Q7KPB0_9BURK:0.00055,(tr|A0A1E7TTF9|A0A1E7TTF9_9BURK:0.00055,tr|A0A250DD60|A0A250DD60_9BURK:0.00055)0.739:0.00055)0.874:0.00054)0.857:0.01951)0.755:0.02165,(tr|A0A286B9G1|A0A286B9G1_9BURK:0.00586,((tr|A0A1H7ESQ7|A0A1H7ESQ7_9BURK:0.02278,(tr|A0A1E4IVM0|A0A1E4IVM0_9BURK:0.03722,tr|A0A2P1VAZ4|A0A2P1VAZ4_9BURK:0.03877)0.930:0.02881)0.826:0.02215,(tr|A0A1H7T992|A0A1H7T992_9BURK:0.05215,(tr|A0A0Q7CIM1|A0A0Q7CIM1_9BURK:0.00054,(tr|J2K4H3|J2K4H3_9BURK:0.01107,tr|A0A0Q7HQN0|A0A0Q7HQN0_9BURK:0.01618)0.415:0.00055)0.971:0.03163)0.658:0.00054)0.895:0.01577)0.749:0.02233)0.913:0.03397)0.810:0.06210)1.000:0.68356,((((tr|A0A1Z3U8J3|A0A1Z3U8J3_BREVE:0.00529,tr|A0A2X1BDM7|A0A2X1BDM7_BREVE:0.03484)1.000:0.90761,(tr|A0A1F4HK19|A0A1F4HK19_9BURK:0.32282,(((tr|A0A327PLV6|A0A327PLV6_9BURK:0.30367,(tr|A0A1A7BSQ4|A0A1A7BSQ4_9BURK:0.06467,(tr|A0A1E8PU36|A0A1E8PU36_9BURK:0.06716,(tr|A0A2U0T2I5|A0A2U0T2I5_9BURK:0.01028,tr|A0A2N0HS11|A0A2N0HS11_9BURK:0.01284)0.716:0.01309)0.992:0.21719)0.859:0.11612)0.997:0.49387,tr|A0A0Q5KZ00|A0A0Q5KZ00_9BURK:0.62471)0.302:0.07180,tr|A0A1B2D4J9|A0A1B2D4J9_9BURK:0.81038)0.868:0.15617)0.888:0.11440)0.051:0.06424,(tr|A0A2N8KX22|A0A2N8KX22_9BURK:0.04985,tr|A0A257FQ14|A0A257FQ14_9BURK:0.08996)0.997:0.28649)0.873:0.11967,tr|A0A0P7W466|A0A0P7W466_9RHOB:0.63835)0.423:0.10808)0.695:0.03966)0.895:0.11049,(tr|A0A1A5QI12|A0A1A5QI12_RHILI:0.43404,(((tr|A0A2E3FBE9|A0A2E3FBE9_9RHOB:0.24009,tr|A0A1H9AGN4|A0A1H9AGN4_9RHOB:0.12998)0.970:0.13825,(tr|A0A0H4KRP2|A0A0H4KRP2_9RHOB:0.23411,tr|A0A254R9M9|A0A254R9M9_9RHOB:0.29884)0.000:0.02921)0.694:0.05170,((tr|A0A1N6IFK5|A0A1N6IFK5_9RHOB:0.25968,((tr|A0A073IXJ6|A0A073IXJ6_9RHOB:0.15242,tr|A0A2R8BPN9|A0A2R8BPN9_9RHOB:0.24353)0.991:0.15372,(tr|A0A1H4VAP9|A0A1H4VAP9_9RHOB:0.19853,(tr|A0A259DJH2|A0A259DJH2_9RHOB:0.15428,((tr|A0A1G3GTG6|A0A1G3GTG6_9RHOB:0.11826,tr|A0A257GJH9|A0A257GJH9_9RHOB:0.18387)0.944:0.07048,tr|A0A2T4J8L2|A0A2T4J8L2_RHOBL:0.15944)0.113:0.02823)0.923:0.06766)0.932:0.07056)0.830:0.04160)0.442:0.03504,(tr|A0A2P8FBS0|A0A2P8FBS0_9RHOB:0.11503,tr|A0A1I4K1V9|A0A1I4K1V9_9RHOB:0.11260)0.999:0.24533)0.000:0.01846)0.993:0.21373)0.963:0.16051)0.804:0.15239)0.927:0.23993)0.862:0.16242)0.985:0.21731)0.744:0.11560,((((tr|A0A356TS89|A0A356TS89_9DELT:0.14160,tr|A0A0F6SGF2|A0A0F6SGF2_9DELT:0.33663)0.999:0.61810,((tr|A0A2D5EUC5|A0A2D5EUC5_9DELT:0.20630,tr|A0A2D9TAZ5|A0A2D9TAZ5_9DELT:0.03990)1.000:0.80819,((tr|A0A2D9SZX5|A0A2D9SZX5_9DELT:0.22103,(((tr|A0A350U332|A0A350U332_9SPIO:0.38583,((tr|A0A2E3QWC4|A0A2E3QWC4_9BACT:0.0,tr|A0A271JFA1|A0A271JFA1_9BACT:0.0):0.50854,tr|A0A0S8H367|A0A0S8H367_9BACT:0.18954)0.946:0.19617)0.799:0.07728,((tr|A0A2A5ATH9|A0A2A5ATH9_9GAMM:0.11496,(tr|A0A2A4WTR6|A0A2A4WTR6_9GAMM:0.04972,tr|A0A349E9M9|A0A349E9M9_9GAMM:0.10913)0.928:0.09093)1.000:0.35938,((tr|A0A354U0J5|A0A354U0J5_9RHOB:0.0,tr|A0A354CDG0|A0A354CDG0_9RHOB:0.0,tr|A0A2D7KIR6|A0A2D7KIR6_9RHOB:0.0,tr|A0A2E7EWR8|A0A2E7EWR8_9RHOB:0.0):0.15663,(tr|A0A1Z9YCE4|A0A1Z9YCE4_9RHOB:0.0,tr|A0A2D7IX53|A0A2D7IX53_9RHOB:0.0):0.18665)0.984:0.24560)0.920:0.13695)0.932:0.15807,(((tr|A0A2E2ZSI8|A0A2E2ZSI8_SPHSX:0.21749,(tr|A0A258I2J0|A0A258I2J0_9SPHN:0.19097,(tr|A0A0G9MVF3|A0A0G9MVF3_9SPHN:0.22844,(tr|A0A0G9MR99|A0A0G9MR99_9SPHN:0.19324,tr|A0A0H0XQY6|A0A0H0XQY6_9SPHN:0.10347)0.294:0.08040)0.916:0.26611)0.999:0.47500)0.464:0.10546,(tr|U2ZCN8|U2ZCN8_9CAUL:0.32727,(tr|A0A0Q5V222|A0A0Q5V222_9CAUL:0.20181,(((tr|A0A0Q7TIG2|A0A0Q7TIG2_9CAUL:0.04234,tr|A0A0Q7RSI6|A0A0Q7RSI6_9CAUL:0.03277)0.978:0.11059,(tr|A0A1F8I792|A0A1F8I792_9PROT:0.07340,tr|A0A1I6PVH2|A0A1I6PVH2_9CAUL:0.05342)0.995:0.15849)0.798:0.07124,((tr|A0A350DQY9|A0A350DQY9_9CAUL:0.00055,tr|A0A2D8IA61|A0A2D8IA61_9CAUL:0.00055)1.000:0.19676,(tr|A0A0N1BMV5|A0A0N1BMV5_9CAUL:0.17463,(tr|A0A258HNN6|A0A258HNN6_9CAUL:0.05232,(tr|A0A258FDZ5|A0A258FDZ5_9CAUL:0.10853,tr|D9QGQ3|D9QGQ3_BRESC:0.10834)0.103:0.02186)0.888:0.07275)0.658:0.03608)0.494:0.05973)0.916:0.08936)0.934:0.10880)0.851:0.06507)0.809:0.05124,tr|A0A1B1AFL5|A0A1B1AFL5_9CAUL:0.18896)0.935:0.14323)0.973:0.20427)0.905:0.10052,((tr|A0A356T507|A0A356T507_9DELT:0.25020,tr|A0A0F6W5Q3|A0A0F6W5Q3_9DELT:0.15217)0.988:0.17378,((tr|A0A2D5ERS8|A0A2D5ERS8_9DELT:0.0,tr|A0A2E0TIK9|A0A2E0TIK9_9DELT:0.0):0.24889,tr|A0A2D9TE56|A0A2D9TE56_9DELT:0.12125)0.803:0.07162)0.500:0.02538)0.824:0.23707)0.881:0.23234)0.816:0.17039,((tr|A0A1V5SKG4|A0A1V5SKG4_9BACT:0.10452,tr|A0A350Z0S9|A0A350Z0S9_9BACT:0.12782)0.985:0.87751,(tr|A0A373J7F5|A0A373J7F5_9FIRM:0.14942,tr|A0A1Q9K143|A0A1Q9K143_9FIRM:0.18525)1.000:1.08868)0.661:0.29797)0.830:0.18239,(((tr|A0A1G3L743|A0A1G3L743_9SPIR:1.33277,((tr|A0A2T2RSN9|A0A2T2RSN9_9CYAN:1.16461,((tr|A0A285Z0W4|A0A285Z0W4_9BACT:0.76144,tr|A0A345H6H6|A0A345H6H6_9FLAO:0.82420)0.945:0.57393,((tr|A0A355DYX0|A0A355DYX0_9BACT:0.09568,(tr|A0A1F9V1H9|A0A1F9V1H9_9BACT:0.23546,tr|A0A2H0NZH5|A0A2H0NZH5_9BACT:0.32911)0.769:0.09031)0.983:0.72574,(tr|A0A2U0D5F3|A0A2U0D5F3_9FLAO:0.27350,tr|A0A316X4L1|A0A316X4L1_9FLAO:0.15912)0.991:1.04398)0.865:0.30176)0.870:0.33870)0.636:0.09123,((tr|A0A1F2XTG8|A0A1F2XTG8_9ACTN:1.27006,((tr|A0A2N1SKB0|A0A2N1SKB0_9SPIR:0.83832,(tr|A0A2N1RYU1|A0A2N1RYU1_9SPIR:1.01255,tr|A0A2N1RD53|A0A2N1RD53_9SPIR:0.44414)0.911:0.47407)0.666:0.27224,(((tr|G8QYF0|G8QYF0_SPHPG:0.39038,tr|G8QYF1|G8QYF1_SPHPG:0.44504)0.186:0.13852,tr|A0A356E0G9|A0A356E0G9_9SPIO:1.74716)0.196:0.10549,(tr|A0A1V5RMT2|A0A1V5RMT2_9SPIR:0.50448,(tr|F0RWV7|F0RWV7_SPHGB:0.09666,(tr|A0A356E0G5|A0A356E0G5_9SPIO:0.09521,tr|A0A375AM13|A0A375AM13_9SPIO:0.12974)0.876:0.06616)0.990:0.28773)0.909:0.16812)0.905:0.27723)0.808:0.31655)0.597:0.26304,tr|A0A0C1IMR9|A0A0C1IMR9_9BACT:1.25511)0.141:0.04293)0.600:0.09410)0.816:0.11825,(((((((tr|A0A2N3ANG4|A0A2N3ANG4_9BACT:0.09790,tr|A0A2N3AKS6|A0A2N3AKS6_9BACT:0.08161)0.963:0.21241,(tr|A0A359LJ76|A0A359LJ76_9BACT:0.14170,((tr|A0A1J5GS45|A0A1J5GS45_9BACT:0.0,tr|A0A2M8CD78|A0A2M8CD78_9BACT:0.0,tr|A0A2M7PQJ7|A0A2M7PQJ7_9BACT:0.0):0.03160,tr|A0A1F5A4Y9|A0A1F5A4Y9_9BACT:0.01276)0.943:0.10590)0.518:0.07528)0.992:0.49446,((tr|A0A1S1V5W4|A0A1S1V5W4_9FIRM:0.50049,(tr|A0A098B6C3|A0A098B6C3_DESHA:0.03874,tr|A0A1M7U8S1|A0A1M7U8S1_9FIRM:0.02651)0.988:0.45894)0.820:0.17448,(((tr|D3R112|D3R112_MAGIU:0.0,tr|A0A2J8B3M8|A0A2J8B3M8_9FIRM:0.0):0.18903,(tr|V1DCS6|V1DCS6_9FIRM:0.18623,tr|A0A2P8EPS4|A0A2P8EPS4_9FUSO:0.35104)0.400:0.11209)0.844:0.14434,(tr|A0A2R3MZ41|A0A2R3MZ41_9FIRM:0.33815,((tr|A0A134AWI9|A0A134AWI9_9FIRM:0.07832,tr|U7UHM9|U7UHM9_9FIRM:0.14709)0.404:0.05213,(tr|D6GSQ2|D6GSQ2_FILAD:0.12551,((tr|D1VRY7|D1VRY7_9FIRM:0.0,tr|A0A095ZM15|A0A095ZM15_9FIRM:0.0):0.03024,tr|E0NKZ1|E0NKZ1_9FIRM:0.03139)0.984:0.10368)0.549:0.03429)0.987:0.25247)0.881:0.14655)0.989:0.41598)0.853:0.13616)0.894:0.21511,((tr|A0A1Q6PVR2|A0A1Q6PVR2_9FIRM:0.84344,(tr|A0A1Q6PUB5|A0A1Q6PUB5_9FIRM:0.00055,tr|R7I5Q3|R7I5Q3_9FIRM:0.01179)0.988:0.68173)0.764:0.39820,((tr|A0A1C6JKN9|A0A1C6JKN9_9FIRM:0.00221,(tr|A0A1C5L8P8|A0A1C5L8P8_9FIRM:0.00571,tr|R6BMY5|R6BMY5_9FIRM:0.00576)0.737:0.00371)0.993:0.74628,(tr|A0A133ZPV8|A0A133ZPV8_9BACL:0.33783,(tr|A0A2N6PMG9|A0A2N6PMG9_9STRE:0.00050,(((tr|A0A1E8U2H8|A0A1E8U2H8_9STRE:0.01739,tr|A0A081Q1D0|A0A081Q1D0_STRMT:0.04292)0.726:0.00717,(tr|E9FN83|E9FN83_9STRE:0.05466,(tr|I0SX85|I0SX85_STRMT:0.02723,tr|A0A081PPS0|A0A081PPS0_STRMT:0.03346)0.464:0.03884)0.786:0.01970)0.998:0.10909,(tr|A0A0U0KEK0|A0A0U0KEK0_STREE:0.00825,(tr|A0A0T7K279|A0A0T7K279_STREE:0.02009,(((tr|A0A0B7LC30|A0A0B7LC30_STREE:0.0,tr|B2IQ85|B2IQ85_STRPS:0.0):0.01338,(tr|A0A098ZEL5|A0A098ZEL5_STREE:0.0,tr|A0A2J6G2B2|A0A2J6G2B2_STREE:0.0,tr|A0A2J6EQW5|A0A2J6EQW5_STREE:0.0,tr|A0A2J6GUQ6|A0A2J6GUQ6_STREE:0.0):0.00054)0.851:0.02057,((tr|A0A1X1GCU1|A0A1X1GCU1_STROR:0.0,tr|F5VU37|F5VU37_STROR:0.0):0.00053,tr|J5GV69|J5GV69_STROR:0.01209)0.956:0.04676)0.732:0.04506)0.902:0.03536)0.726:0.00622)0.876:0.03318)0.973:0.35882)0.996:0.78071)0.369:0.18413)0.852:0.26633)0.328:0.14227,tr|A0A1V6H095|A0A1V6H095_9BACT:1.20599)0.847:0.23060,((tr|A0A2N1QYW1|A0A2N1QYW1_9SPIR:1.14982,tr|A0A150SHJ8|A0A150SHJ8_SORCE:0.72472)0.581:0.21001,(tr|A0A1V5M1E7|A0A1V5M1E7_9BACT:1.11969,(tr|A0A353M062|A0A353M062_9FIRM:0.60955,tr|A0A0J1DLI4|A0A0J1DLI4_9FIRM:0.36141)0.967:0.57138)0.737:0.34646)0.508:0.10182)0.914:0.30396,((((tr|A0A317F630|A0A317F630_9SPHI:0.68984,(tr|A0A2R4VSU0|A0A2R4VSU0_9PROT:1.47478,(tr|A0A318GE34|A0A318GE34_9GAMM:1.08641,(tr|A0A259NZT0|A0A259NZT0_9ALTE:0.40386,(tr|A0A096ASA6|A0A096ASA6_9BACT:0.0,tr|C9MS83|C9MS83_9BACT:0.0):0.62831)0.813:0.32948)0.776:0.54326)0.866:0.43751)0.103:0.11644,(tr|A0A2Z5X4P3|A0A2Z5X4P3_9CYAN:0.00343,tr|A0A256B8S6|A0A256B8S6_9CYAN:0.04505)0.999:1.15489)0.922:0.31771,(((tr|A0A1G3M903|A0A1G3M903_9SPIR:0.00152,tr|A0A1G3R2S2|A0A1G3R2S2_9SPIR:0.01659)0.966:0.54200,(tr|A0A1E7IUH0|A0A1E7IUH0_9DELT:1.54874,tr|A0A1G3RA83|A0A1G3RA83_9SPIR:0.98424)0.271:0.27821)0.906:0.41227,((tr|A0A2W5T817|A0A2W5T817_FLAJO:0.0,tr|A0A0Q5UK03|A0A0Q5UK03_9FLAO:0.0,tr|A0A2W4WX25|A0A2W4WX25_9FLAO:0.0):1.31114,(tr|A0A374J0L7|A0A374J0L7_9FIRM:0.56200,(tr|A0A1Q6N6S5|A0A1Q6N6S5_9FIRM:0.05960,((tr|A0A374JCD7|A0A374JCD7_9FIRM:0.0,tr|A0A373SBB5|A0A373SBB5_9FIRM:0.0,tr|A0A374LJ75|A0A374LJ75_9FIRM:0.0,tr|A0A373SIQ4|A0A373SIQ4_9FIRM:0.0):0.00053,(tr|A0A374G483|A0A374G483_9FIRM:0.0,tr|A0A374GQ94|A0A374GQ94_9FIRM:0.0):0.00682)0.965:0.25835)0.971:0.72792)0.972:0.74197)0.663:0.22046)0.831:0.27441)0.692:0.08478,tr|A0A0K1Q130|A0A0K1Q130_9DELT:1.58265)0.127:0.00053)0.895:0.18206)0.273:0.03918,(((((tr|R7F598|R7F598_9BACT:0.58829,tr|A0A255SQD2|A0A255SQD2_9BACT:0.59101)0.668:0.19995,(tr|A0A351YF80|A0A351YF80_9BACE:0.52482,tr|A0A354I1Y3|A0A354I1Y3_9PORP:0.27889)0.524:0.13251)0.024:0.16080,(tr|A0A1Q6FI93|A0A1Q6FI93_9BACT:0.27789,tr|R6YR74|R6YR74_9BACT:0.84682)0.133:0.05669)0.876:0.24240,tr|R7HQH7|R7HQH7_9BACT:0.55718)0.236:0.21580,(((tr|R5P553|R5P553_9BACT:0.17085,tr|B3JQM6|B3JQM6_9BACE:0.23708)0.959:0.30214,((tr|A0A1K1LYK3|A0A1K1LYK3_9BACT:0.35895,(tr|A0A328PYI4|A0A328PYI4_9BACT:0.45450,tr|R7J3Z2|R7J3Z2_9BACT:0.72332)0.692:0.13242)0.887:0.15624,((tr|R6AA99|R6AA99_9BACT:0.17132,(tr|R6F9H0|R6F9H0_9BACT:0.00771,tr|G6B1W9|G6B1W9_9BACT:0.00541)0.919:0.18350)0.995:0.27812,((tr|D2EXT6|D2EXT6_9BACE:0.24888,tr|R6CIV5|R6CIV5_9BACE:0.30434)0.825:0.09781,(tr|R6CMD4|R6CMD4_9BACT:0.28729,tr|A0A354I161|A0A354I161_9PORP:0.50435)0.366:0.05101)0.860:0.07390)0.861:0.16882)0.945:0.26251)0.092:0.13664,(tr|R5ZTX2|R5ZTX2_9BACT:0.19323,(tr|A0A255TZX8|A0A255TZX8_9BACT:0.00055,(tr|A0A255UD87|A0A255UD87_9BACT:0.00055,tr|R6VWC8|R6VWC8_9BACT:0.00692)0.862:0.00654)0.992:0.32721)0.931:0.23823)0.938:0.32277)0.984:0.51690)0.671:0.02370)0.801:0.10082)0.890:0.10670,(((((tr|A0A2N2KR46|A0A2N2KR46_9DELT:1.30190,(tr|A0A2D5VDC7|A0A2D5VDC7_9BACT:0.09982,((tr|A0A2E9F6E1|A0A2E9F6E1_9BACT:0.0,tr|A0A2D6S4G2|A0A2D6S4G2_9BACT:0.0):0.00055,(tr|A0A2D9QQQ0|A0A2D9QQQ0_9BACT:0.00055,tr|A0A2E9F454|A0A2E9F454_9BACT:0.00222)1.000:0.00376)0.859:0.09974)0.996:0.92099)0.808:0.20614,(tr|C6BVM2|C6BVM2_DESAD:0.62183,(tr|A0A1W9P0E4|A0A1W9P0E4_9BACT:0.75080,(tr|A0A349MIX0|A0A349MIX0_9PROT:0.48349,(tr|A0A1Y2K3U7|A0A1Y2K3U7_9PROT:0.47682,(tr|A0A1S7LNG2|A0A1S7LNG2_9BACT:0.27895,tr|A0LCL4|A0LCL4_MAGMM:0.36071)0.952:0.20097)0.770:0.09170)0.960:0.36392)0.825:0.23199)0.903:0.27334)0.117:0.13783,(tr|A0A355B2N3|A0A355B2N3_9BACT:0.40045,(tr|A0A2V7DZC7|A0A2V7DZC7_9BACT:0.16261,(tr|A0A1Q7G2Q8|A0A1Q7G2Q8_9BACT:0.00053,(tr|A0A1Q7X832|A0A1Q7X832_9BACT:0.0,tr|A0A1Q7EI26|A0A1Q7EI26_9BACT:0.0):0.00661)0.993:0.30021)0.965:0.26422)1.000:0.72921)0.492:0.06676,((((((tr|A0A2V7Z3T6|A0A2V7Z3T6_9BACT:0.68880,(tr|A0A2N8KXN6|A0A2N8KXN6_9BURK:0.00055,tr|A0A257FS98|A0A257FS98_9BURK:0.00533)0.999:1.05090)0.878:0.22064,((((tr|A0A1V4XR00|A0A1V4XR00_9DELT:0.0,tr|A0A1V5D8X3|A0A1V5D8X3_9DELT:0.0):0.04735,(tr|A0A1V5E6R2|A0A1V5E6R2_9DELT:0.00486,tr|A0A1H8APS3|A0A1H8APS3_9DELT:0.00515)0.861:0.03398)0.968:0.18818,(tr|A0A1V4WGW3|A0A1V4WGW3_9DELT:0.11176,tr|A0A1V5C636|A0A1V5C636_9DELT:0.10948)0.869:0.11300)1.000:0.80022,(((tr|A0A1W9N5H2|A0A1W9N5H2_9DELT:0.65098,tr|A0A2V8EJ14|A0A2V8EJ14_9BACT:0.58575)0.052:0.13448,(tr|A0A2N9LVD9|A0A2N9LVD9_9BACT:0.39637,tr|A0A2N9MTG2|A0A2N9MTG2_9BACT:0.59499)0.583:0.09917)0.933:0.18912,((tr|A0A1V5LTS1|A0A1V5LTS1_9BACT:0.32600,(tr|A0A317IU58|A0A317IU58_9BACT:0.12070,tr|A0A2W4HSB2|A0A2W4HSB2_9BACT:0.20100)0.869:0.10881)0.959:0.16824,(tr|A0A2W4K7V4|A0A2W4K7V4_9BACT:0.21557,(tr|A0A2W4I6Z0|A0A2W4I6Z0_9BACT:0.21093,(((tr|A0A317IS59|A0A317IS59_9BACT:0.19751,(tr|A0A2W4KDK4|A0A2W4KDK4_9BACT:0.38949,(tr|A0A1V5M6T0|A0A1V5M6T0_9BACT:0.23618,(tr|A0A2W4HSM8|A0A2W4HSM8_9BACT:0.30591,tr|A0A1V5M3T5|A0A1V5M3T5_9BACT:0.14096)0.913:0.09129)0.624:0.05001)0.988:0.19213)0.607:0.04591,tr|A0A2W4I2V4|A0A2W4I2V4_9BACT:0.38381)0.828:0.05085,(tr|A0A1V5LUH4|A0A1V5LUH4_9BACT:0.16232,(tr|A0A317IRK2|A0A317IRK2_9BACT:0.13370,tr|A0A2W4IDK6|A0A2W4IDK6_9BACT:0.15542)0.999:0.24971)0.988:0.14083)0.747:0.04175)0.238:0.03044)0.381:0.06896)0.995:0.38115)0.126:0.09234)0.773:0.08116)0.673:0.11031,(((((((tr|F8CB35|F8CB35_MYXFH:0.0,tr|A0A250K0G5|A0A250K0G5_9DELT:0.0):0.03331,((tr|Q1D2L6|Q1D2L6_MYXXD:0.00055,tr|A0A1G7GCQ8|A0A1G7GCQ8_9DELT:0.00685)0.987:0.06274,tr|A0A0H4WQJ2|A0A0H4WQJ2_9DELT:0.01446)0.860:0.02351)0.903:0.06190,((tr|L7UFR2|L7UFR2_MYXSD:0.03990,(tr|A0A0F7E2B1|A0A0F7E2B1_MYXFU:0.0,tr|A0A1I0KCJ2|A0A1I0KCJ2_MYXFU:0.0):0.02910)0.982:0.07969,((tr|H8MSW3|H8MSW3_CORCM:0.03425,(tr|A0A1I0FDV8|A0A1I0FDV8_9DELT:0.00930,tr|A0A1H8C352|A0A1H8C352_STIAU:0.01232)0.962:0.05369)0.947:0.04657,(tr|A0A085WHJ4|A0A085WHJ4_9DELT:0.11007,(tr|A0A2T4VLD1|A0A2T4VLD1_9DELT:0.04060,(tr|A0A084SUG8|A0A084SUG8_9DELT:0.01996,(tr|A0A0G2ZRU0|A0A0G2ZRU0_9DELT:0.02042,tr|A0A1Q3H677|A0A1Q3H677_9DELT:0.01358)0.859:0.00053)0.993:0.07436)0.958:0.06223)0.539:0.02183)0.903:0.05102)0.608:0.03662)0.989:0.20930,((tr|H8MKE4|H8MKE4_CORCM:0.15676,((tr|A0A0F7E1Y3|A0A0F7E1Y3_MYXFU:0.00055,tr|A0A1I0G2Y0|A0A1I0G2Y0_MYXFU:0.01221)0.977:0.09597,(tr|L7UIL1|L7UIL1_MYXSD:0.04127,tr|A0A1G7I544|A0A1G7I544_9DELT:0.04546)0.814:0.03184)0.710:0.06104)0.996:0.23920,(tr|Q2IKK2|Q2IKK2_ANADE:0.00055,(tr|A0A0D6QL57|A0A0D6QL57_9DELT:0.01339,(tr|B8J534|B8J534_ANAD2:0.00645,tr|B4UJX2|B4UJX2_ANASK:0.00054)0.774:0.00646)0.775:0.00629)1.000:0.31117)0.300:0.06244)0.953:0.27643,(((tr|A0A1F9KXC0|A0A1F9KXC0_9DELT:0.0,tr|A0A1F9MXX9|A0A1F9MXX9_9DELT:0.0):0.63651,tr|A0A1Y6CNZ7|A0A1Y6CNZ7_9PROT:0.67657)0.816:0.16790,tr|A0A2E9QQN7|A0A2E9QQN7_9DELT:0.50144)0.645:0.11224)0.904:0.18437,(tr|A0A2E9QZZ3|A0A2E9QZZ3_9DELT:0.66831,((tr|A0A2E9R0X7|A0A2E9R0X7_9DELT:0.43983,tr|A0A2E9QMY9|A0A2E9QMY9_9DELT:0.37898)0.840:0.16326,(tr|A0A2E9QPJ3|A0A2E9QPJ3_9DELT:0.48742,tr|A0A2E9QSJ9|A0A2E9QSJ9_9DELT:0.39302)0.059:0.06791)0.951:0.26004)0.887:0.21158)0.891:0.24367,(tr|A0A151EUK8|A0A151EUK8_9EURY:1.64666,tr|A0A1E7J4D5|A0A1E7J4D5_9DELT:0.96007)0.615:0.15651)0.935:0.39029)0.758:0.05108,((((tr|A0A1H7H978|A0A1H7H978_9BURK:0.04768,tr|A0A158L2B6|A0A158L2B6_9BURK:0.17209)0.947:0.11106,(tr|A0A063B8B6|A0A063B8B6_9BURK:0.13008,(tr|A0A2I8F0S6|A0A2I8F0S6_9BURK:0.18886,tr|I2IQP4|I2IQP4_9BURK:0.10349)0.476:0.02974)0.967:0.09919)0.915:0.13752,((tr|A0A2G6YVF4|A0A2G6YVF4_9BURK:0.31004,tr|A0A2T5ITC9|A0A2T5ITC9_9LACT:0.17355)0.996:0.23402,(tr|A0A1I1CJP7|A0A1I1CJP7_9BURK:0.28629,((tr|A0A2V4RTU9|A0A2V4RTU9_PSESJ:0.0,tr|K9DXK4|K9DXK4_9BURK:0.0):0.39790,tr|A0A375GED5|A0A375GED5_9BURK:0.45408)0.565:0.05631)0.828:0.05725)0.614:0.09221)0.999:0.72578,(((tr|A0A0U5AV21|A0A0U5AV21_9BACT:1.21657,(tr|A0A2S5CK54|A0A2S5CK54_9GAMM:0.00554,tr|A0A1Z4BUX2|A0A1Z4BUX2_9GAMM:0.00054)0.920:0.54820)0.980:0.67045,tr|A0A1W9KP73|A0A1W9KP73_9BURK:0.74776)0.827:0.34575,(tr|A0A151ESN5|A0A151ESN5_9EURY:1.26218,tr|A0A2V8SYK8|A0A2V8SYK8_9BACT:0.47083)0.901:0.30933)0.821:0.12541)0.861:0.18353)0.819:0.08653,tr|A0A0K9I9E4|A0A0K9I9E4_9DELT:0.98078)0.913:0.10117,((((tr|A0A356KPG7|A0A356KPG7_9BACT:0.16552,tr|A0A356KUA9|A0A356KUA9_9BACT:0.26372)0.988:0.26450,(tr|A0A356KUC8|A0A356KUC8_9BACT:0.30554,tr|A0A356KMS3|A0A356KMS3_9BACT:0.18632)0.583:0.07764)1.000:0.86623,((((tr|Q64CN2|Q64CN2_9ARCH:0.66468,(tr|A0A349H2L1|A0A349H2L1_9BACT:0.81942,((((tr|A0A2V7CLH1|A0A2V7CLH1_9BACT:0.08609,tr|A0A2V6YVG7|A0A2V6YVG7_9BACT:0.04512)1.000:0.47634,(((tr|A0A1F7QHC6|A0A1F7QHC6_9BACT:0.16476,((tr|A0A1F7Q7G4|A0A1F7Q7G4_9BACT:0.0,tr|A0A1F7MSP0|A0A1F7MSP0_9BACT:0.0):0.10175,tr|A0A2V6XX98|A0A2V6XX98_9BACT:0.17148)0.907:0.05847)0.457:0.05299,(((tr|A0A2V6S829|A0A2V6S829_9BACT:0.03371,(tr|A0A2V6SM37|A0A2V6SM37_9BACT:0.00054,tr|A0A2V6TPS8|A0A2V6TPS8_9BACT:0.00055)0.746:0.00525)0.999:0.10566,((tr|A0A1F7NJI6|A0A1F7NJI6_9BACT:0.06179,(tr|A0A1F7M062|A0A1F7M062_9BACT:0.09833,(tr|A0A1F7LRT3|A0A1F7LRT3_9BACT:0.0,tr|A0A1F7PA13|A0A1F7PA13_9BACT:0.0):0.15301)0.746:0.00789)0.750:0.00696,(((((tr|A0A1F7MYW9|A0A1F7MYW9_9BACT:0.0,tr|A0A1F7LUR7|A0A1F7LUR7_9BACT:0.0):0.04763,(tr|A0A1F7NBZ4|A0A1F7NBZ4_9BACT:0.00950,(tr|A0A1F7Q6C8|A0A1F7Q6C8_9BACT:0.00054,tr|A0A1F7PED5|A0A1F7PED5_9BACT:0.10754)0.808:0.00930)0.892:0.02076)0.254:0.01132,((tr|A0A1F7QDD5|A0A1F7QDD5_9BACT:0.0,tr|A0A1F7NDY1|A0A1F7NDY1_9BACT:0.0):0.11537,tr|A0A353V4K8|A0A353V4K8_9BACT:0.01648)0.967:0.06998)0.943:0.06351,tr|A0A2V6Q7R2|A0A2V6Q7R2_9BACT:0.12667)0.243:0.01189,tr|A0A1F7NME4|A0A1F7NME4_9BACT:0.08633)0.898:0.02784)0.860:0.01577)0.345:0.00637,((tr|A0A2V6QBQ1|A0A2V6QBQ1_9BACT:0.14453,(tr|A0A2V6Q7A7|A0A2V6Q7A7_9BACT:0.03180,(tr|A0A2V6PQQ1|A0A2V6PQQ1_9BACT:0.11194,tr|A0A2V7TRJ4|A0A2V7TRJ4_9BACT:0.01578)0.812:0.03577)0.787:0.03877)0.931:0.05139,(tr|A0A0T6A965|A0A0T6A965_9BACT:0.04729,(tr|A0A1F7QAW7|A0A1F7QAW7_9BACT:0.00055,tr|A0A0T6A9Q5|A0A0T6A9Q5_9BACT:0.00558)0.977:0.03447)0.886:0.02556)0.626:0.00849)0.934:0.05662)0.463:0.02696,((tr|A0A2V6S4F3|A0A2V6S4F3_9BACT:0.0,tr|A0A2V6SGJ7|A0A2V6SGJ7_9BACT:0.0):0.10131,tr|A0A2V7G676|A0A2V7G676_9BACT:0.05727)0.861:0.04172)0.968:0.17984)0.896:0.13243,tr|A0A1V5PRM5|A0A1V5PRM5_9BACT:0.34303)0.164:0.10459,(((((tr|A0A0M1J965|A0A0M1J965_9GAMM:0.22308,((tr|A0A0N0D5H2|A0A0N0D5H2_9DELT:0.06973,(tr|A0A1V1NR66|A0A1V1NR66_9DELT:0.05210,tr|A0A1V1P503|A0A1V1P503_9DELT:0.09261)0.921:0.03469)0.207:0.01343,tr|A0A0N0D641|A0A0N0D641_9DELT:0.02753)0.999:0.35001)0.954:0.16146,tr|A0A2D9LPF7|A0A2D9LPF7_9CHLR:0.46965)0.797:0.05918,(tr|A0A1V4RXZ7|A0A1V4RXZ7_9DELT:0.48406,tr|A0A354F238|A0A354F238_9BACT:0.32314)0.803:0.06914)0.839:0.05374,(tr|A0A1F9DP74|A0A1F9DP74_9DELT:0.26610,(tr|A0A0S7YP23|A0A0S7YP23_9DELT:0.18467,(tr|A0A0S7YLR6|A0A0S7YLR6_9DELT:0.16822,((tr|A0A2N2K3S5|A0A2N2K3S5_9DELT:0.0,tr|A0A2N2GVE7|A0A2N2GVE7_9DELT:0.0):0.11654,(tr|A0A2N2K0Y7|A0A2N2K0Y7_9DELT:0.16985,tr|A0A0S8CJ56|A0A0S8CJ56_9BACT:0.21179)0.148:0.03696)0.893:0.05812)0.071:0.04270)0.954:0.11606)0.961:0.12056)0.162:0.05549,((tr|A0A1E4DQF2|A0A1E4DQF2_9BACT:0.06800,(tr|A0A2N6HD73|A0A2N6HD73_9BACT:0.05118,tr|A0A1W1I8U6|A0A1W1I8U6_9BACT:0.06181)0.948:0.06828)0.906:0.06040,((tr|A0A2V6X151|A0A2V6X151_9BACT:0.0,tr|A0A2V6UVQ5|A0A2V6UVQ5_9BACT:0.0):0.16233,(tr|A0A1F7LBV3|A0A1F7LBV3_9BACT:0.0,tr|A0A1F7PQ13|A0A1F7PQ13_9BACT:0.0):0.18688)0.174:0.01957)0.998:0.21646)0.985:0.17171)0.276:0.04148)0.753:0.04531)0.896:0.12208,((tr|A0A2E0XJG8|A0A2E0XJG8_9BACT:0.74946,(tr|Q64CN1|Q64CN1_9ARCH:0.17284,tr|A0A315XCX5|A0A315XCX5_9EURY:0.26845)0.984:0.34922)0.895:0.19027,(tr|A0A1V5ZS43|A0A1V5ZS43_9BACT:0.59711,(tr|A0A1F2U966|A0A1F2U966_9BACT:0.56934,(tr|A0A0S6VSF8|A0A0S6VSF8_9BACT:0.21461,(tr|A0A2G6EE72|A0A2G6EE72_9BACT:0.13963,(tr|A0A2G6KGD4|A0A2G6KGD4_9BACT:0.06646,tr|A0A081BU93|A0A081BU93_9BACT:0.17504)0.200:0.05200)0.871:0.09648)0.971:0.17043)0.907:0.12013)0.870:0.09377)0.708:0.08715)0.077:0.04086,((tr|D0LS26|D0LS26_HALO1:0.36481,tr|A0A2L0EP73|A0A2L0EP73_SORCE:0.41285)0.993:0.44094,(tr|A0A328VMN3|A0A328VMN3_9CHLR:0.30967,(tr|A0A1I0BYA2|A0A1I0BYA2_9ACTN:0.29138,(tr|A0A1H5RIS2|A0A1H5RIS2_9PSEU:0.14135,tr|A0A2A2YRM0|A0A2A2YRM0_9ACTN:0.25080)0.956:0.12087)0.938:0.14518)0.839:0.09576)0.995:0.47331)0.945:0.15774,(((((tr|A0A2N6AKY6|A0A2N6AKY6_9BACT:0.74124,(((tr|A0A321LAK9|A0A321LAK9_9BACT:0.78319,(tr|A0A2U3LNA1|A0A2U3LNA1_9BACT:0.05462,(tr|A0A2N9MVM8|A0A2N9MVM8_9BACT:0.16049,tr|A0A2N9M5Z3|A0A2N9M5Z3_9BACT:0.03362)0.231:0.05367)0.987:0.43623)0.851:0.16807,(tr|A0A1V5DU09|A0A1V5DU09_9DELT:0.15199,tr|A0A0S8ECR8|A0A0S8ECR8_9BACT:0.27594)0.998:0.64499)0.493:0.11067,((tr|A0A317IJU5|A0A317IJU5_9BACT:0.92180,(tr|Q028E8|Q028E8_SOLUE:0.79377,(tr|A0A1F2RD26|A0A1F2RD26_9BACT:0.21768,((tr|A0A2U3KL49|A0A2U3KL49_9BACT:0.17289,tr|A0A2U3LMB7|A0A2U3LMB7_9BACT:0.12537)1.000:0.45404,tr|A0A2V8N528|A0A2V8N528_9BACT:0.34656)0.466:0.10583)0.855:0.16545)0.886:0.15565)0.706:0.24669,(tr|A0A321LES4|A0A321LES4_9BACT:0.46388,(tr|A0A2V8RYS1|A0A2V8RYS1_9BACT:0.15869,(tr|A0A2V8QPQ0|A0A2V8QPQ0_9BACT:0.00054,tr|A0A2V8RFF2|A0A2V8RFF2_9BACT:0.00055)0.901:0.10941)0.992:0.43483)0.928:0.21302)0.742:0.25666)0.888:0.14604)0.483:0.13117,(((tr|A0A2H0AL54|A0A2H0AL54_9DELT:0.40915,((tr|A0A1Z4I6D2|A0A1Z4I6D2_9NOSO:0.11593,tr|A0A073CT92|A0A073CT92_PLAAG:0.17115)1.000:0.48514,tr|M1YXT1|M1YXT1_NITG3:0.37298)0.389:0.10004)0.915:0.13775,(tr|A0A1G0NWE5|A0A1G0NWE5_9BACT:0.42007,(tr|I3IHP6|I3IHP6_9BACT:0.16717,((tr|A0A1G3BQV6|A0A1G3BQV6_9BACT:0.07304,(tr|A0A1G3D5T2|A0A1G3D5T2_9BACT:0.05003,(tr|A0A1G3BXJ5|A0A1G3BXJ5_9BACT:0.00055,tr|A0A1G2WSM1|A0A1G2WSM1_9BACT:0.00055)0.963:0.04952)0.513:0.03115)0.176:0.02466,(tr|A0A1V4AUM9|A0A1V4AUM9_9BACT:0.06689,tr|A0A0M2UYN4|A0A0M2UYN4_9BACT:0.08759)0.988:0.08847)0.415:0.03256)1.000:0.39466)0.753:0.07954)0.813:0.04664,((tr|A0A350BL09|A0A350BL09_9BACT:0.0,tr|A0A1G0SHB9|A0A1G0SHB9_9BACT:0.0):0.34943,(tr|A0A363SI27|A0A363SI27_9RHOO:0.20324,(tr|A0A1W1H5S7|A0A1W1H5S7_9DELT:0.24697,(tr|A0A0S7YWK5|A0A0S7YWK5_9DELT:0.20380,(tr|A0A2N2GHP1|A0A2N2GHP1_9DELT:0.14078,tr|A0A354C4K0|A0A354C4K0_9DELT:0.09583)0.461:0.03919)0.456:0.03422)0.861:0.06090)0.996:0.27254)0.357:0.09966)0.934:0.15043)0.912:0.11355,((tr|A0A350UEK9|A0A350UEK9_9BACT:0.29677,((tr|A0A2V8U7D9|A0A2V8U7D9_9BACT:0.18339,((tr|Q01TV3|Q01TV3_SOLUE:0.19553,(tr|A0A2N9MX33|A0A2N9MX33_9BACT:0.14794,tr|A0A317IGH6|A0A317IGH6_9BACT:0.16393)0.487:0.05949)0.977:0.11547,(tr|A0A2V8VGR5|A0A2V8VGR5_9BACT:0.21319,(tr|A0A359M5D7|A0A359M5D7_9BACT:0.18688,tr|A0A372IQC0|A0A372IQC0_9BACT:0.35510)0.075:0.05059)0.706:0.06348)0.734:0.06626)0.931:0.14447,tr|A0A1F2V4H5|A0A1F2V4H5_9BACT:0.26175)0.786:0.18451)0.998:0.73771,(tr|A0A2P7TGQ5|A0A2P7TGQ5_9SPHI:0.96360,(tr|A0A1Q7YE35|A0A1Q7YE35_9BACT:0.19695,tr|A0A162S5K3|A0A162S5K3_9BACL:0.23451)0.994:0.82343)0.866:0.33241)0.789:0.16927)0.827:0.08269,(tr|I4C3S5|I4C3S5_DESTA:0.87471,(((tr|A0A0Q0W545|A0A0Q0W545_9DELT:0.62437,((tr|A0A1V6K6N7|A0A1V6K6N7_9BACT:0.00664,tr|A0A161SG50|A0A161SG50_9BACT:0.00055)0.988:0.30531,(tr|A0A1V4MUK8|A0A1V4MUK8_9BACT:0.37114,(tr|A0A1V4RIC8|A0A1V4RIC8_9BACT:0.22651,tr|A0A2G6LY44|A0A2G6LY44_9BACT:0.20177)0.987:0.27090)0.093:0.07834)0.910:0.23915)0.996:0.57583,(tr|A0A2D5QR60|A0A2D5QR60_9DELT:0.32279,(tr|A0A2D5QPA4|A0A2D5QPA4_9DELT:0.48318,tr|A0A2D5QRA3|A0A2D5QRA3_9DELT:0.28881)0.481:0.04981)0.950:0.31273)0.873:0.18989,(((((tr|A0A1F7F2S8|A0A1F7F2S8_9BACT:1.59855,((tr|H6L9P6|H6L9P6_SAPGL:0.00379,tr|J0PA24|J0PA24_9BACT:0.00814)1.000:0.63466,(((tr|A0A2D0MXN6|A0A2D0MXN6_9BACT:0.25702,tr|A0A2T4WVF6|A0A2T4WVF6_9BACT:0.22643)0.207:0.06352,tr|F4KTB4|F4KTB4_HALH1:0.20600)0.678:0.05950,((((((tr|A0A2M7NJM0|A0A2M7NJM0_9BACT:0.05859,tr|I4AMW2|I4AMW2_BERLS:0.03703)0.999:0.37798,(tr|A0A2P7TTP3|A0A2P7TTP3_9SPHI:0.00055,tr|A0A2P7TVL3|A0A2P7TVL3_9SPHI:0.05756)1.000:0.42185)0.653:0.10107,tr|A0A2E0VPQ3|A0A2E0VPQ3_9BACT:0.33454)0.403:0.06213,(tr|A0A136LH84|A0A136LH84_9BACT:0.26660,tr|A0A136N2V6|A0A136N2V6_9BACT:0.39990)0.870:0.08423)0.953:0.11130,((tr|A0A2T4WVG1|A0A2T4WVG1_9BACT:0.17182,tr|A0A2D0MXW9|A0A2D0MXW9_9BACT:0.16155)0.777:0.06028,(tr|F4KTB5|F4KTB5_HALH1:0.37982,((tr|A0A2S6I670|A0A2S6I670_9BACT:0.07151,tr|A0A2G0CFY5|A0A2G0CFY5_9BACT:0.06850)1.000:0.25267,(tr|A0A2C6CKG5|A0A2C6CKG5_9BACT:0.26758,(tr|A0A1H8Z463|A0A1H8Z463_9BACT:0.04644,tr|A0A180EPK6|A0A180EPK6_9BACT:0.08529)0.833:0.04302)0.830:0.09886)0.695:0.04077)0.650:0.03453)0.923:0.08174)0.832:0.09059,tr|A0A2E0VQV5|A0A2E0VQV5_9BACT:0.16076)0.865:0.07878)0.813:0.13413)0.757:0.18548)0.698:0.15534,(tr|A0A2G6PNQ8|A0A2G6PNQ8_9BACT:0.58455,(tr|A0A135WDL0|A0A135WDL0_9FLAO:0.34845,(tr|A0A2M8M8T4|A0A2M8M8T4_PREIN:0.27564,tr|A0A1M3DPU5|A0A1M3DPU5_9BACT:0.24834)0.799:0.08280)0.993:0.38991)0.301:0.07514)0.553:0.09454,(tr|A0A1H6SME7|A0A1H6SME7_9BACT:0.06895,tr|A0A1G7BSV6|A0A1G7BSV6_9BACT:0.00908)1.000:0.49530)0.679:0.11503,((tr|A0A368JV01|A0A368JV01_9BACT:0.56355,(tr|A0A327NWA5|A0A327NWA5_9BACT:0.44249,(tr|F8EIG2|F8EIG2_RUNSL:0.05880,tr|A0A344TT03|A0A344TT03_9BACT:0.10939)0.999:0.52799)0.662:0.07858)0.491:0.11346,((tr|A0A369I1N1|A0A369I1N1_9BACT:0.30969,(tr|A0A327NT77|A0A327NT77_9BACT:0.28691,(((((tr|A0A0E3ZVI0|A0A0E3ZVI0_9BACT:0.16622,tr|A0A2K8Z521|A0A2K8Z521_9BACT:0.13073)0.664:0.06441,(tr|A0A327WQH4|A0A327WQH4_9BACT:0.23287,tr|A0A1P9X3E2|A0A1P9X3E2_9BACT:0.28878)0.206:0.05191)0.576:0.05876,tr|I0K968|I0K968_9BACT:0.36638)0.768:0.02350,(tr|A0A2T0TMW0|A0A2T0TMW0_9BACT:0.26007,(tr|D2QKF5|D2QKF5_SPILD:0.07101,tr|A0A286F906|A0A286F906_9BACT:0.08509)0.951:0.09236)0.298:0.04405)0.799:0.07240,tr|I2GJS8|I2GJS8_9BACT:0.17168)0.940:0.10565)0.681:0.12371)0.942:0.16576,(tr|A0A0Q5TEX3|A0A0Q5TEX3_9BACT:0.35397,tr|A0A369IE28|A0A369IE28_9BACT:0.31490)0.955:0.23219)0.694:0.07117)0.535:0.06762)0.998:0.41048,((((tr|A0A2A4Q6G6|A0A2A4Q6G6_9BACT:0.68462,((((tr|A0A2V7K6X2|A0A2V7K6X2_9BACT:0.0,tr|A0A2V7GG38|A0A2V7GG38_9BACT:0.0):0.53943,tr|A0A2V7H275|A0A2V7H275_9BACT:0.64058)0.909:0.20491,((tr|A0A2T4WVE4|A0A2T4WVE4_9BACT:0.31030,tr|A0A2D0NI48|A0A2D0NI48_9BACT:0.30115)0.800:0.08683,((tr|F8EFC9|F8EFC9_RUNSL:0.04785,(tr|A0A344TPB4|A0A344TPB4_9BACT:0.00055,tr|A0A369I5P4|A0A369I5P4_9BACT:0.01209)0.957:0.10888)1.000:0.43420,((tr|A0A357QNT3|A0A357QNT3_9BACT:0.0,tr|A0A1F3PYP3|A0A1F3PYP3_9BACT:0.0):0.31095,tr|A0A0S8HR81|A0A0S8HR81_9BACE:0.25897)0.970:0.19273)0.214:0.09271)0.957:0.16569)0.294:0.05609,(tr|A0A150ARY1|A0A150ARY1_9BACT:0.93857,((tr|A0A2D0NH73|A0A2D0NH73_9BACT:0.21239,tr|A0A1H9ABH0|A0A1H9ABH0_9BACT:0.25384)0.979:0.25228,tr|A0A1Y2RB36|A0A1Y2RB36_9BACT:0.63005)0.606:0.10140)0.804:0.08857)0.800:0.05199)0.932:0.17219,((tr|M7NK67|M7NK67_9BACT:0.59533,(tr|A0A1Y2RD06|A0A1Y2RD06_9BACT:0.79151,((tr|A0A0Q1BR76|A0A0Q1BR76_9FLAO:0.34380,(tr|A0A2D9E4Z9|A0A2D9E4Z9_9FLAO:0.00054,tr|A3XPS2|A3XPS2_LEEBM:0.00534)1.000:0.41066)0.587:0.10137,((tr|A0A2E2ERC5|A0A2E2ERC5_9FLAO:0.19382,tr|A0A1B8TSR7|A0A1B8TSR7_9FLAO:0.27167)0.990:0.19882,(tr|A0A238XVN0|A0A238XVN0_9FLAO:0.36847,(tr|A0A1M5HXF3|A0A1M5HXF3_9FLAO:0.28580,((tr|A0A1U7DRZ2|A0A1U7DRZ2_9FLAO:0.18164,(tr|A0A2E8DH46|A0A2E8DH46_9FLAO:0.02158,tr|A0A1I5C433|A0A1I5C433_9FLAO:0.00291)0.996:0.13112)0.506:0.03911,((tr|A0A2E2EP79|A0A2E2EP79_9FLAO:0.11544,(tr|A0A368MHH3|A0A368MHH3_9FLAO:0.23917,tr|A0A1G7YXJ4|A0A1G7YXJ4_9FLAO:0.06470)0.813:0.04598)0.665:0.02915,tr|A0A024FCK1|A0A024FCK1_9FLAO:0.20622)0.989:0.13437)0.950:0.12158)0.908:0.11116)0.825:0.12710)0.424:0.06523)0.950:0.20422)0.587:0.11335)0.962:0.25602,((tr|A0A1Y1RJ30|A0A1Y1RJ30_9BACT:0.28577,(tr|A0A2G6KB69|A0A2G6KB69_9BACT:0.22644,tr|A0A0S6VWY9|A0A0S6VWY9_9BACT:0.12370)0.969:0.24208)0.999:0.71853,((tr|A0A172U1D1|A0A172U1D1_9BACT:0.50336,(tr|A0A1Q3WI30|A0A1Q3WI30_9BACT:0.07044,tr|A0A368JI76|A0A368JI76_9BACT:0.04429)0.997:0.59884)0.975:0.49337,(tr|A0A1M3GNJ0|A0A1M3GNJ0_9SPHI:0.70462,tr|A0A1V5GFB4|A0A1V5GFB4_9BACT:0.71852)0.973:0.54891)0.132:0.05719)0.485:0.11577)0.415:0.14360)0.850:0.11925,(tr|A0A1Y2RDM5|A0A1Y2RDM5_9BACT:0.70118,tr|A0A180EKB4|A0A180EKB4_9BACT:0.76485)0.549:0.18327)0.483:0.07695,tr|A0A1G1EX67|A0A1G1EX67_9BACT:0.98764)0.796:0.13624)0.499:0.09136)0.851:0.11859)0.785:0.08563)0.689:0.05239,(tr|A0A2M9DTZ5|A0A2M9DTZ5_9DELT:0.72767,tr|A0A2E9QLV7|A0A2E9QLV7_9DELT:0.84891)0.863:0.19392)0.898:0.10552)0.311:0.07237)0.748:0.02435,(tr|A0A1V5E998|A0A1V5E998_9DELT:0.05361,((tr|A0A351RS84|A0A351RS84_9BACT:0.03511,tr|A0A1G1DMK7|A0A1G1DMK7_9BACT:0.00553)1.000:0.24997,(tr|A0A356HYH2|A0A356HYH2_9DELT:0.08943,(tr|A0A1V5E2R2|A0A1V5E2R2_9DELT:0.20905,(tr|A0A1G1F2H4|A0A1G1F2H4_9BACT:0.06444,tr|A0A1G1F2C6|A0A1G1F2C6_9BACT:0.11053)0.699:0.03217)0.175:0.02738)0.885:0.05105)0.914:0.13594)1.000:0.76736)0.769:0.04186)0.740:0.08979)0.853:0.10470,((((tr|A0A2N6AVX5|A0A2N6AVX5_9RHIZ:1.28552,(tr|W6W9N0|W6W9N0_9RHIZ:0.54092,(tr|A0A177RCT3|A0A177RCT3_9BACT:0.86043,tr|A0A1I2IMR5|A0A1I2IMR5_9RHIZ:0.44751)0.803:0.15314)0.674:0.04831)0.907:0.21533,((tr|A0A239IIK1|A0A239IIK1_9BACT:1.21461,(tr|A0A1G8DCZ3|A0A1G8DCZ3_CHIFI:0.11076,(tr|A0A317MID4|A0A317MID4_9BACT:0.34757,tr|A0A2P8G123|A0A2P8G123_9BACT:0.14265)0.610:0.05536)0.980:1.06285)0.785:0.38174,tr|A0A2D6CSU6|A0A2D6CSU6_9BACT:0.83324)0.768:0.17875)0.843:0.13227,((((((tr|A0A1J5AJA3|A0A1J5AJA3_9CHLR:0.35617,((tr|Q113M5|Q113M5_TRIEI:0.14162,(tr|A0A1V5C0N0|A0A1V5C0N0_9DELT:0.01071,tr|A0A351TZP3|A0A351TZP3_9DELT:0.01749)0.999:0.36672)0.945:0.14088,tr|A0A252CQL0|A0A252CQL0_9NOSO:0.23800)0.389:0.04576)0.832:0.10594,(tr|A0A1Z3HJA9|A0A1Z3HJA9_9CYAN:0.52066,(((tr|A0A166VH86|A0A166VH86_9CYAN:0.23112,tr|A0A1V5XMT4|A0A1V5XMT4_9EURY:0.31754)0.783:0.05761,(tr|A0A1V5PYF8|A0A1V5PYF8_9CHLR:0.31558,tr|A0A2A6RNB2|A0A2A6RNB2_9CHLR:0.46121)0.810:0.11641)0.534:0.05334,((tr|A0A1E2WVL9|A0A1E2WVL9_9NOSO:0.13156,(tr|E0UD38|E0UD38_CYAP2:0.12031,(tr|A0A2H6LCQ5|A0A2H6LCQ5_9NOSO:0.10674,((tr|A0A1W5CR31|A0A1W5CR31_9NOST:0.0,tr|Q3M832|Q3M832_ANAVT:0.0):0.01754,(tr|A0A1U7IUL6|A0A1U7IUL6_9NOSO:0.05687,tr|A0A2H6LCS5|A0A2H6LCS5_9NOSO:0.03400)0.138:0.00666)0.743:0.00763)0.916:0.05771)0.961:0.07982)0.949:0.08895,(tr|A0A1W9UH86|A0A1W9UH86_9CHLR:0.23619,((tr|D5A384|D5A384_ARTPN:0.03360,(tr|K1X0E5|K1X0E5_ARTPT:0.00052,(tr|B5W3U5|B5W3U5_ARTMA:0.01326,(tr|A0A328V2X1|A0A328V2X1_9CYAN:0.00055,tr|H1W9U2|H1W9U2_9CYAN:0.00055)0.790:0.00643)0.939:0.02001)0.864:0.00054)0.994:0.21727,(tr|A0A0A6S5H6|A0A0A6S5H6_9GAMM:0.00055,tr|A0A0A6PP49|A0A0A6PP49_9GAMM:0.00055)1.000:0.24936)0.305:0.05711)0.607:0.04393)0.710:0.03686)0.597:0.07374)0.929:0.17048)0.869:0.08956,(((tr|A0A316L1P1|A0A316L1P1_9FLAO:0.16792,tr|A0A2K9PJW6|A0A2K9PJW6_9FLAO:0.16795)0.901:0.25672,(tr|C6X5Y1|C6X5Y1_FLAB3:0.26772,(tr|A0A0C1D983|A0A0C1D983_9FLAO:0.04351,tr|A0A1N7MZU6|A0A1N7MZU6_9FLAO:0.14918)0.416:0.10059)1.000:0.59776)0.956:0.25511,((tr|A0A1F8QQD0|A0A1F8QQD0_9CHLR:0.68891,tr|A0A0P7ZBQ8|A0A0P7ZBQ8_9CYAN:1.29335)0.186:0.00514,((tr|A0A1Z4QA05|A0A1Z4QA05_9CYAN:0.02706,tr|A0A1Z4IQ13|A0A1Z4IQ13_9CYAN:0.03788)0.899:0.04455,((tr|A0A1Z4MJ74|A0A1Z4MJ74_MICDP:0.0,tr|A0A0D6KJ29|A0A0D6KJ29_9CYAN:0.0):0.03030,(tr|A0A1Z4GR50|A0A1Z4GR50_9CYAN:0.04943,((tr|A0A1Z4FQM1|A0A1Z4FQM1_9CYAN:0.00682,(tr|A0A252DTY9|A0A252DTY9_9NOSO:0.00681,tr|A0A252DD89|A0A252DD89_9NOSO:0.00055)0.000:0.00055)0.834:0.00685,(tr|A0A252DG81|A0A252DG81_9NOSO:0.03963,tr|A0A1Z4GRX4|A0A1Z4GRX4_9CYAN:0.09918)0.000:0.00055)0.793:0.00726)0.706:0.00409)0.882:0.04194)0.935:0.15307)0.957:0.19285)0.864:0.11226)0.626:0.10517,(((((tr|A0A2S7T5Y3|A0A2S7T5Y3_9FLAO:0.42051,(((tr|A0A2G2IVM5|A0A2G2IVM5_9FLAO:0.0,tr|A0A2G1VTY6|A0A2G1VTY6_9FLAO:0.0):0.03791,(tr|A0A2D9E4M6|A0A2D9E4M6_9FLAO:0.08410,tr|A0A2E3F5Z5|A0A2E3F5Z5_9FLAO:0.01745)0.820:0.02719)0.950:0.08991,(tr|A0A2N2ZD00|A0A2N2ZD00_9BACT:0.13329,tr|A0A1A7QJD1|A0A1A7QJD1_9FLAO:0.14920)0.604:0.07264)0.894:0.08648)0.938:0.11918,(tr|I3YYT0|I3YYT0_AEQSU:0.12557,(((tr|A0A352GA98|A0A352GA98_9FLAO:0.0,tr|A0A2D4XM32|A0A2D4XM32_9FLAO:0.0):0.01156,(tr|A0A2G2CHL6|A0A2G2CHL6_9FLAO:0.04276,tr|A0A2E5B299|A0A2E5B299_9FLAO:0.01750)0.779:0.02938)0.880:0.03189,(tr|A0A330MU00|A0A330MU00_9FLAO:0.07497,(tr|A0A330MUT1|A0A330MUT1_9FLAO:0.04630,tr|A0A1A9LGR9|A0A1A9LGR9_9FLAO:0.05899)0.998:0.10204)0.369:0.02346)0.717:0.01078)1.000:0.32541)0.672:0.06256,(tr|A0A2E4HDK6|A0A2E4HDK6_9BACT:0.37468,((((tr|A0A1I6P0S1|A0A1I6P0S1_9FLAO:0.52174,(tr|A0A1G7E7T3|A0A1G7E7T3_9FLAO:0.20445,(tr|A0A1I6FW41|A0A1I6FW41_9FLAO:0.20286,tr|A4CGR9|A4CGR9_ROBBH:0.15080)0.944:0.21894)0.995:0.36499)0.316:0.11552,tr|A0A1Y0MP79|A0A1Y0MP79_9FLAO:0.32167)0.921:0.13800,tr|A0A1G6CTF3|A0A1G6CTF3_9FLAO:0.31436)0.585:0.05084,((tr|A0A2M7DNY2|A0A2M7DNY2_9FLAO:0.04225,tr|A0A2N2YAM5|A0A2N2YAM5_9BACT:0.16642)1.000:0.29557,(((tr|W8VWH5|W8VWH5_9FLAO:0.16446,tr|A0A2S9WSN8|A0A2S9WSN8_9FLAO:0.23721)0.939:0.09999,tr|A0A2S0HZ43|A0A2S0HZ43_9FLAO:0.23493)0.882:0.08907,tr|A0A2D9N7B2|A0A2D9N7B2_9FLAO:0.14071)0.946:0.09910)0.901:0.07572)0.726:0.02126)0.581:0.07682)0.943:0.16607,tr|A0A1Z7Z2M6|A0A1Z7Z2M6_9FLAO:0.40266)0.873:0.16682,((tr|A0A2T4WRQ0|A0A2T4WRQ0_9BACT:0.19498,tr|A0A1H1T8A7|A0A1H1T8A7_9FLAO:0.23232)0.941:0.40444,tr|A0A2E0YR92|A0A2E0YR92_9FLAO:1.38676)0.661:0.15567)0.975:0.41333)0.577:0.04931,((((tr|A0A2E0ZI43|A0A2E0ZI43_9CHLR:0.32115,((tr|A0A080LRB8|A0A080LRB8_9PROT:0.09142,(tr|A0A351BK01|A0A351BK01_9PROT:0.13355,(tr|A0A080M4Q3|A0A080M4Q3_9PROT:0.02023,tr|A0A084Y250|A0A084Y250_9PROT:0.07800)0.890:0.04667)0.883:0.11884)0.985:0.22771,tr|A0A160T647|A0A160T647_9CHLR:0.44390)0.824:0.13098)0.434:0.13868,tr|A0A160SZG5|A0A160SZG5_9CHLR:0.30943)0.997:0.38994,(tr|A9B8T9|A9B8T9_HERA2:0.49793,(tr|A0A081BMH8|A0A081BMH8_9BACT:0.25262,(tr|A7NJM6|A7NJM6_ROSCS:0.21856,((((tr|A0A2W7A6U0|A0A2W7A6U0_9CYAN:0.00055,tr|A0A2T1EQ99|A0A2T1EQ99_9CYAN:0.00601)1.000:0.21442,((tr|A0A1Z4H579|A0A1Z4H579_9CYAN:0.01141,((tr|A0A1Z4MJ28|A0A1Z4MJ28_MICDP:0.0,tr|A0A0D6KIJ8|A0A0D6KIJ8_9CYAN:0.0):0.02182,tr|A0A1Z4HRP4|A0A1Z4HRP4_9NOSO:0.01634)0.870:0.03790)0.987:0.09167,(tr|A0A1Y0RG11|A0A1Y0RG11_9CYAN:0.07314,(tr|A0A1E2WGI1|A0A1E2WGI1_9NOSO:0.00633,tr|A0A367R580|A0A367R580_9NOSO:0.03178)0.888:0.02973)0.204:0.02075)0.948:0.11197)0.988:0.15047,tr|A0A081C2J3|A0A081C2J3_9BACT:0.33056)0.535:0.07553,(((((tr|Q114H7|Q114H7_TRIEI:0.06790,tr|A0A261KRV4|A0A261KRV4_9CYAN:0.06429)0.989:0.22150,(tr|K9REE1|K9REE1_9CYAN:0.11676,(tr|A0A1Z4R651|A0A1Z4R651_9CYAN:0.00635,(tr|A0A2A2TKR2|A0A2A2TKR2_9CYAN:0.02952,tr|A0A2A2TM27|A0A2A2TM27_9CYAN:0.04555)0.907:0.02393)0.976:0.12192)0.922:0.15324)0.988:0.23171,tr|K9TMP3|K9TMP3_9CYAN:0.33952)0.955:0.13366,(tr|A0A355HE11|A0A355HE11_9CYAN:0.20267,((((tr|A0A2T1C9N0|A0A2T1C9N0_9CYAN:0.07882,((tr|A0A352X7M5|A0A352X7M5_9CYAN:0.0,tr|A0A351LFJ1|A0A351LFJ1_9CYAN:0.0,tr|A0A352YFX2|A0A352YFX2_9CYAN:0.0,tr|A0A352ZGA2|A0A352ZGA2_9CYAN:0.0):0.08433,(tr|A0A2Z5X4K1|A0A2Z5X4K1_9CYAN:0.06759,(tr|L8MU94|L8MU94_9CYAN:0.02436,tr|L8N3Q2|L8N3Q2_9CYAN:0.01434)0.356:0.01831)0.999:0.15031)0.453:0.02581)0.910:0.04972,((((tr|A0A367QQ17|A0A367QQ17_9NOSO:0.16018,(tr|K9UZK2|K9UZK2_9CYAN:0.02831,(tr|A0A1Z4MP97|A0A1Z4MP97_MICDP:0.0,tr|A0A0D6KBF8|A0A0D6KBF8_9CYAN:0.0):0.01527)0.857:0.05808)0.698:0.02739,tr|A0A1Z4HGR7|A0A1Z4HGR7_9NOSO:0.12626)0.642:0.00540,(tr|A0A1Z4Q5P8|A0A1Z4Q5P8_9CYAN:0.04203,tr|A0A1Z4IVN5|A0A1Z4IVN5_9CYAN:0.05025)0.879:0.02052)0.843:0.01876,(tr|K7WZU7|K7WZU7_9NOST:0.06619,(tr|A0A2Z6CYK5|A0A2Z6CYK5_9NOSO:0.02911,tr|A0A1Z4RZ23|A0A1Z4RZ23_9NOSO:0.04269)0.957:0.04318)0.919:0.04582)0.966:0.07221)0.925:0.06241,(tr|A0A0V7ZV46|A0A0V7ZV46_9CYAN:0.11666,tr|A0A367RWZ7|A0A367RWZ7_9NOSO:0.21701)0.663:0.07422)0.986:0.11748,tr|A0A1U7IDL9|A0A1U7IDL9_9NOSO:0.25072)0.400:0.02276)0.895:0.07058)0.602:0.07700,(tr|B4W085|B4W085_9CYAN:0.15297,(tr|A0A1B7VJK3|A0A1B7VJK3_9NOST:0.01839,(tr|A0A1B7WVD2|A0A1B7WVD2_9NOST:0.00640,tr|A0A1B7UTZ5|A0A1B7UTZ5_9NOST:0.00636)0.801:0.01506)0.998:0.16190)0.763:0.05227)0.234:0.04250)0.802:0.08564)0.964:0.14616)0.878:0.09546)0.235:0.09461)0.928:0.14451,((tr|A0A2A6RLG2|A0A2A6RLG2_9CHLR:0.18545,tr|E1ICQ0|E1ICQ0_9CHLR:0.16856)0.997:0.47098,(((tr|A0A2A6RFJ9|A0A2A6RFJ9_9CHLR:0.10400,tr|E1IEM1|E1IEM1_9CHLR:0.20132)0.959:0.15414,(tr|E1IEM0|E1IEM0_9CHLR:0.15490,(tr|A0A178M8R3|A0A178M8R3_9CHLR:0.12836,tr|A5UYB2|A5UYB2_ROSS1:0.27067)0.932:0.08505)0.740:0.06283)0.932:0.22399,(tr|A0A2N2ME33|A0A2N2ME33_9CHLR:0.41210,tr|A0A2W6AIE7|A0A2W6AIE7_9CHLR:0.57188)0.947:0.27349)0.953:0.29744)0.895:0.15375)0.175:0.04461)0.985:0.23938,(((tr|A0A1F8QIL1|A0A1F8QIL1_9CHLR:0.62424,((tr|A0A1Z4TR58|A0A1Z4TR58_9CYAN:0.21443,(tr|A0A2H6BTK2|A0A2H6BTK2_MICAE:0.00055,tr|S3JQD3|S3JQD3_MICAE:0.00678)0.992:0.38637)0.997:0.44182,(((tr|A0A2V8S3T0|A0A2V8S3T0_9BACT:0.38767,((tr|A0A1Z4QBQ4|A0A1Z4QBQ4_9NOST:0.07064,((tr|A0A1T4ZKW7|A0A1T4ZKW7_9CYAN:0.01172,(tr|A0A2Z6CBA8|A0A2Z6CBA8_PLAAG:0.00055,(tr|A0A1J1JE84|A0A1J1JE84_PLAAG:0.0,tr|A0A073CLW7|A0A073CLW7_PLAAG:0.0):0.00055)0.953:0.03028)0.509:0.01881,(tr|A0A1J1KYF4|A0A1J1KYF4_9CYAN:0.01640,tr|A0A1J1LWI4|A0A1J1LWI4_9CYAN:0.03041)0.629:0.00486)0.999:0.25825)0.660:0.03839,tr|A0A1Z4KDB3|A0A1Z4KDB3_9CYAN:0.20592)0.933:0.09693)0.646:0.03059,tr|A0A1J5ASW6|A0A1J5ASW6_9CHLR:0.20379)0.958:0.11835,(tr|A0A1T4W919|A0A1T4W919_9GAMM:0.46817,((tr|A0A0G2YF19|A0A0G2YF19_SORCE:0.0,tr|S4Y3K3|S4Y3K3_SORCE:0.0):0.03278,tr|A9GJ82|A9GJ82_SORC5:0.08562)0.999:0.40208)0.876:0.12526)0.855:0.10813)0.623:0.11488)0.460:0.13360,(((tr|S7WFD2|S7WFD2_ACIJU:0.00054,tr|N8XG59|N8XG59_9GAMM:0.03547)0.997:0.74230,tr|A0A321L7A3|A0A321L7A3_9BACT:0.68715)0.597:0.21725,((tr|A0A0J7ZH08|A0A0J7ZH08_STRVR:0.28805,(((tr|T2L246|T2L246_9GAMM:0.36368,((tr|A0A1H9NP86|A0A1H9NP86_9BURK:0.08913,tr|A0A2S7JCP1|A0A2S7JCP1_9BURK:0.12343)0.902:0.05927,(tr|A0A1I5B778|A0A1I5B778_PSESX:0.05944,((tr|A0A084Y658|A0A084Y658_9PROT:0.05297,(tr|U1ZTV0|U1ZTV0_9BURK:0.08347,((tr|A0A0P9JVJ7|A0A0P9JVJ7_9PSED:0.02988,(tr|A0A0F4XLS3|A0A0F4XLS3_9PSED:0.04731,(tr|A0A1C7Z932|A0A1C7Z932_PSESX:0.04449,tr|A0A1L7N8B0|A0A1L7N8B0_PSEPU:0.10579)0.467:0.00681)0.935:0.03399)0.972:0.04245,tr|A0A0S4VT80|A0A0S4VT80_RALSL:0.06841)0.091:0.00680)0.374:0.01020)0.788:0.01371,tr|A0A328STE5|A0A328STE5_9GAMM:0.08857)0.106:0.01309)0.911:0.05379)0.978:0.21081)0.987:0.20378,(((tr|A0A178Y873|A0A178Y873_SINSA:0.26692,(tr|A0A2N0DQS3|A0A2N0DQS3_9PSED:0.11800,tr|A0A0M0TEG5|A0A0M0TEG5_9GAMM:0.34905)0.966:0.13400)0.442:0.07032,(tr|A0A0D6BIE4|A0A0D6BIE4_9PSED:0.00577,tr|A0A1Q8EQ52|A0A1Q8EQ52_9PSED:0.05089)1.000:0.23810)0.826:0.06569,tr|A0A178INT2|A0A178INT2_9BACT:0.22670)0.873:0.12838)0.910:0.12139,(tr|A0A0P1GHR8|A0A0P1GHR8_9RHOB:0.20800,(tr|A0A0Q4I9I7|A0A0Q4I9I7_9SPHN:0.05701,tr|A7IBU5|A7IBU5_XANP2:0.10370)0.959:0.13607)0.981:0.15978)0.299:0.08903)0.924:0.14829,tr|A0A142XB67|A0A142XB67_9BACT:0.32556)0.943:0.20077)0.386:0.11397)0.648:0.05524,((tr|A0A076PS57|A0A076PS57_COMTE:0.49541,(tr|A0A377SWB4|A0A377SWB4_9NEIS:0.18658,((tr|A0A2A7UX29|A0A2A7UX29_COMTR:0.05931,(tr|A0A1M3JUE5|A0A1M3JUE5_9BURK:0.04838,tr|F0QB89|F0QB89_ACIAP:0.02895)0.857:0.03636)0.996:0.18653,(tr|A0A1I0Z7F3|A0A1I0Z7F3_9BURK:0.12289,tr|A0A2G3L9N7|A0A2G3L9N7_9BURK:0.16862)0.928:0.07632)0.793:0.07429)1.000:0.51852)0.924:0.17992,tr|A0A1E7IUP7|A0A1E7IUP7_9DELT:0.57650)0.794:0.10765)0.759:0.05921)0.952:0.20008)0.726:0.08126,(tr|A0A1V6GXQ0|A0A1V6GXQ0_9BACT:0.91322,tr|A0A2V3JBX0|A0A2V3JBX0_9EURY:0.85632)0.910:0.40337)0.830:0.13549)0.438:0.10521)0.488:0.08638,(((tr|A0A0H2SIV3|A0A0H2SIV3_9BACT:0.26461,tr|A0A246QGE3|A0A246QGE3_9BURK:1.65754)0.192:0.13543,(tr|A0A1G3KXV4|A0A1G3KXV4_9SPIR:0.63923,tr|A0A1T4VVS4|A0A1T4VVS4_9GAMM:1.56712)0.000:0.52694)0.953:0.56010,tr|A0A1F6S4V6|A0A1F6S4V6_9BACT:0.95362)0.784:0.19167)0.509:0.00054,((((tr|A0A1F7M130|A0A1F7M130_9BACT:0.0,tr|A0A353VDS0|A0A353VDS0_9BACT:0.0,tr|A0A1F7LJK3|A0A1F7LJK3_9BACT:0.0):1.27030,(((tr|M5TMC5|M5TMC5_9PLAN:0.89974,(tr|A0A2N6HUQ2|A0A2N6HUQ2_9BACT:0.72503,tr|A0A246WN30|A0A246WN30_9BURK:0.85455)0.784:0.31832)0.515:0.19468,((tr|A0A2T6CPP1|A0A2T6CPP1_9BACT:0.61066,tr|A0A2V8NR32|A0A2V8NR32_9BACT:0.28024)0.917:0.30888,(tr|A0A2H0ZAQ3|A0A2H0ZAQ3_9BACT:0.63965,tr|A0A1F7FJZ6|A0A1F7FJZ6_9BACT:0.53715)0.388:0.12721)0.996:0.79289)0.180:0.12140,tr|A0A1Y5FVX3|A0A1Y5FVX3_9GAMM:1.31693)0.234:0.00057)0.829:0.15698,(tr|A0A1I4FH47|A0A1I4FH47_9PROT:0.89319,(tr|A0A1E4EJ38|A0A1E4EJ38_9BACT:0.48298,tr|A0A1E4EXM0|A0A1E4EXM0_9BACT:0.54958)0.997:0.58581)0.800:0.18164)0.161:0.01532,(((tr|A0A2T0SGQ6|A0A2T0SGQ6_9PSEU:1.01202,((tr|A0A1V4USL5|A0A1V4USL5_9EURY:0.0,tr|A0A1V5AFV4|A0A1V5AFV4_9EURY:0.0):0.69562,(tr|A0A328IJX9|A0A328IJX9_9BACT:0.14627,tr|A0A2W1B9U7|A0A2W1B9U7_9BACT:0.67202)0.993:0.74560)0.268:0.18740)0.922:0.35305,(((((tr|A0A2V5N8Z1|A0A2V5N8Z1_9BACT:1.32194,(tr|A0A0Q8JJW4|A0A0Q8JJW4_9GAMM:0.39134,(tr|A0A060P2W2|A0A060P2W2_9BURK:0.46917,((tr|A0A1Q8H6Q2|A0A1Q8H6Q2_RHILV:0.13063,tr|A0A071I8S2|A0A071I8S2_AGRRH:0.14022)0.996:0.43539,tr|A0A2U3IFQ6|A0A2U3IFQ6_9BURK:0.51894)0.355:0.15828)0.866:0.18418)0.963:0.59764)0.910:0.45028,(tr|A0A0M6Z247|A0A0M6Z247_9RHOB:0.99575,(tr|A0A1P8MV41|A0A1P8MV41_9RHOB:0.55156,(tr|A0A2R4GY87|A0A2R4GY87_RHOPL:0.17970,tr|A0A1Y6KK89|A0A1Y6KK89_9BRAD:0.22780)0.980:0.45285)0.735:0.29996)0.910:0.37230)0.922:0.29870,(tr|A0A2E5HP26|A0A2E5HP26_9DELT:0.58227,((((tr|A0A238Z207|A0A238Z207_9RHOB:0.00723,tr|A0A1Q9QJF1|A0A1Q9QJF1_RHOSU:0.03226)1.000:0.79533,(((tr|A0A2W6YF94|A0A2W6YF94_9RHIZ:0.50470,((tr|A0A370K456|A0A370K456_9GAMM:0.34756,(((tr|F6EZP3|F6EZP3_SPHCR:0.19646,tr|A0A2T5FZL9|A0A2T5FZL9_9SPHN:0.09947)0.959:0.16570,tr|A0A2D9X8M5|A0A2D9X8M5_9SPHN:0.47781)0.544:0.09782,(tr|A0A2U8SS09|A0A2U8SS09_PSEST:0.31461,(tr|A0A0D5Y1Z9|A0A0D5Y1Z9_9PSED:0.37963,(tr|A0A2N8QDG8|A0A2N8QDG8_9BURK:0.05674,tr|A0A2N7X637|A0A2N7X637_9BURK:0.07614)0.980:0.13733)0.758:0.06920)0.819:0.08552)0.186:0.03593)0.480:0.08809,tr|B8LBD5|B8LBD5_9GAMM:0.41027)0.902:0.13853)0.365:0.08019,tr|D5ER14|D5ER14_CORAD:0.74788)0.458:0.13784,((tr|A0A357V481|A0A357V481_9PROT:0.0,tr|A0A2E3P4S0|A0A2E3P4S0_9PROT:0.0):0.54731,tr|A0A317T4V4|A0A317T4V4_9CHLB:0.77964)0.630:0.02832)0.230:0.11986)0.991:0.65101,(tr|A0A1V6JQV9|A0A1V6JQV9_9BACT:0.81626,tr|A0A2T6DG34|A0A2T6DG34_9BACT:0.98604)0.736:0.28574)0.731:0.33333,tr|A0A1Q3MSY6|A0A1Q3MSY6_9BACT:1.04661)0.310:0.06359)0.843:0.17837)0.694:0.05306,((((tr|A0A2P7TGC2|A0A2P7TGC2_9SPHI:0.62085,tr|A0A1G7GBT9|A0A1G7GBT9_9BACT:1.05025)0.891:0.28372,(tr|R6ATA5|R6ATA5_9BACT:0.12827,(tr|R5CNL3|R5CNL3_9BACT:0.00055,tr|A0A0M0N1W9|A0A0M0N1W9_9BACT:0.00648)0.906:0.15525)1.000:0.93099)0.705:0.09658,(tr|A7BWS0|A7BWS0_9GAMM:0.70124,((((tr|L7Y862|L7Y862_9BACT:0.67750,((tr|A0A349SWU6|A0A349SWU6_9GAMM:0.0,tr|A0A2D9U2A3|A0A2D9U2A3_9GAMM:0.0):0.61950,tr|A0A1F4QVG0|A0A1F4QVG0_9BACT:0.66527)0.890:0.32141)0.774:0.14830,tr|A0A317J1V8|A0A317J1V8_9BACT:0.25922)0.838:0.16695,tr|A0A0M9E0A5|A0A0M9E0A5_9DELT:0.31337)0.999:0.38779,((((tr|A0A1G1I7R3|A0A1G1I7R3_9BACT:0.0,tr|A0A1G1K8Q1|A0A1G1K8Q1_9BACT:0.0):0.16378,(tr|A0A1W9GGV8|A0A1W9GGV8_9BACT:0.14928,(tr|A0A2N6H8I0|A0A2N6H8I0_9BACT:0.21249,(tr|A0A2N6H5U4|A0A2N6H5U4_9BACT:0.00338,(tr|A0A1W9J190|A0A1W9J190_9BACT:0.02235,tr|A0A330L7U3|A0A330L7U3_9BACT:0.03034)0.867:0.01919)0.980:0.13113)0.411:0.08537)0.996:0.28623)1.000:0.60752,((((tr|A0A356RD64|A0A356RD64_9BACT:0.62270,tr|A0A1W1I0L0|A0A1W1I0L0_9BACT:0.47868)0.839:0.17252,tr|A0A2V7DJ69|A0A2V7DJ69_9BACT:0.40120)0.305:0.07204,tr|A0A0S4N6H5|A0A0S4N6H5_9BACT:0.45322)0.662:0.07226,(((tr|A0A081CAT0|A0A081CAT0_9BACT:0.63638,(tr|A0A1E3X6B3|A0A1E3X6B3_9BACT:0.54030,(tr|A0A0N0D1N8|A0A0N0D1N8_9DELT:0.30330,(tr|A0A1F9MMH7|A0A1F9MMH7_9DELT:0.25026,(tr|A0A0M9E1V1|A0A0M9E1V1_9DELT:0.05081,tr|A0A1V1NU55|A0A1V1NU55_9DELT:0.02482)0.999:0.23204)0.916:0.13726)0.912:0.17655)0.936:0.16642)0.943:0.21551,(((tr|A0A0S4MPL2|A0A0S4MPL2_9BACT:0.00932,(tr|A0A0S4NK36|A0A0S4NK36_9BACT:0.07725,tr|A0A0P1MER3|A0A0P1MER3_9BACT:0.05438)0.936:0.06004)0.995:0.43099,((tr|A0A0S4NAF2|A0A0S4NAF2_9BACT:0.08780,tr|A0A0P1P0W9|A0A0P1P0W9_9BACT:0.18054)0.946:0.17328,(tr|A0A0P1M408|A0A0P1M408_9BACT:0.13788,(tr|A0A0S4MPC1|A0A0S4MPC1_9BACT:0.28467,(tr|A0A0S4NAE6|A0A0S4NAE6_9BACT:0.20089,tr|A0A0P1L910|A0A0P1L910_9BACT:0.13164)0.760:0.05617)0.820:0.05342)0.985:0.17669)0.515:0.07264)0.993:0.21363,((((((tr|A0A0Q6MTD6|A0A0Q6MTD6_9BURK:0.09054,((tr|A0A0Q7HXT4|A0A0Q7HXT4_9BURK:0.00054,tr|J3CB59|J3CB59_9BURK:0.00659)0.917:0.03854,(tr|A0A1H7BRG9|A0A1H7BRG9_9BURK:0.07629,(tr|A0A1G4ZQY5|A0A1G4ZQY5_9BURK:0.00055,((tr|A0A2N4SJA3|A0A2N4SJA3_9BURK:0.00623,(tr|A0A0Q7KXR8|A0A0Q7KXR8_9BURK:0.01883,(tr|A0A250DKI2|A0A250DKI2_9BURK:0.00055,tr|A0A1E7U930|A0A1E7U930_9BURK:0.00623)0.779:0.00621)0.877:0.01240)0.991:0.05266,(tr|A0A2U0ZF61|A0A2U0ZF61_9BURK:0.03020,(tr|A0A1E4IZR9|A0A1E4IZR9_9BURK:0.00929,tr|A0A2P1V600|A0A2P1V600_9BURK:0.02358)0.915:0.02432)0.313:0.01056)0.853:0.01421)0.798:0.01633)0.496:0.01078)0.978:0.09639)0.905:0.07331,(((tr|A0A0Q6TI50|A0A0Q6TI50_9BURK:0.00726,(tr|A0A2R7T1E8|A0A2R7T1E8_9BURK:0.00053,tr|A0A254N9K6|A0A254N9K6_9BURK:0.03374)0.905:0.01360)0.819:0.00712,tr|A0A0Q6X430|A0A0Q6X430_9BURK:0.00054)0.989:0.12783,((tr|A0A1H7P4Q1|A0A1H7P4Q1_9BURK:0.01296,(tr|A0A0U3E6Q4|A0A0U3E6Q4_9BURK:0.02726,tr|A0A246IZ25|A0A246IZ25_9BURK:0.02459)0.830:0.01935)0.865:0.04300,((((tr|A0A246H4Z6|A0A246H4Z6_9BURK:0.00055,tr|A0A1A9HT87|A0A1A9HT87_9BURK:0.00638)0.889:0.01278,tr|A0A246J762|A0A246J762_9BURK:0.02025)0.845:0.01301,tr|A0A1I6KVW4|A0A1I6KVW4_9BURK:0.01290)0.094:0.00677,tr|A0A2G9CED9|A0A2G9CED9_9BURK:0.00713)0.862:0.04951)0.996:0.15042)0.883:0.06783)0.975:0.15627,((((tr|A0A2G6YAQ1|A0A2G6YAQ1_9BURK:0.0,tr|A0A2G6T199|A0A2G6T199_9BURK:0.0):0.10799,(tr|A0A257GZ77|A0A257GZ77_9BURK:0.06529,(tr|A0A1S8FD30|A0A1S8FD30_9BURK:0.01107,(tr|A0A1I7IBM8|A0A1I7IBM8_9BURK:0.00616,(tr|A0A1H0HC78|A0A1H0HC78_POLSJ:0.00054,tr|J2KX10|J2KX10_9BURK:0.00659)0.993:0.05500)0.919:0.03023)0.936:0.05470)0.906:0.06677)0.899:0.05027,(((tr|A0A1F9MK31|A0A1F9MK31_9DELT:0.05678,(tr|A0A259GE87|A0A259GE87_9PROT:0.0,tr|A0A258YYQ2|A0A258YYQ2_9PROT:0.0,tr|A0A258R4E4|A0A258R4E4_9PROT:0.0):0.10198)0.969:0.06665,((((tr|Y0KKD0|Y0KKD0_9PROT:0.21391,(((tr|A0A2D2DTU9|A0A2D2DTU9_9BURK:0.00053,tr|A0A0S4KBI2|A0A0S4KBI2_9BURK:0.03480)0.990:0.07634,tr|A0A1M5QG82|A0A1M5QG82_9BURK:0.09686)0.722:0.01307,(tr|W0V553|W0V553_9BURK:0.06530,tr|A0A2U2HKA8|A0A2U2HKA8_9BURK:0.07711)0.227:0.00789)0.849:0.01543)0.746:0.00604,((tr|A0A1A7C3H7|A0A1A7C3H7_9BURK:0.00657,tr|A0A255HLY7|A0A255HLY7_9BURK:0.01335)0.800:0.01303,((tr|A0A1I1A327|A0A1I1A327_9BURK:0.00055,tr|A0A1I9XWZ6|A0A1I9XWZ6_9BURK:0.00055)1.000:0.00053,((tr|A0A2N7RTB9|A0A2N7RTB9_9BURK:0.00661,((tr|A0A2G3MCP5|A0A2G3MCP5_9BURK:0.0,tr|A0A1S6F894|A0A1S6F894_9BURK:0.0,tr|A0A1G7WL80|A0A1G7WL80_9BURK:0.0,tr|A0A0M2WPP2|A0A0M2WPP2_9BURK:0.0,tr|A0A2G3LVZ9|A0A2G3LVZ9_9BURK:0.0,tr|A0A2H9S706|A0A2H9S706_9BURK:0.0,tr|A0A2G6RX53|A0A2G6RX53_9BURK:0.0,tr|A0A377QQA5|A0A377QQA5_9BURK:0.0,tr|A0A1S1U621|A0A1S1U621_9BURK:0.0,tr|A0A031GK43|A0A031GK43_9BURK:0.0,tr|A0A2N0HNT6|A0A2N0HNT6_9BURK:0.0,tr|A0A2G3KLN9|A0A2G3KLN9_9BURK:0.0,tr|A0A290WXM8|A0A290WXM8_9BURK:0.0,tr|A0A2N6IKL9|A0A2N6IKL9_9BURK:0.0,tr|A0A2N3SPZ1|A0A2N3SPZ1_9BURK:0.0,tr|A0A2G3LIA0|A0A2G3LIA0_9BURK:0.0):0.00055,((tr|A0A1E8PL47|A0A1E8PL47_9BURK:0.03387,tr|A0A1E7VUN5|A0A1E7VUN5_9BURK:0.00660)0.000:0.00055,tr|A0A377RYW5|A0A377RYW5_9BURK:0.00663)0.000:0.00055)0.566:0.00055)1.000:0.00054,((tr|A0A2M8Y9Z9|A0A2M8Y9Z9_9BURK:0.0,tr|A0A2U0SZ47|A0A2U0SZ47_9BURK:0.0):0.00055,tr|A0A1N7CUA7|A0A1N7CUA7_9BURK:0.00662)0.908:0.00672)0.887:0.00633)0.440:0.01427)0.950:0.03362)0.810:0.01869,(tr|A0A258TTY1|A0A258TTY1_9PROT:0.17987,(((tr|A0A098U4M1|A0A098U4M1_9BURK:0.00054,tr|A0A1G6NLG5|A0A1G6NLG5_9BURK:0.02106)0.869:0.00077,(tr|A0A0Q7X7K1|A0A0Q7X7K1_9BURK:0.01327,(tr|A0A2S8GZG7|A0A2S8GZG7_9BURK:0.00053,tr|A0A0Q6T7I5|A0A0Q6T7I5_9BURK:0.02714)0.890:0.00054)0.783:0.01335)0.997:0.10257,(tr|A0A1S9AKN6|A0A1S9AKN6_9BURK:0.05706,(tr|A0A1I1G8Q4|A0A1I1G8Q4_9BURK:0.03326,tr|A0A0Q5HCK0|A0A0Q5HCK0_9BURK:0.02789)0.843:0.01778)0.428:0.02132)0.926:0.05943)0.968:0.08169)0.795:0.01152,(tr|A0A2S9GYI6|A0A2S9GYI6_9BURK:0.16733,(tr|A0A1I7M2E2|A0A1I7M2E2_9BURK:0.01527,(tr|A0A2T5TBH3|A0A2T5TBH3_9BURK:0.01394,(tr|A0A0Q6W4X7|A0A0Q6W4X7_9BURK:0.00343,tr|A0A0Q7FXH4|A0A0Q7FXH4_9BURK:0.01210)0.784:0.01128)0.913:0.02742)0.934:0.03557)0.702:0.00602)0.702:0.00807)0.871:0.02692,(((tr|Z9JNF7|Z9JNF7_9GAMM:0.12298,(tr|A0A060H766|A0A060H766_XYLFS:0.00819,((tr|A0A0Q2LZG2|A0A0Q2LZG2_XYLFS:0.0,tr|A0A060H9B9|A0A060H9B9_XYLFS:0.0):0.00055,(((tr|Q3RF84|Q3RF84_XYLFS:0.0,tr|A0A1R2D6A3|A0A1R2D6A3_XYLFS:0.0):0.00055,((tr|A0A1L2AWX2|A0A1L2AWX2_XYLFS:0.0,tr|Q9P9U2|Q9P9U2_XYLFA:0.0):0.00055,tr|A0A1S0V3L3|A0A1S0V3L3_XYLFS:0.00054)0.964:0.02221)0.838:0.00736,(tr|B2IAR6|B2IAR6_XYLF2:0.0,tr|A0A1M5PPL0|A0A1M5PPL0_XYLFS:0.0,tr|Q879S4|Q879S4_XYLFT:0.0):0.00663)0.533:0.00054)0.733:0.00570)0.958:0.07294)0.999:0.17395,((((tr|A0A199RMB5|A0A199RMB5_9XANT:0.01320,((tr|A0A2N3REC1|A0A2N3REC1_9XANT:0.00664,((((tr|A0A2S7DCH0|A0A2S7DCH0_9XANT:0.0,tr|A0A2S7CFW6|A0A2S7CFW6_9XANT:0.0):0.00054,((tr|A0A2S7D4P1|A0A2S7D4P1_9XANT:0.00055,((tr|A0A1L5QYD5|A0A1L5QYD5_9XANT:0.0,tr|A0A0Q5ITE4|A0A0Q5ITE4_9XANT:0.0,tr|F0BCS7|F0BCS7_9XANT:0.0):0.00055,tr|A0A2S7C3V4|A0A2S7C3V4_9XANT:0.00653)0.857:0.00653)0.802:0.00657,tr|A0A1A9MEU2|A0A1A9MEU2_9XANT:0.00659)0.807:0.00658)0.462:0.00659,((tr|Q27JF1|Q27JF1_XANCG:0.00661,((tr|H8FAB2|H8FAB2_XANCI:0.0,tr|A0A1D9ENU2|A0A1D9ENU2_XANCG:0.0,tr|A0A2K2R4F9|A0A2K2R4F9_XANCI:0.0,tr|A0A221MVJ8|A0A221MVJ8_XANCM:0.0,tr|A0A1T1QW72|A0A1T1QW72_XANCA:0.0):0.00055,(tr|Q8PEH8|Q8PEH8_XANAC:0.0,tr|A0A0U5BP54|A0A0U5BP54_XANCI:0.0,tr|M4UH97|M4UH97_9XANT:0.0,tr|A0A1T1RT78|A0A1T1RT78_XANCA:0.0):0.00658)0.000:0.00055)0.851:0.00660,(((((tr|A0A061Z074|A0A061Z074_9XANT:0.0,tr|W4S4K5|W4S4K5_9XANT:0.0,tr|W4SA19|W4SA19_9XANT:0.0):0.00660,(tr|A0A2S6YNB7|A0A2S6YNB7_9XANT:0.01327,tr|A0A2S6ZYA6|A0A2S6ZYA6_9XANT:0.01997)0.729:0.00054)0.000:0.00055,((tr|A0A2S7BHQ9|A0A2S7BHQ9_9XANT:0.0,tr|A0A0E3UFS1|A0A0E3UFS1_XANCA:0.0,tr|A0A2S7CLK2|A0A2S7CLK2_9XANT:0.0):0.00055,(tr|A0A381M899|A0A381M899_XANCJ:0.00661,tr|A0A2S7AJ14|A0A2S7AJ14_9XANT:0.00671)0.795:0.00665)0.000:0.00055)0.000:0.00055,tr|A0A2N9DES2|A0A2N9DES2_9XANT:0.00660)0.858:0.00661,((tr|Q3BLZ8|Q3BLZ8_XANC5:0.00660,(tr|A0A1S1XM14|A0A1S1XM14_9XANT:0.00055,tr|A0A0G9C4U9|A0A0G9C4U9_9XANT:0.00663)0.000:0.00055)0.000:0.00055,(tr|A0A1V9HB17|A0A1V9HB17_9XANT:0.00655,(tr|A0A2S6Y7D3|A0A2S6Y7D3_9XANT:0.00659,(tr|A0A0A6U161|A0A0A6U161_XANCH:0.00664,(tr|A0A0W7XQ46|A0A0W7XQ46_XANMN:0.0,tr|A0A1V9H2Q2|A0A1V9H2Q2_9XANT:0.0):0.00055)0.542:0.00055)0.000:0.00055)0.875:0.00662)0.877:0.00659)0.000:0.00055)0.850:0.00054)0.993:0.00055,tr|A0A0Q5FZP8|A0A0Q5FZP8_9XANT:0.01973)0.057:0.00659)0.774:0.00662,tr|A0A1C3NK54|A0A1C3NK54_9XANT:0.07680)0.000:0.00055)0.780:0.00657,((((tr|G7TD20|G7TD20_XANOB:0.0,tr|A0A0M1K151|A0A0M1K151_9XANT:0.0,tr|A0A2T6WPY5|A0A2T6WPY5_9XANT:0.0):0.00662,((tr|A0A0U4N7L6|A0A0U4N7L6_XANOO:0.0,tr|Q5GTT4|Q5GTT4_XANOR:0.0,tr|A0A0K0GRJ8|A0A0K0GRJ8_XANOP:0.0):0.00055,tr|A0A346MJQ8|A0A346MJQ8_XANOO:0.00656)0.802:0.00666)0.803:0.00665,tr|A0A0M1MQ18|A0A0M1MQ18_XANCA:0.00055)0.000:0.00054,(tr|A0A0M1K2J0|A0A0M1K2J0_9XANT:0.00664,tr|A0A2K9IS49|A0A2K9IS49_XANOO:0.01335)0.803:0.00663)0.779:0.00667)0.900:0.02646,((tr|Q8KQT5|Q8KQT5_XANCE:0.0,tr|G0CBV2|G0CBV2_XANCA:0.0):0.00055,(tr|Q8P339|Q8P339_XANCP:0.0,tr|A0A0H2XCZ7|A0A0H2XCZ7_XANC8:0.0,tr|A0A2S4JUS3|A0A2S4JUS3_XANCA:0.0,tr|B0RMM5|B0RMM5_XANCB:0.0):0.00055)0.931:0.00055)0.986:0.07815,((tr|A0A1Y5QAK2|A0A1Y5QAK2_9GAMM:0.01658,(((tr|A0A0R0C630|A0A0R0C630_9GAMM:0.00055,(tr|A0A126NN92|A0A126NN92_9GAMM:0.00055,(tr|A0A0R0A9I1|A0A0R0A9I1_STEMA:0.02667,tr|A0A0R0CF53|A0A0R0CF53_9GAMM:0.00055)0.425:0.00647)0.906:0.01295)0.878:0.01319,(tr|A0A1A6XR46|A0A1A6XR46_STEMA:0.01342,(((((tr|A0A333DZT2|A0A333DZT2_ACIBA:0.00655,tr|A0A0X3QXT0|A0A0X3QXT0_STEMA:0.00656)0.000:0.00055,tr|A0A2T1IDQ0|A0A2T1IDQ0_STEMA:0.00656)0.000:0.00055,(tr|A0A357MY54|A0A357MY54_9GAMM:0.0,tr|A0A353U4H5|A0A353U4H5_9GAMM:0.0,tr|A0A0G6DVU6|A0A0G6DVU6_PSEAI:0.0,tr|A0A0J8PNF5|A0A0J8PNF5_STEMA:0.0,tr|A0A149Q2T7|A0A149Q2T7_9GAMM:0.0,tr|J7UR63|J7UR63_STEMA:0.0,tr|A0A2W6G239|A0A2W6G239_STEMA:0.0,tr|A0A317BZL7|A0A317BZL7_STEMA:0.0,tr|A0A2W6LH88|A0A2W6LH88_STEMA:0.0,tr|A0A2W6K3U6|A0A2W6K3U6_STEMA:0.0,tr|A0A2J0TU47|A0A2J0TU47_STEMA:0.0,tr|A0A2W6HY06|A0A2W6HY06_STEMA:0.0,tr|A0A1S2BIS9|A0A1S2BIS9_STEMA:0.0,tr|A0A246IBI9|A0A246IBI9_STEMA:0.0,tr|A0A2T1IIV7|A0A2T1IIV7_STEMA:0.0,tr|A0A2R3Q7H1|A0A2R3Q7H1_STEMA:0.0,tr|A0A1V3D6T9|A0A1V3D6T9_STEMA:0.0,tr|A0A2J0SG02|A0A2J0SG02_STEMA:0.0,tr|A0A270NAH3|A0A270NAH3_STEMA:0.0,tr|A0A2J0SLA7|A0A2J0SLA7_STEMA:0.0,tr|A0A2J0V6T1|A0A2J0V6T1_STEMA:0.0,tr|A0A2J0TSI7|A0A2J0TSI7_STEMA:0.0,tr|A0A2J0UAG1|A0A2J0UAG1_STEMA:0.0,tr|G0JYF0|G0JYF0_STEMA:0.0,tr|M5D4F8|M5D4F8_STEMA:0.0,tr|B2FPA4|B2FPA4_STRMK:0.0,tr|A0A0L8AFR7|A0A0L8AFR7_9GAMM:0.0):0.00055)0.000:0.00055,(((tr|A0A0M1ETS4|A0A0M1ETS4_STEMA:0.0,tr|A0A0K2J1P0|A0A0K2J1P0_STEMA:0.0,tr|A0A246KX31|A0A246KX31_9GAMM:0.0,tr|A0A363RZM1|A0A363RZM1_9GAMM:0.0,tr|T5KCU5|T5KCU5_STEMA:0.0):0.00055,(tr|A0A0U5IBE4|A0A0U5IBE4_STEMA:0.00657,tr|A0A0M0P685|A0A0M0P685_STEMA:0.00655)0.000:0.00055)0.000:0.00054,((tr|A0A2R7ILT4|A0A2R7ILT4_9GAMM:0.0,tr|A0A1W1H2H8|A0A1W1H2H8_9GAMM:0.0,tr|A0A2G7RYY8|A0A2G7RYY8_9GAMM:0.0,tr|A0A2G7R4A9|A0A2G7R4A9_9GAMM:0.0,tr|A0A2M9QRJ0|A0A2M9QRJ0_9GAMM:0.0,tr|A0A2R7QAW7|A0A2R7QAW7_9GAMM:0.0):0.00054,tr|A0A2M8VIE3|A0A2M8VIE3_9GAMM:0.00670)0.851:0.00656)0.848:0.00657)0.993:0.00054,((tr|A0A0M1F0F0|A0A0M1F0F0_STEMA:0.00659,tr|A0A2T3WLT3|A0A2T3WLT3_9GAMM:0.01321)1.000:0.00055,((tr|A0A1Z2LQZ7|A0A1Z2LQZ7_9GAMM:0.0,tr|A0A2Z3YIJ0|A0A2Z3YIJ0_STEMA:0.0,tr|A0A2W5JY98|A0A2W5JY98_STEMA:0.0,tr|A0A2J0UW71|A0A2J0UW71_STEMA:0.0,tr|A0A2U4H2W3|A0A2U4H2W3_STEMA:0.0,tr|A0A0R0B4G1|A0A0R0B4G1_STEMA:0.0,tr|B8L719|B8L719_9GAMM:0.0,tr|A0A239QD25|A0A239QD25_9GAMM:0.0):0.00055,tr|B4SPF9|B4SPF9_STRM5:0.00657)0.917:0.00629)0.917:0.00621)0.899:0.01312)0.957:0.02663)0.748:0.00652,((tr|A0A023Y9D5|A0A023Y9D5_9GAMM:0.00054,(tr|A0A0R0BSZ0|A0A0R0BSZ0_9GAMM:0.14526,tr|A0A2R7R2S3|A0A2R7R2S3_9GAMM:0.00055)0.761:0.00633)0.910:0.01925,(tr|A0A1B2MZ44|A0A1B2MZ44_9GAMM:0.02151,tr|A0A1E7RML3|A0A1E7RML3_9GAMM:0.01963)0.859:0.01239)0.763:0.01353)0.954:0.03745)0.562:0.00920,((tr|A0A355YDI5|A0A355YDI5_9GAMM:0.00659,((tr|A0A0R0EDW1|A0A0R0EDW1_9GAMM:0.01311,((tr|A0A1E4KXY2|A0A1E4KXY2_9GAMM:0.0,tr|A0A1Q4EQI1|A0A1Q4EQI1_9GAMM:0.0,tr|A0A0R0DV46|A0A0R0DV46_9GAMM:0.0):0.00055,tr|A0A0S1B509|A0A0S1B509_9GAMM:0.00651)0.947:0.01966)0.920:0.00054,tr|A0A0Q4QTT0|A0A0Q4QTT0_9GAMM:0.00054)0.610:0.00651)0.766:0.00320,tr|A0A2L0SQZ6|A0A2L0SQZ6_9GAMM:0.01067)0.883:0.02487)0.921:0.04236)0.882:0.04534)0.620:0.03620,((tr|A0A0J6FW85|A0A0J6FW85_9XANT:0.0,tr|A0A2P5Z6Y1|A0A2P5Z6Y1_9XANT:0.0):0.00055,((tr|A0A2S7EYI5|A0A2S7EYI5_9XANT:0.0,tr|A0A0G9IAR9|A0A0G9IAR9_9XANT:0.0):0.03350,tr|A0A0A8E088|A0A0A8E088_9XANT:0.00055)0.779:0.00663)0.911:0.03414)1.000:0.12799)0.729:0.02033)0.862:0.05871,(tr|A0A318JRZ9|A0A318JRZ9_9BURK:0.08180,((tr|A0A1I4TF64|A0A1I4TF64_9GAMM:0.00054,tr|A0A2G3JXT7|A0A2G3JXT7_9BURK:0.00661)0.974:0.06288,((tr|A0A1M7N0A2|A0A1M7N0A2_9BURK:0.02178,(tr|A0A327PLX4|A0A327PLX4_9BURK:0.01193,tr|A0A1G8AQD0|A0A1G8AQD0_9BURK:0.03696)0.890:0.02775)0.362:0.00635,((tr|A0A1E7UPS9|A0A1E7UPS9_9BURK:0.0,tr|A0A1E7WDX3|A0A1E7WDX3_9BURK:0.0):0.00678,tr|L9PIC0|L9PIC0_9BURK:0.00669)0.737:0.00564)0.372:0.01829)0.933:0.06995)0.910:0.11437)0.994:0.21292)0.953:0.13583,(tr|A0A085WME5|A0A085WME5_9DELT:0.14276,((tr|A0A321LTN1|A0A321LTN1_9BACT:0.07612,tr|Q1IV08|Q1IV08_KORVE:0.10380)0.986:0.18002,(tr|A0A1V5CUB9|A0A1V5CUB9_9DELT:0.13302,tr|A0A2V9KHR6|A0A2V9KHR6_9BACT:0.23877)0.169:0.04548)0.514:0.12304)0.887:0.11599)0.956:0.12690,((tr|A0A2A4U2E2|A0A2A4U2E2_9PROT:0.23895,tr|R4YQL1|R4YQL1_OLEAN:0.15328)0.998:0.28367,tr|Q01Y74|Q01Y74_SOLUE:0.38262)0.365:0.03492)0.917:0.10011,(tr|A0A1F6CHG6|A0A1F6CHG6_HANXR:0.32493,((tr|A0A2N2K482|A0A2N2K482_9DELT:0.49295,tr|C6DZB8|C6DZB8_GEOSM:0.45753)0.906:0.17972,tr|A0A2D6DS47|A0A2D6DS47_9BACT:0.21341)0.552:0.09685)0.987:0.20783)0.815:0.05586)0.886:0.06714)0.416:0.04064,((((tr|A0A353SWF4|A0A353SWF4_9CHLR:0.0,tr|A0A1F8KME5|A0A1F8KME5_9CHLR:0.0):0.37055,((((((tr|A0A0G1VM52|A0A0G1VM52_9BACT:0.38400,tr|A0A1F9BCD2|A0A1F9BCD2_9DELT:0.25935)0.327:0.05390,tr|A0A1M6XFP5|A0A1M6XFP5_9BRAD:0.31985)0.817:0.04226,tr|A0A2A5DH41|A0A2A5DH41_9BACT:0.32737)0.561:0.04656,((tr|A0A2E9IXR6|A0A2E9IXR6_9BACT:0.0,tr|A0A357HYF9|A0A357HYF9_9BACT:0.0):0.43046,tr|A0A1F9BAV1|A0A1F9BAV1_9DELT:0.33082)0.841:0.06554)0.862:0.06725,(tr|A0A1G2W8J2|A0A1G2W8J2_9CAUL:0.34100,tr|A0A2U3PUK7|A0A2U3PUK7_9BRAD:0.39314)0.834:0.11583)0.331:0.03131,((((tr|A0A355M6E7|A0A355M6E7_9BACT:0.0,tr|A0A1G0WIP9|A0A1G0WIP9_9BACT:0.0):0.36031,(((tr|A0A2J0NX49|A0A2J0NX49_ENTCL:0.21855,tr|A0A1Y6BKR2|A0A1Y6BKR2_9NEIS:0.08726)0.155:0.02979,(((tr|A0A2D6QLJ3|A0A2D6QLJ3_9GAMM:0.00053,tr|A0A2E2N3Y0|A0A2E2N3Y0_HALSX:0.01269)0.764:0.00581,(tr|A0A1H2EF94|A0A1H2EF94_9PROT:0.00647,tr|A0A1S2DDN6|A0A1S2DDN6_9GAMM:0.06908)0.772:0.00647)0.989:0.09503,(tr|A0A161ZZ74|A0A161ZZ74_9GAMM:0.10016,(tr|A0A2T5DHP3|A0A2T5DHP3_VIBSP:0.07271,tr|A0A0P7YPJ3|A0A0P7YPJ3_9GAMM:0.14542)0.938:0.06119)0.791:0.03098)0.997:0.15985)0.647:0.02600,(tr|A0A125BCY9|A0A125BCY9_THIDE:0.20208,(tr|A0A1W1X9A6|A0A1W1X9A6_9NEIS:0.15268,tr|W0SJD0|W0SJD0_9PROT:0.17005)0.962:0.11915)0.717:0.06365)0.921:0.07104)0.690:0.02100,tr|A0A2G6RWP8|A0A2G6RWP8_9BURK:0.14526)0.944:0.08916,(tr|A0A2A7G8Z3|A0A2A7G8Z3_9BACI:0.31093,tr|A0A0E2BFW4|A0A0E2BFW4_9LEPT:0.31427)0.792:0.08165)0.326:0.06775)0.945:0.15078)0.778:0.13726,(tr|R6BJ57|R6BJ57_9CLOT:0.40030,(tr|A0A0G9KQE2|A0A0G9KQE2_9PROT:0.06112,tr|A0A1C0ATX0|A0A1C0ATX0_9PROT:0.03002)1.000:1.03957)0.828:0.21242)0.956:0.18451,((tr|A0A2V7EAI9|A0A2V7EAI9_9BACT:0.24552,((tr|A0A1F7QFT4|A0A1F7QFT4_9BACT:0.0,tr|A0A1F7MTX6|A0A1F7MTX6_9BACT:0.0):0.01128,tr|A0A353VBF9|A0A353VBF9_9BACT:0.00391)0.780:0.07551)1.000:0.49264,((tr|A0A2Z3H458|A0A2Z3H458_9BACT:1.17271,tr|A0A1Z9LZF4|A0A1Z9LZF4_9BACT:0.38253)0.658:0.28106,(((tr|A0A1Q3MS15|A0A1Q3MS15_9BACT:0.47557,tr|A0A136MBU7|A0A136MBU7_9BACT:0.50291)0.919:0.16580,(tr|A0A2M7KFY4|A0A2M7KFY4_9BACT:0.20746,tr|A0A2M7KKN4|A0A2M7KKN4_9BACT:0.38081)0.999:0.52512)0.906:0.12927,(tr|A0A2A4MH03|A0A2A4MH03_9BACT:0.30194,tr|A0A0S7XPQ7|A0A0S7XPQ7_9BACT:1.07878)0.834:0.14702)0.869:0.09374)0.381:0.02580)0.824:0.06762)0.960:0.11329)0.735:0.02810)0.826:0.06189)0.709:0.05025,((tr|A0A2V8QVN0|A0A2V8QVN0_9BACT:0.18655,((tr|A0A352F253|A0A352F253_9BACT:0.24335,tr|A0A317HYX5|A0A317HYX5_9BACT:0.35891)0.709:0.03802,(tr|A0A2V8RZ47|A0A2V8RZ47_9BACT:0.27869,(tr|A0A2V8RUD7|A0A2V8RUD7_9BACT:0.17878,(tr|A0A2V8Q0B7|A0A2V8Q0B7_9BACT:0.22723,tr|A0A2V8QE82|A0A2V8QE82_9BACT:0.27361)0.867:0.06009)0.746:0.03580)0.341:0.05654)0.960:0.24458)1.000:0.87052,(tr|D8PEK6|D8PEK6_9BACT:0.62326,(tr|A0A2G6E8T6|A0A2G6E8T6_9BACT:0.38107,(tr|A0A081C1G1|A0A081C1G1_9BACT:0.19312,tr|A0A081BLS3|A0A081BLS3_9BACT:0.31599)0.854:0.18669)0.968:0.26569)0.048:0.09177)0.706:0.11037)0.815:0.05489)0.698:0.09886)0.901:0.15635)0.376:0.11509,(((((tr|A0A1Q3X0L8|A0A1Q3X0L8_9BACT:0.87664,((tr|A0A2V7H4D2|A0A2V7H4D2_9BACT:0.79772,((tr|A0A2U3JYU7|A0A2U3JYU7_9BACT:0.81561,(tr|L8JKF4|L8JKF4_9BACT:0.64319,(((((tr|A0A2N5ZL67|A0A2N5ZL67_9BACT:0.06760,(tr|A0A1F3E6P9|A0A1F3E6P9_9BACT:0.04036,tr|A0A1F3ISC7|A0A1F3ISC7_9BACT:0.10487)0.473:0.05446)0.996:0.29810,tr|A0A1G0NX49|A0A1G0NX49_9BACT:0.52305)0.907:0.11215,(((tr|A0A1X7JBT3|A0A1X7JBT3_9BACT:0.18191,tr|E4TUZ4|E4TUZ4_MARTH:0.09945)0.946:0.08677,(tr|A0A355BS50|A0A355BS50_9BACT:0.20652,(tr|A0A2W5VGT1|A0A2W5VGT1_9RHOO:0.15516,tr|A0A136M174|A0A136M174_9BACT:0.20915)0.799:0.08228)0.916:0.09241)0.837:0.06595,((tr|A0A355BSD6|A0A355BSD6_9BACT:0.22465,tr|A0A2W5UVF6|A0A2W5UVF6_9RHOO:0.31165)0.958:0.11918,(tr|A0A1X7IKM8|A0A1X7IKM8_9BACT:0.10872,tr|A0A239IJ57|A0A239IJ57_9BACT:0.12299)0.989:0.18199)0.375:0.03650)0.968:0.14915)0.046:0.03819,((tr|A1ZW99|A1ZW99_9BACT:0.06696,(tr|A0A349DMW6|A0A349DMW6_9BACT:0.00601,tr|A0A1Q3GVL1|A0A1Q3GVL1_9BACT:0.00636)0.647:0.00532)0.976:0.19890,(tr|A0A2N3IFD4|A0A2N3IFD4_9BACT:0.05234,tr|A0A0M9DS08|A0A0M9DS08_9BACT:0.08457)0.997:0.25943)0.595:0.14191)0.291:0.04725,(tr|A0A1I2GA98|A0A1I2GA98_9BACT:0.33309,(tr|A0A348TNQ1|A0A348TNQ1_9BACT:0.45081,tr|A0A315Z769|A0A315Z769_9BACT:0.24697)0.972:0.17419)0.610:0.02975)0.848:0.07864)0.715:0.05746)0.706:0.11600,(tr|A0A2D6D1M2|A0A2D6D1M2_9BACT:0.33580,(tr|A0A2D6CZF3|A0A2D6CZF3_9BACT:0.19561,tr|A0A2D6D4K1|A0A2D6D4K1_9BACT:0.38185)0.456:0.09317)1.000:0.65819)0.448:0.07302)0.603:0.04383,((tr|A0A1S1YY04|A0A1S1YY04_9BACT:0.51660,((tr|A0A150ADZ8|A0A150ADZ8_9BACT:0.36311,tr|A0A150AKR2|A0A150AKR2_9BACT:0.37868)0.995:0.32037,(tr|A0A150AA51|A0A150AA51_9BACT:0.29556,tr|A0A150ABL3|A0A150ABL3_9BACT:0.42016)0.991:0.32027)0.000:0.00052)0.885:0.14431,tr|A0A1Y2RGZ7|A0A1Y2RGZ7_9BACT:0.94460)0.674:0.14751)0.818:0.10371)0.710:0.14967,(tr|A0A2J6HHT5|A0A2J6HHT5_9BACT:1.08318,(tr|F4KVQ0|F4KVQ0_HALH1:0.49051,tr|A0A2D0MY76|A0A2D0MY76_9BACT:0.60362)0.991:0.76309)0.553:0.42181)0.843:0.18915,(((tr|A0A0K2RUW2|A0A0K2RUW2_9MICC:1.86240,((tr|M5RE70|M5RE70_9PLAN:0.34174,((tr|F2AQS2|F2AQS2_RHOBT:0.0,tr|L7CAC1|L7CAC1_RHOBT:0.0):0.00055,tr|K5EC16|K5EC16_RHOBT:0.00053)0.997:0.62231)0.722:0.36049,tr|L0DGI7|L0DGI7_SINAD:0.67718)0.408:0.17638)0.744:0.20131,(tr|A0A0P4UXY1|A0A0P4UXY1_9CYAN:0.24011,(tr|A0A0C1RAY6|A0A0C1RAY6_9CYAN:0.06588,(tr|A0A1Z4I6F7|A0A1Z4I6F7_9NOSO:0.00055,tr|A0A0S3PF67|A0A0S3PF67_9NOSO:0.01335)0.885:0.05568)0.904:0.21288)0.997:0.79359)0.804:0.24123,(tr|A0A368JU07|A0A368JU07_9BACT:0.84046,tr|A0A1N6KHR4|A0A1N6KHR4_9BACT:1.27964)0.132:0.43233)0.603:0.20740)0.631:0.10766,(((((((tr|A0A2D0NIY1|A0A2D0NIY1_9BACT:0.60291,(tr|A0A2T4WVL2|A0A2T4WVL2_9BACT:0.75618,(((((tr|A0A1M7R6D8|A0A1M7R6D8_9BACT:0.20326,tr|A0A1F2JP41|A0A1F2JP41_9SPHI:0.29936)0.964:0.18816,(tr|I2EXZ0|I2EXZ0_EMTOG:0.41349,((tr|A0A357QM10|A0A357QM10_9BACT:0.0,tr|A0A1F3PP26|A0A1F3PP26_9BACT:0.0):0.18303,tr|A0A316DXB3|A0A316DXB3_9FLAO:0.18676)0.996:0.26111)0.831:0.08017)0.949:0.23345,(tr|F4KRQ3|F4KRQ3_HALH1:0.15709,(tr|F4KWT7|F4KWT7_HALH1:0.04766,((tr|F4L866|F4L866_HALH1:0.11219,(tr|F4KWB2|F4KWB2_HALH1:0.10354,(tr|F4L868|F4L868_HALH1:0.06358,tr|F4L7D7|F4L7D7_HALH1:0.17416)0.969:0.07690)0.421:0.01770)0.865:0.03850,tr|F4L867|F4L867_HALH1:0.12849)0.690:0.03154)0.880:0.07290)1.000:0.50756)0.903:0.23015,((((((((tr|A0A365Y587|A0A365Y587_9BACT:0.56302,(tr|A0A2R7KP49|A0A2R7KP49_9SPHI:1.18980,(tr|A0A0K2FBP9|A0A0K2FBP9_9BACL:0.64203,tr|A0A1Y2ZXY0|A0A1Y2ZXY0_9GAMM:0.86817)0.797:0.30559)0.111:0.15526)0.824:0.23382,(tr|F4L7M3|F4L7M3_HALH1:0.40742,(tr|A0A1Q3PQY9|A0A1Q3PQY9_9BACT:0.43783,tr|F4L7M1|F4L7M1_HALH1:0.22871)0.880:0.12527)0.963:0.36160)0.843:0.20182,((tr|A0A2T8HGG4|A0A2T8HGG4_9SPHI:0.41847,(tr|A0A1Q3ZJ12|A0A1Q3ZJ12_9BACT:0.28113,tr|A0A0L7Z7X5|A0A0L7Z7X5_VIBPH:0.34991)0.035:0.08162)0.907:0.18002,(tr|A0A0J6FC65|A0A0J6FC65_9BACT:0.23981,tr|A0A2N0HGH3|A0A2N0HGH3_9FLAO:0.89513)0.504:0.13230)0.980:0.30351)0.829:0.06276,tr|A0A0C1UY62|A0A0C1UY62_9CYAN:0.78787)0.809:0.08909,tr|A0A315Z8Y2|A0A315Z8Y2_9BACT:0.67973)0.762:0.11276,((((tr|A0A1S1YT40|A0A1S1YT40_9BACT:0.20715,(tr|A0A150AGM8|A0A150AGM8_9BACT:0.10627,tr|A0A1B1G0X6|A0A1B1G0X6_9BACT:0.13400)0.678:0.10334)1.000:0.38517,(tr|A0A315ZC13|A0A315ZC13_9BACT:0.34549,((tr|A1ZR08|A1ZR08_9BACT:0.04639,(tr|A0A349DN71|A0A349DN71_9BACT:0.00931,tr|A0A1Q3GHH1|A0A1Q3GHH1_9BACT:0.02048)0.890:0.07703)0.999:0.31597,(tr|A0A1Q3GYX2|A0A1Q3GYX2_9BACT:0.04305,tr|A1ZUN5|A1ZUN5_9BACT:0.20311)0.986:0.20784)0.960:0.18089)0.462:0.07166)0.796:0.13477,((tr|A1ZYT0|A1ZYT0_9BACT:0.16513,(tr|A0A349DF56|A0A349DF56_9BACT:0.05931,tr|A0A1Q3GIT1|A0A1Q3GIT1_9BACT:0.03596)0.933:0.11499)0.966:0.25827,tr|A0A2N2WXQ6|A0A2N2WXQ6_9BACT:0.58000)0.938:0.19345)0.551:0.09962,((tr|A0A2G5L108|A0A2G5L108_9BACT:0.44025,(tr|A0A098S2P9|A0A098S2P9_9BACT:0.35983,(tr|A0A2T4X400|A0A2T4X400_9BACT:0.16103,tr|A0A2D0N7K9|A0A2D0N7K9_9BACT:0.31930)0.198:0.07376)0.997:0.41590)0.249:0.13086,tr|A0A1X7L5N4|A0A1X7L5N4_9BACT:0.50317)0.827:0.10436)0.915:0.15389)0.563:0.05567,((tr|A0A098S3X7|A0A098S3X7_9BACT:0.08662,(tr|A0A098S160|A0A098S160_9BACT:0.04662,tr|A0A0C1W9X4|A0A0C1W9X4_9CYAN:0.00911)0.801:0.07005)1.000:0.75525,(tr|A0A2D0NAY0|A0A2D0NAY0_9BACT:0.36660,tr|A0A2D0N643|A0A2D0N643_9BACT:0.50037)0.855:0.12362)0.589:0.07494)0.883:0.13596,(tr|I3C8K0|I3C8K0_9FLAO:0.59773,((tr|A0A022KIS7|A0A022KIS7_9GAMM:0.09542,(tr|A0A380VLN2|A0A380VLN2_ACICA:0.08588,(tr|A0A222A4C7|A0A222A4C7_ACIBA:0.03946,tr|N8VUN1|N8VUN1_9GAMM:0.03897)0.955:0.06840)0.919:0.08739)0.985:0.33958,(tr|A0A327YUY6|A0A327YUY6_9FLAO:0.16390,(tr|A0A327R866|A0A327R866_9FLAO:0.14743,(tr|A0A1G7MCN4|A0A1G7MCN4_9FLAO:0.20752,tr|J1ALA0|J1ALA0_9FLAO:0.27955)0.867:0.06718)0.855:0.06253)0.949:0.23432)0.996:0.58991)0.761:0.30452)0.736:0.13341)0.367:0.07873,(((tr|A0A1G6K1F6|A0A1G6K1F6_9SPHI:0.00055,tr|A0A0C1DQ49|A0A0C1DQ49_9SPHI:0.00582)0.999:0.62125,(tr|A0A0N8W5D4|A0A0N8W5D4_9SPHI:0.42380,(tr|A0A1Q6A264|A0A1Q6A264_9SPHI:0.36262,tr|A0A1H8SKV5|A0A1H8SKV5_9SPHI:0.43209)0.802:0.12324)0.811:0.12831)0.872:0.18653,((tr|A0A1Y2ZWA8|A0A1Y2ZWA8_9GAMM:0.56241,tr|V5BS36|V5BS36_9GAMM:0.38181)0.990:0.57050,(tr|A0A328QYR2|A0A328QYR2_9BACT:0.98737,tr|H0TEV0|H0TEV0_9BRAD:0.47049)0.842:0.26576)0.872:0.29360)0.712:0.06476)0.770:0.05986)0.800:0.06575)0.907:0.10219,((((tr|A0A2H0MUJ8|A0A2H0MUJ8_9BACT:0.33535,(tr|A0A2M7WF30|A0A2M7WF30_9PROT:0.0,tr|A0A1J4XGF7|A0A1J4XGF7_9PROT:0.0):0.19712)0.821:0.11201,((tr|A0A1W9LXH1|A0A1W9LXH1_9DELT:0.42627,tr|A0A1V5DWW5|A0A1V5DWW5_9DELT:0.20241)0.176:0.04654,((tr|K0NHC7|K0NHC7_DESTT:0.20474,(tr|D8FFP3|D8FFP3_9DELT:0.13986,tr|A0A2S8K851|A0A2S8K851_9DELT:0.14139)0.863:0.06838)0.702:0.02764,tr|A0A2G6NDT7|A0A2G6NDT7_9DELT:0.73518)0.254:0.03675)0.954:0.17269)0.975:0.26090,tr|A0A1W9MSV9|A0A1W9MSV9_9DELT:0.63440)0.698:0.12180,((tr|A0A1V1P2N1|A0A1V1P2N1_9DELT:0.61552,tr|A0A1E3X554|A0A1E3X554_9BACT:0.35849)0.854:0.25319,((tr|A0A2M7KTW0|A0A2M7KTW0_9BACT:0.52375,(((((tr|A0A1G0NZ33|A0A1G0NZ33_9BACT:0.0,tr|A0A1G0QPQ3|A0A1G0QPQ3_9BACT:0.0):0.18500,(tr|A0A1G0XGW3|A0A1G0XGW3_9BACT:0.10456,tr|A0A1G0SCZ8|A0A1G0SCZ8_9BACT:0.16839)0.932:0.12901)0.997:0.24118,(tr|A0A2M7ZTT5|A0A2M7ZTT5_9BACT:0.0,tr|A0A1J5FM38|A0A1J5FM38_9BACT:0.0):0.12639)0.852:0.05782,tr|A0A2H0D5M4|A0A2H0D5M4_9BACT:0.24584)0.886:0.10206,(((((tr|A0A356H0N2|A0A356H0N2_9BACT:0.0,tr|A0A1F3JSC2|A0A1F3JSC2_9BACT:0.0):0.24741,((tr|A0A356YTY5|A0A356YTY5_9BACT:0.0,tr|A0A1F3DJF4|A0A1F3DJF4_9BACT:0.0):0.13539,tr|A0A1F3NUJ1|A0A1F3NUJ1_9BACT:0.10353)0.991:0.17460)0.928:0.10550,((tr|A0A1F3BDV7|A0A1F3BDV7_9BACT:0.02865,tr|A0A1F3EBG6|A0A1F3EBG6_9BACT:0.01342)0.986:0.08864,(tr|A0A2M7K3J8|A0A2M7K3J8_9BACT:0.04221,(tr|A0A1F3D118|A0A1F3D118_9BACT:0.03604,tr|A0A1F3D8T1|A0A1F3D8T1_9BACT:0.06881)0.803:0.01368)0.908:0.04505)0.965:0.07020)0.732:0.03458,tr|A0A2A5G9V1|A0A2A5G9V1_9FLAO:0.17470)0.395:0.02110,(((((tr|A0A2A5FIA4|A0A2A5FIA4_9FLAO:0.17958,tr|A0A2A4PWN1|A0A2A4PWN1_9FLAO:0.20554)0.305:0.04007,tr|A0A2A4PV63|A0A2A4PV63_9FLAO:0.23267)0.765:0.02929,((tr|A0A2A5FGV1|A0A2A5FGV1_9FLAO:0.17979,(tr|A0A2A4QD30|A0A2A4QD30_9BACT:0.21934,tr|A0A2A4N015|A0A2A4N015_9BACT:0.18851)0.042:0.04158)0.297:0.02158,((tr|A0A353KWR6|A0A353KWR6_9BACT:0.0,tr|A0A1F3JSH4|A0A1F3JSH4_9BACT:0.0):0.11788,tr|A0A2A4QFC4|A0A2A4QFC4_9BACT:0.20638)0.407:0.03935)0.800:0.02203)0.878:0.01904,(((tr|A0A2A4N2I6|A0A2A4N2I6_9BACT:0.12448,(tr|A0A2A4QEX8|A0A2A4QEX8_9BACT:0.10396,tr|A0A2A5G3X2|A0A2A5G3X2_9FLAO:0.14092)0.885:0.04640)0.844:0.03301,(tr|A0A2A5HNQ6|A0A2A5HNQ6_9FLAO:0.04193,tr|A0A2E2P002|A0A2E2P002_9FLAO:0.08181)1.000:0.14151)0.092:0.01059,(tr|A0A1F3D029|A0A1F3D029_9BACT:0.14842,(tr|A0A2N5YLA5|A0A2N5YLA5_9BACT:0.18483,((tr|A0A359D3U1|A0A359D3U1_9BACT:0.0,tr|A0A1F3KZL4|A0A1F3KZL4_9BACT:0.0):0.11852,tr|A0A1F3BQN1|A0A1F3BQN1_9BACT:0.13618)0.921:0.09082)0.833:0.05528)0.900:0.04382)0.887:0.03187)0.844:0.02813,((tr|A0A1F3N406|A0A1F3N406_9BACT:0.0,tr|A0A1F3NAP2|A0A1F3NAP2_9BACT:0.0):0.03980,tr|A0A1F3NCG3|A0A1F3NCG3_9BACT:0.06894)1.000:0.15079)0.845:0.04162)0.910:0.09855)0.996:0.48108)0.847:0.14531,(((tr|A0A2G9XQI0|A0A2G9XQI0_9DELT:0.16655,(tr|A0A1B9F2N8|A0A1B9F2N8_9DELT:0.10409,(tr|A0A0B0EG22|A0A0B0EG22_9BACT:0.03935,tr|A0A286TV85|A0A286TV85_9BACT:0.13247)1.000:0.30271)0.790:0.08982)0.679:0.08033,tr|C6DZC4|C6DZC4_GEOSM:0.09466)0.987:0.21605,(tr|A0A2N1R7F3|A0A2N1R7F3_9SPIR:0.61077,((tr|A0A354GBK2|A0A354GBK2_9SPIR:0.0,tr|A0A1G3PDJ3|A0A1G3PDJ3_9SPIR:0.0):0.38323,tr|A0A1G3L786|A0A1G3L786_9SPIR:0.29563)0.924:0.18263)0.940:0.14923)0.958:0.19984)0.723:0.11487)0.825:0.06155)0.615:0.05692)0.182:0.04255,((tr|A0A349H2E5|A0A349H2E5_9BACT:0.46842,tr|A0A2V6QGI9|A0A2V6QGI9_9BACT:0.49347)0.896:0.19491,((((tr|A0A351WNE1|A0A351WNE1_9BACT:0.0,tr|A0A1G0YLH8|A0A1G0YLH8_9BACT:0.0):0.30776,(tr|A0A351WLU7|A0A351WLU7_9BACT:0.0,tr|A0A1G0Y3S2|A0A1G0Y3S2_9BACT:0.0):0.19833)0.974:0.19890,((tr|A0A351WJW5|A0A351WJW5_9BACT:0.0,tr|A0A1G0Y5Q7|A0A1G0Y5Q7_9BACT:0.0):0.21999,(tr|A0A351WJS0|A0A351WJS0_9BACT:0.0,tr|A0A1G0Y495|A0A1G0Y495_9BACT:0.0):0.37899)0.231:0.04935)0.978:0.32307,(tr|A0A349GZV8|A0A349GZV8_9BACT:0.38795,tr|A0A2D5ZFA0|A0A2D5ZFA0_9BACT:0.43209)0.948:0.26075)0.986:0.31457)0.802:0.09757)0.654:0.06100,((tr|B7S2G3|B7S2G3_9GAMM:0.48409,(tr|A0A2A4WZ71|A0A2A4WZ71_9GAMM:0.22180,tr|A0A0S8A511|A0A0S8A511_9GAMM:0.25356)0.982:0.30888)0.548:0.16711,(tr|A0A355Q8W8|A0A355Q8W8_9DELT:0.55293,tr|A0A2D5V9P6|A0A2D5V9P6_9DELT:0.38903)0.995:0.43099)0.709:0.05715)0.303:0.02178,(((((((tr|A0A2A5B4R3|A0A2A5B4R3_9FLAO:0.03241,(tr|A0A2A4YNK5|A0A2A4YNK5_9FLAO:0.04401,tr|A0A2M7VRW6|A0A2M7VRW6_9FLAO:0.07200)0.925:0.04852)0.290:0.01441,((tr|A0A2A5HDW2|A0A2A5HDW2_9FLAO:0.02103,((tr|A0A2M7RUY4|A0A2M7RUY4_9FLAO:0.0,tr|A0A2H0G792|A0A2H0G792_9FLAO:0.0):0.01024,tr|A0A2N2ZQW6|A0A2N2ZQW6_9BACT:0.01148)0.728:0.00858)0.770:0.02233,(tr|A0A1F3QAM0|A0A1F3QAM0_9BACT:0.05926,tr|A0A2A3U9W1|A0A2A3U9W1_9SPHI:0.29310)0.993:0.16722)0.138:0.02682)0.946:0.04872,((((tr|A0A1F3P3L4|A0A1F3P3L4_9BACT:0.19776,((tr|A0A356YZ17|A0A356YZ17_9BACT:0.0,tr|A0A1F3D999|A0A1F3D999_9BACT:0.0):0.00055,tr|A0A354BXA4|A0A354BXA4_9BACT:0.00055)0.998:0.15933)0.000:0.04698,(tr|A0A256WK51|A0A256WK51_9BACT:0.22905,(tr|A0A359FJX1|A0A359FJX1_9BACT:0.0,tr|A0A1F3K7H6|A0A1F3K7H6_9BACT:0.0):0.10730)0.434:0.01271)0.934:0.05218,(tr|A0A350JM68|A0A350JM68_9FLAO:0.19322,tr|A0A350M541|A0A350M541_9FLAO:0.08702)0.531:0.02741)0.741:0.03170,((tr|A0A1F3IJR7|A0A1F3IJR7_9BACT:0.02510,tr|A0A1F3BSK3|A0A1F3BSK3_9BACT:0.02581)0.598:0.02211,(tr|A0A1F3EEW8|A0A1F3EEW8_9BACT:0.00054,tr|A0A2N5Z7E7|A0A2N5Z7E7_9BACT:0.15969)0.303:0.01866)0.981:0.07716)0.905:0.05192)0.828:0.03806,(tr|A0A353YYV7|A0A353YYV7_9BACT:0.44331,(((tr|A0A1F3KK61|A0A1F3KK61_9BACT:0.0,tr|A0A2N2YGA6|A0A2N2YGA6_9BACT:0.0):0.34833,(tr|A0A2G6GXF6|A0A2G6GXF6_9BACT:0.17971,tr|A0A353YZF0|A0A353YZF0_9BACT:0.40299)0.809:0.09823)0.191:0.03438,tr|A0A1W9SQD6|A0A1W9SQD6_9BACT:0.11054)0.820:0.06094)0.435:0.03995)0.887:0.03964,(tr|A0A0S8KX46|A0A0S8KX46_9BACE:0.0,tr|A0A0S8K5Q0|A0A0S8K5Q0_9BACE:0.0):0.08039)0.657:0.02972,tr|A0A0S8HSV5|A0A0S8HSV5_9BACE:0.03365)1.000:1.29073,(((tr|A0A1G9MLI0|A0A1G9MLI0_9SPHI:0.21804,(tr|A0A259I1J1|A0A259I1J1_9BACT:0.00055,(tr|A0A258L7Q0|A0A258L7Q0_9BACT:0.0,tr|A0A258YE84|A0A258YE84_9BACT:0.0):0.00055)0.977:0.23372)1.000:0.47763,(tr|A0A349DIV0|A0A349DIV0_9BACT:0.75465,tr|A0A0Q5TPZ9|A0A0Q5TPZ9_9BACT:0.48206)0.386:0.15649)0.846:0.10011,(((((((tr|A0A1W9T1W2|A0A1W9T1W2_9BACT:0.39973,(tr|A0A349DM16|A0A349DM16_9BACT:0.01286,tr|A0A1Q3H3W1|A0A1Q3H3W1_9BACT:0.10532)0.999:0.28373)0.550:0.08178,((tr|A0A1X7IFD2|A0A1X7IFD2_9BACT:0.06527,tr|E4TP96|E4TP96_MARTH:0.06843)1.000:0.37011,(tr|A0A150AIS3|A0A150AIS3_9BACT:0.18758,(tr|A0A1S1YYI6|A0A1S1YYI6_9BACT:0.03838,tr|A0A1B1FSP3|A0A1B1FSP3_9BACT:0.05562)0.595:0.08389)0.996:0.25087)0.049:0.05300)0.785:0.04900,(tr|A0A350M2G0|A0A350M2G0_9FLAO:0.34873,(tr|A0A350M5W0|A0A350M5W0_9FLAO:0.21567,(tr|A0A354BSC2|A0A354BSC2_9BACT:0.00055,tr|A0A1F3DFT8|A0A1F3DFT8_9BACT:0.00630)0.999:0.25346)0.858:0.09535)0.843:0.05697)0.225:0.03919,((tr|A0A352YUJ2|A0A352YUJ2_9BACT:0.38839,(tr|A0A1F3MAU0|A0A1F3MAU0_9BACT:0.11473,tr|A0A1F3MRW8|A0A1F3MRW8_9BACT:0.19307)0.975:0.15103)0.206:0.03977,(tr|A0A257IRX0|A0A257IRX0_9BACT:0.46166,(tr|A0A1F3NHI0|A0A1F3NHI0_9BACT:0.22121,(tr|A0A1F3NLP7|A0A1F3NLP7_9BACT:0.21169,((tr|A0A356Z1W0|A0A356Z1W0_9BACT:0.0,tr|A0A1F3DEK8|A0A1F3DEK8_9BACT:0.0):0.06031,(tr|A0A356YXI0|A0A356YXI0_9BACT:0.0,tr|A0A1F3DLI6|A0A1F3DLI6_9BACT:0.0):0.04933)0.989:0.18789)0.230:0.05676)0.868:0.10846)0.498:0.08903)0.943:0.08387)0.815:0.03268,((((tr|A0A2N5ZGV8|A0A2N5ZGV8_9BACT:0.19865,(tr|A0A1F3IT39|A0A1F3IT39_9BACT:0.14905,(tr|A0A1F3E397|A0A1F3E397_9BACT:0.04051,tr|A0A1F3BTL0|A0A1F3BTL0_9BACT:0.05272)0.801:0.04123)0.818:0.05797)0.967:0.10685,(tr|A0A353YYV6|A0A353YYV6_9BACT:0.29279,(tr|A0A349DIZ2|A0A349DIZ2_9BACT:0.01104,tr|A0A1Q3GZJ5|A0A1Q3GZJ5_9BACT:0.02051)0.977:0.16653)0.961:0.13850)0.858:0.05196,((tr|A0A1G6IWG9|A0A1G6IWG9_9BACT:0.17406,(tr|A0A354JS79|A0A354JS79_9BACT:0.23705,tr|A0A1V6JKC7|A0A1V6JKC7_9BACT:0.24361)0.924:0.09909)0.736:0.08032,(tr|A0A315Z933|A0A315Z933_9BACT:0.33121,tr|I0AI71|I0AI71_IGNAJ:0.38297)0.795:0.14311)0.574:0.08675)0.720:0.02876,(tr|A0A2A4VQ30|A0A2A4VQ30_9PROT:0.44193,(tr|A0A2G5L3N8|A0A2G5L3N8_9BACT:0.05987,tr|A0A1M6QI58|A0A1M6QI58_9BACT:0.06004)0.990:0.22937)0.959:0.15628)0.781:0.04554)0.111:0.01144,(((tr|A0A2N5YPA6|A0A2N5YPA6_9BACT:0.32303,(tr|A0A2G6GWV7|A0A2G6GWV7_9BACT:0.26428,tr|A0A1F3NBC5|A0A1F3NBC5_9BACT:0.16956)0.734:0.04411)0.907:0.14646,(tr|H6L9Y0|H6L9Y0_SAPGL:0.00053,tr|J0XWZ9|J0XWZ9_9BACT:0.01457)1.000:0.52281)0.940:0.14722,((tr|E1YLM6|E1YLM6_9DELT:0.34075,tr|A0A2E4RBK1|A0A2E4RBK1_9FLAO:0.40609)0.179:0.06426,((tr|A0A2E9EBP0|A0A2E9EBP0_9GAMM:0.30062,((tr|A0A2E1JU97|A0A2E1JU97_9GAMM:0.0,tr|A0A1Z8U9K6|A0A1Z8U9K6_9GAMM:0.0):0.01033,tr|A0A1Z8U2P5|A0A1Z8U2P5_9GAMM:0.01352)0.989:0.24050)0.992:0.24710,(tr|A0A1X7IFT8|A0A1X7IFT8_9BACT:0.19805,tr|A0A1W2G4W2|A0A1W2G4W2_9BACT:0.27935)0.880:0.09410)0.670:0.04631)0.883:0.08026)0.316:0.03429)0.976:0.13558,((((tr|A0A1J4TM62|A0A1J4TM62_9FLAO:0.0,tr|A0A2M7VNA6|A0A2M7VNA6_9FLAO:0.0):0.41575,(tr|A0A1H2X5G1|A0A1H2X5G1_9FLAO:0.07003,tr|A0A1I6P4Y3|A0A1I6P4Y3_9FLAO:0.15174)0.959:0.14266)0.946:0.14234,((((tr|A0A2D5TRW0|A0A2D5TRW0_9FLAO:0.10360,tr|A0A2D5TQ31|A0A2D5TQ31_9FLAO:0.71857)0.915:0.10542,((tr|A2U2H7|A2U2H7_9FLAO:0.02191,tr|A0A0M9CH32|A0A0M9CH32_9FLAO:0.00787)0.988:0.11786,(tr|A0A2U2J7Q2|A0A2U2J7Q2_9FLAO:0.07846,(tr|A0A2M7NR65|A0A2M7NR65_9FLAO:0.09196,tr|A0A2S7WAA0|A0A2S7WAA0_9FLAO:0.09970)0.980:0.09410)0.789:0.08409)0.873:0.05350)0.989:0.15529,tr|A0A1L3JHI9|A0A1L3JHI9_9FLAO:0.24693)0.928:0.11427,tr|A0A2S7WLH4|A0A2S7WLH4_9FLAO:0.15819)0.899:0.09082)0.981:0.14468,((tr|A0A2W5WQG6|A0A2W5WQG6_9RHOO:0.40502,(tr|A0A1X7LI63|A0A1X7LI63_9BACT:0.25783,tr|A0A239L025|A0A239L025_9BACT:0.29137)0.882:0.08318)0.983:0.20130,(((tr|I3CGU0|I3CGU0_9GAMM:0.63397,tr|I0AI73|I0AI73_IGNAJ:0.41250)0.695:0.12571,(tr|A0A1B1G2Y2|A0A1B1G2Y2_9BACT:0.61263,(tr|A0A150APR9|A0A150APR9_9BACT:0.18647,(tr|A0A150APH6|A0A150APH6_9BACT:0.21085,(tr|A0A1S1YXV0|A0A1S1YXV0_9BACT:0.17363,tr|A0A1B1FQ73|A0A1B1FQ73_9BACT:0.06074)0.999:0.24773)0.266:0.05584)0.966:0.16661)0.669:0.13485)0.673:0.03690,(tr|A0A344THQ2|A0A344THQ2_9BACT:0.51590,(tr|A0A2N1KQ85|A0A2N1KQ85_9BACT:0.41091,tr|A0A1G9SZJ3|A0A1G9SZJ3_9BACT:0.47442)0.976:0.28493)0.583:0.12154)0.851:0.07158)0.646:0.05310)0.680:0.02843)0.788:0.05483)0.856:0.12933)0.959:0.26425)0.922:0.09649,(((((((((((tr|A0A2E5KU40|A0A2E5KU40_9PROT:0.45878,(((((tr|A0A2D6MRP5|A0A2D6MRP5_9DELT:0.32083,(tr|A0A1Y2K2Q5|A0A1Y2K2Q5_9PROT:0.25827,tr|A0A1Y2K4N2|A0A1Y2K4N2_9PROT:0.28606)0.908:0.10783)0.717:0.03097,tr|A8ZTC6|A8ZTC6_DESOH:0.23640)0.853:0.07164,((tr|A0A2E5FM18|A0A2E5FM18_9BACT:0.27723,(tr|A0A2E7WU57|A0A2E7WU57_9GAMM:0.00055,tr|A0A2E5Q9A0|A0A2E5Q9A0_9PROT:0.00623)1.000:0.31259)0.870:0.09142,(tr|A0A0M1J437|A0A0M1J437_9GAMM:0.10275,tr|A0A0M1JC78|A0A0M1JC78_9GAMM:0.13770)1.000:0.39944)0.927:0.12533)0.956:0.11943,((tr|A0A2E2MHP9|A0A2E2MHP9_9PROT:0.0,tr|A0A2D8YVF8|A0A2D8YVF8_9PROT:0.0):0.27237,(tr|A0A1E4IHG9|A0A1E4IHG9_9BURK:0.37244,(tr|A0A2E7N5D4|A0A2E7N5D4_9CHLR:0.27420,(tr|A0A2S6TKG6|A0A2S6TKG6_9PROT:0.17340,(tr|A0A2D6JS91|A0A2D6JS91_9PROT:0.07269,(tr|A0A2D6JS73|A0A2D6JS73_9PROT:0.03910,tr|A0A2S6TI09|A0A2S6TI09_9PROT:0.04586)0.975:0.09769)0.792:0.08273)0.889:0.07837)0.805:0.03949)0.800:0.04891)0.643:0.05523)0.791:0.02811,(tr|A0A2D6G0K8|A0A2D6G0K8_9PROT:0.44697,tr|A0A1C3RJG7|A0A1C3RJG7_9RHIZ:0.24303)0.354:0.10039)0.677:0.04298)0.719:0.03857,(((tr|A0A2S6QZ49|A0A2S6QZ49_9PROT:0.28763,tr|A0A2T6N4U4|A0A2T6N4U4_9GAMM:0.29464)0.446:0.07275,((tr|A0A2D6TAE0|A0A2D6TAE0_9PROT:0.15746,(tr|A0A2D6T2E0|A0A2D6T2E0_9PROT:0.20267,tr|A0A2D6T6D2|A0A2D6T6D2_9PROT:0.15309)0.750:0.02562)0.874:0.09040,tr|A0A2E9Y9R5|A0A2E9Y9R5_9PROT:0.38609)0.618:0.06413)0.791:0.03761,(tr|A0A2S4DS83|A0A2S4DS83_9BACT:0.14616,tr|W4LJT8|W4LJT8_9BACT:0.06083)1.000:0.57538)0.827:0.07567)0.732:0.03455,(tr|A0A1Y5S071|A0A1Y5S071_9PROT:0.34971,(tr|A0A1Y5RUB8|A0A1Y5RUB8_9PROT:0.36230,(tr|A0A1Y5SN36|A0A1Y5SN36_9PROT:0.17929,tr|A0A1Y5S880|A0A1Y5S880_9PROT:0.12151)0.933:0.20371)0.942:0.14632)0.789:0.05350)0.805:0.05470,(tr|A0A2V7DXC7|A0A2V7DXC7_9BACT:0.33302,((tr|A0A1G3HGG6|A0A1G3HGG6_9RHOO:0.03935,tr|W0SEL5|W0SEL5_9PROT:0.03592)0.915:0.05359,(tr|A0A1G0CTM7|A0A1G0CTM7_9PROT:0.05393,tr|A0A1G0CTF4|A0A1G0CTF4_9PROT:0.02745)0.438:0.04905)0.999:0.25920)0.833:0.06659)0.490:0.06764,((tr|A0A351WR89|A0A351WR89_9DELT:0.48681,(tr|A0A2E5V8X9|A0A2E5V8X9_9GAMM:0.46756,tr|A0A2E6DZP3|A0A2E6DZP3_9PROT:0.64311)0.137:0.08253)0.839:0.09325,((((tr|A0A0M9ECI8|A0A0M9ECI8_9DELT:0.31702,tr|A0A0S6VTE7|A0A0S6VTE7_9BACT:0.73781)0.283:0.02279,tr|A0A176S6A0|A0A176S6A0_9GAMM:0.66787)0.870:0.13106,(tr|A0A2N9L638|A0A2N9L638_9BACT:0.35097,(tr|A0A2V8R798|A0A2V8R798_9BACT:0.10595,tr|A0A2V8S5Y7|A0A2V8S5Y7_9BACT:0.12992)0.983:0.21033)0.339:0.14702)0.846:0.07957,((tr|A0A1G1HLS5|A0A1G1HLS5_9BACT:0.0,tr|A0A354F3P3|A0A354F3P3_9BACT:0.0):0.30529,((tr|A0A0F3GRD2|A0A0F3GRD2_9BACT:0.05379,tr|A0A0F3GRE3|A0A0F3GRE3_9BACT:0.11148)0.986:0.15260,((tr|A0A1G1E331|A0A1G1E331_9BACT:0.16021,tr|A0A2H0MJ51|A0A2H0MJ51_9BACT:0.33718)0.562:0.01124,(tr|A0A2M7EG68|A0A2M7EG68_9BACT:0.15568,(tr|M1YWE1|M1YWE1_NITG3:0.18446,(tr|M1Z9G1|M1Z9G1_NITG3:0.09720,tr|M1YYP0|M1YYP0_NITG3:0.22248)0.932:0.09824)0.992:0.16660)0.905:0.06275)0.912:0.06053)0.891:0.10852)0.339:0.03526)0.779:0.09646)0.964:0.14087)0.642:0.03180,(tr|A0A291IMS7|A0A291IMS7_9GAMM:0.06001,(tr|A0A177NMR5|A0A177NMR5_9GAMM:0.0,tr|A0A172UBR5|A0A172UBR5_9GAMM:0.0):0.02056)1.000:0.65932)0.686:0.03361,(tr|A0A1G5SCJ7|A0A1G5SCJ7_9PROT:0.56028,(((((tr|A0Z100|A0Z100_9GAMM:0.21825,(tr|A0A2D5FDV6|A0A2D5FDV6_9GAMM:0.11020,tr|A0A2N5Y5L9|A0A2N5Y5L9_9GAMM:0.17930)0.999:0.36417)0.929:0.16213,(tr|A0A348UMN0|A0A348UMN0_9GAMM:0.33887,tr|A0A1Y0G2K6|A0A1Y0G2K6_9GAMM:0.19463)0.909:0.09788)0.897:0.14193,((tr|A0A2S4HGH0|A0A2S4HGH0_9GAMM:0.11776,(tr|I2JMV9|I2JMV9_9GAMM:0.0,tr|A0A127M4N8|A0A127M4N8_9GAMM:0.0):0.04847)0.972:0.13759,(tr|A0A2E2K3C5|A0A2E2K3C5_9GAMM:0.10927,tr|A0A2E7IRN6|A0A2E7IRN6_9GAMM:0.09250)0.970:0.14327)0.467:0.07518)0.988:0.31720,(tr|A0A168SJ65|A0A168SJ65_9CYAN:0.32855,(tr|A0A1Q4FRB9|A0A1Q4FRB9_9GAMM:0.03642,tr|A0A1I4V4H2|A0A1I4V4H2_9GAMM:0.01120)1.000:0.77026)0.861:0.14123)0.514:0.05597,(tr|A0A2D4SGL3|A0A2D4SGL3_9GAMM:0.32989,(tr|A0A2U2N2K4|A0A2U2N2K4_9GAMM:0.20473,tr|A4BPK5|A4BPK5_9GAMM:0.09872)0.684:0.10869)0.995:0.28613)0.914:0.17029)0.969:0.23616)0.788:0.06015,((tr|A0A2W5PLQ7|A0A2W5PLQ7_9CAUL:0.61104,(((tr|A0A2N2K869|A0A2N2K869_9DELT:0.00055,tr|A0A2N2H5K2|A0A2N2H5K2_9DELT:0.02418)1.000:1.27438,(tr|A0A1Q6DPW0|A0A1Q6DPW0_9DELT:0.57106,(tr|A0A2S4DHL1|A0A2S4DHL1_9BACT:0.49424,tr|W4LDC2|W4LDC2_9BACT:0.18072)0.997:0.61342)0.544:0.13342)0.412:0.09718,((tr|A0A2E0YX55|A0A2E0YX55_9GAMM:0.20404,tr|A0A2N5X2F9|A0A2N5X2F9_9GAMM:0.29411)0.998:0.53894,(tr|A0A1M7GD59|A0A1M7GD59_9SPHI:0.98722,(tr|A0A367GR28|A0A367GR28_9SPHI:0.12808,(tr|A0A258KD28|A0A258KD28_9BACT:0.00055,tr|A0A258YIE4|A0A258YIE4_9BACT:0.00055)0.820:0.07358)0.921:0.32797)0.964:0.36673)0.799:0.15440)0.607:0.14965)0.678:0.09547,(tr|A0A1G0NBU8|A0A1G0NBU8_9PROT:0.00788,(tr|A0A259FZI4|A0A259FZI4_9PROT:0.0,tr|A0A258YVH0|A0A258YVH0_9PROT:0.0,tr|A0A258R6D3|A0A258R6D3_9PROT:0.0):0.02396)1.000:0.57937)0.722:0.04308)0.782:0.03876,(((tr|A0A2A4ZZB7|A0A2A4ZZB7_9GAMM:0.55518,(((((tr|A0A1F7LUD4|A0A1F7LUD4_9BACT:0.10880,tr|A0A1F7PT03|A0A1F7PT03_9BACT:0.15442)0.804:0.09870,tr|A0A2E6LQI7|A0A2E6LQI7_9GAMM:0.43022)0.515:0.09393,(tr|A0A2Z2NUT8|A0A2Z2NUT8_9GAMM:0.36285,((((tr|A0A1E2UTV9|A0A1E2UTV9_9GAMM:0.0,tr|A0A1E2UX04|A0A1E2UX04_9GAMM:0.0):0.04988,((tr|A0A2T6N5D0|A0A2T6N5D0_9GAMM:0.00053,tr|A0A1E2ZC41|A0A1E2ZC41_9GAMM:0.00653)0.896:0.02322,(tr|A0A2T9ZMP4|A0A2T9ZMP4_9GAMM:0.00753,(tr|A0A2T9ZNK0|A0A2T9ZNK0_9GAMM:0.00055,tr|A0A2T6N8A0|A0A2T6N8A0_9GAMM:0.00657)0.905:0.01960)0.410:0.01407)0.928:0.05271)0.973:0.11076,tr|D5BXP7|D5BXP7_NITHN:0.24742)0.524:0.03537,(tr|A0A1W9WRT2|A0A1W9WRT2_9GAMM:0.13547,tr|A0A1Y5FN99|A0A1Y5FN99_9GAMM:0.18632)0.897:0.05547)0.419:0.00922)0.748:0.01657)0.777:0.04125,((((tr|Q2SEH3|Q2SEH3_HAHCH:0.09657,tr|A0A261GRJ6|A0A261GRJ6_9GAMM:0.08689)0.966:0.11425,tr|A0A1Y0I663|A0A1Y0I663_9GAMM:0.38061)0.872:0.08131,(tr|A0A2G6KZS1|A0A2G6KZS1_9GAMM:0.10129,(tr|A0A1Y5H355|A0A1Y5H355_9GAMM:0.01788,(tr|A0A1Z8A348|A0A1Z8A348_9GAMM:0.03670,tr|A0A2A5CTZ4|A0A2A5CTZ4_9GAMM:0.03545)0.918:0.04331)0.954:0.08343)0.969:0.11367)0.639:0.04676,((tr|A0A2N6GGB9|A0A2N6GGB9_9GAMM:0.15308,(tr|A0A2A4S079|A0A2A4S079_9GAMM:0.0,tr|A0A2A4WES7|A0A2A4WES7_9GAMM:0.0):0.29514)0.981:0.15672,(((tr|A0A2E3CVT3|A0A2E3CVT3_9GAMM:0.01300,(tr|A0A2K9LNU9|A0A2K9LNU9_9GAMM:0.03597,tr|A0A2E0HGE0|A0A2E0HGE0_9GAMM:0.15170)0.866:0.02766)0.656:0.02604,(tr|A0A349SPA4|A0A349SPA4_9GAMM:0.0,tr|A0A2D9TY78|A0A2D9TY78_9GAMM:0.0):0.04460)0.994:0.21209,(tr|I3BV51|I3BV51_THINJ:0.42778,(tr|A0A1E4KT89|A0A1E4KT89_9GAMM:0.34895,((((((tr|A0A1G3ZR28|A0A1G3ZR28_9GAMM:0.0,tr|A0A352QPM6|A0A352QPM6_9GAMM:0.0):0.00054,tr|A0A091AUT1|A0A091AUT1_9GAMM:0.00694)0.971:0.06331,tr|A0A087MFA4|A0A087MFA4_9GAMM:0.09443)0.926:0.04340,tr|A0A2P6MCA1|A0A2P6MCA1_9GAMM:0.02261)0.301:0.01660,tr|A0A1D2RWP9|A0A1D2RWP9_9GAMM:0.06422)0.623:0.01639,(tr|A0A091BI00|A0A091BI00_9GAMM:0.11257,(tr|A0A091B9X8|A0A091B9X8_9GAMM:0.21964,(tr|A0A091B4X9|A0A091B4X9_9GAMM:0.05609,tr|A0A2W4TYI7|A0A2W4TYI7_9GAMM:0.07910)0.786:0.03010)0.241:0.04801)0.895:0.05690)0.966:0.13475)0.923:0.12696)0.953:0.16491)0.038:0.02721)0.780:0.05028)0.957:0.09700)0.662:0.01826,(((tr|A0A370DH52|A0A370DH52_9GAMM:0.02552,(tr|A0A0T5ZBJ7|A0A0T5ZBJ7_9GAMM:0.00055,tr|A0A0T5Z086|A0A0T5Z086_9GAMM:0.00664)0.726:0.01497)0.989:0.23961,(tr|A0A349SN07|A0A349SN07_9GAMM:0.0,tr|A0A2D9TX10|A0A2D9TX10_9GAMM:0.0):0.61842)0.922:0.14107,(((tr|W6LRV3|W6LRV3_9GAMM:0.27173,(tr|A0A148N8J4|A0A148N8J4_9GAMM:0.13567,(tr|D5C2J3|D5C2J3_NITHN:0.13456,(tr|A0A0F7KGS6|A0A0F7KGS6_9PROT:0.03701,(tr|A0A2V3W1H8|A0A2V3W1H8_9PROT:0.06291,tr|A0A1H2V2M3|A0A1H2V2M3_9PROT:0.02621)0.385:0.01363)0.993:0.14738)0.981:0.14981)0.875:0.07628)0.803:0.04758,tr|A0A2T3NU46|A0A2T3NU46_9GAMM:0.45677)0.433:0.02550,(((tr|G4STQ8|G4STQ8_META2:0.05686,(tr|V5BRZ8|V5BRZ8_9GAMM:0.26822,tr|A0A1R4HAP4|A0A1R4HAP4_9GAMM:0.07361)0.595:0.07658)0.865:0.07169,((tr|A0A2A4VYY4|A0A2A4VYY4_9GAMM:0.19147,tr|A0A1I1LS66|A0A1I1LS66_9GAMM:0.06111)1.000:0.41149,tr|A0A1R1MHL6|A0A1R1MHL6_9GAMM:0.23923)0.667:0.08440)0.672:0.05091,(((((tr|A0A177N8I2|A0A177N8I2_9GAMM:0.01092,tr|A0A1S1Y8D8|A0A1S1Y8D8_9GAMM:0.01013)0.984:0.06068,((tr|A0A291IGH3|A0A291IGH3_9GAMM:0.0,tr|A0A177NPV0|A0A177NPV0_9GAMM:0.0,tr|A0A172U6G2|A0A172U6G2_9GAMM:0.0):0.02535,((tr|A0A1W9JP43|A0A1W9JP43_9PROT:0.0,tr|A0A177MR68|A0A177MR68_METMH:0.0,tr|A0A177LT76|A0A177LT76_METMH:0.0,tr|A0A177MNW5|A0A177MNW5_METMH:0.0,tr|A0A126T7U3|A0A126T7U3_9GAMM:0.0):0.00055,tr|A0A2N0VC00|A0A2N0VC00_9GAMM:0.00632)0.918:0.02635)0.782:0.02361)0.898:0.04089,(tr|A0A177NIE5|A0A177NIE5_9GAMM:0.03724,(tr|G0A721|G0A721_METMM:0.03286,tr|A0A2P5MUC2|A0A2P5MUC2_METSP:0.06567)0.543:0.03207)0.437:0.02271)0.951:0.08758,(tr|A0A250KN70|A0A250KN70_9GAMM:0.09028,tr|A0A1Y6D7R4|A0A1Y6D7R4_9GAMM:0.07466)0.938:0.08913)0.933:0.10744,(tr|H8GN41|H8GN41_METAL:0.21794,(tr|G4SX45|G4SX45_META2:0.00054,(tr|A0A351V5T7|A0A351V5T7_9GAMM:0.00719,tr|A0A2N1ZS53|A0A2N1ZS53_9GAMM:0.00055)0.894:0.00695)0.993:0.20935)0.346:0.05955)0.995:0.22861)0.101:0.07961)0.602:0.00596)0.288:0.02029)0.824:0.04935)0.258:0.05307,(tr|A0A2V6T0I0|A0A2V6T0I0_9BACT:0.29386,tr|A0A2V2RMT9|A0A2V2RMT9_9BACT:0.14200)0.987:0.18940)0.628:0.08637,(tr|D8PES3|D8PES3_9BACT:0.50529,tr|W4LAH0|W4LAH0_9BACT:0.70739)0.866:0.15358)0.912:0.09308)0.750:0.06615,(((tr|W4LVL6|W4LVL6_9BACT:0.59822,tr|A0A165UP70|A0A165UP70_9GAMM:0.67534)0.567:0.13972,tr|A0A1W9WZE4|A0A1W9WZE4_9GAMM:0.45013)0.572:0.10692,tr|A0A0A0DPM2|A0A0A0DPM2_9BURK:0.65758)0.761:0.03951)0.948:0.18785,((tr|A0A254R8S1|A0A254R8S1_9RHOB:0.30648,(tr|A0A2E2RSM3|A0A2E2RSM3_9RHOB:0.42791,tr|A0A1G5ZFE4|A0A1G5ZFE4_9RHIZ:0.51476)0.941:0.22932)1.000:0.62526,(((((((tr|A0A2U1W290|A0A2U1W290_9PROT:0.19429,(tr|A0A1X7MWC4|A0A1X7MWC4_AZOLI:0.03931,(tr|A0A2U9SD24|A0A2U9SD24_9PROT:0.02226,(((((tr|A0A2U1Y6E2|A0A2U1Y6E2_9PROT:0.00739,(tr|A0A2U1XWH7|A0A2U1XWH7_9PROT:0.00055,tr|A0A2U1WAL4|A0A2U1WAL4_9PROT:0.01921)0.390:0.00646)0.774:0.00622,tr|A0A2B8BKH2|A0A2B8BKH2_9PROT:0.00054)0.995:0.00287,tr|D3P6N3|D3P6N3_AZOS1:0.04058)0.821:0.00340,(tr|A0A0F2KR21|A0A0F2KR21_9PROT:0.00650,(tr|A0A1X7HRY0|A0A1X7HRY0_9PROT:0.00054,(tr|A0A2U1YJB9|A0A2U1YJB9_9PROT:0.00055,tr|A0A2U1X921|A0A2U1X921_9PROT:0.00055)0.928:0.02006)0.949:0.02715)0.993:0.00053)0.463:0.01504,(tr|A0A2R4VVJ1|A0A2R4VVJ1_9PROT:0.00658,tr|G7ZFT0|G7ZFT0_AZOL4:0.00668)0.933:0.02075)0.836:0.02233)0.947:0.05494)0.939:0.10224)0.995:0.32243,tr|A0A349MFP2|A0A349MFP2_9PROT:0.68647)0.365:0.09611,(((tr|A0A1F9ME23|A0A1F9ME23_9DELT:0.03799,tr|A0A1F9L5I2|A0A1F9L5I2_9DELT:0.03389)1.000:0.32840,((tr|A0A344JBQ2|A0A344JBQ2_9BURK:0.15063,tr|A0A0Q5HT55|A0A0Q5HT55_9BURK:0.17960)0.967:0.17208,(tr|A0A2V3VLF9|A0A2V3VLF9_9PROT:0.15028,tr|A0A1I5CN89|A0A1I5CN89_9PROT:0.23280)0.947:0.11221)0.977:0.18034)0.821:0.09908,((tr|A0A349TYQ2|A0A349TYQ2_9PROT:0.0,tr|A0A1F2YMC5|A0A1F2YMC5_9PROT:0.0):0.83635,(tr|A0A0N1AB46|A0A0N1AB46_9PROT:0.37747,((((tr|A0A1Q3Y9L6|A0A1Q3Y9L6_9BURK:0.0,tr|A0A1D2U9S5|A0A1D2U9S5_9BURK:0.0):0.06441,tr|A0A1D2S4B8|A0A1D2S4B8_9BURK:0.03891)0.999:0.38466,(tr|A0A1H9L660|A0A1H9L660_9GAMM:0.28053,tr|F1VWJ5|F1VWJ5_9BURK:0.23012)0.668:0.12155)0.960:0.15257,(tr|A0A1F4HNP9|A0A1F4HNP9_9BURK:0.31054,(tr|A0A0K8P2A4|A0A0K8P2A4_IDESA:0.19150,tr|A0A0S9MSZ1|A0A0S9MSZ1_9BURK:0.27792)0.702:0.09925)0.933:0.13491)0.848:0.06293)0.222:0.08233)0.824:0.16807)0.501:0.10969)0.841:0.08108,(tr|A0A2N2TRJ3|A0A2N2TRJ3_9PROT:0.29117,((tr|A0A1F9MGZ8|A0A1F9MGZ8_9DELT:0.12539,tr|A0A1F4KBZ0|A0A1F4KBZ0_9BURK:0.16517)0.968:0.14518,(tr|A0A1V5QWP5|A0A1V5QWP5_9PROT:0.28077,((tr|A0A1G3HMM8|A0A1G3HMM8_9RHOO:0.12243,(tr|A0A1F9HWK4|A0A1F9HWK4_9DELT:0.14513,((tr|A0A1G3HUK2|A0A1G3HUK2_9RHOO:0.0,tr|A0A1G3GZA0|A0A1G3GZA0_9RHOO:0.0):0.05734,tr|W0SNH8|W0SNH8_9PROT:0.06718)0.996:0.17917)0.268:0.07584)0.894:0.08234,tr|A0A1G8I4R7|A0A1G8I4R7_9RHOO:0.10459)0.944:0.12841)0.546:0.08455)0.162:0.06497)0.929:0.12303)0.724:0.05964,tr|C7RQW6|C7RQW6_ACCPU:0.41985)0.750:0.07412,tr|A0A1A8XLR8|A0A1A8XLR8_9PROT:0.89800)0.752:0.07791,tr|A0A0M1JBP4|A0A0M1JBP4_9GAMM:0.78813)0.874:0.17024)0.814:0.18848)0.539:0.03967)0.928:0.16092,tr|A0A2W4QGV9|A0A2W4QGV9_9GAMM:1.49578)0.277:0.06476)0.819:0.08925,tr|A0A1V9F0R5|A0A1V9F0R5_9BACT:1.12369)0.936:0.18705)0.809:0.10813)0.465:0.03349,((tr|A0A2T4XAF5|A0A2T4XAF5_9BACT:0.63594,((tr|A0A2N1CVA3|A0A2N1CVA3_9ALTE:0.67057,(tr|A0A2T6DKG6|A0A2T6DKG6_9BACT:0.21167,tr|A0A2T6DKP9|A0A2T6DKP9_9BACT:0.31275)0.998:0.53475)0.445:0.18782,((((tr|A0A0C1R6G5|A0A0C1R6G5_9CYAN:0.56978,(((((tr|A0A0C1RPE7|A0A0C1RPE7_9CYAN:0.41636,((tr|A0A254WCL9|A0A254WCL9_9CYAN:0.05149,(tr|A0A2L2NC22|A0A2L2NC22_9NOSO:0.08868,tr|A0A1Z4R5C9|A0A1Z4R5C9_9CYAN:0.04683)0.535:0.04454)0.968:0.10539,(tr|A0A2L2NC60|A0A2L2NC60_9NOSO:0.09469,(tr|A0A139XDH4|A0A139XDH4_9CYAN:0.07969,tr|A0A139XAT2|A0A139XAT2_9CYAN:0.04966)1.000:0.30089)0.208:0.04893)0.460:0.01684)0.996:0.19869,(((tr|A0A1Z4MCR5|A0A1Z4MCR5_MICDP:0.0,tr|A0A0D6KXR3|A0A0D6KXR3_9CYAN:0.0):0.22307,((tr|A0A1Z4U250|A0A1Z4U250_9CYAN:0.0,tr|A0A1Z4MS26|A0A1Z4MS26_9CYAN:0.0):0.14372,tr|A0A1Z4GRV5|A0A1Z4GRV5_9CYAN:0.16096)1.000:0.31656)0.996:0.28156,(tr|A0A350XAW1|A0A350XAW1_9CYAN:0.24682,(tr|A0A1U7I3E2|A0A1U7I3E2_9CYAN:0.29299,((tr|A0A0F5YN22|A0A0F5YN22_9CYAN:0.12061,tr|K9VCI9|K9VCI9_9CYAN:0.11490)0.950:0.08778,(tr|K9VUM6|K9VUM6_9CYAN:0.10975,(tr|A0A218QCI4|A0A218QCI4_9CYAN:0.09781,tr|A0A218QCM9|A0A218QCM9_9CYAN:0.11653)0.997:0.23024)0.889:0.11364)0.576:0.06196)0.890:0.09141)0.938:0.14829)0.936:0.10597)0.712:0.02638,(tr|B4VID1|B4VID1_9CYAN:0.34641,((tr|A0A1Z4R5C6|A0A1Z4R5C6_9CYAN:0.14298,(((tr|A0A2Z6DGI6|A0A2Z6DGI6_NOSCO:0.0,tr|A0A2R5FRQ5|A0A2R5FRQ5_NOSCO:0.0):0.00463,(tr|A0A2Z6DI23|A0A2Z6DI23_NOSCO:0.0,tr|A0A2R5FZ98|A0A2R5FZ98_NOSCO:0.0):0.00054)0.994:0.07821,(tr|A0A2L2NC75|A0A2L2NC75_9NOSO:0.06004,(tr|A0A2L2N450|A0A2L2N450_9NOSO:0.09598,tr|A0A254W9D7|A0A254W9D7_9CYAN:0.05663)0.887:0.02727)0.935:0.05126)0.891:0.07848)0.980:0.13759,((tr|A0A1U7I1M4|A0A1U7I1M4_9CYAN:0.13514,tr|A0A1J1K7N7|A0A1J1K7N7_9CYAN:0.03913)0.996:0.20781,tr|A0A139X0Y9|A0A139X0Y9_9CYAN:0.27623)0.465:0.09144)0.723:0.07081)0.900:0.08196)0.943:0.07887,(tr|A0A139WSH1|A0A139WSH1_9CYAN:0.32940,tr|A0A1D9FZF6|A0A1D9FZF6_9CYAN:0.48661)0.801:0.06061)0.929:0.10687,((tr|B4VIC9|B4VIC9_9CYAN:0.67944,(((((tr|L8M137|L8M137_9CYAN:0.40790,(tr|A0A2T2W9D7|A0A2T2W9D7_9CYAN:0.32445,(((tr|A0A0P4UUU4|A0A0P4UUU4_9CYAN:0.25318,(tr|A0A1Z4I6S1|A0A1Z4I6S1_9NOSO:0.00634,tr|A0A0S3PF88|A0A0S3PF88_9NOSO:0.00728)0.994:0.18019)0.801:0.12434,(tr|A0A2T1FE85|A0A2T1FE85_9CHRO:0.24876,tr|A0A1J5G6A7|A0A1J5G6A7_9CYAN:0.26543)0.177:0.08256)0.008:0.03636,((tr|A0A139X8V9|A0A139X8V9_9CYAN:0.14651,(tr|U7QI25|U7QI25_9CYAN:0.17520,(tr|A0A139XET3|A0A139XET3_9CYAN:0.16734,tr|A0A1Z4Q1Q5|A0A1Z4Q1Q5_9CYAN:0.12302)0.868:0.07442)0.994:0.16655)0.555:0.05573,(tr|A0A252DIQ7|A0A252DIQ7_9NOSO:0.05780,tr|A0A1Z4I6G3|A0A1Z4I6G3_9NOSO:0.13724)0.992:0.12081)0.673:0.01082)0.924:0.13954)0.913:0.13310)0.573:0.07786,(tr|K9ELZ2|K9ELZ2_9CYAN:0.27307,(tr|T2JZB2|T2JZB2_CROWT:0.0,tr|G5JDT0|G5JDT0_CROWT:0.0,tr|T2IST6|T2IST6_CROWT:0.0):0.31017)0.689:0.16836)0.674:0.10769,(tr|A0A252DIA5|A0A252DIA5_9NOSO:0.04063,(tr|A0A1Z4I6E4|A0A1Z4I6E4_9NOSO:0.00055,tr|A0A0S3PFL2|A0A0S3PFL2_9NOSO:0.00054)0.907:0.03472)0.996:0.23261)0.375:0.09189,(tr|K9WRT0|K9WRT0_9CYAN:0.21533,(tr|A0A328I848|A0A328I848_9CYAN:0.28040,tr|A0A1T4ZHB6|A0A1T4ZHB6_9CYAN:1.62840)0.776:0.41136)0.402:0.10150)0.872:0.12444,tr|A0A2T1DQZ3|A0A2T1DQZ3_9CYAN:0.64700)0.569:0.01563)0.893:0.11145,(tr|D8FZP7|D8FZP7_9CYAN:0.22925,((((tr|A0A2T1D5D0|A0A2T1D5D0_9CYAN:0.27854,(tr|A0A2T2W9G2|A0A2T2W9G2_9CYAN:0.28919,(tr|A0A355CL67|A0A355CL67_9CYAN:0.07311,(tr|F5UAS8|F5UAS8_9CYAN:0.08681,(tr|A0A2Z6C8H9|A0A2Z6C8H9_PLAAG:0.00598,tr|A0A073CGI9|A0A073CGI9_PLAAG:0.01870)0.994:0.09986)0.474:0.03448)0.999:0.28061)0.165:0.05062)0.851:0.06451,((tr|A3IUK4|A3IUK4_9CYAN:0.19302,(((tr|A0A367RMZ1|A0A367RMZ1_9NOSO:0.13726,((((tr|A0A252DLP9|A0A252DLP9_9NOSO:0.01538,tr|A0A367Q542|A0A367Q542_9NOSO:0.03037)0.992:0.09099,(tr|A0A1Z4TLV8|A0A1Z4TLV8_9CYAN:0.04783,tr|A0A0M0SQN4|A0A0M0SQN4_9CYAN:0.07090)0.937:0.04193)0.889:0.03241,(tr|A0A0C1NH95|A0A0C1NH95_9CYAN:0.24719,tr|A0A1Y0RKI6|A0A1Y0RKI6_9CYAN:0.07585)0.923:0.05558)0.835:0.02655,tr|A0A1Y0RP92|A0A1Y0RP92_9CYAN:0.12712)0.567:0.01735)0.687:0.02638,((tr|A0A2H2X4X0|A0A2H2X4X0_9CYAN:0.0,tr|A0A1Z4SKJ7|A0A1Z4SKJ7_9CYAN:0.0):0.18709,((tr|A0A0C2PVJ0|A0A0C2PVJ0_9CYAN:0.06338,(tr|A0A0T7BMG5|A0A0T7BMG5_9CYAN:0.12321,(((tr|A0A1D8U117|A0A1D8U117_9CYAN:0.00054,(tr|A0A1D9G8W2|A0A1D9G8W2_9CYAN:0.01868,(tr|A0A1D8U1K0|A0A1D8U1K0_9CYAN:0.0,tr|F4XVB7|F4XVB7_9CYAN:0.0):0.00055)0.868:0.00598)0.958:0.02929,((tr|A0A1D8TQR6|A0A1D8TQR6_9CYAN:0.04413,(tr|F4XK01|F4XK01_9CYAN:0.01920,tr|F4Y0I1|F4Y0I1_9CYAN:0.00603)0.803:0.01156)0.186:0.01185,(tr|F4XVZ5|F4XVZ5_9CYAN:0.01889,(tr|A0A1U7N0G2|A0A1U7N0G2_9CYAN:0.01366,(tr|A0A1D8TNP4|A0A1D8TNP4_9CYAN:0.03679,(tr|A0A1U7N0F5|A0A1U7N0F5_9CYAN:0.03670,tr|A0A1D9FZ96|A0A1D9FZ96_9CYAN:0.04748)0.014:0.00595)0.950:0.02757)0.706:0.00600)0.750:0.00867)0.923:0.02691)0.849:0.02247,tr|F4Y0I3|F4Y0I3_9CYAN:0.07059)0.837:0.02377)0.906:0.03520)0.975:0.06725,tr|A0A1Z4HHH0|A0A1Z4HHH0_9NOSO:0.08005)0.777:0.01866)0.912:0.03958)0.448:0.00740,tr|A0A1Z4HH27|A0A1Z4HH27_9NOSO:0.20835)0.992:0.13314)0.649:0.07308,tr|A0A0P4UQ24|A0A0P4UQ24_9CYAN:0.37020)0.758:0.02963)0.855:0.03961,((tr|A0A2P8VXW5|A0A2P8VXW5_9CYAN:0.00055,tr|A0A2P8W360|A0A2P8W360_9CYAN:0.00055)1.000:0.41256,(tr|T2IST4|T2IST4_CROWT:0.09339,tr|A3IRL3|A3IRL3_9CYAN:0.07288)1.000:0.33092)0.708:0.10006)0.909:0.06153,((tr|A0A2G2KUG2|A0A2G2KUG2_9GAMM:0.41646,tr|A3IUU0|A3IUU0_9CYAN:0.62486)0.682:0.05335,tr|E1IFL5|E1IFL5_9CHLR:0.68195)0.752:0.05706)0.912:0.07202)0.729:0.02135)0.801:0.05875)0.846:0.06571)0.822:0.05621,(tr|A0A1Q3GQB8|A0A1Q3GQB8_9BACT:0.64374,(((tr|W6WB93|W6WB93_9RHIZ:0.43587,tr|A0A1C3Y0T0|A0A1C3Y0T0_9RHIZ:0.32758)0.650:0.11579,tr|V7GZP1|V7GZP1_9RHIZ:0.31096)0.548:0.07673,tr|A0A0P1HKK0|A0A0P1HKK0_9RHOB:0.30679)0.964:0.20293)0.569:0.12071)0.747:0.05344,((((tr|S9QPK8|S9QPK8_9DELT:0.00800,tr|A0A250J381|A0A250J381_9DELT:0.02098)0.988:0.19468,(tr|A0A1Q3HH68|A0A1Q3HH68_9DELT:0.07078,tr|A0A2T4VL35|A0A2T4VL35_9DELT:0.07955)0.879:0.08304)0.593:0.06315,(tr|S9R721|S9R721_9DELT:0.06362,tr|A0A250IXH5|A0A250IXH5_9DELT:0.03459)0.580:0.05035)0.790:0.06541,tr|A0A250J7E0|A0A250J7E0_9DELT:0.13197)1.000:0.57434)0.940:0.14167,tr|A0A1N6DTI3|A0A1N6DTI3_9BACT:0.89796)0.267:0.00617)0.896:0.17248)0.771:0.07731,(tr|A0A2E2SMD6|A0A2E2SMD6_9BACT:0.67624,tr|A0A2E9L2W0|A0A2E9L2W0_9PROT:0.90336)0.996:1.08182)0.864:0.14876)0.248:0.00901)0.923:0.19778,((tr|W6LQV9|W6LQV9_9GAMM:0.71071,(tr|A0A142XEI5|A0A142XEI5_9BACT:0.32919,tr|A0A2Z3GTU5|A0A2Z3GTU5_9BACT:0.27137)1.000:0.86268)0.848:0.38694,(((tr|A0A316MRC1|A0A316MRC1_9BACT:1.31549,(((((tr|A0A1Q6E6L4|A0A1Q6E6L4_9BACT:0.0,tr|A0A0B0BWU7|A0A0B0BWU7_9BACT:0.0,tr|R5W7T9|R5W7T9_9BACT:0.0):0.99422,(tr|A0A0M1JHN4|A0A0M1JHN4_9GAMM:0.06571,tr|A0A0M1J715|A0A0M1J715_9GAMM:0.00590)0.997:0.97859)0.444:0.26835,tr|A0A2V6GC97|A0A2V6GC97_9BACT:1.19933)0.090:0.00055,(((tr|R6VCR2|R6VCR2_9BACE:0.0,tr|A0A1E9C5K8|A0A1E9C5K8_9BACE:0.0,tr|A0A174I0V6|A0A174I0V6_BACT4:0.0,tr|A0A1H2YDF4|A0A1H2YDF4_9BACE:0.0):0.79632,tr|R6EZP7|R6EZP7_9BACT:0.41300)0.908:0.25155,(tr|A0A2S8F2L4|A0A2S8F2L4_9PLAN:1.15951,(tr|L0D5I5|L0D5I5_SINAD:0.47251,((tr|A0A142XR53|A0A142XR53_9BACT:0.12499,tr|A0A2Z3HE87|A0A2Z3HE87_9BACT:0.17586)0.993:0.35108,(tr|A0A2Z3GWH4|A0A2Z3GWH4_9BACT:0.30160,tr|A0A177R6K0|A0A177R6K0_9PLAN:0.50135)0.831:0.12448)0.792:0.07532)0.893:0.26973)0.738:0.18121)0.294:0.16715)0.872:0.22989,((tr|E1R4T4|E1R4T4_SEDSS:0.80844,(((tr|C7PTB4|C7PTB4_CHIPD:0.80755,tr|A0A1A7QR50|A0A1A7QR50_9FLAO:0.29175)0.967:0.36287,((((tr|A0A349E4Y1|A0A349E4Y1_9BACT:0.18581,(tr|A1ZCU2|A1ZCU2_9BACT:0.19706,(tr|A0A349DHR3|A0A349DHR3_9BACT:0.01401,tr|A0A1Q3GIY8|A0A1Q3GIY8_9BACT:0.02508)1.000:0.24132)0.879:0.11317)0.981:0.28282,(tr|H6L4Q1|H6L4Q1_SAPGL:0.03650,tr|J0P563|J0P563_9BACT:0.08575)1.000:0.72715)0.638:0.14188,(tr|A0A1P8WGQ3|A0A1P8WGQ3_9PLAN:0.89132,tr|A0A1S7LGK3|A0A1S7LGK3_9BACT:0.57984)0.668:0.19143)0.807:0.05689,((((tr|A0A348P1T3|A0A348P1T3_9BACT:0.0,tr|A0A1F5NWV8|A0A1F5NWV8_9BACT:0.0):0.27191,tr|A0A2M9XY79|A0A2M9XY79_9LEPT:1.03341)0.277:0.13653,tr|A0A370DIW0|A0A370DIW0_9GAMM:0.48354)0.940:0.15542,(((tr|A0A0S8HE95|A0A0S8HE95_9BACE:0.35746,(tr|A0A1F3CUE4|A0A1F3CUE4_9BACT:0.09584,tr|A0A1F3CW06|A0A1F3CW06_9BACT:0.12017)1.000:0.33016)0.265:0.06452,((tr|A0A2G9STJ2|A0A2G9STJ2_9CHLB:0.63680,(((tr|K4IRT2|K4IRT2_PSYTT:0.23491,(tr|A0A368MHZ2|A0A368MHZ2_9FLAO:0.47521,(tr|A0A2E8DIU7|A0A2E8DIU7_9FLAO:0.01108,tr|A0A1I5C467|A0A1I5C467_9FLAO:0.01447)0.967:0.17408)0.685:0.10357)0.992:0.24983,((tr|A0A2J6HG87|A0A2J6HG87_9BACT:0.03609,tr|A0A2J6HGS3|A0A2J6HGS3_9BACT:0.04159)0.999:0.36860,(tr|A0A1V6I059|A0A1V6I059_9BACT:0.32679,tr|A0A2N5YRF8|A0A2N5YRF8_9BACT:0.38784)0.932:0.18284)0.655:0.09084)0.819:0.06455,(((((tr|A0A2S5A2X1|A0A2S5A2X1_9SPHI:0.03161,tr|A0A2S5A3E2|A0A2S5A3E2_9SPHI:0.02289)0.966:0.07899,(tr|A0A1Y2RFD3|A0A1Y2RFD3_9BACT:0.12821,tr|A0A1Y2RF92|A0A1Y2RF92_9BACT:0.07592)0.876:0.04181)0.827:0.04096,(((tr|A0A1M3GMT7|A0A1M3GMT7_9SPHI:0.36853,tr|A0A1M3GMW9|A0A1M3GMW9_9SPHI:0.28457)0.634:0.02990,tr|A0A1V5GD44|A0A1V5GD44_9BACT:0.42014)0.884:0.10315,tr|A0A1I5M896|A0A1I5M896_9BACT:0.30841)0.916:0.10840)0.708:0.07546,(tr|A0A172TUX9|A0A172TUX9_9BACT:0.23665,(tr|A0A172TXW4|A0A172TXW4_9BACT:0.10817,tr|A0A172TX64|A0A172TX64_9BACT:0.22825)0.869:0.06481)0.687:0.04022)0.987:0.17601,(tr|A0A1S1YT32|A0A1S1YT32_9BACT:0.23944,(tr|A0A1G5CAN1|A0A1G5CAN1_9FLAO:0.14637,tr|K4IC36|K4IC36_PSYTT:0.11063)0.488:0.07455)0.555:0.06028)0.994:0.22365)0.864:0.07893)0.818:0.05619,(((tr|A0A349DMR5|A0A349DMR5_9BACT:0.18451,tr|A0A1Q3H0I8|A0A1Q3H0I8_9BACT:0.07022)1.000:0.59672,(tr|A0A2D9E501|A0A2D9E501_9FLAO:0.00054,tr|A3XPS4|A3XPS4_LEEBM:0.01858)0.995:0.39643)0.855:0.12583,(tr|A0A1W9SQW3|A0A1W9SQW3_9BACT:0.32349,(tr|A0A315Z8V2|A0A315Z8V2_9BACT:0.35639,tr|A0A1B1G0Z6|A0A1B1G0Z6_9BACT:0.44106)0.903:0.12405)0.894:0.08033)0.565:0.03487)0.845:0.05928)0.830:0.06563,((((tr|A0A359CYV9|A0A359CYV9_9BACT:0.0,tr|A0A1F3L394|A0A1F3L394_9BACT:0.0):0.37636,(tr|A0A1F3KQ72|A0A1F3KQ72_9BACT:0.00054,tr|A0A2N2Y460|A0A2N2Y460_9BACT:0.00658)0.998:0.44977)0.913:0.12493,(((tr|B5CW89|B5CW89_BACPM:0.55411,tr|A0A316MUF9|A0A316MUF9_9BACT:0.48998)0.930:0.20309,tr|A0A1W2G7E6|A0A1W2G7E6_9BACT:0.34288)0.653:0.07590,tr|A0A1J5LUY6|A0A1J5LUY6_9FLAO:0.56752)0.111:0.09758)0.583:0.04511,(((tr|A0A2W1MZJ5|A0A2W1MZJ5_9FLAO:0.45119,tr|A0A1W2GAJ7|A0A1W2GAJ7_9BACT:0.51008)0.904:0.17026,((((tr|A0A1J5L6Z7|A0A1J5L6Z7_9FLAO:0.14064,tr|A0A2W1N9H4|A0A2W1N9H4_9FLAO:0.17691)0.982:0.21102,(tr|A0A2G2FDR2|A0A2G2FDR2_9FLAO:0.23536,tr|A0A2I0R6I6|A0A2I0R6I6_9FLAO:0.13758)1.000:0.48126)0.500:0.04663,tr|A0A2W1N3H4|A0A2W1N3H4_9FLAO:0.27221)0.819:0.06594,(tr|A0A2G2FHK8|A0A2G2FHK8_9FLAO:0.38162,tr|A0A2N2Y3L4|A0A2N2Y3L4_9BACT:0.36113)0.845:0.09747)0.724:0.06502)0.621:0.04753,(tr|A0A238XVF5|A0A238XVF5_9FLAO:0.49573,tr|A0A2W1NAB4|A0A2W1NAB4_9FLAO:0.35291)0.886:0.17067)0.859:0.06347)0.978:0.17902)0.794:0.06014)0.827:0.06558)0.908:0.13575)0.852:0.15949,(tr|A0A1F9VQK1|A0A1F9VQK1_9BACT:0.43031,((tr|A0A359CU21|A0A359CU21_9BACT:0.0,tr|A0A1F3KAH5|A0A1F3KAH5_9BACT:0.0):0.19460,((tr|A0A348NWJ3|A0A348NWJ3_9BACT:0.0,tr|A0A1F5NUW1|A0A1F5NUW1_9BACT:0.0):0.30270,(tr|A0A1G3L1R4|A0A1G3L1R4_9SPIR:0.14960,(tr|A0A348NXW5|A0A348NXW5_9BACT:0.08421,tr|A0A348P107|A0A348P107_9BACT:0.08916)0.991:0.16782)0.480:0.08140)0.761:0.05642)0.904:0.13806)0.990:0.33458)0.842:0.11752)0.862:0.14017,((tr|A0A1M6EDT6|A0A1M6EDT6_9BACT:0.31103,(tr|A0A1I4XH92|A0A1I4XH92_9ALTE:0.25822,((tr|A0A1H8VP83|A0A1H8VP83_9RHOB:0.21442,(tr|Q1GIE0|Q1GIE0_RUEST:0.00291,((tr|A0A1B1A305|A0A1B1A305_9RHOB:0.0,tr|A0A2V3W1T6|A0A2V3W1T6_9RHOB:0.0,tr|C9D2Z3|C9D2Z3_9RHOB:0.0):0.00055,tr|A0A1H3EZF5|A0A1H3EZF5_9RHOB:0.00603)0.857:0.03482)0.996:0.22149)0.957:0.16303,tr|A0A378ZY29|A0A378ZY29_9RHOB:0.22948)0.468:0.11026)0.928:0.16332)1.000:0.51161,((tr|A0A2H5ZKQ3|A0A2H5ZKQ3_9BACT:0.65606,(tr|A0A354EHT4|A0A354EHT4_9DELT:0.35348,(tr|A0A2G6NGJ6|A0A2G6NGJ6_9DELT:0.33581,(tr|A0A1W9N2V6|A0A1W9N2V6_9DELT:0.15837,(tr|A0A1W9WLT2|A0A1W9WLT2_9DELT:0.33255,tr|A0A1W9MU88|A0A1W9MU88_9DELT:0.10595)0.706:0.07848)0.253:0.07224)0.968:0.18847)0.881:0.13055)0.944:0.25757,(((((((tr|A0A2D5VP73|A0A2D5VP73_PSESP:0.45270,(tr|A0A0F3GYU6|A0A0F3GYU6_9BACT:0.30781,(tr|A0A136KCQ7|A0A136KCQ7_9BACT:0.12049,tr|A0A136JPI7|A0A136JPI7_9BACT:0.16606)0.941:0.16842)0.999:0.43896)0.868:0.12916,(tr|A0A1T2L5U7|A0A1T2L5U7_9GAMM:0.85261,((tr|A0A176RU22|A0A176RU22_9GAMM:0.23034,(tr|A0A2E3FIR5|A0A2E3FIR5_9RHOB:0.69401,(tr|A0A0A6P7I1|A0A0A6P7I1_9GAMM:0.05910,tr|A0A176S779|A0A176S779_9GAMM:0.02816)0.999:0.57298)0.919:0.22169)0.111:0.04416,((tr|A0A0M1JIA9|A0A0M1JIA9_9GAMM:0.01207,tr|A0A0M1J4V1|A0A0M1J4V1_9GAMM:0.00054)1.000:0.40337,tr|A7BU07|A7BU07_9GAMM:0.31695)0.587:0.14575)0.954:0.28937)0.897:0.24184)0.871:0.10751,tr|A0A2N9YGU1|A0A2N9YGU1_9GAMM:0.66512)0.926:0.16446,((((tr|A0A1H7WBD5|A0A1H7WBD5_9DELT:0.52631,tr|A0A1V1P6S6|A0A1V1P6S6_9DELT:0.92512)0.915:0.33716,(tr|A0A2G6MB16|A0A2G6MB16_9DELT:0.52788,((((((tr|A0A2M7W8H3|A0A2M7W8H3_9PROT:0.0,tr|A0A1J4XKJ1|A0A1J4XKJ1_9PROT:0.0):0.21610,(tr|E1JWF2|E1JWF2_DESFR:0.02767,((tr|G7QDH1|G7QDH1_9DELT:0.00604,tr|I2Q2A5|I2Q2A5_9DELT:0.00055)0.986:0.10011,(tr|A0A1Q8QQB3|A0A1Q8QQB3_9DELT:0.06197,(tr|C4XU66|C4XU66_DESMR:0.00660,tr|K6HB84|K6HB84_9DELT:0.00055)0.905:0.03908)0.927:0.04658)0.712:0.05584)1.000:0.29984)0.957:0.11693,(((((((tr|A0A356HYV5|A0A356HYV5_9DELT:0.0,tr|A0A1F8YD95|A0A1F8YD95_9DELT:0.0):0.14182,(tr|K0NHD6|K0NHD6_DESTT:0.34714,tr|A0A1F9DMA1|A0A1F9DMA1_9DELT:0.16971)0.568:0.03792)0.726:0.02528,tr|A0A1G1F2Z4|A0A1G1F2Z4_9BACT:0.15409)0.697:0.05709,tr|A0A2M7SHL1|A0A2M7SHL1_9DELT:0.08345)0.251:0.05603,tr|A0A1V4WU67|A0A1V4WU67_9DELT:0.19005)0.703:0.02353,(tr|E4TH76|E4TH76_CALNY:0.17247,tr|A0A2G9SR25|A0A2G9SR25_9CHLB:0.37807)0.891:0.09354)0.817:0.02431,(tr|A0A0A8WR48|A0A0A8WR48_9DELT:0.31325,tr|A0A1V6IJ84|A0A1V6IJ84_9DELT:0.32994)0.862:0.08689)0.299:0.01523)0.508:0.01365,((tr|A0A0M1JCX3|A0A0M1JCX3_9GAMM:0.38889,tr|A0A2V8S353|A0A2V8S353_9BACT:0.30571)0.629:0.05091,(tr|A0A0F3GMF8|A0A0F3GMF8_9BACT:0.37581,(tr|F4KUW5|F4KUW5_HALH1:0.14925,tr|F4KRX0|F4KRX0_HALH1:0.22719)0.997:0.33296)0.860:0.11902)0.825:0.05736)0.530:0.03283,(tr|A0A2N2GHV7|A0A2N2GHV7_9DELT:0.27127,tr|A0A136KCU1|A0A136KCU1_9BACT:0.11493)0.442:0.04733)0.960:0.08642,((((tr|A0A1G3HTL3|A0A1G3HTL3_9RHOO:0.01544,tr|W0SA24|W0SA24_9PROT:0.03571)1.000:0.42292,((tr|A0A1X7N5U2|A0A1X7N5U2_AZOLI:0.45526,(tr|A0A2N6AV80|A0A2N6AV80_9RHIZ:0.12455,tr|A0A2N6B2N6|A0A2N6B2N6_9RHIZ:0.05876)0.999:0.35493)0.838:0.09417,((tr|A0A1H9G3I5|A0A1H9G3I5_9BURK:0.32105,tr|W0SL68|W0SL68_9PROT:0.33817)0.961:0.38674,tr|C7RIR7|C7RIR7_ACCPU:0.50523)0.995:0.54106)0.629:0.07803)0.773:0.05599,(tr|A0A1X7N5J2|A0A1X7N5J2_AZOLI:0.31229,(tr|W4LBQ0|W4LBQ0_9BACT:0.06074,tr|W4LWT1|W4LWT1_9BACT:0.02636)0.999:0.42058)0.946:0.15214)0.906:0.08279,((((tr|A0A351WZ26|A0A351WZ26_9DELT:0.11142,tr|A0A1W7QPB5|A0A1W7QPB5_9DELT:0.13082)0.995:0.26676,(tr|A0A120IHV5|A0A120IHV5_9BURK:0.57240,tr|A0A2S6R566|A0A2S6R566_9PROT:0.50755)0.750:0.08438)0.801:0.11074,tr|C7RPI7|C7RPI7_ACCPU:0.65431)0.196:0.05958,tr|A0A1V4WSY2|A0A1V4WSY2_9DELT:0.48184)0.724:0.06243)0.874:0.08331)0.119:0.04510)0.607:0.02658)0.783:0.03052,(tr|K0NPD4|K0NPD4_DESTT:0.41960,((tr|A0A1W9WVG5|A0A1W9WVG5_9GAMM:0.58997,((tr|A0A080LTW6|A0A080LTW6_9PROT:0.02514,(tr|A0A1A8XXN9|A0A1A8XXN9_9PROT:0.04150,(tr|C7RSY9|C7RSY9_ACCPU:0.02203,(tr|A0A080MKT5|A0A080MKT5_9PROT:0.00054,tr|A0A084XYR8|A0A084XYR8_9PROT:0.01229)0.978:0.04220)0.848:0.02262)0.861:0.04315)0.999:0.34902,tr|A0A150AKX3|A0A150AKX3_9BACT:0.47199)0.726:0.04883)0.707:0.08822,(tr|A0A0A6P950|A0A0A6P950_9GAMM:0.29324,(tr|A0A176S3S9|A0A176S3S9_9GAMM:0.17473,tr|A0A0A6PCS7|A0A0A6PCS7_9GAMM:0.19327)0.966:0.14110)0.977:0.17731)0.672:0.02370)0.924:0.05875)0.975:0.18226,((tr|A0A2E9FF81|A0A2E9FF81_9BACT:0.41301,(((tr|A0A1J4TWX6|A0A1J4TWX6_9HELI:0.0,tr|A0A2M7CWI2|A0A2M7CWI2_9HELI:0.0):0.14156,tr|B6BNJ4|B6BNJ4_SULGG:0.08668)0.998:0.23953,(tr|A0A1W9LWI4|A0A1W9LWI4_9DELT:0.27269,tr|A0A2D6DRZ4|A0A2D6DRZ4_9BACT:0.40041)0.537:0.08392)0.764:0.03255)0.782:0.03066,((((tr|A0A081BXE2|A0A081BXE2_9BACT:0.16416,tr|A0A081BUV0|A0A081BUV0_9BACT:0.49420)0.937:0.14616,(((tr|A0A349DIM8|A0A349DIM8_9BACT:0.53540,(tr|A0A349E4T7|A0A349E4T7_9BACT:0.01763,tr|A0A1Q3GT98|A0A1Q3GT98_9BACT:0.02837)0.965:0.25630)0.951:0.27233,(tr|A1ZL34|A1ZL34_9BACT:0.08522,(tr|A0A349E1W8|A0A349E1W8_9BACT:0.01947,tr|A0A1Q3GWJ7|A0A1Q3GWJ7_9BACT:0.00054)0.844:0.04076)0.996:0.21272)0.732:0.03710,((tr|A0A2G5L3Z5|A0A2G5L3Z5_9BACT:0.11537,tr|A0A1M6LUU8|A0A1M6LUU8_9BACT:0.19367)1.000:0.47710,tr|A0A1W2GHV3|A0A1W2GHV3_9BACT:0.29530)0.327:0.06842)0.960:0.12525)0.614:0.04065,(tr|A0A2E0QRF6|A0A2E0QRF6_9BACT:0.28666,tr|A0A2E0QXR1|A0A2E0QXR1_9BACT:0.38679)0.959:0.17818)0.880:0.10414,((tr|A0A1B1FQ26|A0A1B1FQ26_9BACT:0.76583,tr|A0A1I1MWX3|A0A1I1MWX3_9BACT:0.60996)0.237:0.12143,(tr|A0A150AKQ9|A0A150AKQ9_9BACT:0.22557,(tr|A0A1S1YT51|A0A1S1YT51_9BACT:0.07211,tr|A0A1B1G0Y4|A0A1B1G0Y4_9BACT:0.14043)0.868:0.07798)0.980:0.24476)0.932:0.18547)0.985:0.18421)0.876:0.07078)0.476:0.08123)0.719:0.05110,tr|A0A0M1JFW2|A0A0M1JFW2_9GAMM:0.57385)0.924:0.12929,(tr|A0A2E9VL75|A0A2E9VL75_9PLAN:0.92004,tr|A0A2M7AEX1|A0A2M7AEX1_9BACT:0.80898)0.527:0.01662)0.828:0.07234,(tr|M5U7N0|M5U7N0_9PLAN:0.04443,tr|M5TMA4|M5TMA4_9PLAN:0.02048)1.000:1.10485)0.895:0.12395)0.647:0.04541)0.948:0.17555)0.111:0.03924)0.623:0.00055)0.549:0.06860,((((tr|A0A150ABQ2|A0A150ABQ2_9BACT:0.14745,(tr|A0A1S1YXC6|A0A1S1YXC6_9BACT:0.15292,tr|A0A1B1FQD5|A0A1B1FQD5_9BACT:0.08562)0.972:0.16396)0.976:0.23696,(tr|A0A150AHU1|A0A150AHU1_9BACT:0.22964,(tr|A0A1S1YZL0|A0A1S1YZL0_9BACT:0.09628,tr|A0A1B1FTZ5|A0A1B1FTZ5_9BACT:0.06824)0.963:0.15752)0.983:0.24034)0.997:0.44275,(((tr|A0A150TXC9|A0A150TXC9_SORCE:0.54952,(tr|A0A1N7K3T4|A0A1N7K3T4_9GAMM:0.44788,tr|A0A357YYH9|A0A357YYH9_9DELT:0.27618)0.630:0.04282)0.904:0.10762,((tr|A0A2D6B289|A0A2D6B289_9BACT:0.0,tr|A0A2E8N420|A0A2E8N420_9RICK:0.0):0.48335,(tr|A0A2N6F6I7|A0A2N6F6I7_9DELT:0.30550,(tr|A0A315Z5I2|A0A315Z5I2_9BACT:0.21581,(tr|A0A238XYD4|A0A238XYD4_9FLAO:0.07492,tr|K4IE98|K4IE98_PSYTT:0.03700)0.988:0.17383)0.995:0.27352)0.914:0.10934)0.930:0.10464)0.632:0.03085,(tr|A0A1V5PCP8|A0A1V5PCP8_9BACT:0.69171,((tr|A0A2T4X7L4|A0A2T4X7L4_9BACT:0.27446,((tr|A0A1H9MSR4|A0A1H9MSR4_9BACT:0.37954,(tr|A0A2D0NJ39|A0A2D0NJ39_9BACT:0.17562,((tr|A0A2D0NJA6|A0A2D0NJA6_9BACT:0.17631,(tr|A0A2D0NHG8|A0A2D0NHG8_9BACT:0.18792,tr|A0A098SAK2|A0A098SAK2_9BACT:0.20310)0.737:0.03927)0.992:0.12575,(tr|A0A2D0NH66|A0A2D0NH66_9BACT:0.12606,tr|A0A2D0NHA5|A0A2D0NHA5_9BACT:0.24748)0.655:0.05396)0.398:0.05550)0.935:0.10837)0.738:0.12575,tr|A0A1H9AB43|A0A1H9AB43_9BACT:0.66494)0.874:0.11856)0.883:0.10830,((tr|A0A2T4X7L8|A0A2T4X7L8_9BACT:0.31912,tr|F4KPI3|F4KPI3_HALH1:0.47580)0.974:0.24605,(tr|A0A2T4X7N5|A0A2T4X7N5_9BACT:0.06893,tr|A0A2T4X7N3|A0A2T4X7N3_9BACT:0.04590)0.999:0.26165)0.769:0.03758)0.963:0.23134)0.789:0.10086)0.643:0.10937)0.801:0.08054,((tr|A0A2J6HG81|A0A2J6HG81_9BACT:0.47359,(tr|A0A1Y2RGQ6|A0A1Y2RGQ6_9BACT:0.21378,((tr|A0A259HP29|A0A259HP29_9BACT:0.0,tr|A0A258YDI6|A0A258YDI6_9BACT:0.0):0.00054,tr|A0A258LFD0|A0A258LFD0_9BACT:0.00055)1.000:0.55643)0.087:0.12027)0.971:0.30130,tr|A0A0E3ZYS0|A0A0E3ZYS0_9BACT:0.91529)0.254:0.08911)0.999:0.44968)0.862:0.17032,((((tr|A0A1M3M187|A0A1M3M187_9PROT:0.40912,(tr|M2ZQ74|M2ZQ74_9PROT:0.29152,tr|A0A0U5MK68|A0A0U5MK68_9PROT:0.44596)0.194:0.10473)1.000:0.90684,((((tr|A0A2N2GGB0|A0A2N2GGB0_9DELT:0.40216,((((tr|A0A256WH11|A0A256WH11_9BACT:0.35523,tr|F2NS57|F2NS57_TRES6:0.55536)0.430:0.09359,(tr|J1F6Y0|J1F6Y0_9HELI:0.35730,tr|I0X6G7|I0X6G7_9SPIO:0.85879)0.397:0.13990)0.773:0.15335,(tr|A0A2K2VM97|A0A2K2VM97_9HELI:0.79822,tr|B6BHL4|B6BHL4_SULGG:0.32554)0.819:0.14508)0.846:0.10792,((tr|V6HGT1|V6HGT1_9LEPT:0.00054,(tr|T0GFW0|T0GFW0_9LEPT:0.02060,tr|S3UVK1|S3UVK1_9LEPT:0.02411)0.964:0.03461)1.000:0.83782,(tr|A0A1T4QCL7|A0A1T4QCL7_9DELT:0.01221,tr|B3E9P8|B3E9P8_GEOLS:0.07897)0.996:0.59629)0.760:0.14441)0.256:0.05480)0.938:0.16164,(((tr|A0A2V2RMX2|A0A2V2RMX2_9BACT:0.76274,(((tr|A0A1W9IBP1|A0A1W9IBP1_9PROT:0.37351,tr|A0A0P6W108|A0A0P6W108_9RHIZ:0.50712)0.844:0.10959,((tr|A0A0P6WF82|A0A0P6WF82_9RHIZ:0.07839,tr|A0A0P6VRJ2|A0A0P6VRJ2_9RHIZ:0.03740)1.000:0.34457,(tr|F7QGY4|F7QGY4_9BRAD:0.22896,tr|F7QGY2|F7QGY2_9BRAD:0.10577)0.941:0.16064)0.375:0.09443)0.852:0.12675,(tr|A0A1G3GJ93|A0A1G3GJ93_9RHOB:0.08885,tr|A0A257GSC9|A0A257GSC9_9RHOB:0.09469)0.982:0.22600)0.932:0.18526)0.748:0.09088,tr|A0A317CMC5|A0A317CMC5_9GAMM:0.72651)0.611:0.07179,(tr|W4LY69|W4LY69_9BACT:0.41445,tr|A0A2S4D5I6|A0A2S4D5I6_9BACT:0.70593)0.857:0.15830)0.862:0.10146)0.932:0.13934,(tr|A0A0N0D5I2|A0A0N0D5I2_9DELT:0.69543,(((tr|A0A1W9MMG0|A0A1W9MMG0_9DELT:0.60510,(tr|A0A0M9E4H4|A0A0M9E4H4_9DELT:0.11454,tr|A0A0M9E4T7|A0A0M9E4T7_9DELT:0.04944)0.995:0.48687)0.738:0.06999,(tr|A0A2T5I3Y8|A0A2T5I3Y8_9PROT:0.59125,(tr|W4LY33|W4LY33_9BACT:0.43730,tr|W4LF49|W4LF49_9BACT:0.42333)0.659:0.04352)0.882:0.11272)0.587:0.04746,tr|A0A1Z4C3L9|A0A1Z4C3L9_9GAMM:0.67030)0.691:0.09389)0.889:0.13615)0.962:0.21022,(((((tr|A0A355EQJ8|A0A355EQJ8_9DELT:0.35631,tr|A0A1E3XEQ2|A0A1E3XEQ2_9BACT:0.40623)0.997:0.56112,(tr|A0A1I1E9C0|A0A1I1E9C0_9BURK:0.38901,((tr|A0A1V5CNB5|A0A1V5CNB5_9DELT:0.27285,((tr|A0A1V5DG01|A0A1V5DG01_9DELT:0.14168,tr|A0A2N2GH09|A0A2N2GH09_9DELT:0.07915)0.984:0.16023,(((tr|A0A349A6C9|A0A349A6C9_9DELT:0.01612,tr|A0A1V5DS53|A0A1V5DS53_9DELT:0.07926)0.994:0.13274,(tr|A0A2N2GHN7|A0A2N2GHN7_9DELT:0.16642,((tr|A0A349A364|A0A349A364_9DELT:0.16767,tr|A0A1V5E4Y5|A0A1V5E4Y5_9DELT:0.10116)0.971:0.09710,(tr|A0A354C5W2|A0A354C5W2_9DELT:0.11638,((tr|A0A1V5DQ68|A0A1V5DQ68_9DELT:0.07176,tr|A0A2N2KH47|A0A2N2KH47_9DELT:0.22069)0.655:0.04197,tr|A0A2N2L414|A0A2N2L414_9DELT:0.09570)0.884:0.04618)0.450:0.03247)0.732:0.03388)0.346:0.04004)0.750:0.01828,(tr|A0A357C2N5|A0A357C2N5_9BACT:0.12431,tr|A0A357C4Q3|A0A357C4Q3_9BACT:0.16270)0.806:0.05321)0.903:0.10276)0.948:0.10995)0.605:0.09244,((tr|A0A2N2GIT9|A0A2N2GIT9_9DELT:0.04178,(tr|A0A2N2KRB5|A0A2N2KRB5_9DELT:0.07052,tr|A0A2N2KLG4|A0A2N2KLG4_9DELT:0.03519)0.910:0.03879)0.705:0.07460,(tr|A0A1V5DW44|A0A1V5DW44_9DELT:0.07508,(tr|A0A2N2JSU7|A0A2N2JSU7_9DELT:0.09215,(tr|A0A349A2E3|A0A349A2E3_9DELT:0.15749,(tr|A0A2N2KKV6|A0A2N2KKV6_9DELT:0.07752,(tr|A0A2N2GKB1|A0A2N2GKB1_9DELT:0.08646,tr|A0A354SJ61|A0A354SJ61_9DELT:0.01430)0.904:0.04705)0.777:0.02826)0.632:0.01426)0.754:0.03500)0.955:0.10875)0.956:0.15525)0.100:0.08019)0.993:0.58264)0.879:0.22658,(((tr|A8ZVC1|A8ZVC1_DESOH:0.34871,((tr|A0A1G3H020|A0A1G3H020_9RHOO:0.29739,(tr|A0A1G7WTV5|A0A1G7WTV5_9RHOO:0.09814,((tr|A0A1G3HLL8|A0A1G3HLL8_9RHOO:0.0,tr|A0A1G3H992|A0A1G3H992_9RHOO:0.0):0.04952,tr|W0SFB9|W0SFB9_9PROT:0.03754)0.947:0.07282)0.986:0.18820)0.962:0.12401,(tr|A0A1G3HT11|A0A1G3HT11_9RHOO:0.25256,((((((tr|A0A349EL01|A0A349EL01_9BACT:0.0,tr|A0A1G1FA76|A0A1G1FA76_9BACT:0.0):0.00054,tr|A0A348VUR0|A0A348VUR0_9BACT:0.00055)0.994:0.10260,((tr|A0A2N2FB55|A0A2N2FB55_9DELT:0.03531,(tr|A0A1F9CKS8|A0A1F9CKS8_9DELT:0.0,tr|A0A1G3USS1|A0A1G3USS1_9DELT:0.0):0.06143)0.740:0.00905,(tr|A0A2N2GF15|A0A2N2GF15_9DELT:0.03867,tr|A0A2N2L0S0|A0A2N2L0S0_9DELT:0.06496)0.722:0.00904)0.952:0.07165)0.916:0.04538,(tr|A0A2N2KKW2|A0A2N2KKW2_9DELT:0.25509,((tr|A0A351RV94|A0A351RV94_9BACT:0.01449,tr|A0A1G1DEN2|A0A1G1DEN2_9BACT:0.01003)1.000:0.15350,(tr|A0A2M7SFG6|A0A2M7SFG6_9BACT:0.02553,(tr|A0A1G1F2J8|A0A1G1F2J8_9BACT:0.00640,(tr|A0A1G1FGM6|A0A1G1FGM6_9BACT:0.0,tr|A0A353UHY0|A0A353UHY0_9BACT:0.0):0.01242)0.869:0.01950)0.980:0.08130)0.869:0.03325)0.813:0.02516)0.961:0.08180,((tr|A0A1F9PW77|A0A1F9PW77_9DELT:0.0,tr|A0A357YB69|A0A357YB69_9DELT:0.0,tr|A0A1F9PT16|A0A1F9PT16_9DELT:0.0):0.16915,(tr|A0A1V6IYJ3|A0A1V6IYJ3_9DELT:0.08162,tr|B3E6A1|B3E6A1_GEOLS:0.09367)1.000:0.21873)0.786:0.03929)0.656:0.02882,(((tr|B6BJM5|B6BJM5_SULGG:0.15162,(tr|B6BHL7|B6BHL7_SULGG:0.02944,(tr|B6BLG7|B6BLG7_SULGG:0.03865,tr|B6BKZ0|B6BKZ0_SULGG:0.02100)0.461:0.01268)0.896:0.06894)1.000:0.38548,(tr|D3PCQ4|D3PCQ4_DEFDS:0.04151,(tr|A0A0U9HXW5|A0A0U9HXW5_9BACT:0.01283,(tr|E4TH68|E4TH68_CALNY:0.00627,tr|E4TH64|E4TH64_CALNY:0.00055)0.764:0.00641)0.937:0.04629)0.930:0.06967)0.883:0.07187,tr|A0A1V5DW38|A0A1V5DW38_9DELT:0.24495)0.835:0.04699)0.966:0.07758)0.808:0.02059)0.125:0.02048)0.900:0.06830,(tr|A0A1G3H682|A0A1G3H682_9RHOO:0.36215,((tr|A0A063TRB6|A0A063TRB6_BORBO:0.0,tr|A0A0H3LS33|A0A0H3LS33_BORBR:0.0,tr|A0A1M8IJN6|A0A1M8IJN6_9MYCO:0.0):0.00054,tr|A0A261VA16|A0A261VA16_9BORD:0.01948)1.000:0.72106)0.843:0.13739)0.876:0.11957,((tr|A0A2N6DAQ5|A0A2N6DAQ5_9BACT:0.46010,tr|A0A1H2KAT4|A0A1H2KAT4_9DELT:0.32226)0.989:0.37098,(tr|A0A1V6ITL4|A0A1V6ITL4_9DELT:0.46124,(tr|A0A1G1F481|A0A1G1F481_9BACT:0.10402,(tr|A0A2N2KKX8|A0A2N2KKX8_9DELT:0.16066,tr|A0A1G1FC64|A0A1G1FC64_9BACT:0.09821)0.565:0.05335)0.962:0.18498)0.379:0.08427)0.902:0.15481)0.980:0.26749)0.942:0.13785,(((tr|A0A1V5NAJ0|A0A1V5NAJ0_9BACT:0.31277,tr|A0A1F4Y862|A0A1F4Y862_9BACT:1.16236)0.886:0.29986,(((((tr|A0A2E9G3V7|A0A2E9G3V7_9RHOB:0.48915,(tr|A0A2E0R3K3|A0A2E0R3K3_9BACT:0.47218,tr|A0A2E9G4Y9|A0A2E9G4Y9_9RHOB:0.46266)0.411:0.09632)0.180:0.04779,(tr|A0A239GZ78|A0A239GZ78_9BACT:0.37693,(tr|A0A1X7I632|A0A1X7I632_9BACT:0.25497,(tr|A0A364XYC9|A0A364XYC9_9BACT:0.20471,tr|L8JXB0|L8JXB0_9BACT:0.17341)0.984:0.19832)0.972:0.15953)0.942:0.10829)0.798:0.03690,(tr|A0A2D8CEM8|A0A2D8CEM8_9BACT:0.37180,tr|A0A2G5L4E8|A0A2G5L4E8_9BACT:0.47681)0.408:0.11878)0.879:0.06865,((((tr|A0A2G2FAW1|A0A2G2FAW1_9FLAO:0.45341,(tr|A0A2W1N5W8|A0A2W1N5W8_9FLAO:0.19953,tr|A0A2I0QZ43|A0A2I0QZ43_9FLAO:0.27281)0.992:0.23953)0.839:0.08651,tr|A0A353YWE4|A0A353YWE4_9BACT:0.42319)0.929:0.10654,(((((tr|A0A180EP16|A0A180EP16_9BACT:0.33404,(tr|A0A136LV95|A0A136LV95_9BACT:0.22777,tr|A0A0C1UBP0|A0A0C1UBP0_9CYAN:0.16949)0.988:0.19648)0.213:0.09485,tr|A0A2C6C4L9|A0A2C6C4L9_9BACT:0.58794)0.905:0.12137,(((tr|A0A2E9IU46|A0A2E9IU46_9BACT:0.0,tr|A0A357I5B6|A0A357I5B6_9BACT:0.0):0.52452,(tr|A0A290QHJ7|A0A290QHJ7_9BACT:0.30442,(tr|A0A290QAP6|A0A290QAP6_9BACT:0.05521,tr|A0A290QKA6|A0A290QKA6_9BACT:0.00053)0.962:0.11600)0.258:0.04884)0.127:0.07706,((tr|A0A2E9ITY6|A0A2E9ITY6_9BACT:0.16654,tr|A0A350AUA9|A0A350AUA9_9BACT:0.31473)0.374:0.12789,tr|A0A350AUA6|A0A350AUA6_9BACT:0.28115)0.906:0.10788)0.801:0.09094)0.428:0.03655,((tr|A0A1A9LBX4|A0A1A9LBX4_9FLAO:0.25647,((tr|A0A2D7VR63|A0A2D7VR63_9FLAO:0.00055,(tr|A0A357ESR2|A0A357ESR2_9FLAO:0.0,tr|A0A2D8LND2|A0A2D8LND2_9FLAO:0.0):0.00055)0.972:0.11222,(tr|A0A2E0YP02|A0A2E0YP02_9FLAO:0.17884,((tr|A0A2D9B800|A0A2D9B800_ALTSX:0.0,tr|A0A2E2J0H9|A0A2E2J0H9_9FLAO:0.0):0.07689,(tr|A0A349NKB6|A0A349NKB6_9FLAO:0.00055,tr|A0A2D8FVJ3|A0A2D8FVJ3_9FLAO:0.00055)0.993:0.09798)0.496:0.04134)0.972:0.10083)0.930:0.10973)0.953:0.13338,(((tr|A0A2E9IU05|A0A2E9IU05_9BACT:0.0,tr|A0A357I5E3|A0A357I5E3_9BACT:0.0):0.42313,((tr|A0A2E9ITY8|A0A2E9ITY8_9BACT:0.0,tr|A0A357I5D8|A0A357I5D8_9BACT:0.0):0.36035,tr|A0A350AUA8|A0A350AUA8_9BACT:0.39147)0.911:0.17040)0.648:0.09444,tr|A0A350AUA5|A0A350AUA5_9BACT:0.26171)0.975:0.18114)0.477:0.00589)0.775:0.03109,(tr|A0A0N8W681|A0A0N8W681_9SPHI:0.16547,((tr|A0A267T8D1|A0A267T8D1_9BACT:0.09668,tr|A0A1Q4FAT2|A0A1Q4FAT2_9SPHI:0.14411)0.836:0.03486,((tr|A0A1Q4FAH5|A0A1Q4FAH5_9SPHI:0.08971,(tr|A0A1S9PJS4|A0A1S9PJS4_9SPHI:0.04068,(tr|A0A1S9PDB8|A0A1S9PDB8_9SPHI:0.11394,(tr|A0A1S9PBN2|A0A1S9PBN2_9SPHI:0.04439,tr|A0A1S9PJU3|A0A1S9PJU3_9SPHI:0.01649)0.896:0.01942)0.635:0.01781)0.589:0.02440)0.800:0.03261,(tr|A0A1Q4FAL3|A0A1Q4FAL3_9SPHI:0.07595,(tr|A0A1Q4FAJ2|A0A1Q4FAJ2_9SPHI:0.10360,tr|A0A1G6NFW8|A0A1G6NFW8_9BACT:0.10699)0.714:0.01038)0.999:0.14536)0.683:0.01547)0.482:0.05001)1.000:0.50030)0.894:0.07688)0.654:0.03189,(tr|A0A2E9G045|A0A2E9G045_9RHOB:0.34508,(tr|A0A2V4ADF6|A0A2V4ADF6_9BACT:0.10346,tr|A0A2V3ZZK0|A0A2V3ZZK0_9BACT:0.13706)1.000:0.28141)0.884:0.09005)0.897:0.05903)0.554:0.07032,((((tr|A0A1Y1RMB5|A0A1Y1RMB5_9BACT:0.43810,tr|A0A1F3NNW9|A0A1F3NNW9_9BACT:0.50322)0.181:0.04027,((tr|A0A1W2G9I0|A0A1W2G9I0_9BACT:0.24879,(tr|A0A2G5L307|A0A2G5L307_9BACT:0.10018,tr|A0A1M6L9X6|A0A1M6L9X6_9BACT:0.09666)0.998:0.23575)0.905:0.08633,(tr|A0A0S8HIJ8|A0A0S8HIJ8_9BACE:0.36209,tr|L8JP45|L8JP45_9BACT:0.27274)0.476:0.08647)0.893:0.07241)0.889:0.06056,((tr|A0A098LK21|A0A098LK21_9BACT:0.25793,(tr|A0A2E4L8P3|A0A2E4L8P3_9BACT:0.0,tr|A0A2E8N7H1|A0A2E8N7H1_9RICK:0.0):0.47884)0.825:0.08189,(tr|A0A355BP29|A0A355BP29_9BACT:0.17711,(tr|A0A2W5UTQ7|A0A2W5UTQ7_9RHOO:0.08386,((tr|A0A1M5NJ29|A0A1M5NJ29_9BACT:0.12256,(tr|A0A1T5IKU8|A0A1T5IKU8_9BACT:0.07530,tr|A0A364Y1F8|A0A364Y1F8_9BACT:0.09485)0.739:0.01968)0.994:0.10514,tr|A0A136M9U7|A0A136M9U7_9BACT:0.06281)0.857:0.02744)0.890:0.06104)0.974:0.11596)0.942:0.08912)0.623:0.00951,(tr|Q11NX0|Q11NX0_CYTH3:0.34052,tr|A0A2T4DTJ2|A0A2T4DTJ2_9BACT:0.50750)0.517:0.10300)0.998:0.26201)0.750:0.02066)0.049:0.04271,(tr|A0A2V7SFM7|A0A2V7SFM7_9BACT:0.00571,(tr|A0A1Q7ZFD8|A0A1Q7ZFD8_9BACT:0.00055,tr|A0A1Q7JBV8|A0A1Q7JBV8_9BACT:0.00054)1.000:0.00054)1.000:0.80998)0.969:0.24553)0.476:0.08370,(((tr|A0A355GN25|A0A355GN25_9PLAN:0.0,tr|A0A2E2C649|A0A2E2C649_9PLAN:0.0):0.47079,tr|A0A2E2C7K1|A0A2E2C7K1_9PLAN:0.43143)0.997:0.55574,(tr|A0A2E2BXM2|A0A2E2BXM2_9PLAN:0.36711,(tr|A0A354ZH51|A0A354ZH51_9FIRM:0.90072,tr|A0A1Y0N755|A0A1Y0N755_9BURK:0.81901)0.718:0.15026)0.912:0.29219)0.656:0.17187)0.913:0.12837)0.740:0.02674)0.536:0.02187,(((tr|A0A317DZ62|A0A317DZ62_9PROT:0.07800,tr|A0A317DW07|A0A317DW07_9PROT:0.21482)0.999:0.63038,((tr|A0A1V2GUH8|A0A1V2GUH8_9PROT:0.09125,tr|D5RJP2|D5RJP2_9PROT:0.10315)0.982:0.23847,(tr|A0A1M3Q8Z5|A0A1M3Q8Z5_9PROT:0.51063,(tr|A0A2W7IHK7|A0A2W7IHK7_9PROT:0.33165,(tr|A0A1G6Y103|A0A1G6Y103_9PROT:0.17610,tr|A0A1I3ZPD7|A0A1I3ZPD7_9PROT:0.13678)0.938:0.13643)0.170:0.05991)0.632:0.10900)0.994:0.43624)0.321:0.03258,((tr|A0A368XWS0|A0A368XWS0_9BURK:1.53010,tr|A0A1I4F8U1|A0A1I4F8U1_9PROT:0.47736)0.439:0.20402,(tr|A0A2U1VIV6|A0A2U1VIV6_9PROT:0.08322,(tr|A0A2U9S9N1|A0A2U9S9N1_9PROT:0.02145,tr|A0A2R4VWS9|A0A2R4VWS9_9PROT:0.03304)0.841:0.08538)0.999:0.70472)0.876:0.33536)0.896:0.18976)0.755:0.04689,((tr|A0A2V8N967|A0A2V8N967_9BACT:1.15979,tr|A0A1U9JMK7|A0A1U9JMK7_9NEIS:1.04680)0.505:0.14880,(tr|A0A1Y2K1X9|A0A1Y2K1X9_9PROT:0.78276,(((((tr|A0A1V4X5K6|A0A1V4X5K6_9DELT:0.64794,(tr|A0A0S4NAD6|A0A0S4NAD6_9BACT:0.21585,(((tr|A0A1G1FFH5|A0A1G1FFH5_9BACT:0.0,tr|A0A353UH70|A0A353UH70_9BACT:0.0):0.08684,((tr|A0A2M7SMV9|A0A2M7SMV9_9DELT:0.0,tr|A0A1J5DPY1|A0A1J5DPY1_9DELT:0.0):0.05523,tr|A0A1G1F2F4|A0A1G1F2F4_9BACT:0.04288)0.830:0.01598)0.907:0.03978,((tr|A0A348NV73|A0A348NV73_9BACT:0.0,tr|A0A1F5P085|A0A1F5P085_9BACT:0.0):0.18429,(tr|A0A1V5DVS0|A0A1V5DVS0_9DELT:0.05095,tr|A0A354SJP4|A0A354SJP4_9DELT:0.07700)0.990:0.10898)0.355:0.02442)0.968:0.11566)0.073:0.10183)0.025:0.02783,(tr|A0A2V9P551|A0A2V9P551_9BACT:0.52474,tr|A0A1A8XUI1|A0A1A8XUI1_9RHOO:0.42774)0.635:0.11411)0.867:0.10416,tr|A0A2E6QG59|A0A2E6QG59_9PROT:0.43103)0.811:0.09848,(tr|M3AC57|M3AC57_9PROT:1.05267,(tr|A0A0F2KNY6|A0A0F2KNY6_9PROT:0.30789,tr|A0A239IEN4|A0A239IEN4_9PROT:0.34495)0.921:0.30576)0.597:0.20795)0.830:0.15852,(tr|A0LDB9|A0LDB9_MAGMM:0.66189,tr|Q2RW26|Q2RW26_RHORT:0.87276)0.439:0.18766)0.766:0.10048)0.879:0.24425)0.299:0.16631)0.837:0.10713)0.391:0.06620)0.950:0.14335)0.753:0.02855)0.978:0.12462)0.870:0.06020,(((((tr|A0A2D8K1E4|A0A2D8K1E4_9RHIZ:0.36394,(tr|J0K300|J0K300_RHIL1:0.00372,(tr|C6B6X0|C6B6X0_RHILS:0.02082,((tr|A0A154IPB2|A0A154IPB2_RHILE:0.0,tr|Q1M687|Q1M687_RHIL3:0.0):0.00055,tr|A0A1S9GD17|A0A1S9GD17_9RHIZ:0.00692)0.000:0.00054)0.415:0.01011)0.998:0.48185)0.980:0.49378,((((tr|A0A225PY22|A0A225PY22_9RHOB:0.00055,(tr|A0A0B3SE41|A0A0B3SE41_9RHOB:0.00055,tr|A0A1E3DBL1|A0A1E3DBL1_9RHOB:0.01243)0.922:0.01233)0.844:0.00583,tr|A0A225Q2R0|A0A225Q2R0_9RHOB:0.00055)0.981:0.21423,((tr|A0A2E9I2E4|A0A2E9I2E4_9RHOB:0.0,tr|A0A222DZN6|A0A222DZN6_9RHOB:0.0):0.02577,tr|A0A239DEW0|A0A239DEW0_9RHOB:0.01839)0.885:0.11503)0.994:0.45262,((tr|A0A2E0UHZ8|A0A2E0UHZ8_9GAMM:0.15167,tr|A0A2N6AJ30|A0A2N6AJ30_9BACT:0.39670)0.998:0.63442,(tr|A0A2S5PCA6|A0A2S5PCA6_HYPSQ:0.43850,tr|A0A1B3MIS4|A0A1B3MIS4_9RHIZ:0.40691)0.682:0.04994)0.902:0.23124)0.964:0.34251)0.810:0.15111,(((tr|A0A1C3XI52|A0A1C3XI52_9BRAD:0.50350,(tr|A0A0M1J8X4|A0A0M1J8X4_9GAMM:0.21578,(tr|A0A0M1J5Z5|A0A0M1J5Z5_9GAMM:0.29871,tr|A0A0M1JC21|A0A0M1JC21_9GAMM:0.20155)0.923:0.20899)0.995:0.66271)0.895:0.31348,(((tr|B5WDN5|B5WDN5_9BURK:0.65344,(tr|A0A225DEU2|A0A225DEU2_9BACT:0.64084,(tr|A0A2V9X1D5|A0A2V9X1D5_9BACT:0.33039,tr|A0A2S8F1Q0|A0A2S8F1Q0_9PLAN:0.49700)0.946:0.27182)0.049:0.08954)0.942:0.27190,((((tr|A0A2A9KL91|A0A2A9KL91_9BURK:0.0,tr|A0A2T1B5B4|A0A2T1B5B4_9BURK:0.0):0.58391,tr|M6DIT6|M6DIT6_9LEPT:0.98411)0.469:0.27231,(((tr|E3E8M6|E3E8M6_PAEPS:0.23099,tr|A0A1G5AUL2|A0A1G5AUL2_9BACL:0.31808)0.965:0.19932,((tr|A0A316KDR7|A0A316KDR7_9BACT:0.25088,tr|K4IYI6|K4IYI6_PSYTT:0.11203)0.929:0.21331,tr|A0A2A4SNT8|A0A2A4SNT8_9DELT:1.06028)0.408:0.04956)0.731:0.06660,tr|A0A1I6MIK9|A0A1I6MIK9_9BACT:0.50077)0.136:0.10956)0.179:0.08953,((tr|A0A221T8E6|A0A221T8E6_PECCA:0.06607,(tr|A0A2I8QPG4|A0A2I8QPG4_9ENTR:0.0,tr|A0A2I8S8Q6|A0A2I8S8Q6_9ENTR:0.0,tr|A0A2I8TMY0|A0A2I8TMY0_9ENTR:0.0):0.02160)0.990:0.24145,((((tr|A0A0L0QUG7|A0A0L0QUG7_VIRPA:0.11938,((tr|A0A0F2J773|A0A0F2J773_9FIRM:0.04040,(tr|A0A1Q9PTT1|A0A1Q9PTT1_9BACI:0.04529,tr|G7MAM0|G7MAM0_9CLOT:0.07582)0.388:0.02114)0.849:0.03830,(tr|A0A1G9LWB6|A0A1G9LWB6_9FIRM:0.02972,(tr|K0XES3|K0XES3_9FIRM:0.23993,(tr|A0A2N2CAR4|A0A2N2CAR4_9FIRM:0.11013,tr|A6TNL9|A6TNL9_ALKMQ:0.08375)0.853:0.04000)0.551:0.06451)0.958:0.06725)0.922:0.06221)0.859:0.02527,(tr|A0A1R3EWP0|A0A1R3EWP0_9VIBR:0.30367,(tr|D3FX53|D3FX53_BACPE:0.15117,(tr|A0A336Q480|A0A336Q480_CLOPF:0.12791,tr|C8VVT6|C8VVT6_DESAS:0.13499)0.998:0.25254)0.429:0.06814)0.918:0.08618)0.392:0.00728,(tr|F4BQS5|F4BQS5_CARS1:0.21471,tr|A0A0N1CPN4|A0A0N1CPN4_9ENTE:0.17819)0.910:0.07240)0.311:0.01308,tr|A0A352V7T3|A0A352V7T3_9SPIR:0.26756)0.959:0.15764)0.981:0.29957)0.960:0.24748)0.876:0.13833,((tr|A0A1D8P9H1|A0A1D8P9H1_9FLAO:0.31046,tr|A0A2K2Y259|A0A2K2Y259_9FLAO:0.38879)0.955:0.41578,(tr|A0A1M3HKS6|A0A1M3HKS6_9SPHI:0.41398,tr|A0A1H2YB80|A0A1H2YB80_9BACT:0.49325)0.956:0.42179)0.881:0.22855)0.963:0.27739)0.782:0.13198,tr|A0A0R3CG47|A0A0R3CG47_9BRAD:1.21636)0.827:0.15830)0.351:0.08937,(tr|V5WET2|V5WET2_9SPIO:1.52921,tr|A0A150UDQ0|A0A150UDQ0_9BRAD:0.92479)0.840:0.50632)0.791:0.08008,((((((((((((tr|A0A0M3C5E1|A0A0M3C5E1_9SPHI:0.13773,(tr|A0A2W7A6P1|A0A2W7A6P1_9FLAO:0.00368,tr|A0A135WJ91|A0A135WJ91_9FLAO:0.01815)0.829:0.06129)1.000:0.28545,(tr|A0A1F6BS80|A0A1F6BS80_9BACT:0.15755,tr|A0A1G1Y0N9|A0A1G1Y0N9_9BACT:0.21809)0.475:0.06838)0.465:0.03993,(tr|A0A2H6LKJ1|A0A2H6LKJ1_9NOSO:0.38296,((tr|A0A0D7EJF1|A0A0D7EJF1_RHOPL:0.23017,((tr|A0A2K8YNF3|A0A2K8YNF3_9BRAD:0.12063,(tr|A0A1M2ZWD6|A0A1M2ZWD6_9BRAD:0.05123,((tr|A0A1Q4C304|A0A1Q4C304_9RHIZ:0.0,tr|A0A257KEZ7|A0A257KEZ7_9BRAD:0.0,tr|A0A0K0U170|A0A0K0U170_9RHIZ:0.0,tr|A0A0D1P6K6|A0A0D1P6K6_BRAEL:0.0,tr|K8P0N0|K8P0N0_9BRAD:0.0,tr|A0A2D6YXJ7|A0A2D6YXJ7_9BRAD:0.0,tr|A0A2M8QMS0|A0A2M8QMS0_9SPHN:0.0,tr|A0A0Q6ATE2|A0A0Q6ATE2_9BRAD:0.0):0.00800,tr|E6VQ40|E6VQ40_RHOPX:0.00591)0.947:0.08345)0.999:0.18120)0.655:0.05267,tr|A0A1I4RDY5|A0A1I4RDY5_9BRAD:0.19024)0.203:0.01417)0.951:0.10858,tr|A0A1N6FGZ1|A0A1N6FGZ1_9BURK:0.28038)0.862:0.06489)0.834:0.04900)0.903:0.09385,((tr|A0A2I2L2P7|A0A2I2L2P7_9ACTN:0.17191,((tr|A0A1G8PBD8|A0A1G8PBD8_9ACTN:0.26735,tr|C9Z8J7|C9Z8J7_STRSW:0.19407)0.897:0.07564,((tr|A0A348GBM4|A0A348GBM4_PSEAH:0.0,tr|A0A1Y2MWH4|A0A1Y2MWH4_PSEAH:0.0):0.25279,(tr|A0A1Q8C7F1|A0A1Q8C7F1_9PSEU:0.57031,(((tr|A0A1C4N528|A0A1C4N528_9ACTN:0.15044,((tr|A0A0L8P5G7|A0A0L8P5G7_KITAU:0.0,tr|L8EMR2|L8EMR2_STRR1:0.0,tr|A0A0X3RJM6|A0A0X3RJM6_STRRM:0.0):0.15983,tr|A0A1I1SJD5|A0A1I1SJD5_9ACTN:0.21005)0.150:0.07994)0.986:0.24991,((tr|K0JX85|K0JX85_SACES:0.12154,tr|A0A178WSU4|A0A178WSU4_9PSEU:0.16463)0.991:0.18817,tr|A0A317RW07|A0A317RW07_9PSEU:0.36392)0.782:0.06893)0.858:0.06734,(tr|A0A2P4ULH1|A0A2P4ULH1_9ACTN:0.30848,(tr|E2Q8F4|E2Q8F4_STRC2:0.00055,tr|B5GU13|B5GU13_STRC2:0.00055)0.999:0.33131)0.910:0.09179)0.201:0.04450)0.980:0.21384)0.574:0.03424)0.787:0.03941)0.929:0.09932,tr|A0A1Q5GPE2|A0A1Q5GPE2_9ACTN:0.34223)0.924:0.13559)0.693:0.13516,((tr|A0A260KU41|A0A260KU41_9NOCA:0.08913,tr|A0A260DVW0|A0A260DVW0_9NOCA:0.12491)0.989:0.23435,((tr|A0A1Q4SJG2|A0A1Q4SJG2_9MYCO:0.0,tr|A0A1Q4TBU7|A0A1Q4TBU7_9MYCO:0.0):0.01084,(tr|A0A1W9ZAV2|A0A1W9ZAV2_9MYCO:0.01717,tr|I2ABQ3|I2ABQ3_9MYCO:0.19013)0.347:0.00785)0.945:0.14415)0.967:0.23529)0.954:0.24857,((tr|A0A101XQP5|A0A101XQP5_9BACL:0.25190,tr|A8ZQY2|A8ZQY2_ACAM1:0.24634)0.851:0.09748,((tr|A0A0C2Q8M2|A0A0C2Q8M2_9CYAN:0.35882,((tr|A0A1W6XEY6|A0A1W6XEY6_9RHIZ:0.00689,(tr|L0KW02|L0KW02_MESAW:0.0,tr|E8TJQ1|E8TJQ1_MESCW:0.0,tr|F7Y6B2|F7Y6B2_MESOW:0.0):0.00055)1.000:0.54437,((tr|T0FC72|T0FC72_9LEPT:0.07548,tr|A0A2M9YCB5|A0A2M9YCB5_9LEPT:0.07929)0.953:0.16536,(tr|A0A1G7Y2M8|A0A1G7Y2M8_9BURK:0.17699,tr|Q07NP6|Q07NP6_RHOP5:0.21206)0.715:0.08634)0.987:0.29148)0.578:0.09298)0.309:0.08049,(tr|A0A1Z4FSN6|A0A1Z4FSN6_9CYAN:0.31483,tr|A0A1E7HZQ5|A0A1E7HZQ5_9DELT:0.20295)0.971:0.17638)0.187:0.08463)0.881:0.15508)0.874:0.23206,tr|A0A1V9G2F4|A0A1V9G2F4_9BACT:0.58364)0.934:0.30836,(tr|A0A1V2QTK8|A0A1V2QTK8_9PSEU:0.92680,tr|A0A2W4SPY6|A0A2W4SPY6_9GAMM:1.30463)0.804:0.26422)0.938:0.37324,tr|A0A2E0E5P7|A0A2E0E5P7_9RHOB:1.42877)0.315:0.07566,((((((tr|A0A0F0GKW1|A0A0F0GKW1_NOCAE:1.27664,((((((tr|A0A2Z4V4H7|A0A2Z4V4H7_9ACTN:0.13588,tr|A0A1B1AYW5|A0A1B1AYW5_9ACTN:0.44992)0.996:0.57840,(tr|K4R9C3|K4R9C3_STRDJ:0.79716,(((tr|A0A0M7QK50|A0A0M7QK50_STRVZ:0.31602,(tr|A0A0M9XTH7|A0A0M9XTH7_STRRM:0.35449,(tr|A0A223QH99|A0A223QH99_NOCDA:0.0,tr|D7B522|D7B522_NOCDD:0.0):0.31084)1.000:0.55166)0.791:0.11778,(tr|E1CG66|E1CG66_9ACTN:0.01601,tr|A0A367HQ35|A0A367HQ35_9ACTN:0.06546)1.000:0.45905)0.903:0.15145,tr|A0A0M2GKG5|A0A0M2GKG5_9ACTN:0.30293)0.145:0.02881)0.525:0.11321)0.919:0.29912,(tr|A0A1C5DI92|A0A1C5DI92_9ACTN:0.83728,tr|K4RBL4|K4RBL4_STRDJ:0.53623)0.622:0.27384)0.939:0.31688,((tr|A0A2Z5JRV3|A0A2Z5JRV3_STRAR:0.17518,tr|A0A1H0HU75|A0A1H0HU75_9ACTN:0.16518)0.997:0.52422,((tr|A0A1B1M6N4|A0A1B1M6N4_STRLN:0.03698,(tr|A0A2C8X2P9|A0A2C8X2P9_9ACTN:0.0,tr|A0A0N0MZJ2|A0A0N0MZJ2_9ACTN:0.0):0.10180)0.923:0.13139,(tr|K4RCC0|K4RCC0_STRDJ:0.21752,tr|A0A353K8M3|A0A353K8M3_STRSQ:0.37186)0.827:0.07657)0.972:0.27881)0.872:0.20301)0.535:0.12871,((tr|A0A0M2GUJ6|A0A0M2GUJ6_9ACTN:0.20013,(tr|A0A371QAP8|A0A371QAP8_9ACTN:0.22401,tr|A0A1D7Y503|A0A1D7Y503_9ACTN:0.30790)0.865:0.11562)0.982:0.70341,(tr|A0A031JZD8|A0A031JZD8_9SPHN:1.01680,tr|A0A1Y0GYM6|A0A1Y0GYM6_9BACT:0.87018)0.247:0.37631)0.911:0.47652)0.650:0.04094,tr|A0A142YYI8|A0A142YYI8_9BURK:1.47799)0.736:0.12276)0.654:0.12764,tr|A0A326U6R5|A0A326U6R5_9CHLR:1.16875)0.227:0.05589,tr|A0A2G6RKL0|A0A2G6RKL0_9BURK:1.47491)0.827:0.13486,(((((((tr|A0A0B5IPL3|A0A0B5IPL3_9ACTN:0.73355,tr|A0A1C5FJ15|A0A1C5FJ15_9ACTN:0.59292)0.486:0.24912,tr|L7F4T9|L7F4T9_9ACTN:0.56460)0.962:0.33590,tr|D7CBF9|D7CBF9_STRBB:0.49156)0.752:0.13218,(tr|A0A2S6GEZ4|A0A2S6GEZ4_9PSEU:1.19128,((((tr|A0A317NWL3|A0A317NWL3_9NOCA:0.47946,(tr|A0A1W2BHL0|A0A1W2BHL0_KIBAR:0.07862,(tr|A0A0N9I626|A0A0N9I626_9PSEU:0.04172,(tr|A0A1V2PVD6|A0A1V2PVD6_9PSEU:0.06305,tr|A0A0K3AXH3|A0A0K3AXH3_9PSEU:0.06187)0.532:0.01009)0.714:0.02486)1.000:0.47175)0.857:0.12337,((tr|W5WAT7|W5WAT7_9PSEU:0.87476,tr|A0A291QER2|A0A291QER2_9ACTN:0.53101)0.025:0.02890,tr|A0A2P9IST9|A0A2P9IST9_9ACTN:0.64017)0.869:0.14458)0.334:0.06773,(tr|A0A2T0KF20|A0A2T0KF20_9ACTN:0.70452,(tr|A0A1G7BXF0|A0A1G7BXF0_9ACTN:0.36893,(tr|A0A1G9K6A4|A0A1G9K6A4_9ACTN:0.23517,tr|A0A2T0UAT1|A0A2T0UAT1_9ACTN:0.40254)0.943:0.19739)0.976:0.31309)0.898:0.19274)0.860:0.09258,((((tr|A0A2T2ZDA8|A0A2T2ZDA8_9NOCA:0.71434,tr|A0A1G6NHL5|A0A1G6NHL5_9PSEU:0.46455)0.316:0.08822,tr|A0A2S4Z6S4|A0A2S4Z6S4_9ACTN:0.55749)0.851:0.10801,(((tr|S3ZVW5|S3ZVW5_9ACTN:0.17671,tr|A0A0N7F2J0|A0A0N7F2J0_9PSEU:0.45152)0.678:0.11767,(tr|A0A1H3TP95|A0A1H3TP95_9ACTN:0.45271,tr|A0A1C6PC10|A0A1C6PC10_9ACTN:0.55575)0.647:0.07982)0.824:0.07037,tr|A0A1Q9LIV8|A0A1Q9LIV8_9PSEU:0.65652)0.746:0.04708)0.950:0.15571,((tr|L7F4D9|L7F4D9_9ACTN:0.17134,tr|K4QYW0|K4QYW0_STRDJ:0.17527)1.000:0.45208,((tr|U5VXH0|U5VXH0_9ACTN:0.77695,tr|A0A1I1P955|A0A1I1P955_9ACTN:0.49639)0.907:0.28189,((tr|A0A372PCZ3|A0A372PCZ3_9ACTN:0.67599,((((tr|Q53839|Q53839_STRCH:0.0,tr|Q7AKE1|Q7AKE1_STRCO:0.0):0.60453,(tr|A0A2N0J361|A0A2N0J361_9ACTN:0.43055,(tr|A0A2Z2YLE7|A0A2Z2YLE7_9ACTN:0.00661,tr|A0A2V2QKE8|A0A2V2QKE8_9ACTN:0.04956)0.983:0.39188)0.988:0.37426)0.935:0.19874,(((tr|A0A0T6LQL3|A0A0T6LQL3_9ACTN:0.25780,tr|A0A1G9W5P4|A0A1G9W5P4_9ACTN:0.40080)0.974:0.21386,((tr|F8K209|F8K209_STREN:0.03340,((tr|A0A117QB41|A0A117QB41_STRCK:0.0,tr|A0A0S2PEZ9|A0A0S2PEZ9_STRHL:0.0):0.00587,tr|H2K4X2|H2K4X2_STRHJ:0.00681)0.879:0.05955)0.979:0.20998,(tr|A0A2A2UBQ0|A0A2A2UBQ0_9ACTN:0.0,tr|A0A2N3JSW3|A0A2N3JSW3_9ACTN:0.0):0.62417)0.641:0.10344)0.934:0.14911,(((tr|I0HCT6|I0HCT6_ACTM4:0.32748,(tr|A0A075V6P5|A0A075V6P5_9PSEU:0.04751,(tr|A0A229RMQ8|A0A229RMQ8_9PSEU:0.03099,tr|M2NM23|M2NM23_9PSEU:0.02337)0.823:0.03802)0.989:0.24399)0.712:0.08962,(tr|A0A285EYA9|A0A285EYA9_9ACTN:0.61215,(tr|A0A1H4KJQ3|A0A1H4KJQ3_9ACTN:0.27916,tr|K4RG44|K4RG44_STRDJ:0.55246)0.830:0.11158)0.648:0.03716)0.966:0.16141,((tr|A0A0K3AUV0|A0A0K3AUV0_9PSEU:0.47321,((tr|A0A171DMI4|A0A171DMI4_9ACTN:0.31352,tr|A0A2W2HBT4|A0A2W2HBT4_9ACTN:0.37207)0.976:0.21904,(tr|A0A066XY95|A0A066XY95_9ACTN:0.46283,(tr|A0A1I0LRH4|A0A1I0LRH4_9ACTN:0.16668,tr|A0A2Z3UYI5|A0A2Z3UYI5_9ACTN:0.02063)0.999:0.28078)0.744:0.03481)0.832:0.05868)0.842:0.05352,((tr|A0A371QAL4|A0A371QAL4_9ACTN:0.42063,((tr|A0A069JX53|A0A069JX53_9ACTN:0.00053,(tr|A0A1X4ICJ5|A0A1X4ICJ5_9ACTN:0.01454,tr|A0A1S2KLB1|A0A1S2KLB1_9ACTN:0.00728)0.689:0.00675)0.999:0.34529,tr|A0A1C5C9D9|A0A1C5C9D9_9ACTN:0.25998)0.477:0.09415)0.835:0.06180,(((tr|A0A1C5FJI0|A0A1C5FJI0_9ACTN:0.00880,(tr|A0A2K8R5Q4|A0A2K8R5Q4_9ACTN:0.0,tr|A0A1P8XYJ8|A0A1P8XYJ8_9ACTN:0.0,tr|A0A2J7Z0L7|A0A2J7Z0L7_9ACTN:0.0,tr|A0A291SUI7|A0A291SUI7_9ACTN:0.0):0.00054)0.637:0.00693,(tr|A0A060ZPT9|A0A060ZPT9_9ACTN:0.01143,tr|A0A1V4DBG8|A0A1V4DBG8_9ACTN:0.04779)0.840:0.04831)0.999:0.37347,(tr|A0A2A4KRM6|A0A2A4KRM6_9ACTN:0.00055,tr|A0A2S3XUI3|A0A2S3XUI3_9ACTN:0.01942)0.998:0.39316)0.869:0.10764)0.846:0.04334)0.966:0.11874)0.156:0.01964)0.853:0.06468)0.788:0.03603,((tr|A0A2B8AS96|A0A2B8AS96_9ACTN:0.53029,(tr|A0A0X7JEH6|A0A0X7JEH6_9ACTN:0.00055,(tr|L8F233|L8F233_STRR1:0.0,tr|A0A0X3SD11|A0A0X3SD11_STRRM:0.0):0.00595)0.997:0.46045)0.901:0.27537,(tr|A0A1V9WPA3|A0A1V9WPA3_9ACTN:0.82752,tr|K4QW75|K4QW75_STRDJ:0.95499)0.911:0.38529)0.571:0.12161)0.827:0.05278)0.435:0.00966,(tr|A0A1V2RIC1|A0A1V2RIC1_9ACTN:0.51457,(tr|A0A1Q7WEY6|A0A1Q7WEY6_9ACTN:0.40136,tr|A0A1K0FI38|A0A1K0FI38_9ACTN:0.40438)0.957:0.20329)0.359:0.02727)0.900:0.09441)0.839:0.06630)0.797:0.03076)0.225:0.01899)0.803:0.04467)0.143:0.02184)0.880:0.20853,((((tr|A0A0F5VTJ7|A0A0F5VTJ7_9ACTN:0.09634,tr|A0A1G6Z4A2|A0A1G6Z4A2_9ACTN:0.19560)0.725:0.07204,(tr|A0A1R0M2X2|A0A1R0M2X2_9ACTN:0.24826,tr|A0A1U9R319|A0A1U9R319_STRNV:0.46677)0.616:0.06581)1.000:0.34051,tr|M3D9Z3|M3D9Z3_9ACTN:0.04789)0.222:0.09067,tr|A0A0U3RBW9|A0A0U3RBW9_9ACTN:0.08757)1.000:1.21789)0.761:0.18729,((tr|A0A1F3CXV5|A0A1F3CXV5_9BACT:0.92109,tr|A0A2T2YEP8|A0A2T2YEP8_9BACT:0.97478)0.279:0.21805,tr|A0A317N4H1|A0A317N4H1_9NOCA:1.08478)0.912:0.41634)0.874:0.22424,tr|A0A357XZ70|A0A357XZ70_9PLAN:1.76646)0.722:0.08745)0.802:0.06110,((((((tr|U1LZ68|U1LZ68_9BACL:0.13310,tr|A0A178JYM2|A0A178JYM2_9BACL:0.18398)0.861:0.15724,(tr|A0A163HMS0|A0A163HMS0_9BACL:0.44613,((tr|A0A1I0TU66|A0A1I0TU66_9BACI:0.04783,(tr|A0A250E4C9|A0A250E4C9_GEOSE:0.01888,((tr|G8MZ67|G8MZ67_GEOTH:0.0,tr|T0NQM7|T0NQM7_9BACI:0.0,tr|V6VGB2|V6VGB2_9BACI:0.0,tr|A0A098KXY3|A0A098KXY3_GEOTH:0.0,tr|A0A1V9BVP4|A0A1V9BVP4_9BACI:0.0):0.00631,(tr|A0A0K1KBN3|A0A0K1KBN3_9BACI:0.0,tr|A0A063YNK8|A0A063YNK8_9BACI:0.0,tr|Q5KUQ8|Q5KUQ8_GEOKA:0.0):0.00055)0.118:0.00055)0.759:0.01227)0.984:0.17760,(tr|A0A2N5GMZ0|A0A2N5GMZ0_9BACI:0.15711,((tr|A0A2A7XI45|A0A2A7XI45_9BACI:0.02794,(tr|A0A150BZV4|A0A150BZV4_BACCE:0.02078,(tr|R8UBJ3|R8UBJ3_BACCE:0.00610,tr|A0A1G1UMS1|A0A1G1UMS1_9BACI:0.01268)0.942:0.03010)0.844:0.02433)0.991:0.14756,(tr|A0A2C2ML66|A0A2C2ML66_BACME:0.06681,tr|A0A2C0TP70|A0A2C0TP70_BACME:0.05453)0.988:0.11009)0.917:0.09463)0.516:0.08961)0.356:0.09781)0.957:0.26676)0.985:0.47798,(tr|A0A2G7LP43|A0A2G7LP43_9BACL:0.99514,tr|A0A1H6XYQ8|A0A1H6XYQ8_9FIRM:0.46593)0.797:0.24059)0.952:0.46317,(((tr|A0A098R0Y2|A0A098R0Y2_9SPIO:0.56362,tr|A0A2N2NBC5|A0A2N2NBC5_9CHLR:1.06785)0.855:0.54886,(tr|A0A1I3VRI6|A0A1I3VRI6_9BRAD:0.64167,tr|I3BWZ5|I3BWZ5_THINJ:1.36782)0.905:0.45136)0.280:0.17344,((tr|A0A1F6LTC9|A0A1F6LTC9_9BACT:0.98526,tr|A0A0M9E8F8|A0A0M9E8F8_9DELT:0.63390)0.956:0.58442,(tr|A0A2N5ATZ1|A0A2N5ATZ1_RHILI:1.41182,((tr|A0A321LGE2|A0A321LGE2_9BACT:0.37867,(tr|D4H2N6|D4H2N6_DENA2:0.19314,(tr|A0A2N6DF07|A0A2N6DF07_9BACT:0.30551,tr|A0A2N6D2J0|A0A2N6D2J0_9BACT:0.34324)0.925:0.20287)1.000:0.95556)0.857:0.26222,(tr|A0A178MLA8|A0A178MLA8_9PROT:0.92976,(((tr|A0A2E9L1U2|A0A2E9L1U2_9DELT:0.60645,((tr|A0A1E8FFM4|A0A1E8FFM4_9ALTE:0.29085,((tr|A0A350JNC0|A0A350JNC0_9FLAO:0.35568,(tr|A0A2E8MG32|A0A2E8MG32_9GAMM:0.26437,tr|A0A2D6CM22|A0A2D6CM22_9GAMM:0.32215)0.889:0.08950)0.870:0.05958,((((tr|A0A133VSQ2|A0A133VSQ2_9EURY:0.26681,((tr|A0A1W9X163|A0A1W9X163_9GAMM:0.11037,(((tr|A0A176RSG1|A0A176RSG1_9GAMM:0.00756,tr|A0A0A6P742|A0A0A6P742_9GAMM:0.00054)1.000:0.22560,tr|A0A176S6Y2|A0A176S6Y2_9GAMM:0.10004)0.896:0.05160,tr|A0A1W9WXL6|A0A1W9WXL6_9GAMM:0.10379)0.872:0.04289)0.841:0.04334,tr|A7BZA7|A7BZA7_9GAMM:0.13277)1.000:0.21111)0.235:0.02025,((tr|A0A1W9WI15|A0A1W9WI15_9DELT:0.17593,tr|D8F985|D8F985_9DELT:0.19321)0.943:0.10684,tr|A0A1I0FHQ7|A0A1I0FHQ7_9PROT:0.27403)0.823:0.03977)0.689:0.02371,tr|A0A1W9W4S8|A0A1W9W4S8_9DELT:0.22384)0.235:0.04791,(tr|A0A2M7PD37|A0A2M7PD37_9DELT:0.00633,(tr|A0A1J5E263|A0A1J5E263_9DELT:0.0,tr|A0A2H0ALF7|A0A2H0ALF7_9DELT:0.0,tr|A0A2M7JMS3|A0A2M7JMS3_9DELT:0.0):0.00055)1.000:0.34310)0.855:0.06345)0.937:0.08454)0.932:0.12484,((tr|I4F7T4|I4F7T4_MICAE:0.0,tr|A0A2Z6UXJ0|A0A2Z6UXJ0_MICAE:0.0):0.00361,tr|A0A1E4QLF8|A0A1E4QLF8_MICAE:0.00260)1.000:0.50742)0.575:0.06333)0.786:0.12217,((tr|A0A0E9L7B8|A0A0E9L7B8_9BURK:0.66696,(tr|B9JXK6|B9JXK6_AGRVS:1.58556,(tr|A0A1B1AGM2|A0A1B1AGM2_9CAUL:0.45251,tr|A0A249NZ60|A0A249NZ60_9RHIZ:0.69794)0.259:0.07169)0.601:0.11552)0.772:0.09118,tr|X6KQ27|X6KQ27_9RHIZ:0.64861)0.969:0.21825)0.752:0.05430,((tr|W4LUG5|W4LUG5_9BACT:0.40119,(tr|A0A1W9T9E6|A0A1W9T9E6_9BACT:0.49330,(((tr|A0A2H0MFJ9|A0A2H0MFJ9_9BACT:0.18907,tr|M1Z0J2|M1Z0J2_NITG3:0.14559)0.928:0.06766,((tr|A0A1G0WHT3|A0A1G0WHT3_9BACT:0.32404,(tr|A0A354EEM1|A0A354EEM1_9DELT:0.21169,tr|A0A2J6IY82|A0A2J6IY82_9DELT:0.28317)0.988:0.19142)0.840:0.04777,((tr|A0A2G6EC86|A0A2G6EC86_9BACT:0.29547,tr|A0A355Q7K4|A0A355Q7K4_9DELT:0.34616)0.947:0.11336,tr|A0A081BMW9|A0A081BMW9_9BACT:0.14625)0.805:0.04080)0.791:0.02668)0.883:0.04966,tr|A0A0M1JGL7|A0A0M1JGL7_9GAMM:0.31086)0.764:0.02666)0.513:0.07400)0.946:0.12775,((tr|A0A1I7JS48|A0A1I7JS48_9BURK:0.94795,((tr|A0A1B9F684|A0A1B9F684_9DELT:0.32898,(tr|A0A2N2GTL6|A0A2N2GTL6_9DELT:0.45652,(tr|A0A1V4RXR1|A0A1V4RXR1_9DELT:0.20081,tr|A0A2N2JZP2|A0A2N2JZP2_9DELT:0.18793)0.810:0.07994)0.996:0.35493)0.921:0.13659,(tr|A0A1B9F302|A0A1B9F302_9DELT:0.50606,(tr|A0A1Y2K2A1|A0A1Y2K2A1_9PROT:0.46688,(tr|A0A2S5PC12|A0A2S5PC12_HYPSQ:0.26616,((tr|A0A238JSU2|A0A238JSU2_9RHOB:0.25402,(tr|A0A2D5XJQ6|A0A2D5XJQ6_9PROT:0.28569,(tr|A0A1Z9SR28|A0A1Z9SR28_9PROT:0.08092,tr|A0A2E4XWP7|A0A2E4XWP7_9PROT:0.08149)0.771:0.02907)0.817:0.07584)0.992:0.22946,((tr|A0A2E4XNM9|A0A2E4XNM9_9PROT:0.46169,((tr|A0A2E4XPQ9|A0A2E4XPQ9_9PROT:0.16453,(tr|A0A2E8VRX3|A0A2E8VRX3_9GAMM:0.13116,(tr|A0A2E8J2E9|A0A2E8J2E9_9GAMM:0.12097,(tr|A0A2D9SQQ6|A0A2D9SQQ6_9GAMM:0.09400,(tr|A0A1Z9AF25|A0A1Z9AF25_9GAMM:0.0,tr|A0A2D7G2P5|A0A2D7G2P5_9GAMM:0.0):0.14851)0.838:0.03000)0.907:0.06581)1.000:0.21994)0.885:0.06792,(tr|A0A1Z9SNX0|A0A1Z9SNX0_9PROT:0.24879,(tr|A0A2E4XQW1|A0A2E4XQW1_9PROT:0.19066,tr|A0A2E4XXQ8|A0A2E4XXQ8_9PROT:0.20456)0.463:0.04530)0.344:0.03073)0.829:0.05707)0.740:0.04672,(tr|A0A1Y2K0N3|A0A1Y2K0N3_9PROT:0.20743,(tr|A0A2E4XQ30|A0A2E4XQ30_9PROT:0.21665,tr|A0A2D6CJX7|A0A2D6CJX7_9GAMM:0.24807)0.763:0.03595)0.865:0.04484)0.910:0.08824)0.758:0.06358)0.825:0.09742)0.997:0.38089)0.424:0.10694)0.923:0.13849)0.625:0.05471,((tr|A0A0M9DW69|A0A0M9DW69_9DELT:0.52806,(tr|A0A1F5VNF6|A0A1F5VNF6_9BACT:0.01713,tr|A0A1F5VMP9|A0A1F5VMP9_9BACT:0.14017)0.999:0.53544)0.502:0.08752,(tr|A0A1W9XAZ7|A0A1W9XAZ7_9DELT:0.66549,(tr|A0A2G6NAD5|A0A2G6NAD5_9DELT:0.14683,tr|A0A2G6NAE2|A0A2G6NAE2_9DELT:0.18279)0.977:0.35654)0.816:0.14594)0.985:0.22558)0.727:0.05043)0.949:0.11655)0.813:0.09900)0.388:0.09024)0.890:0.25826)0.116:0.10045)0.972:0.36743)0.339:0.03853)0.858:0.10279,(((((tr|A0A209CMI1|A0A209CMI1_9ACTN:0.0,tr|A0A0H1B2E7|A0A0H1B2E7_9ACTN:0.0):0.01834,tr|A0A1C4NLJ4|A0A1C4NLJ4_9ACTN:0.16917)0.999:1.12165,tr|A0A0N0A8A2|A0A0N0A8A2_9ACTN:1.02497)0.862:0.28639,(tr|A0A1I2DGL2|A0A1I2DGL2_9RHIZ:1.01200,(tr|A0A2M7NFF0|A0A2M7NFF0_9BACT:0.02066,tr|I4AGC4|I4AGC4_BERLS:0.00782)0.991:0.79654)0.590:0.28624)0.823:0.14339,((((tr|A0A349QDV1|A0A349QDV1_9RHIZ:1.20511,((tr|A0A0E3NTY9|A0A0E3NTY9_9EURY:0.12360,(tr|A0A0E3R432|A0A0E3R432_METBA:0.03228,tr|A0A0E3QH56|A0A0E3QH56_9EURY:0.02931)0.630:0.08456)0.997:0.35199,(tr|A0A0E3LCX8|A0A0E3LCX8_9EURY:0.29990,(tr|A0A0F8SC33|A0A0F8SC33_9EURY:0.44933,((tr|Q46C71|Q46C71_METBF:0.0,tr|A0A0E3QPL0|A0A0E3QPL0_METBA:0.0):0.01567,(tr|A0A0E3LHX0|A0A0E3LHX0_9EURY:0.0,tr|A0A0E3QGY0|A0A0E3QGY0_9EURY:0.0):0.02783)0.954:0.17144)0.991:0.26757)0.729:0.10893)0.927:0.30718)0.431:0.14336,((((tr|A0A0Q0VM52|A0A0Q0VM52_9EURY:0.47400,tr|A0A1M5X6G5|A0A1M5X6G5_9GAMM:0.62693)0.914:0.43214,(tr|G7WN00|G7WN00_METH6:0.52203,(tr|A0A1W9MLY8|A0A1W9MLY8_9DELT:0.42631,tr|A0A328Z571|A0A328Z571_9PROT:0.49878)0.789:0.09413)0.332:0.00055)0.866:0.10967,(tr|A0A356IKN4|A0A356IKN4_9GAMM:0.0,tr|A0A2D9TRQ9|A0A2D9TRQ9_9GAMM:0.0):0.65890)0.837:0.09496,(tr|A0A1H6FFX5|A0A1H6FFX5_9GAMM:0.61023,tr|W4M6C2|W4M6C2_9BACT:0.41608)0.863:0.16590)0.909:0.16477)0.886:0.19388,tr|A0A345TJC3|A0A345TJC3_9ACTN:1.44065)0.751:0.06948,((((tr|R4LN27|R4LN27_9ACTN:0.79772,(tr|A0A223S481|A0A223S481_9ACTN:0.46448,(tr|A0A1R3UKP3|A0A1R3UKP3_9ACTN:0.14675,(tr|A0A1M6H4A6|A0A1M6H4A6_9ACTN:0.15360,(tr|A0A317MF35|A0A317MF35_9ACTN:0.01841,tr|J7L4V3|J7L4V3_NOCAA:0.00956)0.972:0.08588)0.665:0.05605)0.296:0.10090)0.996:0.42054)0.745:0.09424,(tr|D3Q9D3|D3Q9D3_STANL:0.93485,((((tr|A0A2W6BBC5|A0A2W6BBC5_9ACTN:0.33158,(tr|A0A1C5JG01|A0A1C5JG01_9ACTN:0.10379,(tr|G8SDP9|G8SDP9_ACTS5:0.11985,tr|A0A2T0RP61|A0A2T0RP61_9ACTN:0.17986)0.989:0.17515)0.851:0.12939)1.000:0.59470,((tr|A0A0F0HND8|A0A0F0HND8_9PSEU:0.09854,tr|V6L877|V6L877_9ACTN:0.13668)0.981:0.34150,(((tr|A0A1Q5N8G6|A0A1Q5N8G6_9ACTN:0.02114,(tr|E2PUT4|E2PUT4_STRC2:0.00055,tr|B5GZG4|B5GZG4_STRC2:0.00055)0.977:0.04366)0.354:0.01770,(tr|A0A0F4IN59|A0A0F4IN59_9ACTN:0.03748,(tr|A0A0M8TSY1|A0A0M8TSY1_9ACTN:0.00796,tr|A0A1C4TF02|A0A1C4TF02_9ACTN:0.05123)0.922:0.03169)0.928:0.04215)0.598:0.00060,(tr|A0A1A9QSM5|A0A1A9QSM5_STRA9:0.02991,(((tr|A0A1B9EY66|A0A1B9EY66_9ACTN:0.07833,tr|F8JQP4|F8JQP4_STREN:0.05533)0.995:0.10243,(tr|A0A2K8R344|A0A2K8R344_9ACTN:0.00829,((tr|A0A101TD62|A0A101TD62_9ACTN:0.00720,tr|A0A101UKE5|A0A101UKE5_9ACTN:0.03420)0.856:0.02140,((tr|A0A370W2F8|A0A370W2F8_9ACTN:0.02548,((tr|B5HT45|B5HT45_9ACTN:0.00997,tr|G2GF32|G2GF32_9ACTN:0.01909)0.756:0.00995,tr|A0A221P488|A0A221P488_9ACTN:0.01171)0.746:0.00544)1.000:0.07760,(tr|A0A086GQD7|A0A086GQD7_STRSC:0.03149,(tr|C9ZFU2|C9ZFU2_STRSW:0.01278,(tr|A0A0K8PK08|A0A0K8PK08_STRAJ:0.01102,(tr|A0A1H2D3W0|A0A1H2D3W0_9ACTN:0.00640,(tr|A0A1D2IHF1|A0A1D2IHF1_9ACTN:0.01177,tr|A0A209C4K5|A0A209C4K5_9ACTN:0.01649)0.721:0.00154)0.720:0.00307)0.869:0.01599)0.741:0.00830)0.480:0.00712)0.885:0.02152)0.973:0.04892)0.906:0.04193)0.670:0.02048,tr|A0A0N1FMY3|A0A0N1FMY3_9ACTN:0.02200)0.915:0.02502)0.668:0.01378)1.000:0.62221)0.966:0.26109)0.100:0.04690,((tr|Q0RMZ2|Q0RMZ2_FRAAA:0.35372,((((tr|A0A1V2TFD5|A0A1V2TFD5_9NOCA:0.41457,tr|H6RC09|H6RC09_NOCCG:0.23978)0.977:0.20303,(tr|A0A285R9E3|A0A285R9E3_9ACTN:0.20257,((((tr|A0A1A9C0Y2|A0A1A9C0Y2_9ACTN:0.01499,tr|A0A365ZLE9|A0A365ZLE9_9ACTN:0.02689)0.942:0.04233,(tr|A0A0X3XEW0|A0A0X3XEW0_STRVO:0.05082,tr|D9WQY3|D9WQY3_9ACTN:0.13957)0.819:0.02513)0.946:0.07414,(tr|A0A0N0H0E0|A0A0N0H0E0_9ACTN:0.07451,((((tr|A0A1Q4ZIF0|A0A1Q4ZIF0_9ACTN:0.00685,tr|A0A1I6VI69|A0A1I6VI69_9ACTN:0.02521)0.865:0.01231,((tr|A0A2V2Q4G3|A0A2V2Q4G3_9ACTN:0.0,tr|A0A1C6R5H0|A0A1C6R5H0_9ACTN:0.0,tr|A0A1Q5F388|A0A1Q5F388_9ACTN:0.0):0.00631,tr|V6K4N0|V6K4N0_STRNV:0.01262)0.000:0.00054)0.277:0.00638,(tr|A0A1A9CTR4|A0A1A9CTR4_9ACTN:0.02546,tr|A0A1V0V7J6|A0A1V0V7J6_9ACTN:0.00054)0.776:0.00626)0.962:0.04015,((tr|A0A1V4ADG7|A0A1V4ADG7_9ACTN:0.03249,(tr|A0A0L8P7Z3|A0A0L8P7Z3_KITAU:0.0,tr|L8EV49|L8EV49_STRR1:0.0,tr|A0A0X3RC41|A0A0X3RC41_STRRM:0.0):0.02700)0.860:0.01289,(tr|A0A2U8VE25|A0A2U8VE25_9ACTN:0.01778,tr|A0A1C5EXN4|A0A1C5EXN4_9ACTN:0.04249)0.735:0.00610)0.760:0.00519)0.999:0.12753)0.935:0.07078)0.832:0.04798,tr|A0A263DM60|A0A263DM60_9PSEU:0.29558)0.777:0.03873)0.993:0.23275)0.620:0.12319,(tr|A0A1Q8JG60|A0A1Q8JG60_9PSEU:0.52706,(tr|A0A1H9WL19|A0A1H9WL19_9PSEU:0.26699,(tr|K0JPU5|K0JPU5_SACES:0.29383,tr|A0A1H9MU00|A0A1H9MU00_9PSEU:0.18240)0.876:0.16884)0.960:0.18173)0.321:0.14362)0.904:0.11964,(tr|A0A1H0S405|A0A1H0S405_9ACTN:0.26605,(tr|A0A1I5W871|A0A1I5W871_9PSEU:0.38718,(tr|A0A0K3B1H4|A0A0K3B1H4_9PSEU:0.08835,tr|A0A0N9IC57|A0A0N9IC57_9PSEU:0.11958)0.949:0.13756)0.194:0.07536)0.943:0.14081)0.566:0.09572)0.578:0.07675,tr|A0A1L7FC16|A0A1L7FC16_9PSEU:0.28931)0.982:0.30526)0.905:0.16929,((tr|U9VX31|U9VX31_9CYAN:0.17627,tr|A0A1Z3HSU2|A0A1Z3HSU2_9CYAN:0.33748)1.000:0.58852,(((((((tr|B0C4Z9|B0C4Z9_ACAM1:0.76816,(tr|A0A2G7GJJ8|A0A2G7GJJ8_9CHRO:0.07333,tr|K9XB03|K9XB03_9CHRO:0.12842)0.987:0.23429)0.391:0.03284,tr|K9WMA0|K9WMA0_9CYAN:0.52437)0.774:0.04443,((tr|A0A254WGS7|A0A254WGS7_9CYAN:0.01552,((tr|K9TVM4|K9TVM4_9CYAN:0.00593,tr|A0A2P8QJ40|A0A2P8QJ40_9CYAN:0.00055)0.990:0.04248,(tr|A0A2T1GVA8|A0A2T1GVA8_9CYAN:0.0,tr|A0A2T1FKB4|A0A2T1FKB4_9CHRO:0.0):0.01266)0.241:0.00054)0.997:0.31592,tr|A0A1Q8ZCQ2|A0A1Q8ZCQ2_9CYAN:0.53893)0.213:0.07416)0.970:0.14718,(((tr|A0A1Z4M4M9|A0A1Z4M4M9_MICDP:0.0,tr|A0A0D6KRS1|A0A0D6KRS1_9CYAN:0.0):0.37451,((tr|A0A1D8TRW6|A0A1D8TRW6_9CYAN:0.05102,(tr|A0A1U7N3L4|A0A1U7N3L4_9CYAN:0.01220,(tr|A0A1D9FY23|A0A1D9FY23_9CYAN:0.02462,tr|F4XJC7|F4XJC7_9CYAN:0.00635)0.864:0.01269)0.815:0.02040)1.000:0.32194,tr|U9W6W6|U9W6W6_9CYAN:0.51428)0.625:0.01557)0.807:0.04005,(tr|A0A2W7A534|A0A2W7A534_9CYAN:0.50190,tr|A0A2T1DX25|A0A2T1DX25_9CYAN:0.61170)0.985:0.39729)0.776:0.03335)0.475:0.02049,((((tr|A0A139XH97|A0A139XH97_9CYAN:0.17848,tr|K9WAS7|K9WAS7_9CYAN:0.24417)0.958:0.10490,((((tr|A0A351LCY8|A0A351LCY8_9CYAN:0.0,tr|A0A352YE25|A0A352YE25_9CYAN:0.0):0.15168,(((((((((tr|K7VV36|K7VV36_9NOST:0.07500,tr|A0A1B7WHV8|A0A1B7WHV8_9NOST:0.13400)0.898:0.03411,((tr|A0A252DGN5|A0A252DGN5_9NOSO:0.03176,tr|A0A1Z4G7C0|A0A1Z4G7C0_9CYAN:0.02133)0.986:0.05391,(tr|A0A1E2WLS1|A0A1E2WLS1_9NOSO:0.04801,((tr|A0A2D0HLT6|A0A2D0HLT6_9NOSO:0.01626,tr|A0A252D6T0|A0A252D6T0_9NOSO:0.04999)0.972:0.04829,tr|B2J454|B2J454_NOSP7:0.01307)0.872:0.02145)0.920:0.00054)0.936:0.03764)0.053:0.01448,tr|A0A1Z4LAJ4|A0A1Z4LAJ4_NOSLI:0.13880)0.383:0.02542,(tr|A0A252EC02|A0A252EC02_9NOSO:0.11085,tr|A0A367R7I3|A0A367R7I3_9NOSO:0.08047)0.976:0.06792)0.877:0.03069,tr|A0A1Z4S655|A0A1Z4S655_9NOSO:0.11455)0.402:0.03160,tr|A0A218Q8K5|A0A218Q8K5_9CYAN:0.14775)0.182:0.01697,tr|A0A1Y0RLM7|A0A1Y0RLM7_9CYAN:0.12064)0.540:0.02862,tr|A0A1Z4QBD0|A0A1Z4QBD0_9CYAN:0.07995)0.741:0.01035,(tr|A0A139X534|A0A139X534_9CYAN:0.11807,tr|A0A235I7I5|A0A235I7I5_9NOSO:0.08235)0.992:0.10456)0.770:0.02398)0.935:0.03689,((tr|A0A2T2W310|A0A2T2W310_9CYAN:0.18425,tr|A0A1C0UVS7|A0A1C0UVS7_9NOSO:0.06824)0.997:0.14159,((tr|A0A2T1DEE3|A0A2T1DEE3_9CYAN:0.21375,tr|A0A1D2P5W6|A0A1D2P5W6_9CYAN:0.11990)0.773:0.04443,(tr|A0A139XAK0|A0A139XAK0_9CYAN:0.15772,((tr|A0A1D2P408|A0A1D2P408_9CYAN:0.10018,(tr|A0A252DKL3|A0A252DKL3_9NOSO:0.03350,((tr|A0A252DW62|A0A252DW62_9NOSO:0.02439,(tr|A0A1Z4I9R7|A0A1Z4I9R7_9NOSO:0.01822,tr|A0A0S3PCU9|A0A0S3PCU9_9NOSO:0.00668)0.487:0.01402)0.969:0.04426,tr|A0A1U7GWS7|A0A1U7GWS7_9NOSO:0.04570)0.507:0.02760)0.991:0.09144)0.806:0.01944,tr|A0A367PUE4|A0A367PUE4_9NOSO:0.17077)0.570:0.01441)0.835:0.02685)0.494:0.01408)0.736:0.01652)0.327:0.01419,((((tr|A0A1Q8ZHX8|A0A1Q8ZHX8_9CYAN:0.05358,tr|B4WW31|B4WW31_SYNS7:0.18562)0.958:0.06098,((tr|A0A0M4TXA6|A0A0M4TXA6_9NOSO:0.07557,tr|A0A2C6V8N8|A0A2C6V8N8_NOSLI:0.00950)0.919:0.04754,tr|K9QZ05|K9QZ05_NOSS7:0.25133)0.983:0.08736)0.870:0.03004,(tr|A0A252E3G8|A0A252E3G8_9NOSO:0.03235,(tr|A0A1Z4GSB8|A0A1Z4GSB8_9CYAN:0.05579,tr|A0A235I3Q2|A0A235I3Q2_9NOSO:0.01942)0.820:0.03173)0.908:0.03442)0.911:0.04026,tr|A0A2G4F4N5|A0A2G4F4N5_9CYAN:0.11825)0.999:0.12853)0.284:0.01411)0.000:0.00630,((((tr|A0A2Z6DGD0|A0A2Z6DGD0_NOSCO:0.0,tr|A0A2R5FT19|A0A2R5FT19_NOSCO:0.0):0.06884,(tr|A0A1E2WXA6|A0A1E2WXA6_9NOSO:0.05735,tr|K9QVW8|K9QVW8_NOSS7:0.04036)0.899:0.03778)0.988:0.10667,(tr|K9FAR2|K9FAR2_9CYAN:0.26829,(tr|A0A252E769|A0A252E769_9NOSO:0.04424,tr|A0A1Z4HVD7|A0A1Z4HVD7_9NOSO:0.04307)0.992:0.12708)0.902:0.05603)0.212:0.01520,((((tr|A0A1Z4IZ80|A0A1Z4IZ80_9CYAN:0.01187,(tr|A0A1Z4Q0Q7|A0A1Z4Q0Q7_9CYAN:0.02503,tr|A0A1Z4Q0R5|A0A1Z4Q0R5_9CYAN:0.02972)0.867:0.01261)0.949:0.06642,((((tr|A0A0M5MHI9|A0A0M5MHI9_9NOSO:0.02274,tr|K9QGD4|K9QGD4_9NOSO:0.01224)0.999:0.09460,tr|A0A1Z4GUR4|A0A1Z4GUR4_9CYAN:0.04777)0.094:0.01261,(tr|A0A1Z4HPG3|A0A1Z4HPG3_9NOSO:0.01789,((tr|A0A1Z4UBR5|A0A1Z4UBR5_9CYAN:0.0,tr|A0A1Z4N117|A0A1Z4N117_9CYAN:0.0):0.01764,(tr|A0A1Z4M637|A0A1Z4M637_MICDP:0.0,tr|A0A0D6L2F0|A0A0D6L2F0_9CYAN:0.0):0.00613)0.755:0.00582)0.893:0.02717)0.644:0.01136,tr|A0A1Z4FX27|A0A1Z4FX27_9CYAN:0.03305)0.993:0.10821)0.985:0.08021,(tr|A0A1E2WYI3|A0A1E2WYI3_9NOSO:0.14921,(((tr|A0A1E2WPT6|A0A1E2WPT6_9NOSO:0.00914,tr|A0A2K8SXS1|A0A2K8SXS1_9NOSO:0.03153)0.744:0.00974,(tr|A0A1Z4LF66|A0A1Z4LF66_NOSLI:0.02384,tr|B2IZU2|B2IZU2_NOSP7:0.00598)0.791:0.00663)0.753:0.00690,tr|A0A367Q0Z8|A0A367Q0Z8_9NOSO:0.00622)0.971:0.07166)0.990:0.10442)0.787:0.02024,(tr|A0A2T1DET2|A0A2T1DET2_9CYAN:0.18144,(tr|A0A1D2PAB8|A0A1D2PAB8_9CYAN:0.16227,(tr|K9WB48|K9WB48_9CYAN:0.22480,((tr|A0A252EDI6|A0A252EDI6_9NOSO:0.08157,(tr|K9QPD6|K9QPD6_NOSS7:0.05161,(tr|A0A1Z4FW71|A0A1Z4FW71_9CYAN:0.03045,tr|A0A1Z4HS73|A0A1Z4HS73_9NOSO:0.05307)1.000:0.16502)0.898:0.03138)0.718:0.00769,(tr|A0A2L2NQI1|A0A2L2NQI1_9NOSO:0.00575,tr|A0A367RFA1|A0A367RFA1_9NOSO:0.00609)0.983:0.06649)0.733:0.03843)0.728:0.02257)0.928:0.04950)0.844:0.04592)0.945:0.05425)0.890:0.03086)0.857:0.02378,((((tr|A0A2T1DZV9|A0A2T1DZV9_9CYAN:0.39768,(((tr|A0A218QRL5|A0A218QRL5_9CYAN:0.02045,tr|A0A218QRG5|A0A218QRG5_9CYAN:0.06627)0.900:0.05469,((tr|A0A367R7J2|A0A367R7J2_9NOSO:0.04868,tr|A0A367RY62|A0A367RY62_9NOSO:0.06235)0.975:0.07492,(tr|A0A1Z4FSB2|A0A1Z4FSB2_9CYAN:0.03384,(((tr|A0A1Z4MF38|A0A1Z4MF38_MICDP:0.0,tr|A0A0D6KY25|A0A0D6KY25_9CYAN:0.0):0.00055,tr|A0A1Z4HVC7|A0A1Z4HVC7_9NOSO:0.03020)0.984:0.05309,((tr|A0A1Z4U7V5|A0A1Z4U7V5_9CYAN:0.0,tr|A0A1Z4N532|A0A1Z4N532_9CYAN:0.0):0.00847,((tr|A0A1Z4MA97|A0A1Z4MA97_MICDP:0.0,tr|A0A0D6KMS6|A0A0D6KMS6_9CYAN:0.0):0.00778,(tr|A0A1Z4H109|A0A1Z4H109_9CYAN:0.01780,tr|A0A1Z4H1C2|A0A1Z4H1C2_9CYAN:0.00591)0.808:0.00969)0.315:0.01136)0.859:0.01925)0.847:0.01682)0.961:0.05492)0.924:0.06051)0.993:0.20118,(tr|A0A1Z4TSU3|A0A1Z4TSU3_9CYAN:0.16126,tr|A0A139XB55|A0A139XB55_9CYAN:0.25169)0.953:0.14257)0.987:0.20598)0.952:0.14001,((tr|K9RH47|K9RH47_9CYAN:0.08756,tr|A0A1Z4LLP9|A0A1Z4LLP9_9CYAN:0.07316)1.000:0.31477,((((tr|A0A2H2XHX6|A0A2H2XHX6_9CYAN:0.0,tr|A0A1Z4SZF1|A0A1Z4SZF1_9CYAN:0.0):0.15173,tr|A0A1Z4HMB0|A0A1Z4HMB0_9NOSO:0.16530)0.970:0.10992,((((tr|A0A367Q2N7|A0A367Q2N7_9NOSO:0.06174,tr|A0A1U7IJT3|A0A1U7IJT3_9NOSO:0.03207)0.993:0.07110,(((tr|K9QHP8|K9QHP8_9NOSO:0.06688,(tr|A0A0M4TPA8|A0A0M4TPA8_9NOSO:0.01457,tr|A0A1C0VKA3|A0A1C0VKA3_9NOSO:0.02320)0.897:0.02529)0.996:0.08882,tr|A0A0P1BYM8|A0A0P1BYM8_9CYAN:0.09522)0.754:0.01552,((tr|A0A1C0VIS8|A0A1C0VIS8_9NOSO:0.03341,(tr|A0A1C0VMM8|A0A1C0VMM8_9NOSO:0.00055,(tr|A0A0M4U0V6|A0A0M4U0V6_9NOSO:0.00055,tr|K9QKI9|K9QKI9_9NOSO:0.00055)0.474:0.00054)0.848:0.01669)0.994:0.08629,(tr|A0A1Z4IFM1|A0A1Z4IFM1_9NOSO:0.07597,tr|A0A0S3P842|A0A0S3P842_9NOSO:0.06780)0.955:0.05816)0.638:0.02130)0.420:0.01527)0.593:0.02612,((tr|A0A358TNV6|A0A358TNV6_9NOSO:0.0,tr|Q8YMB7|Q8YMB7_NOSS1:0.0,tr|A0A1Z4KNU3|A0A1Z4KNU3_ANAVA:0.0):0.30511,(tr|A0A1Z4JZX7|A0A1Z4JZX7_9CYAN:0.08278,(tr|A0A252CWY7|A0A252CWY7_9NOSO:0.02074,((tr|A0A1Z4MHW7|A0A1Z4MHW7_MICDP:0.0,tr|A0A0D6KT55|A0A0D6KT55_9CYAN:0.0):0.05039,tr|A0A252E6H0|A0A252E6H0_9NOSO:0.01765)0.739:0.00735)0.761:0.01818)0.907:0.03966)0.456:0.01273)0.560:0.04560,((tr|A0A1Z4QKW2|A0A1Z4QKW2_9NOST:0.02936,tr|K9WWV9|K9WWV9_9NOST:0.03665)0.916:0.07156,(tr|K9W3G3|K9W3G3_9CYAN:0.04658,tr|A0A1Z4HV34|A0A1Z4HV34_9NOSO:0.07707)1.000:0.43912)0.324:0.05465)0.957:0.09997)0.913:0.05112,((((((tr|A0A350X623|A0A350X623_9CYAN:0.07191,((tr|A0A1Z4R9K6|A0A1Z4R9K6_9CYAN:0.14355,((tr|A0A1Z4LNQ6|A0A1Z4LNQ6_9CYAN:0.16599,(tr|A0A218QIW8|A0A218QIW8_9CYAN:0.11195,tr|A0A1Z4LNU7|A0A1Z4LNU7_9CYAN:0.12269)0.079:0.04295)0.456:0.04442,tr|A0A0V7ZUC3|A0A0V7ZUC3_9CYAN:0.12824)0.836:0.02421)0.912:0.04794,((tr|A0A1Q8ZGW8|A0A1Q8ZGW8_9CYAN:0.15787,(tr|A0A352JFC9|A0A352JFC9_9CYAN:0.02978,tr|A0A2W4XMM8|A0A2W4XMM8_9CYAN:0.03991)1.000:0.45123)0.597:0.05312,tr|A0A0T7BNL5|A0A0T7BNL5_9CYAN:0.22712)0.903:0.06499)0.836:0.02712)0.660:0.00938,(tr|A0A367Q4M5|A0A367Q4M5_9NOSO:0.05822,tr|A0A367S1I9|A0A367S1I9_9NOSO:0.05061)1.000:0.17508)0.527:0.01996,(tr|A0A139WXD6|A0A139WXD6_9CYAN:0.07615,tr|A0A139WX81|A0A139WX81_9CYAN:0.09182)0.933:0.05223)0.797:0.03363,(tr|A0A1Z4Q232|A0A1Z4Q232_9CYAN:0.00055,(tr|A0A0C2QLW1|A0A0C2QLW1_9CYAN:0.08533,tr|A0A1Z4IXR8|A0A1Z4IXR8_9CYAN:0.00054)0.819:0.00600)0.990:0.08887)0.929:0.05410,((tr|K9QS69|K9QS69_NOSS7:0.29942,(tr|I4FN75|I4FN75_MICAE:0.10621,(((tr|A8YD34|A8YD34_MICAE:0.0,tr|L8NKT8|L8NKT8_MICAE:0.0):0.02339,tr|A0A0K1S3N4|A0A0K1S3N4_9CHRO:0.06171)0.854:0.01378,((tr|I4FCA1|I4FCA1_MICAE:0.02502,tr|I4HIF8|I4HIF8_MICAE:0.01221)0.880:0.01672,tr|I4HA62|I4HA62_MICAE:0.04633)0.519:0.00514)0.812:0.03515)1.000:0.44577)0.394:0.02812,(tr|A0A2T1C556|A0A2T1C556_9CYAN:0.39488,tr|K9PWW6|K9PWW6_9CYAN:0.52191)0.210:0.08562)0.961:0.11643)0.822:0.03377,tr|A0A218QMB5|A0A218QMB5_9CYAN:0.43150)0.891:0.05905)0.912:0.11122)0.426:0.04339)0.531:0.03211,((tr|A0A168THL7|A0A168THL7_9CYAN:0.23695,((tr|A0A1Z4UE99|A0A1Z4UE99_9CYAN:0.0,tr|A0A1Z4MYK2|A0A1Z4MYK2_9CYAN:0.0):0.01688,tr|A0A1Z4HJT9|A0A1Z4HJT9_9NOSO:0.02281)1.000:0.29882)0.835:0.07073,tr|A0A2T1E925|A0A2T1E925_9CYAN:0.34369)0.886:0.07713)0.868:0.03538,((tr|A0A1U7IUQ2|A0A1U7IUQ2_9NOSO:0.58381,(((tr|B0C936|B0C936_ACAM1:0.39975,(((tr|A0A1C0VY41|A0A1C0VY41_9CYAN:0.23234,(((tr|K9V9V4|K9V9V4_9CYAN:0.05673,(tr|B2J7X9|B2J7X9_NOSP7:0.02133,(tr|A0A1Z4HUN8|A0A1Z4HUN8_9NOSO:0.01551,(tr|A0A1Z4MMC7|A0A1Z4MMC7_MICDP:0.0,tr|A0A0D6KI79|A0A0D6KI79_9CYAN:0.0):0.02657)0.814:0.01491)0.913:0.04470)0.639:0.02992,((tr|A0A1B7WFF4|A0A1B7WFF4_9NOST:0.01490,tr|A0A1B7W002|A0A1B7W002_APHFL:0.04827)1.000:0.11762,((tr|A0A1B7VH53|A0A1B7VH53_9NOST:0.00055,tr|A0A1B7X173|A0A1B7X173_APHFL:0.00666)0.938:0.02995,((tr|A0A0K2LX29|A0A0K2LX29_9NOST:0.01373,tr|K7W1A9|K7W1A9_9NOST:0.00677)0.777:0.00739,(tr|A0A1B7VE93|A0A1B7VE93_9NOST:0.00054,tr|A0A1B7V7Y1|A0A1B7V7Y1_9NOST:0.02060)0.781:0.00632)0.902:0.02616)0.487:0.01672)0.953:0.09101)0.963:0.09947,tr|B7KGM8|B7KGM8_CYAP7:0.30136)0.918:0.08160)0.748:0.02958,(tr|A0A351LBS8|A0A351LBS8_9CYAN:0.0,tr|A0A352Y9R2|A0A352Y9R2_9CYAN:0.0,tr|A0A352ZY30|A0A352ZY30_9CYAN:0.0):0.18807)0.128:0.02021,tr|A0A0M2Q2B2|A0A0M2Q2B2_PROHO:0.45652)0.883:0.07794)0.916:0.10985,tr|K9WCB6|K9WCB6_9CYAN:0.23948)0.446:0.02050,(tr|K9PRY1|K9PRY1_9CYAN:0.39503,(tr|A0A2W6YPW8|A0A2W6YPW8_9CYAN:0.19007,tr|L8MXC0|L8MXC0_9CYAN:0.09665)0.996:0.18408)0.271:0.04615)0.939:0.10594)0.795:0.06348,(tr|A0A2T1D5V4|A0A2T1D5V4_9CYAN:0.30433,(tr|A0A1Z4JIX0|A0A1Z4JIX0_LEPBY:0.28082,tr|A0A2T1DNK0|A0A2T1DNK0_9CYAN:0.04047)0.963:0.12159)0.985:0.16247)0.853:0.03230)0.000:0.00055)0.833:0.02441)0.745:0.05084,(tr|K9Q3H2|K9Q3H2_9CYAN:0.62216,(((tr|A0A1Z3HL06|A0A1Z3HL06_9CYAN:0.15139,(tr|A0A1Q8ZEI6|A0A1Q8ZEI6_9CYAN:0.06333,(tr|A0A251WHG5|A0A251WHG5_9CYAN:0.24449,tr|K9V158|K9V158_9CYAN:0.04780)0.196:0.03135)0.981:0.14616)0.879:0.07776,((tr|U9VHN2|U9VHN2_9CYAN:0.14184,tr|K9EK66|K9EK66_9CYAN:0.15566)0.953:0.14244,tr|A0A2W4WSV3|A0A2W4WSV3_9CYAN:0.37271)0.926:0.12157)0.975:0.16827,(tr|A0A251WGR6|A0A251WGR6_9CYAN:0.57083,tr|A0A0P4UGQ8|A0A0P4UGQ8_9CYAN:0.27589)0.886:0.07466)0.927:0.12781)0.487:0.08797)0.575:0.09374,(tr|K9RJF1|K9RJF1_9CYAN:0.34075,tr|A0A1Z4LJN3|A0A1Z4LJN3_9CYAN:0.34653)1.000:0.44451)0.755:0.06647)0.944:0.22179)0.770:0.06905)0.832:0.09514)0.897:0.05771,((((tr|A0A359EAC5|A0A359EAC5_9CHLR:0.13177,tr|A0A351G4J4|A0A351G4J4_9CHLR:0.21481)0.993:0.26475,(tr|A0A350M5Q6|A0A350M5Q6_9FLAO:0.54269,tr|A0A350WMF5|A0A350WMF5_9CHLR:0.35830)0.670:0.11754)0.834:0.12002,((tr|A0A346QYI3|A0A346QYI3_9RHIZ:0.72824,tr|A0A1H4B8I0|A0A1H4B8I0_9RHOB:0.27773)0.758:0.23428,tr|A0A2A4QNR5|A0A2A4QNR5_9RHOB:1.19870)0.908:0.27291)0.791:0.09709,(((tr|A9EU57|A9EU57_SORC5:0.54710,(tr|D9XJN6|D9XJN6_9ACTN:0.11171,(tr|A0A286CHS8|A0A286CHS8_9ACTN:0.11145,tr|D5ZXJ2|D5ZXJ2_STRVD:0.13016)0.954:0.14631)1.000:0.67626)0.775:0.11089,((tr|A0A0S6W184|A0A0S6W184_9BACT:0.11697,tr|A0A0S6W193|A0A0S6W193_9BACT:0.00819)1.000:0.84679,(tr|A0A2N3SEC8|A0A2N3SEC8_9ACTN:0.58890,(tr|A0A1Q7C3M1|A0A1Q7C3M1_9ACTN:0.30939,(((tr|H6R880|H6R880_NOCCG:0.0,tr|A0A2L2JSE6|A0A2L2JSE6_9NOCA:0.0):0.05778,((tr|A0A318K2R9|A0A318K2R9_9NOCA:0.08380,(tr|A0A379A5H5|A0A379A5H5_9NOCA:0.00054,(tr|A0A0C1DAX2|A0A0C1DAX2_9NOCA:0.00569,tr|K0FA22|K0FA22_9NOCA:0.00567)0.478:0.00563)0.834:0.02743)1.000:0.28714,tr|A0A317NMD4|A0A317NMD4_9NOCA:0.05775)0.269:0.04431)0.995:0.27456,((tr|A0A317K9N7|A0A317K9N7_9ACTN:0.03964,tr|A0A1C5GWZ8|A0A1C5GWZ8_9ACTN:0.02890)0.513:0.04266,((tr|A0A328MZW9|A0A328MZW9_9ACTN:0.0,tr|A0A328NRB0|A0A328NRB0_9ACTN:0.0):0.10229,(tr|A0A1N6BEG3|A0A1N6BEG3_9ACTN:0.01270,tr|I0KZW5|I0KZW5_9ACTN:0.00054)0.920:0.05937)0.853:0.08407)0.998:0.35386)0.648:0.06763)0.946:0.26253)0.838:0.14092)0.143:0.06799)0.720:0.18675,((((tr|A0A229TP71|A0A229TP71_9PSEU:0.36209,((tr|A0A1I1T670|A0A1I1T670_9PSEU:0.0,tr|A0A1H6ED44|A0A1H6ED44_SACHI:0.0):0.43234,(tr|A4FD68|A4FD68_SACEN:0.06530,(tr|A0A1I1S8Q4|A0A1I1S8Q4_9PSEU:0.0,tr|A0A1H6E8D8|A0A1H6E8D8_SACHI:0.0):0.07240)0.967:0.14473)0.410:0.03832)0.976:0.16246,tr|A0A1Q9LII9|A0A1Q9LII9_9PSEU:0.33020)0.536:0.08848,tr|A0A1K1S1N0|A0A1K1S1N0_9PSEU:0.52886)0.950:0.12928,((((tr|A0A1I5WLK5|A0A1I5WLK5_9ACTN:0.01735,tr|A0A239HN75|A0A239HN75_9ACTN:0.07057)1.000:0.42497,((tr|A0A2C9ACL1|A0A2C9ACL1_9BURK:0.20272,tr|A0A2C9ACV9|A0A2C9ACV9_9BURK:0.28304)0.998:0.47876,(tr|I0H3P1|I0H3P1_ACTM4:0.14525,(tr|A0A239FCN8|A0A239FCN8_9ACTN:0.26152,(tr|A0A0K3BLF7|A0A0K3BLF7_9PSEU:0.19279,(tr|A0A1M4BL11|A0A1M4BL11_9ACTN:0.11717,tr|A0A1I0LSF5|A0A1I0LSF5_9ACTN:0.13511)0.791:0.02561)0.556:0.02105)0.946:0.13685)0.985:0.24688)0.829:0.17214)0.634:0.03640,(((tr|A0A0Q8UK85|A0A0Q8UK85_9ACTN:0.0,tr|A0A0Q7BKA8|A0A0Q7BKA8_9ACTN:0.0):0.35082,(((((tr|A0A1A9QF61|A0A1A9QF61_STRA9:0.27999,(tr|A0A1H0VUV3|A0A1H0VUV3_9ACTN:0.21106,(tr|A0A2M8LS27|A0A2M8LS27_9ACTN:0.18122,tr|A0A1I1P3Q0|A0A1I1P3Q0_9ACTN:0.08465)0.280:0.05875)0.910:0.07694)0.847:0.04729,tr|A0A2P7PNU5|A0A2P7PNU5_9ACTN:0.12702)0.474:0.04242,(((tr|A0A117RK22|A0A117RK22_9ACTN:0.08607,(tr|D9XA16|D9XA16_STRVT:0.05421,(((tr|A0A2N8TLF2|A0A2N8TLF2_9ACTN:0.02284,(tr|A0A143CD43|A0A143CD43_9ACTN:0.00564,tr|A0A2T4NFJ1|A0A2T4NFJ1_9ACTN:0.00561)0.821:0.00569)0.892:0.00054,((tr|A0A2I0SLY6|A0A2I0SLY6_9ACTN:0.01928,tr|A0A1J4NPV8|A0A1J4NPV8_9ACTN:0.00572)0.881:0.01310,(tr|A0A231PRN0|A0A231PRN0_9ACTN:0.03908,tr|A0A066Y2I1|A0A066Y2I1_9ACTN:0.03502)0.871:0.01820)0.811:0.01125)0.894:0.02802,(tr|A0A0K8PIX1|A0A0K8PIX1_STRAJ:0.02192,(tr|A0A2S6WX02|A0A2S6WX02_9ACTN:0.01208,tr|A0A286CQR9|A0A286CQR9_9ACTN:0.02048)0.322:0.01304)0.762:0.01379)0.985:0.06732)0.956:0.05411)0.874:0.03581,((tr|A0A0X3XNJ1|A0A0X3XNJ1_9ACTN:0.00604,(tr|A0A370VSW8|A0A370VSW8_9ACTN:0.00053,tr|A0A2S1ILW0|A0A2S1ILW0_9ACTN:0.00568)0.853:0.01108)0.998:0.12580,(tr|A0A233S140|A0A233S140_9ACTN:0.10883,(tr|A0A2N3U341|A0A2N3U341_9ACTN:0.0,tr|A0A286HI54|A0A286HI54_9ACTN:0.0):0.22889)0.972:0.10536)0.852:0.02689)0.803:0.02051,(tr|A0A117RTQ6|A0A117RTQ6_9ACTN:0.01405,tr|A0A124I4F8|A0A124I4F8_9ACTN:0.00681)1.000:0.17719)0.998:0.17865)0.303:0.03679,(((tr|A0A0T2IA37|A0A0T2IA37_9MICO:0.14760,(tr|E6SEL4|E6SEL4_INTC7:0.04674,(tr|W9G2Y6|W9G2Y6_9MICO:0.09631,(tr|A0A0Q9TJB3|A0A0Q9TJB3_9MICO:0.00054,(tr|A0A0Q8YFB9|A0A0Q8YFB9_9MICO:0.00055,tr|A0A0Q9TMD1|A0A0Q9TMD1_9MICO:0.06444)0.630:0.00637)0.894:0.03682)0.898:0.05992)0.864:0.07786)0.985:0.12672,((tr|A0A358SQ44|A0A358SQ44_9ACTN:0.11936,tr|A0A285ITJ2|A0A285ITJ2_9ACTN:0.13051)0.869:0.04206,(((((tr|A0A2N8N4M2|A0A2N8N4M2_9PSEU:0.01935,(tr|A0A154M9V1|A0A154M9V1_9PSEU:0.00055,tr|A0A1Q4JAP6|A0A1Q4JAP6_9PSEU:0.00055)0.794:0.01221)0.159:0.00055,(tr|A0A229R684|A0A229R684_9PSEU:0.00623,(tr|A0A229SFX9|A0A229SFX9_9PSEU:0.01492,tr|M2PLT1|M2PLT1_9PSEU:0.00516)0.938:0.02421)0.906:0.01234)0.856:0.01356,tr|A0A193C4M2|A0A193C4M2_AMYOR:0.00543)0.092:0.00709,(tr|A0A2P2FJC6|A0A2P2FJC6_9PSEU:0.00054,((tr|A0A075UKJ1|A0A075UKJ1_9PSEU:0.0,tr|A0A094M383|A0A094M383_9PSEU:0.0):0.00055,(tr|A0A1W2LZS3|A0A1W2LZS3_9PSEU:0.00625,(tr|R4TE72|R4TE72_AMYOR:0.00055,tr|A0A1H2KNA1|A0A1H2KNA1_9PSEU:0.00621)0.000:0.00055)0.846:0.00623)0.928:0.01250)0.763:0.00638)0.982:0.08585,(((tr|A0A066UB38|A0A066UB38_9PSEU:0.01381,tr|A0A1H4PKZ8|A0A1H4PKZ8_9PSEU:0.07161)0.481:0.01281,tr|R1HRJ9|R1HRJ9_9PSEU:0.05068)0.898:0.03112,tr|A0A229SYJ0|A0A229SYJ0_9PSEU:0.01836)0.996:0.14695)0.978:0.10581)0.485:0.02649)0.870:0.03088,(tr|A0A2T0LQY4|A0A2T0LQY4_9ACTN:0.24627,tr|A0A1Q4XRU9|A0A1Q4XRU9_9ACTN:0.25352)0.395:0.03518)0.919:0.06257)0.969:0.09692,((tr|W5W7Z4|W5W7Z4_9PSEU:0.28217,tr|A0A1H9C4I1|A0A1H9C4I1_9ACTN:0.17466)0.924:0.09722,(tr|R4LDG7|R4LDG7_9ACTN:0.32954,tr|A0A1C5IXG1|A0A1C5IXG1_9ACTN:0.55054)0.883:0.14407)0.310:0.08957)0.000:0.04002)0.952:0.07883,((tr|A0A2S4YN62|A0A2S4YN62_9ACTN:0.27417,(tr|A0A2G7AYW7|A0A2G7AYW7_9ACTN:0.61339,tr|A0A2Z3V0N3|A0A2Z3V0N3_9ACTN:0.30169)0.744:0.17387)0.559:0.05638,(((tr|A0A1M4EBR0|A0A1M4EBR0_9ACTN:0.04485,tr|A0A1G9MHU3|A0A1G9MHU3_9ACTN:0.04663)0.999:0.17397,(tr|X0Q966|X0Q966_9NOCA:0.26849,tr|A0A2T0JB22|A0A2T0JB22_9ACTN:0.16366)0.030:0.03754)0.842:0.05292,(tr|A0A1H9WBU8|A0A1H9WBU8_9PSEU:0.37416,(tr|A0A1H9WYM5|A0A1H9WYM5_9PSEU:0.16897,(tr|A0A1G7RAQ0|A0A1G7RAQ0_9PSEU:0.01879,((((tr|A0A1H0PFX9|A0A1H0PFX9_9PSEU:0.06528,tr|A0A1H9PDB4|A0A1H9PDB4_9PSEU:0.02012)0.790:0.00993,tr|A0A1I6D0D2|A0A1I6D0D2_9PSEU:0.02011)0.746:0.01042,(tr|A0A1W2FGA6|A0A1W2FGA6_9PSEU:0.00629,(tr|A0A1G9RIZ6|A0A1G9RIZ6_9PSEU:0.00055,(tr|A0A1H9W4A7|A0A1H9W4A7_9PSEU:0.01651,tr|A0A1H9IU89|A0A1H9IU89_9PSEU:0.03838)0.692:0.00287)0.000:0.00055)0.784:0.00646)0.910:0.02454,tr|A0A316HUL6|A0A316HUL6_9PSEU:0.03611)0.887:0.04809)0.987:0.14397)0.054:0.04622)0.800:0.04736)0.922:0.08762)0.943:0.08947)0.844:0.03467)0.848:0.03771,((((tr|A0A0N0MPU7|A0A0N0MPU7_9ACTN:0.48064,(tr|A0A1G9Y8R5|A0A1G9Y8R5_9PSEU:0.13880,tr|A0A1H3CZZ0|A0A1H3CZZ0_9PSEU:0.14281)0.979:0.21267)0.841:0.13146,((tr|A0A0M9ZIY0|A0A0M9ZIY0_9ACTN:0.00369,(tr|V6KCG5|V6KCG5_STRRC:0.29273,tr|A0A346C3I0|A0A346C3I0_9ACTN:0.00053)0.503:0.00139)0.989:0.44070,(tr|A0A316FYA3|A0A316FYA3_9ACTN:0.21329,tr|A0A1C4X9S4|A0A1C4X9S4_9ACTN:0.27514)0.999:0.52054)0.922:0.21275)0.795:0.09205,((((tr|A0A1Q7VVR9|A0A1Q7VVR9_9ACTN:0.33266,(tr|E9UT39|E9UT39_9ACTN:0.00629,(tr|A0A1G9CBI9|A0A1G9CBI9_9ACTN:0.02657,tr|A0A1J4N7N9|A0A1J4N7N9_9ACTN:0.00055)0.651:0.00050)0.997:0.35491)0.740:0.09477,(tr|A0A1V2QKB9|A0A1V2QKB9_9PSEU:0.58292,((tr|A0A1J4P073|A0A1J4P073_9ACTN:0.31526,(tr|A0A2V4N121|A0A2V4N121_9ACTN:0.13520,(tr|A0A066YHN1|A0A066YHN1_9ACTN:0.01954,tr|A0A2M9LDT9|A0A2M9LDT9_9ACTN:0.00055)1.000:0.30215)0.843:0.08768)0.943:0.12729,((tr|K0JXF3|K0JXF3_SACES:0.15032,tr|A0A1B2HMY5|A0A1B2HMY5_9PSEU:0.20345)0.990:0.22704,tr|A0A1Q7W416|A0A1Q7W416_9ACTN:0.40593)0.837:0.06027)0.816:0.07105)0.946:0.10940)0.920:0.07417,tr|A0A1M7UXZ9|A0A1M7UXZ9_9ACTN:0.50608)0.219:0.00148,(tr|A0A0W1GJZ6|A0A0W1GJZ6_9SPHN:0.04252,tr|A0A0W1FDR6|A0A0W1FDR6_9SPHN:0.05778)1.000:0.82174)0.792:0.03983)0.914:0.08244,(((tr|U5W2N8|U5W2N8_9ACTN:0.45645,(tr|A0A1I2VNK6|A0A1I2VNK6_9ACTN:0.88765,(tr|A0A1I5ZXV8|A0A1I5ZXV8_9PSEU:0.27241,tr|H5XBK3|H5XBK3_9PSEU:0.10244)0.955:0.24415)0.934:0.25631)0.168:0.09124,(tr|A0A1H0GSM7|A0A1H0GSM7_9PSEU:0.19816,((tr|A0A2N3SGZ5|A0A2N3SGZ5_9ACTN:0.00627,tr|A0A2R4FHQ3|A0A2R4FHQ3_9ACTN:0.00718)1.000:0.25573,(tr|K3W453|K3W453_SACES:0.14568,tr|A0A1Q4X7D4|A0A1Q4X7D4_9PSEU:0.09139)0.758:0.08106)0.816:0.10244)0.957:0.15689)0.974:0.14816,(tr|A0A371BS36|A0A371BS36_9MICC:0.60064,(tr|K0K498|K0K498_SACES:0.38049,(tr|A0A1H3TGA1|A0A1H3TGA1_9ACTN:0.49768,(tr|A0A1L7FBQ2|A0A1L7FBQ2_9PSEU:0.51658,tr|A0A0Q9M4R6|A0A0Q9M4R6_9MICO:0.19074)0.459:0.08326)0.568:0.04278)0.918:0.11920)0.924:0.11690)0.902:0.07219)0.963:0.10073)0.293:0.02272)0.900:0.08825)0.942:0.11496)0.535:0.05331)0.914:0.11121,(tr|A0A0T0MHV2|A0A0T0MHV2_9CELL:0.93898,((((tr|A0A290QAD2|A0A290QAD2_9BACT:0.47027,(tr|A0A1H9XP33|A0A1H9XP33_9PSEU:0.38236,(tr|R4LPM2|R4LPM2_9ACTN:0.46759,tr|A0A2T0RF19|A0A2T0RF19_9ACTN:0.69164)0.913:0.23464)0.377:0.08565)0.477:0.05728,((((tr|A0A221W5L8|A0A221W5L8_9PSEU:0.08191,tr|A0A1L7FCZ0|A0A1L7FCZ0_9PSEU:0.05349)0.994:0.25979,(tr|G2P524|G2P524_STRVO:0.17970,(tr|A0A367ER02|A0A367ER02_9ACTN:0.11017,(tr|A0A1A9CIN9|A0A1A9CIN9_9ACTN:0.00106,tr|A0A069JSU5|A0A069JSU5_9ACTN:0.00529)0.997:0.22404)0.998:0.23033)0.944:0.14642)0.799:0.09983,(tr|A0A1K0FN18|A0A1K0FN18_9ACTN:0.60130,(tr|A0A1V2REI3|A0A1V2REI3_9ACTN:0.33256,((tr|A0A197SH33|A0A197SH33_9ACTN:0.04934,tr|A0A2N3W893|A0A2N3W893_9ACTN:0.18636)0.995:0.27939,tr|A0A2M9B2V8|A0A2M9B2V8_9ACTN:0.30077)0.719:0.11475)0.981:0.23416)0.861:0.07626)0.297:0.05593,((tr|A0A1G8P1P0|A0A1G8P1P0_9ACTN:0.00054,tr|A0A286EJB3|A0A286EJB3_9ACTN:0.03800)0.999:0.39532,(tr|A0A316FB48|A0A316FB48_9ACTN:0.18583,(tr|A0A1G8U4C1|A0A1G8U4C1_9ACTN:0.03452,tr|A0A286EM65|A0A286EM65_9ACTN:0.00054)0.999:0.24758)0.996:0.29245)0.910:0.18367)0.663:0.02533)0.835:0.06249,((tr|D9W6N0|D9W6N0_9ACTN:0.21123,(tr|A0A0H4CIX9|A0A0H4CIX9_9ACTN:0.0,tr|A0A0U5L9H4|A0A0U5L9H4_STRRE:0.0,tr|A0A255PBC4|A0A255PBC4_9ACTN:0.0):0.11579)0.996:0.31799,(tr|A0A117RS48|A0A117RS48_9ACTN:0.57042,((tr|A0A1H3TDD7|A0A1H3TDD7_9ACTN:0.45614,tr|A0A1I1K6T6|A0A1I1K6T6_9ACTN:0.88858)0.138:0.12788,(tr|A0A1H7DXC1|A0A1H7DXC1_9ACTN:0.54761,(tr|A0A2T3VNN9|A0A2T3VNN9_9ACTN:0.23447,(tr|A0A327Z7V3|A0A327Z7V3_9ACTN:0.28024,tr|A0A2T3VAK1|A0A2T3VAK1_9ACTN:0.34997)0.982:0.23434)0.558:0.09506)0.646:0.04520)0.583:0.07082)0.274:0.07332)0.976:0.21524)0.879:0.12809,((tr|A0A0Q5IN78|A0A0Q5IN78_9CELL:0.81259,((tr|A0A2W2ENL8|A0A2W2ENL8_9ACTN:0.04367,tr|A0A1C6SKZ9|A0A1C6SKZ9_9ACTN:0.05938)0.848:0.03310,(tr|A0A1H6Y4I2|A0A1H6Y4I2_9ACTN:0.05489,(tr|A0A2G7D235|A0A2G7D235_9ACTN:0.02540,tr|A0A1I1PEC3|A0A1I1PEC3_9ACTN:0.01787)0.984:0.07050)0.623:0.01498)0.994:0.65059)0.491:0.13836,tr|A6G3C4|A6G3C4_9DELT:0.95267)0.237:0.09655)0.063:0.03300)0.893:0.14153)0.937:0.18717)0.855:0.11107)0.835:0.13422)0.902:0.11577,((tr|A0A1Z4JN41|A0A1Z4JN41_LEPBY:1.01335,(tr|F4KSC7|F4KSC7_HALH1:1.09943,tr|A0A2E5HKS3|A0A2E5HKS3_9DELT:1.00195)0.499:0.12219)0.870:0.45762,(((tr|F3KKQ7|F3KKQ7_9ARCH:1.26327,(tr|A0A2H0Q6A3|A0A2H0Q6A3_9PROT:0.70741,tr|F2IEA4|F2IEA4_FLUTR:0.70745)0.907:0.43383)0.699:0.08652,(((tr|A0A1C5XAY6|A0A1C5XAY6_9CLOT:0.23440,(tr|A0A173Z109|A0A173Z109_9FIRM:0.0,tr|A0A173U0Z6|A0A173U0Z6_EUBRA:0.0):0.72248)0.991:0.62176,(((tr|A0A365XSD4|A0A365XSD4_9BACT:0.37601,(tr|A0A0F2P0L6|A0A0F2P0L6_9FLAO:0.09792,(tr|A0A2W6YBL3|A0A2W6YBL3_9FLAO:0.03732,tr|A0A376EQ47|A0A376EQ47_ELIME:0.02911)0.979:0.21143)0.974:0.44404)0.956:0.53570,(tr|C7PN53|C7PN53_CHIPD:0.76436,(tr|A0A1M5W6U9|A0A1M5W6U9_9FLAO:0.74068,(tr|A0A2U8X3Q2|A0A2U8X3Q2_9RHIZ:1.95215,(tr|A0A1N7KQM4|A0A1N7KQM4_9FLAO:0.25452,(tr|A0A1M7N519|A0A1M7N519_9FLAO:0.35133,tr|A0A2A3UFX5|A0A2A3UFX5_9SPHI:0.42868)0.816:0.11737)0.771:0.24304)0.398:0.11139)0.792:0.25837)0.941:0.51306)0.962:0.61499,((tr|A0A2D6R6P8|A0A2D6R6P8_9ARCH:1.59821,tr|V3DGE0|V3DGE0_ENTCL:1.00485)0.810:0.28623,(((tr|A0A2N4Y9M7|A0A2N4Y9M7_9RHIZ:0.39327,(tr|A0A371WTZ8|A0A371WTZ8_9RHIZ:0.36320,(tr|A0A2W6WBX5|A0A2W6WBX5_9SPHN:0.36515,tr|A0A0N1AGW7|A0A0N1AGW7_9SPHN:0.22282)0.879:0.11232)0.743:0.10756)0.997:0.34711,((tr|A0A1G8MRE6|A0A1G8MRE6_9RHOB:0.40006,((tr|A0A379IXK9|A0A379IXK9_PSEME:0.11261,(tr|A0A220RBS8|A0A220RBS8_9GAMM:0.02368,(tr|A0A2T1K7P0|A0A2T1K7P0_9ALTE:0.01242,tr|A0A366GMG4|A0A366GMG4_9ALTE:0.02699)0.867:0.01725)0.860:0.04483)0.527:0.07199,(tr|A0A1H2W6V8|A0A1H2W6V8_9RHOB:0.21134,tr|A0A366VUA2|A0A366VUA2_9RHOB:0.12745)0.692:0.10383)0.993:0.30778)0.995:0.38051,((tr|A0A1H4ULI4|A0A1H4ULI4_9RHIZ:0.23245,(tr|A0A0S6UZU3|A0A0S6UZU3_9BRAD:0.27552,tr|A0A2M8ZVV7|A0A2M8ZVV7_9BRAD:0.26920)0.556:0.08832)0.989:0.29019,(tr|A0A367U9P9|A0A367U9P9_9PROT:0.41475,(((tr|A0A2X4AVX6|A0A2X4AVX6_PAULE:0.10876,tr|A0A2D1T8T5|A0A2D1T8T5_PSEPU:0.06806)1.000:0.63627,(((((tr|A0A1Y0IIL6|A0A1Y0IIL6_9BACL:0.41108,tr|A0A2C5QU79|A0A2C5QU79_BACCE:0.50599)0.881:0.12445,((tr|J7X7I5|J7X7I5_BACCE:0.34848,((tr|A0A1H6B3J2|A0A1H6B3J2_9BACI:0.0,tr|A0A2C1L0H1|A0A2C1L0H1_BACCE:0.0):0.26907,tr|A0A369BEB9|A0A369BEB9_9BACI:0.25014)0.863:0.08284)0.928:0.13819,tr|A0A172ZJT9|A0A172ZJT9_9BACL:0.63914)0.674:0.02573)0.913:0.12432,((tr|C4SEZ6|C4SEZ6_YERMO:0.44051,(tr|A0A1C7W577|A0A1C7W577_9GAMM:0.20611,(tr|A0A085GZG9|A0A085GZG9_9ENTR:0.00055,tr|A0A378GJ88|A0A378GJ88_9ENTR:0.00055)0.991:0.22800)0.997:0.26605)0.947:0.13520,(tr|A0A177X823|A0A177X823_PSEMA:0.52888,((tr|A0A1H7KJZ4|A0A1H7KJZ4_9SPHI:0.34284,(tr|A0A1M3GFX5|A0A1M3GFX5_9SPHI:0.24255,tr|A0A2A3U804|A0A2A3U804_9SPHI:0.17825)0.969:0.18099)0.966:0.18099,((tr|S6I351|S6I351_9GAMM:0.25881,tr|A0A2N7TM10|A0A2N7TM10_9GAMM:0.25299)0.992:0.22832,(tr|A0A2K7SRV5|A0A2K7SRV5_9VIBR:0.31143,(tr|A0A2T5BC44|A0A2T5BC44_MYCDI:0.15773,tr|I9C7R9|I9C7R9_9SPHN:0.35852)0.998:0.33094)0.732:0.05945)0.430:0.05104)0.797:0.10284)0.734:0.05450)0.504:0.04606)0.857:0.07202,(((tr|A0A1E4VFJ4|A0A1E4VFJ4_9GAMM:0.51540,(((tr|A0A333DMA4|A0A333DMA4_ACIBA:0.0,tr|A0A2T7FH47|A0A2T7FH47_ACINO:0.0):0.26034,tr|A0A2S6H978|A0A2S6H978_9GAMM:0.22609)0.525:0.08420,(tr|A0A1A6LS89|A0A1A6LS89_VIBSP:0.21382,tr|A0A257NBS3|A0A257NBS3_9GAMM:0.37361)0.563:0.07106)0.910:0.11751)0.736:0.14368,(tr|A0A229GG09|A0A229GG09_9GAMM:0.47783,(tr|A0A0P9FSF0|A0A0P9FSF0_9GAMM:0.14271,(tr|A0A0F0Y7X5|A0A0F0Y7X5_9ENTR:0.28093,((tr|A0A2N7YXT6|A0A2N7YXT6_9PSED:0.0,tr|A0A1I3IR42|A0A1I3IR42_9PSED:0.0):0.03010,tr|A0A136QHS6|A0A136QHS6_9PSED:0.00772)0.992:0.18122)0.188:0.08308)0.996:0.36339)0.445:0.12816)0.950:0.13815,(tr|A0A1M5YBQ8|A0A1M5YBQ8_9CLOT:0.52694,(tr|A0A2A8ZYI6|A0A2A8ZYI6_BACCE:0.08390,tr|A0A1D3PUU7|A0A1D3PUU7_BACCE:0.10948)0.999:0.33466)0.856:0.09207)0.592:0.04922)0.049:0.04811,(tr|A0A1Q9N4R2|A0A1Q9N4R2_9ARCH:0.48093,(tr|A0A1M7TLF9|A0A1M7TLF9_9DELT:0.41837,tr|S3V2F9|S3V2F9_9LEPT:0.51784)0.924:0.29760)0.326:0.08695)0.191:0.15686)0.546:0.14352,(tr|A0A1L7J0X4|A0A1L7J0X4_CAMJU:0.07143,(tr|C5ZW98|C5ZW98_9HELI:0.04358,(tr|A0A381CT17|A0A381CT17_CAMJU:0.0,tr|A0A2R4D2P5|A0A2R4D2P5_CAMJU:0.0):0.01172)0.534:0.00373)1.000:0.67938)0.462:0.13455)0.888:0.10637)0.917:0.11056)0.676:0.03389)0.961:0.35046,((tr|A0A2T7MIJ9|A0A2T7MIJ9_9ACTN:0.20385,(tr|S3B922|S3B922_9ACTN:0.0,tr|A0A0N0YZ39|A0A0N0YZ39_9ACTN:0.0):0.41513)0.985:0.85227,(tr|A0A2W5TYJ8|A0A2W5TYJ8_FLAPS:1.29857,tr|A0A2V3Y751|A0A2V3Y751_9CLOT:1.08412)0.678:0.12764)0.932:0.45361)0.511:0.10350)0.000:0.00095)0.875:0.24520)0.228:0.14495,((tr|K9V1H2|K9V1H2_9CYAN:0.81932,tr|A0A2S0K037|A0A2S0K037_LYSSH:0.67376)0.985:0.82027,((((tr|A0A095YCT8|A0A095YCT8_9FIRM:0.07510,tr|A0A133LS55|A0A133LS55_9FIRM:0.02515)1.000:0.62456,(tr|U2DM03|U2DM03_9FIRM:0.29352,(tr|C6JHF4|C6JHF4_9FIRM:0.01655,tr|R7CFW9|R7CFW9_9FIRM:0.01132)1.000:0.47236)0.997:0.38674)0.142:0.00055,((tr|A0A1R1GF40|A0A1R1GF40_9BACL:0.47353,(tr|A0A072NLC4|A0A072NLC4_BACAZ:0.10327,((tr|L8Q3I8|L8Q3I8_BACIU:0.0,tr|A0A2U8RA30|A0A2U8RA30_BACIU:0.0):0.01274,tr|A0A328QH31|A0A328QH31_BACIU:0.01522)0.423:0.05116)0.996:0.44457)0.975:0.29236,((tr|A0A356U912|A0A356U912_9FIRM:0.31011,((tr|A0A2S2B1N9|A0A2S2B1N9_CLOBE:0.00055,tr|A0A0M0ACM4|A0A0M0ACM4_CLOBO:0.00599)0.996:0.25906,(tr|A0A1H6ZXC5|A0A1H6ZXC5_9FIRM:0.26167,tr|R9BUQ7|R9BUQ7_9CLOT:0.39624)0.051:0.04171)0.955:0.12546)0.918:0.10006,((tr|R5AHY4|R5AHY4_9CLOT:0.44375,(tr|A0A2A7BFH4|A0A2A7BFH4_9FIRM:0.00589,(tr|A0A329U780|A0A329U780_9FIRM:0.00055,tr|D4JYR5|D4JYR5_9FIRM:0.00628)0.726:0.00055)0.975:0.27473)0.986:0.28888,(((tr|A0A2B2DE99|A0A2B2DE99_BACME:0.20800,((tr|A0A2A7Z5I3|A0A2A7Z5I3_BACMY:0.0,tr|A0A2A8ZYH4|A0A2A8ZYH4_BACCE:0.0):0.11132,tr|F9DSK3|F9DSK3_9BACL:0.06863)1.000:0.37194)0.840:0.11556,(tr|A0A328M6I1|A0A328M6I1_9BACI:0.13033,tr|A0A0W7Y0H9|A0A0W7Y0H9_9BACI:0.32060)0.794:0.07797)0.756:0.06073,tr|A0A2W4IT46|A0A2W4IT46_9BACL:0.26882)0.951:0.14142)0.019:0.05911)0.918:0.09343)0.648:0.05290)0.953:0.22543,(((tr|A0A0F4LBX7|A0A0F4LBX7_9LACO:0.46790,((tr|A0A374JLZ9|A0A374JLZ9_9FIRM:0.0,tr|A0A373V5A0|A0A373V5A0_9FIRM:0.0,tr|A0A374HQ27|A0A374HQ27_9FIRM:0.0):0.29677,tr|A0A315XT62|A0A315XT62_RUMFL:0.55392)0.957:0.23582)0.806:0.15540,((tr|A0A1I3IA91|A0A1I3IA91_9FIRM:0.18337,tr|A0A1C6BPE4|A0A1C6BPE4_9FIRM:0.33623)0.961:0.18504,(((tr|A0A316BHV9|A0A316BHV9_9FIRM:0.45096,(tr|A0A1I2J827|A0A1I2J827_9CLOT:0.15958,(tr|A0A372U392|A0A372U392_9FIRM:0.09529,tr|A0A1E3AI35|A0A1E3AI35_9FIRM:0.04685)0.898:0.10055)0.931:0.15741)0.610:0.14961,tr|A0A168JFB7|A0A168JFB7_9BACL:0.37521)0.645:0.02808,tr|E7GEH4|E7GEH4_9FIRM:0.62276)0.680:0.09828)0.951:0.19840)0.629:0.04057,(tr|A0A367FWB5|A0A367FWB5_9FIRM:0.02089,(tr|A0A173SH08|A0A173SH08_9FIRM:0.03523,tr|C0ESW6|C0ESW6_9FIRM:0.02959)0.986:0.24984)0.999:0.57914)0.930:0.22638)0.921:0.42800)0.833:0.25656)0.660:0.05472)0.746:0.06292,((tr|Q119H4|Q119H4_TRIEI:0.89863,(tr|A0A1W9WUS1|A0A1W9WUS1_9DELT:1.16927,((tr|A0A2V4S870|A0A2V4S870_PSESJ:0.0,tr|K9DPX5|K9DPX5_9BURK:0.0):0.22557,tr|A0A1W1I368|A0A1W1I368_9BACT:0.50971)0.988:1.21313)0.641:0.13739)0.900:0.24490,(tr|A0A2N1SIB9|A0A2N1SIB9_9SPIR:0.41604,tr|A0A1G3MCU2|A0A1G3MCU2_9SPIR:0.50116)0.999:1.06988)0.809:0.17547)0.635:0.06093)0.798:0.07613)0.813:0.04518)0.880:0.05211,((((((tr|A0A347AGH5|A0A347AGH5_9EURY:1.46121,tr|A0A2V7W437|A0A2V7W437_9BACT:0.87103)0.720:0.17676,(tr|A0A229VX72|A0A229VX72_9BIFI:0.87808,(tr|A0A1G3YXC5|A0A1G3YXC5_9SPIO:0.74132,(tr|E1R1Q1|E1R1Q1_SEDSS:1.01647,((tr|A0A1V6E2T2|A0A1V6E2T2_9SPIR:0.21004,tr|A0A1V6KIR3|A0A1V6KIR3_9SPIR:0.26550)0.719:0.14093,(tr|A0A352ZBP8|A0A352ZBP8_9SPIO:0.32187,tr|A0A354ZE21|A0A354ZE21_9SPIO:0.35406)0.860:0.13758)0.533:0.11339)0.932:0.42670)0.925:0.32700)0.752:0.06339)0.656:0.10906,(tr|A0A1V5IXJ0|A0A1V5IXJ0_9BACT:0.60308,tr|A0A1V5IZ08|A0A1V5IZ08_9BACT:0.76257)0.996:0.99361)0.868:0.21989,(tr|A0A1T4XWI1|A0A1T4XWI1_9GAMM:1.32571,(tr|A0A1Z4NG51|A0A1Z4NG51_9CYAN:1.01102,(tr|D6TGT0|D6TGT0_9CHLR:1.07897,tr|A9B8Y0|A9B8Y0_HERA2:0.92470)0.806:0.22150)0.489:0.06700)0.770:0.16507)0.000:0.00051,(((tr|A0A139LPM4|A0A139LPM4_9BACE:1.57350,tr|A0A2N8HEW7|A0A2N8HEW7_9BACT:0.44748)0.142:0.40561,(tr|A0A0K1W2V9|A0A0K1W2V9_9MOLU:0.52251,(((((tr|A0A2T6BYJ0|A0A2T6BYJ0_9FLAO:0.66556,tr|A0A255SCZ9|A0A255SCZ9_9BACT:0.27103)0.874:0.11982,((tr|A0A2G6LH38|A0A2G6LH38_9GAMM:0.29685,((tr|A0A2N8T1E5|A0A2N8T1E5_PSEST:0.24150,tr|A0A2V4ZS26|A0A2V4ZS26_9PSED:0.26257)0.959:0.13439,((((((((((tr|A0A010ZVE1|A0A010ZVE1_9ACTN:0.36033,(tr|A0A0J6V819|A0A0J6V819_9RHIZ:0.30641,(tr|A0A0D7EIP9|A0A0D7EIP9_RHOPL:0.15538,((tr|A0A218PUL9|A0A218PUL9_9RHIZ:0.0,tr|A0A0Q5ZXN9|A0A0Q5ZXN9_9BRAD:0.0):0.05839,tr|A5EU81|A5EU81_BRASB:0.11958)0.741:0.01910)0.937:0.11563)0.708:0.05809)0.616:0.06378,(tr|A0A328T8N6|A0A328T8N6_9GAMM:0.40559,tr|A0A1B3PPI8|A0A1B3PPI8_9BURK:0.34029)0.891:0.13289)0.122:0.06239,tr|A0A2C9BQQ9|A0A2C9BQQ9_9BURK:0.27330)0.912:0.09298,((tr|A0A1C7CKE8|A0A1C7CKE8_9MICO:0.11576,(tr|A0A2S5VMN0|A0A2S5VMN0_9MICO:0.04727,(tr|A0A1X2BAU7|A0A1X2BAU7_9MYCO:0.08554,tr|A0A378TNF8|A0A378TNF8_9MYCO:0.07421)0.674:0.01128)0.820:0.02624)0.970:0.08308,(tr|A0A162GFZ1|A0A162GFZ1_9MICO:0.14026,(tr|A0A1A3KN49|A0A1A3KN49_MYCAS:0.04992,(tr|A0A1N2P070|A0A1N2P070_9MYCO:0.01863,(tr|A0A1Q9W8B5|A0A1Q9W8B5_9MYCO:0.01453,tr|A0A1Y0T1Z3|A0A1Y0T1Z3_9MYCO:0.05146)0.033:0.00978)0.976:0.09603)0.913:0.06783)0.846:0.06145)0.741:0.03778)0.678:0.01520,((((tr|A0A074U0A3|A0A074U0A3_9RHOB:0.09270,((tr|A0A1H7DJJ6|A0A1H7DJJ6_9SPHN:0.0,tr|A0A0C9N8U7|A0A0C9N8U7_SPHPI:0.0,tr|A0A2A4HVV8|A0A2A4HVV8_9SPHN:0.0,tr|A0A285R1G3|A0A285R1G3_9SPHN:0.0,tr|A0A0D1M1F6|A0A0D1M1F6_9SPHN:0.0,tr|A0A2R7PC98|A0A2R7PC98_9GAMM:0.0):0.20509,((tr|A0A0F3L3N0|A0A0F3L3N0_9GAMM:0.33819,((tr|A0A222WZ66|A0A222WZ66_9SPHN:0.0,tr|U2YAE8|U2YAE8_9SPHN:0.0,tr|A0A0W1DRD6|A0A0W1DRD6_9SPHN:0.0):0.01468,(tr|A0A1G3JBA3|A0A1G3JBA3_9SPHN:0.02472,tr|A0A1E1EYK5|A0A1E1EYK5_9SPHN:0.05482)0.088:0.00699)0.891:0.06486)0.081:0.01951,tr|A0A2W5ZM48|A0A2W5ZM48_PSEST:0.10159)0.945:0.07572)0.768:0.05690)0.585:0.03111,(((tr|A0A348Q0U7|A0A348Q0U7_PSESP:0.0,tr|A0A2R3Q2P0|A0A2R3Q2P0_STEMA:0.0):0.03237,(tr|N9G5Z2|N9G5Z2_ACILW:0.01988,tr|N8RCA0|N8RCA0_9GAMM:0.00055)1.000:0.29495)0.963:0.08268,((tr|A0A179BJR1|A0A179BJR1_RHILE:0.10619,(((tr|J4TBA0|J4TBA0_9RHIZ:0.00055,tr|Q2K8T2|Q2K8T2_RHIEC:0.01356)0.755:0.02349,(tr|A0A2A5KKM0|A0A2A5KKM0_9RHIZ:0.01526,(tr|A0A2A6H8B2|A0A2A6H8B2_9RHIZ:0.00701,tr|A0A246DLG3|A0A246DLG3_9RHIZ:0.00055)0.977:0.04251)0.860:0.02021)0.777:0.03770,tr|A0A149TME5|A0A149TME5_9PROT:0.18366)0.660:0.03347)0.607:0.01862,tr|A0A2S5U4B0|A0A2S5U4B0_9RHIZ:0.15329)0.936:0.07178)0.788:0.03413)0.905:0.05386,(tr|L0J583|L0J583_9MYCO:0.22949,(tr|A0A2G6XR14|A0A2G6XR14_9ACTN:0.22163,(tr|A0A357HNE7|A0A357HNE7_9MICO:0.0,tr|A0A2E2LAY6|A0A2E2LAY6_9MICO:0.0):0.15198)0.158:0.04859)0.840:0.04391)0.882:0.04326,((tr|A0A0Q9NQ54|A0A0Q9NQ54_9MICC:0.17350,(tr|A0A2W6RSB4|A0A2W6RSB4_9ACTN:0.00056,tr|A0A1X0U9M7|A0A1X0U9M7_9NOCA:0.08644)0.973:0.12070)0.966:0.10371,(((tr|D6BBV8|D6BBV8_9ACTN:0.03957,tr|A0A2A3HE86|A0A2A3HE86_9ACTN:0.00194)0.999:0.17231,(tr|A0A1G8MQ36|A0A1G8MQ36_9MICC:0.06339,(tr|A0A317DL51|A0A317DL51_9ACTN:0.08054,tr|A0A1M9TJC0|A0A1M9TJC0_9MYCO:0.10558)0.766:0.02799)0.761:0.03655)0.729:0.02251,((tr|A0A2N6PU94|A0A2N6PU94_9MICO:0.23815,tr|A0A1H0Z4M3|A0A1H0Z4M3_9MICO:0.02892)0.998:0.19440,(tr|W6K329|W6K329_9MICO:0.19188,((tr|A0A2C7ZIY4|A0A2C7ZIY4_9ACTN:0.0,tr|A0A1R1L6E6|A0A1R1L6E6_9MICC:0.0):0.09391,tr|A0A1H0CK57|A0A1H0CK57_9ACTO:0.14350)0.881:0.05533)0.922:0.06437)0.728:0.01883)0.991:0.14958)0.770:0.04036)0.253:0.01004)0.846:0.03477,tr|A0A1X0UU86|A0A1X0UU86_9NOCA:0.34795)0.934:0.07795,((tr|A0A2Z6AGQ7|A0A2Z6AGQ7_9SPHN:0.39443,(tr|A0A1G5V208|A0A1G5V208_9RHIZ:0.0,tr|A0A2V5A051|A0A2V5A051_9RHIZ:0.0):0.13361)0.774:0.07590,(tr|A0A2S5TZR4|A0A2S5TZR4_9RHIZ:0.33776,((((tr|K8RNT6|K8RNT6_9BURK:0.09345,(tr|B0RUS8|B0RUS8_XANCB:0.0,tr|F0B9N8|F0B9N8_9XANT:0.0):0.17189)0.543:0.03548,tr|Q2K2A2|Q2K2A2_RHIEC:0.05250)0.792:0.04948,(((tr|Z9JK53|Z9JK53_9GAMM:0.13697,tr|A0A1G0J636|A0A1G0J636_9GAMM:0.07061)0.830:0.03652,(tr|A0A2P1VVF3|A0A2P1VVF3_PLESH:0.01232,(tr|A0A1Y6HUH0|A0A1Y6HUH0_RAOOR:0.00054,tr|A0A2K7ZJ82|A0A2K7ZJ82_YEREN:0.00632)0.846:0.01446)0.989:0.07546)0.813:0.01918,(tr|A0A087F9I0|A0A087F9I0_9PSED:0.05830,tr|A0A0Q8C4E4|A0A0Q8C4E4_9RHIZ:0.10588)0.761:0.01402)0.752:0.01694)0.999:0.20520,(tr|A0A1E3DKE8|A0A1E3DKE8_9RHOB:0.22329,(tr|A7ID81|A7ID81_XANP2:0.18878,tr|A0A1M7DAR8|A0A1M7DAR8_9RHOB:0.17814)0.711:0.06899)0.934:0.09231)0.333:0.03284)0.657:0.02647)0.953:0.10637)0.823:0.05761,((tr|K4LCJ4|K4LCJ4_9FIRM:0.09321,tr|A0A1B9BJP9|A0A1B9BJP9_CLOBE:0.05779)0.889:0.11474,((tr|A0A1Y4M0C6|A0A1Y4M0C6_9FIRM:0.06953,((tr|R7GQ37|R7GQ37_9FIRM:0.0,tr|A0A1Y3WDV1|A0A1Y3WDV1_9FIRM:0.0):0.11548,(tr|A0A373UNT4|A0A373UNT4_9FIRM:0.0,tr|A0A2V1JP28|A0A2V1JP28_EUBRA:0.0):0.14241)0.650:0.03618)0.747:0.01193,tr|B8FXQ8|B8FXQ8_DESHD:0.08972)0.888:0.06800)1.000:0.40377)0.450:0.02685,(tr|B6ALE8|B6ALE8_9BACT:0.24163,((tr|A0A1W9JHI5|A0A1W9JHI5_9PROT:0.20604,(tr|A0A0F7GCG7|A0A0F7GCG7_9CHLR:0.24594,(tr|A0A1W1I4V3|A0A1W1I4V3_9BACT:0.14250,(tr|A0A1F9I614|A0A1F9I614_9DELT:0.12411,(tr|I5CKZ5|I5CKZ5_9BURK:0.04782,(tr|A0A0C3MYG7|A0A0C3MYG7_9RHOO:0.11342,(tr|A0A231HGS6|A0A231HGS6_9BURK:0.05448,tr|A0A2P1PLH4|A0A2P1PLH4_9GAMM:0.02822)0.904:0.06808)0.729:0.08246)0.961:0.10496)0.627:0.07812)0.032:0.03764)0.744:0.06373)0.781:0.06680,(tr|A0A1F4NPL2|A0A1F4NPL2_9BURK:0.24228,(((((((tr|A0A373IMF9|A0A373IMF9_9BACE:0.0,tr|B3JMQ5|B3JMQ5_9BACE:0.0):0.10746,tr|I4AL85|I4AL85_BERLS:0.05949)0.912:0.07273,(tr|F4C5T2|F4C5T2_SPHS2:0.10230,(tr|A0A077XVA5|A0A077XVA5_9SPHI:0.02195,tr|A0A235DZW3|A0A235DZW3_9SPHI:0.07605)1.000:0.30316)0.515:0.04888)0.941:0.09681,(tr|A0A1G4TI54|A0A1G4TI54_9SPHI:0.18914,(tr|A0A1M7LG38|A0A1M7LG38_9SPHI:0.09447,tr|A0A1X9Z678|A0A1X9Z678_9SPHI:0.17525)0.973:0.10122)0.920:0.07911)0.380:0.03203,tr|A0A2G1VSY3|A0A2G1VSY3_9FLAO:0.11368)0.117:0.02050,(tr|A0A351TDX3|A0A351TDX3_9BACT:0.0,tr|A0A1F6XXQ1|A0A1F6XXQ1_9BACT:0.0,tr|A0A0G0SWJ8|A0A0G0SWJ8_9BACT:0.0):0.28050)0.672:0.07507,(((((tr|A0A369AUN7|A0A369AUN7_9BURK:0.02199,tr|A0A0M7BXZ7|A0A0M7BXZ7_9BORD:0.02945)0.992:0.10444,((tr|U5DM05|U5DM05_9CHRO:0.15112,tr|W0TU42|W0TU42_9GAMM:0.05963)0.751:0.01815,(tr|A0A2H6JQ60|A0A2H6JQ60_9BACT:0.04550,(tr|A0A1S2CHI8|A0A1S2CHI8_9ALTE:0.04501,tr|A0A1T2CGX0|A0A1T2CGX0_SOVGS:0.03171)1.000:0.14948)0.242:0.02539)0.996:0.13192)0.673:0.02660,(tr|A0A2H6GWB8|A0A2H6GWB8_9ARCH:0.14293,((tr|F5SXS5|F5SXS5_9GAMM:0.08134,tr|A0A2K8QIE0|A0A2K8QIE0_9GAMM:0.08067)0.943:0.06181,(tr|W0DXP3|W0DXP3_9GAMM:0.10128,(tr|K6Z475|K6Z475_9ALTE:0.04499,tr|A0A220PVS4|A0A220PVS4_9GAMM:0.00621)0.894:0.03006)0.811:0.01923)0.507:0.02211)0.804:0.06209)0.618:0.02284,((tr|A0A2E9ITZ3|A0A2E9ITZ3_9BACT:0.23218,(tr|A0A1E5TSH6|A0A1E5TSH6_9STAP:0.07664,tr|J9DER9|J9DER9_9STAP:0.03945)0.998:0.29356)0.381:0.08548,(tr|A0A075JXB6|A0A075JXB6_9GAMM:0.26118,((tr|A0A381K1I9|A0A381K1I9_9ACTN:0.0,tr|A4EBN0|A4EBN0_9ACTN:0.0):0.01977,(tr|A0A374R1C2|A0A374R1C2_9ACTN:0.00055,(tr|A0A1Y4FSL3|A0A1Y4FSL3_9ACTN:0.00055,tr|A0A1Y3UHB2|A0A1Y3UHB2_9ACTN:0.00666)0.894:0.00668)0.998:0.00054)1.000:0.47079)0.874:0.09153)0.743:0.07210)0.820:0.07007,tr|A0A1W1I4Y9|A0A1W1I4Y9_9BACT:0.46519)0.756:0.03972)0.924:0.08812)0.910:0.09001)0.746:0.05815)0.882:0.08945)0.798:0.03298,((((tr|A0A2I5IPI0|A0A2I5IPI0_ECOLX:0.28578,(tr|A0A2N7P6N9|A0A2N7P6N9_VIBSP:0.00053,tr|B5FD66|B5FD66_ALIFM:0.07385)1.000:0.29517)0.845:0.07861,((((tr|A0A1L3GQV8|A0A1L3GQV8_9DELT:0.28462,((tr|A0A1F3BFL5|A0A1F3BFL5_9BACT:0.28425,tr|L0M9D0|L0M9D0_9GAMM:0.34170)0.759:0.05688,(tr|A0A2G5KGQ8|A0A2G5KGQ8_9FLAO:0.06348,(tr|A0A1M5EEJ6|A0A1M5EEJ6_9FLAO:0.02003,tr|A0A1M5WZ25|A0A1M5WZ25_9FLAO:0.03958)0.957:0.08978)0.980:0.11852)0.884:0.07083)0.785:0.03112,(tr|A0A1V5E0M3|A0A1V5E0M3_9DELT:0.12016,tr|M6US31|M6US31_9LEPT:0.23664)0.901:0.07185)0.816:0.05176,((((tr|A0A2G1ATL5|A0A2G1ATL5_VIBSP:0.12198,tr|A0A345H758|A0A345H758_9FLAO:0.42574)0.742:0.04673,tr|A0A2T3L3X9|A0A2T3L3X9_9GAMM:0.15489)0.028:0.03379,tr|A0A1Z2SAZ3|A0A1Z2SAZ3_VIBGA:0.15061)0.356:0.02692,tr|A0A2T5DW53|A0A2T5DW53_VIBSP:0.09766)0.958:0.09800)0.903:0.05037,((tr|A0A2C5AHJ2|A0A2C5AHJ2_9BACI:0.17372,(tr|A0A1C4G416|A0A1C4G416_BACMY:0.02111,tr|A0A243M071|A0A243M071_BACTJ:0.01325)0.996:0.14518)0.428:0.06648,(tr|A0A343JCU5|A0A343JCU5_9CLOT:0.12092,(tr|A0A2Z4MR95|A0A2Z4MR95_BREBE:0.17283,tr|A0A371S7I1|A0A371S7I1_9BACI:0.10862)0.799:0.02743)0.830:0.02971)0.297:0.02483)0.770:0.02789)0.873:0.03505,(tr|A0A099XM48|A0A099XM48_9FLAO:0.36627,(tr|A0A1H3V213|A0A1H3V213_9BACI:0.12298,tr|A0A1R0WGV7|A0A1R0WGV7_9BACL:0.26209)0.969:0.12013)0.879:0.05101)0.123:0.02308,tr|A0A370KHR2|A0A370KHR2_9RHIZ:0.59716)0.650:0.05030)0.906:0.05061)0.860:0.04164)0.498:0.04268,((tr|A0A1I0QKB2|A0A1I0QKB2_9FLAO:0.29489,tr|A0A1M5AU14|A0A1M5AU14_9FLAO:0.24696)0.930:0.11690,tr|A0A221RW66|A0A221RW66_LACCU:0.28684)0.867:0.06412)0.887:0.10738)0.536:0.07581,(tr|A0A2M9A4E4|A0A2M9A4E4_9BACT:0.44700,tr|A0A353BVI6|A0A353BVI6_9FIRM:0.60047)0.830:0.12304)0.941:0.12903,(((((((tr|A0A353FH54|A0A353FH54_9FLAO:0.0,tr|A0A2D8SH77|A0A2D8SH77_9FLAO:0.0):0.38578,tr|A0A2E2FLU7|A0A2E2FLU7_9FLAO:0.21913)0.993:0.46370,((tr|A0A1Y5X1Z3|A0A1Y5X1Z3_KIBAR:0.30646,((((tr|A0A260TDU8|A0A260TDU8_RHOFA:0.04927,(tr|A0A0L6CNR5|A0A0L6CNR5_9MICO:0.00653,tr|C7NHP6|C7NHP6_KYTSD:0.00691)0.895:0.06053)0.999:0.32716,(tr|A0A239P4E1|A0A239P4E1_9ACTN:0.35997,(tr|A0A1L6PEW5|A0A1L6PEW5_9ACTN:0.29123,(tr|A0A0Q9J7U5|A0A0Q9J7U5_9MYCO:0.19662,tr|A0A1A2B4I2|A0A1A2B4I2_9MYCO:0.21500)0.946:0.11974)0.049:0.05605)0.815:0.07913)0.662:0.01562,tr|C6WF28|C6WF28_ACTMD:0.31407)0.466:0.08977,(tr|A0A378WZ19|A0A378WZ19_9NOCA:0.27263,(tr|A0A066TNH4|A0A066TNH4_9PSEU:0.02219,tr|A0A229TAM1|A0A229TAM1_9PSEU:0.05791)0.990:0.23829)0.725:0.06805)0.831:0.07935)0.861:0.08592,(tr|A0A321LT12|A0A321LT12_9BACT:0.40627,(tr|A0A1S1SAW6|A0A1S1SAW6_9ACTN:0.26114,(tr|A0A0Q1BZJ1|A0A0Q1BZJ1_9ACTN:0.0,tr|A0A0D8BGW1|A0A0D8BGW1_9ACTN:0.0):0.27789)0.982:0.28637)0.844:0.12761)0.976:0.25440)0.664:0.14278,((tr|A0A1I5GNU3|A0A1I5GNU3_9PSEU:0.35774,(tr|A0A1M5EGQ8|A0A1M5EGQ8_9ACTN:0.06762,(tr|A0A2D3UHA1|A0A2D3UHA1_STRC0:0.11274,(tr|A0A1W5T2F0|A0A1W5T2F0_9ACTN:0.01451,tr|A0A1S6JBI3|A0A1S6JBI3_9ACTN:0.03024)0.996:0.12869)0.804:0.09145)0.964:0.22368)0.996:0.29674,((tr|A0A2Z2PBG7|A0A2Z2PBG7_9RHIZ:0.0,tr|A0A1S7SJE6|A0A1S7SJE6_9RHIZ:0.0):0.35499,(tr|A0A2U3PUE2|A0A2U3PUE2_9BRAD:0.28999,((tr|A0A218PUM7|A0A218PUM7_9RHIZ:0.0,tr|A0A0Q6AAT7|A0A0Q6AAT7_9BRAD:0.0):0.40024,tr|K0PV53|K0PV53_9RHIZ:0.32230)0.036:0.06656)0.818:0.08206)0.922:0.12719)0.932:0.17876)0.782:0.12006,(((tr|A0A1J0AKW1|A0A1J0AKW1_BACIU:0.58254,tr|A0A2N5M8Y7|A0A2N5M8Y7_9BACI:0.33048)0.844:0.08230,((tr|A0A2T6BRW6|A0A2T6BRW6_9FLAO:0.49413,(tr|A9DMA1|A9DMA1_9FLAO:0.13283,tr|A0A345GUM1|A0A345GUM1_9FLAO:0.12532)0.858:0.11870)0.846:0.14380,tr|A0A1H5GS98|A0A1H5GS98_9FLAO:0.40360)0.888:0.11205)0.631:0.03611,(tr|A0A1G5KHL7|A0A1G5KHL7_9BACL:0.31385,((tr|A0A2U1RM09|A0A2U1RM09_9BACT:0.35207,tr|A0A2N8MBP1|A0A2N8MBP1_9RHIZ:0.16448)0.881:0.11061,tr|A0A1V5CAU9|A0A1V5CAU9_9DELT:0.49711)0.740:0.13176)0.908:0.10156)0.787:0.04858)0.973:0.18705,(((tr|A0A0T7ANR3|A0A0T7ANR3_PREIN:0.10491,tr|R7JHR8|R7JHR8_9BACT:0.08179)0.972:0.28094,((tr|B0MVR6|B0MVR6_9BACT:0.01511,((tr|A0A174NQI8|A0A174NQI8_BACUN:0.0,tr|A0A174U4G3|A0A174U4G3_BACVU:0.0):0.01294,tr|A0A174XCI6|A0A174XCI6_9BACE:0.00053)0.897:0.03259)0.215:0.04833,(tr|A0A374Q8Z5|A0A374Q8Z5_9BACE:0.11302,(tr|A0A081U582|A0A081U582_BACFG:0.0,tr|A0A2J6A6G6|A0A2J6A6G6_BACT4:0.0,tr|I9T284|I9T284_9BACE:0.0):0.03609)0.888:0.05441)0.952:0.18171)1.000:0.57039,((tr|A0A1Q8DY74|A0A1Q8DY74_9GAMM:0.45141,(((tr|A0A0E0TTT1|A0A0E0TTT1_ECOLX:0.0,tr|A0A2I5ID57|A0A2I5ID57_ECOLX:0.0):0.26150,(tr|A0A2U1D1T2|A0A2U1D1T2_PANAN:0.25116,((tr|A0A2C5UT26|A0A2C5UT26_RAOPL:0.0,tr|A0A366B7Z9|A0A366B7Z9_9ENTR:0.0):0.00055,tr|A0A1Y0L4I8|A0A1Y0L4I8_TATCI:0.01355)0.956:0.15626)0.980:0.16909)0.683:0.13967,((tr|A0A2U1FTH2|A0A2U1FTH2_9PSED:0.0,tr|A0A285NHP2|A0A285NHP2_9PSED:0.0):0.42231,((tr|A0A2J6UJY3|A0A2J6UJY3_9VIBR:0.10630,tr|A0A1R4IB22|A0A1R4IB22_9GAMM:0.13682)0.985:0.13823,(((tr|A0A0W0J393|A0A0W0J393_PSESY:0.19660,(tr|A0A2R7L3K9|A0A2R7L3K9_9PSED:0.0,tr|A0A2R7QQF9|A0A2R7QQF9_9PSED:0.0,tr|A0A2R7SB41|A0A2R7SB41_9PSED:0.0):0.04895)0.993:0.13162,(tr|A0A2K4GEZ2|A0A2K4GEZ2_9PSED:0.08563,((tr|A0A2V5B757|A0A2V5B757_9PSED:0.03340,(tr|A0A1G9UTB1|A0A1G9UTB1_9PSED:0.05164,(tr|A0A0W0MU19|A0A0W0MU19_PSEMA:0.01323,tr|A0A2G0W357|A0A2G0W357_9PSED:0.00065)0.985:0.06157)0.845:0.02133)0.965:0.07618,((tr|A0A0S4HTF9|A0A0S4HTF9_9PSED:0.02214,tr|A0A1H0BW58|A0A1H0BW58_9PSED:0.03527)0.938:0.03639,(((tr|A0A1H2GL76|A0A1H2GL76_9PSED:0.0,tr|A0A0F4TRW7|A0A0F4TRW7_PSEFL:0.0,tr|A0A2U8TLK7|A0A2U8TLK7_9PSED:0.0,tr|A0A024ECD9|A0A024ECD9_9PSED:0.0,tr|A0A059L6L8|A0A059L6L8_9PSED:0.0):0.00055,tr|W6VUX1|W6VUX1_PSESZ:0.01384)0.976:0.04769,((tr|A0A2N8H6H1|A0A2N8H6H1_9PSED:0.03057,((tr|A0A2V4LSJ4|A0A2V4LSJ4_9PSED:0.00055,tr|A0A2J7V0V1|A0A2J7V0V1_9PSED:0.00683)0.877:0.01392,(tr|A0A2N1H6W8|A0A2N1H6W8_9PSED:0.01347,(tr|A0A2R7K949|A0A2R7K949_9PSED:0.0,tr|A0A2R7R0J0|A0A2R7R0J0_9PSED:0.0,tr|A0A2R7TGM6|A0A2R7TGM6_9PSED:0.0):0.04329)0.779:0.00893)0.916:0.02932)0.860:0.02744,(((tr|A0A031FWF2|A0A031FWF2_9PSED:0.01414,(tr|A0A2K4GP79|A0A2K4GP79_9PSED:0.0,tr|A0A285I733|A0A285I733_9PSED:0.0,tr|A0A0C2MGP8|A0A0C2MGP8_9PSED:0.0,tr|A0A2C5WAJ6|A0A2C5WAJ6_PSEPU:0.0):0.00055)0.000:0.00055,tr|A0A2R7MW77|A0A2R7MW77_9PSED:0.00710)0.818:0.00705,(tr|A0A2R4PQW8|A0A2R4PQW8_9PSED:0.00711,(tr|A0A2N7R4F3|A0A2N7R4F3_9PSED:0.00716,(tr|A0A1V3TCW1|A0A1V3TCW1_9PSED:0.01175,(tr|A0A2G6UY92|A0A2G6UY92_9GAMM:0.00055,tr|A0A1H8F5J9|A0A1H8F5J9_9PSED:0.00720)0.776:0.00682)0.886:0.01761)0.795:0.00712)0.819:0.00054)0.968:0.05266)0.890:0.02795)0.022:0.00054)0.404:0.03589)0.934:0.06416)0.882:0.06187)0.956:0.07484,((((tr|A0A1V3MCD0|A0A1V3MCD0_9PSED:0.0,tr|A0A2V2ANU0|A0A2V2ANU0_9PSED:0.0):0.01784,tr|A0A173JBC8|A0A173JBC8_9PSED:0.01101)0.934:0.06258,(tr|A0A1Q8EWS9|A0A1Q8EWS9_9PSED:0.07872,((tr|A0A2V3D9S9|A0A2V3D9S9_9PSED:0.0,tr|A0A2K9DI12|A0A2K9DI12_9PSED:0.0):0.00677,tr|A0A1E1FPY2|A0A1E1FPY2_9PSED:0.00698)0.899:0.03394)0.933:0.06206)0.725:0.07696,((tr|A0A1H2PBZ3|A0A1H2PBZ3_9PSED:0.04594,(((tr|W6VTM5|W6VTM5_9PSED:0.01391,tr|A0A365RXJ4|A0A365RXJ4_9PSED:0.00054)0.972:0.06342,(tr|A0A2U2DEQ2|A0A2U2DEQ2_9PSED:0.00686,(tr|A0A1H1UAG7|A0A1H1UAG7_9PSED:0.0,tr|A0A2N1DVB2|A0A2N1DVB2_9PSED:0.0):0.00055)0.995:0.09664)0.832:0.02310,(((tr|A0A0P6S3F8|A0A0P6S3F8_9PSED:0.02128,((tr|A0A2S9BFX7|A0A2S9BFX7_9PSED:0.00686,tr|J3DXK1|J3DXK1_9PSED:0.00696)0.949:0.02839,(tr|A0A0B7D607|A0A0B7D607_PSEFL:0.00054,tr|A0A370SYB8|A0A370SYB8_9PSED:0.00681)0.965:0.02826)0.592:0.00644)0.912:0.02000,(tr|A0A1H2BFU5|A0A1H2BFU5_9PSED:0.02927,((tr|A0A341F2E7|A0A341F2E7_9PSED:0.00054,(tr|A0A1Q3IAH1|A0A1Q3IAH1_9PSED:0.00695,(tr|A0A1E8P5J7|A0A1E8P5J7_9PSED:0.00055,tr|V8REB2|V8REB2_9PSED:0.00689)0.000:0.00053)0.945:0.02822)0.924:0.01501,((tr|A0A2U1RGQ7|A0A2U1RGQ7_9PSED:0.0,tr|A0A1H2KYR4|A0A1H2KYR4_9PSED:0.0):0.06433,(tr|A0A142N5N6|A0A142N5N6_9PSED:0.00703,tr|A0A1N7CSZ2|A0A1N7CSZ2_9PSED:0.00695)0.825:0.00781)0.379:0.00053)0.893:0.02072)0.943:0.02903)0.749:0.00756,((tr|A0A1G6T5W9|A0A1G6T5W9_9PSED:0.00055,(tr|A0A1A9J9C3|A0A1A9J9C3_9PSED:0.00055,tr|A0A2A2PJI6|A0A2A2PJI6_9PSED:0.00682)0.903:0.00679)0.888:0.01410,(tr|A0A0S8YUY1|A0A0S8YUY1_9PSED:0.01447,(tr|A0A0Q8BDI4|A0A0Q8BDI4_9PSED:0.03722,((tr|A0A1H0N387|A0A1H0N387_9PSED:0.00676,(((((tr|A0A0N8NX97|A0A0N8NX97_PSEFL:0.00687,((tr|A0A1H4TCK6|A0A1H4TCK6_9PSED:0.00696,(tr|A0A2K4L3P8|A0A2K4L3P8_9PSED:0.00055,(tr|A0A1H1J8P3|A0A1H1J8P3_9PSED:0.00668,(tr|A0A2R7U4L5|A0A2R7U4L5_9PSED:0.0,tr|A0A2S5EQF1|A0A2S5EQF1_9PSED:0.0):0.00055)0.773:0.00055)0.000:0.00055)0.968:0.03474,(tr|A0A2V4ZPL3|A0A2V4ZPL3_9PSED:0.01971,(tr|A0A083UJM8|A0A083UJM8_PSEPU:0.00054,((tr|A0A1H2D0L3|A0A1H2D0L3_9PSED:0.0,tr|S2FFH3|S2FFH3_9PSED:0.0):0.00054,tr|J3IAH1|J3IAH1_9PSED:0.02073)0.812:0.00680)0.776:0.00810)0.609:0.02074)0.393:0.00055)0.847:0.00704,(tr|A0A2T5KIR7|A0A2T5KIR7_9PSED:0.01366,(tr|J2SEP0|J2SEP0_9PSED:0.00689,((tr|A0A2T5SET3|A0A2T5SET3_9PSED:0.0,tr|J3BXE2|J3BXE2_9PSED:0.0,tr|J3GQI5|J3GQI5_9PSED:0.0):0.00055,(tr|A0A0Q8I0M4|A0A0Q8I0M4_9PSED:0.0,tr|A0A0Q8NUK2|A0A0Q8NUK2_9PSED:0.0):0.00682)0.000:0.00055)0.978:0.00054)0.918:0.00675)0.000:0.00054,tr|A0A0F4TVT1|A0A0F4TVT1_PSEFL:0.01380)0.000:0.00055,(tr|A0A2N8GQG1|A0A2N8GQG1_9PSED:0.0,tr|A0A2S3VI92|A0A2S3VI92_9PSED:0.0,tr|A0A2N8D598|A0A2N8D598_9PSED:0.0,tr|A0A2S6FD09|A0A2S6FD09_9PSED:0.0,tr|A0A2W0F361|A0A2W0F361_9PSED:0.0,tr|K9NCY9|K9NCY9_9PSED:0.0,tr|J2Y6Z0|J2Y6Z0_9PSED:0.0,tr|A0A2U1IMQ0|A0A2U1IMQ0_9PSED:0.0):0.00055)0.000:0.00055,((tr|A0A293QIA3|A0A293QIA3_PSEFL:0.0,tr|A0A231G6N1|A0A231G6N1_9PSED:0.0):0.00055,tr|A0A2N8EZ92|A0A2N8EZ92_9PSED:0.00679)0.856:0.00680)0.787:0.00688)0.817:0.01185,tr|A0A0M3CMJ6|A0A0M3CMJ6_PSEPU:0.00901)0.248:0.01362)0.871:0.01861)0.764:0.00668)0.791:0.00707)0.827:0.03105)0.125:0.00760)0.897:0.04827,(tr|A0A0Q6Q9Q9|A0A0Q6Q9Q9_9PSED:0.07262,(tr|J2MLU7|J2MLU7_9PSED:0.00055,((tr|A0A161Z0Y8|A0A161Z0Y8_PSEFL:0.0,tr|J3DH69|J3DH69_9PSED:0.0,tr|J3GIV5|J3GIV5_9PSED:0.0,tr|A0A0J6H3T4|A0A0J6H3T4_9PSED:0.0):0.00055,tr|A0A0L1MCY8|A0A0L1MCY8_PSESX:0.00692)0.000:0.00055)0.871:0.02143)0.798:0.03649)0.997:0.15120)0.868:0.04921)0.864:0.04483)0.868:0.10720)0.565:0.03182)0.946:0.16257)0.945:0.16254,((tr|A0A2G2D1M6|A0A2G2D1M6_9SPHN:0.40273,(tr|Q0FJC5|Q0FJC5_PELBH:0.11004,(tr|A0A2G2I4A5|A0A2G2I4A5_9RHOB:0.14067,(tr|A0A1I7E4L4|A0A1I7E4L4_9RHOB:0.03212,tr|A0A1I3UVV4|A0A1I3UVV4_9RHOB:0.05321)0.970:0.08703)0.855:0.06825)0.954:0.13616)0.006:0.05732,(tr|A0A238JBY8|A0A238JBY8_9RHOB:0.94090,(((tr|G4WV85|G4WV85_9BACT:0.44643,(tr|A0A2W5MHI0|A0A2W5MHI0_STANO:0.36125,tr|A0A031HKR2|A0A031HKR2_9SPHN:0.24132)0.622:0.08398)0.442:0.01292,((tr|A0A2S4HPI0|A0A2S4HPI0_PSESY:0.05612,((tr|A0A244ELE0|A0A244ELE0_PSESX:0.0,tr|A0A0Q0I181|A0A0Q0I181_PSEUB:0.0,tr|A0A1X0VJ16|A0A1X0VJ16_9PSED:0.0,tr|Q87Z21|Q87Z21_PSESM:0.0):0.01891,tr|W8PCL5|W8PCL5_9PSED:0.03339)0.775:0.01686)0.996:0.17109,(((tr|H1S011|H1S011_9BURK:0.12301,tr|A0A2U3PUC9|A0A2U3PUC9_9BRAD:0.26223)0.730:0.04978,(((tr|D8JY32|D8JY32_HYPDA:0.33353,tr|X6DYJ9|X6DYJ9_9RHIZ:0.28802)0.626:0.04979,tr|A0A370KHR8|A0A370KHR8_9RHIZ:0.44721)0.703:0.02211,tr|A0A0T7HKH6|A0A0T7HKH6_RHIGA:0.10745)0.199:0.02975)0.911:0.06724,(tr|A0A0D6Q2J1|A0A0D6Q2J1_KOMEU:0.14274,(tr|A0A0K1J5N9|A0A0K1J5N9_9RHOO:0.19347,tr|A0A2T6F8F3|A0A2T6F8F3_9BURK:0.02536)0.912:0.05924)0.220:0.05197)0.802:0.04322)0.715:0.04191)0.923:0.07783,(tr|A0A2R7U083|A0A2R7U083_9PSED:0.08431,tr|A0A2S3XIA7|A0A2S3XIA7_9GAMM:0.15239)1.000:0.29665)0.287:0.01931)0.489:0.02002)0.990:0.32037)0.770:0.14089)0.444:0.04809)0.379:0.05440,((((((((((((tr|A0A316D188|A0A316D188_9THEM:0.20525,tr|U7UNF6|U7UNF6_9FIRM:0.22029)0.229:0.03739,(((tr|A0A1X1H3X8|A0A1X1H3X8_STROR:0.03447,(tr|A0A081SA43|A0A081SA43_STRMT:0.0,tr|W1URT9|W1URT9_9STRE:0.0):0.09196)0.976:0.05294,(tr|A0A1F1CAK8|A0A1F1CAK8_9STRE:0.00710,tr|V8BBE5|V8BBE5_STRPA:0.02698)0.295:0.01833)0.779:0.00924,(tr|D2ENZ1|D2ENZ1_9STRE:0.00055,(tr|A0A1Q2SZ58|A0A1Q2SZ58_STREE:0.01342,tr|J7SHL3|J7SHL3_STRSL:0.02739)0.796:0.00055)0.906:0.00054)1.000:0.29655)0.443:0.02463,((tr|A0A133ZYE1|A0A133ZYE1_9FUSO:0.00724,(tr|G9WU41|G9WU41_9FIRM:0.01466,(tr|D6S6N4|D6S6N4_FINMA:0.04554,tr|X8IL77|X8IL77_9FUSO:0.03711)0.754:0.00713)0.000:0.00054)0.844:0.00796,tr|D2MP90|D2MP90_9FIRM:0.00055)0.997:0.18152)0.848:0.05639,tr|G9XDQ3|G9XDQ3_9FIRM:0.28538)0.981:0.16622,(tr|S4D9B7|S4D9B7_ENTFL:0.19539,(tr|I4A779|I4A779_DESDJ:0.18177,tr|A0A0P8W3R5|A0A0P8W3R5_9CLOT:0.06413)0.974:0.12840)0.848:0.10572)0.288:0.01556,tr|A0A174J711|A0A174J711_9CLOT:0.23175)0.356:0.09567,((tr|A0A1Y4R7S4|A0A1Y4R7S4_9FIRM:0.07209,(tr|R7B2K3|R7B2K3_9CLOT:0.07613,(tr|A0A1C5ZY34|A0A1C5ZY34_9FIRM:0.00602,tr|A0A173TBA4|A0A173TBA4_EUBRA:0.00055)0.971:0.08779)0.928:0.08600)0.997:0.31044,tr|A0A1M7DGN6|A0A1M7DGN6_9BACT:0.72791)0.812:0.08672)0.882:0.11216,(tr|A0A2S7RR30|A0A2S7RR30_ENTMU:0.56767,tr|A0A1D3TUZ5|A0A1D3TUZ5_9FIRM:0.34788)0.784:0.14774)0.856:0.07108,((tr|A0A173QVX6|A0A173QVX6_9FIRM:0.17798,((tr|A0A373ZID0|A0A373ZID0_9CLOT:0.05482,tr|A0A1Y4RRG7|A0A1Y4RRG7_9FIRM:0.01129)0.997:0.20028,(tr|A0A374DBE7|A0A374DBE7_9FIRM:0.13938,tr|A0A1Y4C3J0|A0A1Y4C3J0_9FIRM:0.17492)0.843:0.05332)0.125:0.02542)0.965:0.12500,(tr|D9R6A4|D9R6A4_CLOSW:0.31212,tr|R9TA86|R9TA86_METII:0.38042)0.785:0.05568)0.925:0.09915)0.903:0.05833,(tr|A0A2N2L2X1|A0A2N2L2X1_9BACT:0.29839,tr|A0A314ZZU5|A0A314ZZU5_9EURY:0.37371)0.959:0.17888)0.772:0.03825,(((tr|A0A0A7LCH3|
[truncated: 166,749 more chars]
