# Supplementary material for: Phylogenetic Distribution and Diversity of Bacterial Pseudo-Orthocaspases Underline Their Putative Role in Photosynthesis
Source: Front Plant Sci. 2019 Mar 14;10:293. doi: 10.3389/fpls.2019.00293 (PMC6426788; doi:10.3389/fpls.2019.00293)
Supplement: Supplementary file 3 [file Data_Sheet_1.zip › prokaryotic_pseudo-p20_Newick_tree.txt]

((tr|A0A2S6MG24|A0A2S6MG24_9BRAD:0.0,tr|A0A1C3XT13|A0A1C3XT13_9BRAD:0.0):0.00751,(((((((tr|A0A1V5EKX0|A0A1V5EKX0_9BRAD:0.00750,(tr|I0FYX2|I0FYX2_9BRAD:0.00054,(tr|A0A1H8J6I2|A0A1H8J6I2_9BRAD:0.01516,((tr|H5YEP2|H5YEP2_9BRAD:0.0,tr|A0A160U5T8|A0A160U5T8_BRASZ:0.0):0.00749,((tr|A0A1X3G068|A0A1X3G068_9BRAD:0.0,tr|I2QL76|I2QL76_9BRAD:0.0):0.00055,tr|A0A2T2QPP4|A0A2T2QPP4_9BRAD:0.00752)0.000:0.00055)0.872:0.01505)0.781:0.00752)0.798:0.00759)0.776:0.00754,tr|A0A2U3PR87|A0A2U3PR87_9BRAD:0.01500)0.000:0.00054,(((tr|A0A109JHG2|A0A109JHG2_9BRAD:0.02504,((tr|A0A0D7NM89|A0A0D7NM89_9BRAD:0.0,tr|A0A0D7Q8M0|A0A0D7Q8M0_9BRAD:0.0):0.03874,((tr|A0A1Q5R8J7|A0A1Q5R8J7_9BRAD:0.00055,((tr|A0A0D1PJ66|A0A0D1PJ66_BRAEL:0.0,tr|A0A2K8Y962|A0A2K8Y962_9BRAD:0.0):0.00747,tr|A0A2A2VIS2|A0A2A2VIS2_9BRAD:0.00055)0.808:0.00055)0.000:0.00054,((tr|A0A1H5CXE6|A0A1H5CXE6_9BRAD:0.0,tr|A0A2A6NEN2|A0A2A6NEN2_9BRAD:0.0):0.00746,(((tr|A0A1G7MQ35|A0A1G7MQ35_9BRAD:0.00745,tr|A0A1E3EEE0|A0A1E3EEE0_BRAEL:0.01494)0.000:0.00055,(tr|A0A1R1Q8G7|A0A1R1Q8G7_9BRAD:0.0,tr|A0A0R3BLG2|A0A0R3BLG2_9BRAD:0.0):0.00055)0.000:0.00055,((tr|A0A348QEJ2|A0A348QEJ2_BRASZ:0.0,tr|U1IGG5|U1IGG5_9BRAD:0.0):0.00706,tr|A0A2T0NZM9|A0A2T0NZM9_RHITR:0.01494)1.000:0.00055)0.000:0.00054)0.859:0.00745)0.841:0.01583)0.815:0.01246)0.861:0.01521,((tr|A0A1M7TSD4|A0A1M7TSD4_9BRAD:0.10626,(tr|H0TP28|H0TP28_9BRAD:0.09813,(tr|M4Z1N3|M4Z1N3_9BRAD:0.02645,(tr|A5E9I8|A5E9I8_BRASB:0.02698,(tr|A0A1Y6KUU6|A0A1Y6KUU6_9BRAD:0.02679,(tr|A4Z338|A4Z338_BRASO:0.02149,tr|H0SU22|H0SU22_9BRAD:0.01440)0.855:0.01632)0.401:0.01466)0.834:0.01984)0.957:0.05961)0.916:0.04885)0.549:0.03783,(((tr|A0A1Q7WTL6|A0A1Q7WTL6_9PROT:0.06875,tr|A0A1M5JNT4|A0A1M5JNT4_9BRAD:0.02120)0.900:0.02252,((tr|A0A1H0IP76|A0A1H0IP76_9BRAD:0.01492,(tr|A0A1M7A0B9|A0A1M7A0B9_9BRAD:0.01487,((tr|A0A1B1UQ94|A0A1B1UQ94_9BRAD:0.00746,(tr|A0A0R3NJJ8|A0A0R3NJJ8_9BRAD:0.0,tr|A0A1B9YMZ2|A0A1B9YMZ2_9BRAD:0.0):0.00055)0.403:0.00054,(tr|A0A1B9ZE74|A0A1B9ZE74_9BRAD:0.00054,tr|A0A0R3MK09|A0A0R3MK09_9BRAD:0.02255)0.922:0.00696)0.966:0.02206)0.000:0.00055)0.883:0.01526,(tr|A0A1N6FZM8|A0A1N6FZM8_9BRAD:0.00701,(tr|A0A2H9V5N0|A0A2H9V5N0_9BRAD:0.03048,((tr|A0A1H1YLI1|A0A1H1YLI1_9BRAD:0.0,tr|A0A2M8ZSB6|A0A2M8ZSB6_9BRAD:0.0):0.05802,(tr|A0A1M5YYI6|A0A1M5YYI6_9BRAD:0.02926,tr|A0A1M6VP64|A0A1M6VP64_9BRAD:0.05664)0.488:0.01419)0.915:0.02785)0.860:0.00053)0.377:0.01501)0.905:0.02292)0.598:0.00717,((((tr|A0A257KJA4|A0A257KJA4_9BRAD:0.08351,(tr|A0A163XFR2|A0A163XFR2_9BRAD:0.00053,((tr|A0A2U0UCV8|A0A2U0UCV8_9BRAD:0.0,tr|A0A239NQK3|A0A239NQK3_9BRAD:0.0,tr|A0A1H6LMN4|A0A1H6LMN4_9BRAD:0.0):0.00055,tr|A0A370QY14|A0A370QY14_9BRAD:0.02312)0.575:0.00762)0.872:0.02659)0.959:0.06427,tr|A0A1Q4C6H8|A0A1Q4C6H8_9RHIZ:0.09332)0.873:0.02717,((tr|Q21AX9|Q21AX9_RHOPB:0.09454,(tr|A0A0N1LTE6|A0A0N1LTE6_9BRAD:0.06214,((tr|A0A336JLF9|A0A336JLF9_9BRAD:0.03991,(tr|A0A323UG43|A0A323UG43_RHOPL:0.04574,((tr|A0A2R4H0K8|A0A2R4H0K8_RHOPL:0.02974,tr|E6VEZ2|E6VEZ2_RHOPX:0.00053)0.450:0.00737,(tr|Q6N0T4|Q6N0T4_RHOPA:0.00735,tr|B3QBA3|B3QBA3_RHOPT:0.02219)0.534:0.00055)0.837:0.01532)0.976:0.06910)0.964:0.06386,(tr|Q2J1Q2|Q2J1Q2_RHOP2:0.02763,(tr|A0A1H8NA58|A0A1H8NA58_9BRAD:0.0,tr|Q13CE2|Q13CE2_RHOPS:0.0):0.02248)0.473:0.01621)0.701:0.01366)0.912:0.05845)0.928:0.05992,(tr|Q07T70|Q07T70_RHOP5:0.05641,tr|W3RN11|W3RN11_9BRAD:0.23340)0.798:0.03900)0.799:0.02477)0.841:0.02249,(((tr|A0A317HK43|A0A317HK43_9PROT:0.49551,(((((tr|A0A2D2CZN8|A0A2D2CZN8_METTR:0.0,tr|A0A1A6FRT1|A0A1A6FRT1_9RHIZ:0.0):0.63324,((tr|A0A363TXJ7|A0A363TXJ7_9BRAD:0.26193,(tr|B8ILH9|B8ILH9_METNO:0.07915,tr|B0UHD3|B0UHD3_METS4:0.05434)1.000:0.62405)0.438:0.06267,(((tr|A0A2J7TIY4|A0A2J7TIY4_METSI:0.04958,tr|B8ENQ3|B8ENQ3_METSB:0.03694)1.000:0.40083,((((tr|A0A1W9X9I4|A0A1W9X9I4_9GAMM:0.43311,(tr|A0A1W9W7M0|A0A1W9W7M0_9CHLR:0.44636,(tr|A0A176S7F4|A0A176S7F4_9GAMM:0.14218,((tr|A0A0A6P0V4|A0A0A6P0V4_9GAMM:0.18232,tr|A0A176RXJ7|A0A176RXJ7_9GAMM:0.25364)0.985:0.15880,(tr|A0A1W9WE11|A0A1W9WE11_9GAMM:0.24515,tr|A0A1W9WJM7|A0A1W9WJM7_9GAMM:0.21631)0.879:0.07289)0.505:0.08156)0.958:0.26860)0.986:0.33794)0.942:0.24149,(tr|A0A1W9WIY8|A0A1W9WIY8_9GAMM:0.78894,tr|A0A2G2G2L9|A0A2G2G2L9_9PROT:0.86653)0.458:0.11002)0.057:0.09768,(tr|A0A239BG03|A0A239BG03_9RHOB:0.79293,((tr|A0A2S2CPW6|A0A2S2CPW6_9PROT:0.78703,((((tr|A0A1H1JH20|A0A1H1JH20_9RHIZ:0.0,tr|A0A1H5FCP3|A0A1H5FCP3_9RHIZ:0.0,tr|A0A1H5J7E9|A0A1H5J7E9_9RHIZ:0.0):0.71819,((tr|H0TGV6|H0TGV6_9BRAD:0.33400,(tr|A0A2U8Q6V9|A0A2U8Q6V9_9BRAD:0.38786,(tr|A0A176YHT5|A0A176YHT5_9BRAD:0.10328,tr|I0GFB1|I0GFB1_9BRAD:0.19684)0.994:0.25244)0.555:0.10551)0.820:0.11752,(((tr|A0A0P6VS25|A0A0P6VS25_9RHIZ:0.28627,(tr|A0A1I3XWT2|A0A1I3XWT2_9RHIZ:0.18367,(tr|A0A2J7TK20|A0A2J7TK20_METSI:0.03895,tr|B8ERB3|B8ERB3_METSB:0.00054)0.996:0.16736)0.912:0.07383)0.843:0.06601,(((tr|A0A2S6N897|A0A2S6N897_9RHIZ:0.07393,tr|A0A212QPR5|A0A212QPR5_RHOAC:0.10296)0.999:0.25891,(tr|A0A371WT48|A0A371WT48_9RHIZ:0.20052,tr|A0A1W6MR21|A0A1W6MR21_9RHIZ:0.39478)0.438:0.06766)0.895:0.06091,(((((tr|A0A1Q7B3L8|A0A1Q7B3L8_9PROT:0.13782,((tr|A0A257KG88|A0A257KG88_9BRAD:0.06931,(((tr|A0A1Q4BSF2|A0A1Q4BSF2_9RHIZ:0.0,tr|D6V4K8|D6V4K8_9BRAD:0.0):0.00742,tr|A0A090N6D3|A0A090N6D3_AFIFE:0.00055)0.775:0.01101,(tr|A0A1Q3KBY1|A0A1Q3KBY1_9BRAD:0.03216,tr|Q1QPN4|Q1QPN4_NITHX:0.02430)0.442:0.01283)0.819:0.02236)0.950:0.07787,(tr|A0A163Z1Y8|A0A163Z1Y8_9BRAD:0.06418,(tr|Q212G2|Q212G2_RHOPB:0.03795,tr|Q07PB7|Q07PB7_RHOP5:0.05926)0.899:0.07083)0.971:0.08177)0.638:0.03060)0.898:0.04608,((tr|A0A1I4BPI8|A0A1I4BPI8_9RHIZ:0.13481,((tr|M7YHT8|M7YHT8_9RHIZ:0.14843,tr|A0A2U8W4P1|A0A2U8W4P1_9RHIZ:0.10149)0.747:0.03614,(((tr|B8IP28|B8IP28_METNO:0.02488,tr|B0UGN9|B0UGN9_METS4:0.07220)0.963:0.05920,(tr|A0A2U8WJ92|A0A2U8WJ92_9RHIZ:0.01710,(((tr|A0A0J6S8F9|A0A0J6S8F9_9RHIZ:0.05510,((tr|A0A0J6QLD3|A0A0J6QLD3_9RHIZ:0.0,tr|A0A147FNW5|A0A147FNW5_9RHIZ:0.0):0.02010,((tr|A0A1I2IKW2|A0A1I2IKW2_9RHIZ:0.0,tr|A0A0C6FI05|A0A0C6FI05_9RHIZ:0.0):0.04613,tr|A0A1H8XZW1|A0A1H8XZW1_9RHIZ:0.00055)0.784:0.01880)0.960:0.04474)0.475:0.02805,(tr|A0A0J6S389|A0A0J6S389_9RHIZ:0.09731,(tr|A0A0J6SZP2|A0A0J6SZP2_9RHIZ:0.01533,(tr|A0A2R4WIM1|A0A2R4WIM1_9RHIZ:0.00053,(tr|A0A2U8X2X1|A0A2U8X2X1_9RHIZ:0.01527,tr|A0A1I7J3T4|A0A1I7J3T4_9RHIZ:0.00054)0.967:0.02309)0.881:0.01520)0.847:0.00779)0.724:0.00055)0.529:0.01513,tr|A0A179SI59|A0A179SI59_9RHIZ:0.02329)0.830:0.02185)0.883:0.03802)0.952:0.07733,(tr|A0A0Q4TJF8|A0A0Q4TJF8_9RHIZ:0.01437,(tr|A0A0Q4Y9E2|A0A0Q4Y9E2_9RHIZ:0.00722,tr|A0A0Q4U4L3|A0A0Q4U4L3_9RHIZ:0.00055)0.934:0.00054)0.997:0.13068)0.206:0.02481)0.648:0.02773)0.966:0.08214,(((tr|A0A0D7PL50|A0A0D7PL50_9BRAD:0.0,tr|A0A0D7QIJ2|A0A0D7QIJ2_9BRAD:0.0):0.03580,((tr|A0A0D1NW24|A0A0D1NW24_BRAEL:0.0,tr|A0A2K8YM90|A0A2K8YM90_9BRAD:0.0):0.01426,((tr|A0A2T0PCG5|A0A2T0PCG5_RHITR:0.01474,(tr|A0A1R1RE55|A0A1R1RE55_9BRAD:0.00055,(tr|A0A1G7CKJ6|A0A1G7CKJ6_9BRAD:0.01458,tr|A0A1E3EMK7|A0A1E3EMK7_BRAEL:0.00723)0.000:0.00055)0.794:0.00718)0.896:0.01468,((tr|A0A1Q5QZV4|A0A1Q5QZV4_9BRAD:0.00720,(((tr|A0A348UIK6|A0A348UIK6_BRASZ:0.0,tr|A0A348T344|A0A348T344_BRASZ:0.0):0.00055,tr|U1H5I3|U1H5I3_9BRAD:0.00055)0.903:0.00724,tr|A0A2A2V4L9|A0A2A2V4L9_9BRAD:0.00723)0.000:0.00055)0.869:0.01422,(tr|A0A1H4VP82|A0A1H4VP82_9BRAD:0.00699,tr|A0A2A6NGF1|A0A2A6NGF1_9BRAD:0.00773)0.519:0.01462)0.836:0.00054)0.774:0.00741)0.747:0.00948)0.999:0.15879,(tr|W3RJ29|W3RJ29_9BRAD:0.04693,(((tr|A0A357E3L2|A0A357E3L2_9BRAD:0.0,tr|A0A353I5M7|A0A353I5M7_9BRAD:0.0,tr|K8P6G1|K8P6G1_9BRAD:0.0,tr|A0A2D6Z3C7|A0A2D6Z3C7_9BRAD:0.0):0.08226,(tr|A0A0M3DR06|A0A0M3DR06_9BRAD:0.03578,tr|K8PFI4|K8PFI4_9BRAD:0.03609)0.644:0.01715)0.977:0.10361,((tr|A0A1Y6KEU8|A0A1Y6KEU8_9BRAD:0.04467,(tr|M4Z8D6|M4Z8D6_9BRAD:0.01611,(tr|A4YVH0|A4YVH0_BRASO:0.02341,tr|A5EK59|A5EK59_BRASB:0.00668)0.732:0.00749)0.816:0.01771)0.995:0.10357,((tr|A0A2H9VC02|A0A2H9VC02_9BRAD:0.04860,(((tr|A0A1B9ZJF4|A0A1B9ZJF4_9BRAD:0.00741,(tr|A0A1B1UGQ4|A0A1B1UGQ4_9BRAD:0.01494,tr|A0A1B9YPY9|A0A1B9YPY9_9BRAD:0.00054)0.474:0.00760)0.952:0.04349,(tr|A0A1H5LQH8|A0A1H5LQH8_9BRAD:0.01828,tr|A0A1G9XFE1|A0A1G9XFE1_9BRAD:0.03538)0.693:0.03038)0.971:0.06255,((tr|A0A1M7EWR3|A0A1M7EWR3_9BRAD:0.03388,tr|A0A1M7TB00|A0A1M7TB00_9BRAD:0.21346)0.911:0.05672,(((((tr|A0A1G8BS14|A0A1G8BS14_9BRAD:0.00673,((tr|A0A1Q5RWY8|A0A1Q5RWY8_9BRAD:0.02080,((tr|A0A2U8PDN9|A0A2U8PDN9_9BRAD:0.00053,(tr|A0A2S6MQR2|A0A2S6MQR2_9BRAD:0.02060,(tr|A0A1C3XQ05|A0A1C3XQ05_9BRAD:0.0,tr|A0A1I4VR69|A0A1I4VR69_9BRAD:0.0):0.00055)0.887:0.00683)0.782:0.00683,tr|A0A176YAQ3|A0A176YAQ3_9BRAD:0.02149)0.777:0.00678)0.736:0.00690,((tr|A0A2M8R9T1|A0A2M8R9T1_9BRAD:0.00055,(tr|A0A120HNF7|A0A120HNF7_9BRAD:0.00688,tr|A0A0S6UX65|A0A0S6UX65_9BRAD:0.00682)0.886:0.01380)0.423:0.00676,(((tr|A0A1I3CF72|A0A1I3CF72_9BRAD:0.00054,(((((tr|A0A1I3KD93|A0A1I3KD93_9BRAD:0.02914,tr|A0A1I5FFL4|A0A1I5FFL4_9BRAD:0.01434)0.882:0.01431,(tr|A0A0Q5YG41|A0A0Q5YG41_9BRAD:0.04000,(((tr|A0A2U8QNH0|A0A2U8QNH0_9BRAD:0.00055,tr|A0A2T2PSJ3|A0A2T2PSJ3_9BRAD:0.00687)0.944:0.00055,((tr|A0A150UL10|A0A150UL10_9BRAD:0.0,tr|A0A2U8PUM7|A0A2U8PUM7_9BRAD:0.0):0.00053,(tr|A0A1X3FU14|A0A1X3FU14_9BRAD:0.00688,((tr|I2QUI3|I2QUI3_9BRAD:0.0,tr|H5YLZ8|H5YLZ8_9BRAD:0.0,tr|A0A160UHT7|A0A160UHT7_BRASZ:0.0):0.00055,tr|A0A2T2QG75|A0A2T2QG75_9BRAD:0.00689)0.000:0.00054)0.982:0.03450)0.583:0.01353)0.864:0.01241,tr|A0A2A6PL86|A0A2A6PL86_9BRAD:0.02180)0.821:0.01681)0.616:0.00556)1.000:0.00054,(((tr|A0A1Y2JEP2|A0A1Y2JEP2_BRAJP:0.00053,(tr|A0A170Q5I9|A0A170Q5I9_9BRAD:0.00686,tr|A0A1L3FEA2|A0A1L3FEA2_BRAJP:0.00678)0.785:0.00687)0.909:0.00681,tr|A0A1H8FJV8|A0A1H8FJV8_9BRAD:0.00678)1.000:0.00055,(tr|G7D847|G7D847_BRAJP:0.0,tr|A0A0A3XL38|A0A0A3XL38_BRAJP:0.0):0.00054)0.914:0.00683)0.000:0.00054,(tr|A0A151FR79|A0A151FR79_9BRAD:0.03509,tr|A0A1C3W8Q7|A0A1C3W8Q7_9BRAD:0.00682)0.841:0.00054)0.975:0.00055,tr|A0A2U3Q1G3|A0A2U3Q1G3_9BRAD:0.01349)0.921:0.00674)0.000:0.00054,(tr|J3I4W4|J3I4W4_9BRAD:0.00685,(tr|Q89KP2|Q89KP2_BRADU:0.0,tr|A0A2A6MQR8|A0A2A6MQR8_9BRAD:0.0,tr|A0A0E4BWF1|A0A0E4BWF1_9BRAD:0.0,tr|A0A0N0BZW6|A0A0N0BZW6_BRAJP:0.0):0.00686)0.802:0.00681)0.867:0.00682,tr|A0A1I7IMC3|A0A1I7IMC3_9BRAD:0.01368)0.000:0.00055)0.794:0.00677)0.999:0.00054)0.333:0.00691,tr|I0G6Z0|I0G6Z0_9BRAD:0.02769)0.766:0.00702,tr|A0A1Q5R4L3|A0A1Q5R4L3_9BRAD:0.02157)0.756:0.00627,tr|A0A0D7NH05|A0A0D7NH05_9BRAD:0.02205)0.972:0.05462,tr|A0A1N6K894|A0A1N6K894_9BRAD:0.01082)0.720:0.02108)0.709:0.00992)0.707:0.01338)0.872:0.02408,((tr|B6JH65|B6JH65_OLICO:0.07032,(tr|D6V9N9|D6V9N9_9BRAD:0.02309,tr|A0A380W9P4|A0A380W9P4_AFIFE:0.02031)0.905:0.05141)0.965:0.05840,((tr|A0A0Q6Z403|A0A0Q6Z403_9BRAD:0.14558,((((tr|B3Q7K5|B3Q7K5_RHOPT:0.0,tr|Q6N5Q1|Q6N5Q1_RHOPA:0.0):0.00055,((tr|A0A323UKK3|A0A323UKK3_RHOPL:0.00707,tr|A0A336JN97|A0A336JN97_9BRAD:0.00715)0.988:0.03632,tr|A0A2R4GVN5|A0A2R4GVN5_RHOPL:0.00692)0.787:0.00726)0.885:0.02286,(tr|E6VGM9|E6VGM9_RHOPX:0.01513,tr|A0A0N0KH65|A0A0N0KH65_9BRAD:0.05751)0.847:0.02124)0.988:0.09638,(tr|A0A1Q4BX40|A0A1Q4BX40_9RHIZ:0.03175,(tr|A0A1M3CAM4|A0A1M3CAM4_9BRAD:0.01626,tr|A0A1Q3K4L7|A0A1Q3K4L7_9BRAD:0.02969)0.973:0.05237)0.297:0.01392)0.917:0.05042)0.775:0.02237,tr|A0A1Q3VZC2|A0A1Q3VZC2_9BRAD:0.09987)0.246:0.01883)0.770:0.01973)0.796:0.02559)0.947:0.07617)0.902:0.05678)0.504:0.02704)0.976:0.08881)0.610:0.03800)0.675:0.01806,(tr|A0A2S9Q909|A0A2S9Q909_9RHIZ:0.18916,tr|A0A127ETF6|A0A127ETF6_9RHIZ:0.21524)0.848:0.04242)0.709:0.00647,(tr|B2IBS3|B2IBS3_BEII9:0.12935,(tr|A0A1D7U000|A0A1D7U000_9BRAD:0.00920,tr|A0A2S4MEU8|A0A2S4MEU8_9BRAD:0.02103)0.922:0.06262)0.991:0.13458)0.158:0.02682,(tr|A0A2S9JFY0|A0A2S9JFY0_9RHIZ:0.16854,(((tr|A0A1B4YK08|A0A1B4YK08_RHILI:0.04480,((((tr|A0A2A3DZB4|A0A2A3DZB4_9RHIZ:0.01544,tr|A0A090FDZ1|A0A090FDZ1_9RHIZ:0.01522)0.771:0.00770,tr|A0A330I1A1|A0A330I1A1_9RHIZ:0.01536)1.000:0.00054,(tr|A0A090GU65|A0A090GU65_MESPL:0.0,tr|A0A0K2VWL5|A0A0K2VWL5_MESPL:0.0,tr|A0A090GRI7|A0A090GRI7_MESPL:0.0,tr|A0A090EKC9|A0A090EKC9_MESPL:0.0,tr|A0A1S1S388|A0A1S1S388_9RHIZ:0.0):0.00738)0.884:0.03189,(tr|A0A2A3CGA1|A0A2A3CGA1_9RHIZ:0.07414,((((tr|A0A090DP91|A0A090DP91_9RHIZ:0.03881,((tr|A0A1A5RR85|A0A1A5RR85_9RHIZ:0.01544,(tr|A0A2A3CY61|A0A2A3CY61_9RHIZ:0.00771,tr|A0A2A3BF08|A0A2A3BF08_9RHIZ:0.00055)0.788:0.00773)0.774:0.00768,tr|A0A2A3D569|A0A2A3D569_9RHIZ:0.00769)0.000:0.00055)0.780:0.01067,((tr|A0A1S1TQ40|A0A1S1TQ40_9RHIZ:0.00780,(tr|A0A1G5WLN5|A0A1G5WLN5_9RHIZ:0.03681,tr|A0A2A3AUE3|A0A2A3AUE3_9RHIZ:0.07037)0.925:0.02843)0.853:0.00055,tr|A0A101KT91|A0A101KT91_RHILI:0.02307)0.179:0.01227)0.709:0.02090,(tr|A0A1I5LZF8|A0A1I5LZF8_9RHIZ:0.04835,(tr|A0A1Q4AJB2|A0A1Q4AJB2_9RHIZ:0.12836,(tr|X6CYI5|X6CYI5_9RHIZ:0.02247,(tr|X6DMY3|X6DMY3_9RHIZ:0.02323,tr|F7YBY7|F7YBY7_MESOW:0.00055)0.770:0.00854)0.768:0.01562)0.832:0.03171)0.932:0.03890)0.920:0.04591,tr|A0A330GYQ4|A0A330GYQ4_9RHIZ:0.05141)0.907:0.03011)0.359:0.00921)0.942:0.04655)0.735:0.01200,(tr|A0A1B4YWZ4|A0A1B4YWZ4_RHILI:0.00054,(((tr|A0A1A5JII3|A0A1A5JII3_RHILI:0.01494,tr|Q985X8|Q985X8_RHILO:0.02247)0.778:0.00738,((tr|A0A068D324|A0A068D324_9RHIZ:0.0,tr|A0A1E2SWA4|A0A1E2SWA4_9RHIZ:0.0):0.00055,((tr|A0A1A5QVK9|A0A1A5QVK9_RHILI:0.0,tr|A0A0Q8L6I2|A0A0Q8L6I2_9RHIZ:0.0):0.01486,tr|A0A2A3C332|A0A2A3C332_9RHIZ:0.00746)0.798:0.00740)0.000:0.00055)0.893:0.01502,tr|A0A1A5QPE1|A0A1A5QPE1_RHILI:0.00762)0.149:0.00750)0.920:0.05047)0.993:0.12517,(tr|A0A285XIE8|A0A285XIE8_ENSAD:0.10922,((((((tr|K0WHX7|K0WHX7_9RHIZ:0.02909,(tr|A0A1W6KW56|A0A1W6KW56_9RHIZ:0.01477,(tr|A0A1L3ZIE4|A0A1L3ZIE4_RHILE:0.00723,(tr|A0A154IC71|A0A154IC71_RHILE:0.01416,tr|A0A1B1CIX2|A0A1B1CIX2_RHILE:0.00722)0.664:0.01914)0.800:0.00053)0.838:0.00866)0.951:0.00055,tr|A0A179BEP5|A0A179BEP5_RHILE:0.02964)0.866:0.01213,((tr|A0A2V5CIH7|A0A2V5CIH7_9RHIZ:0.00704,tr|A0A178H002|A0A178H002_AGRRH:0.00055)0.971:0.04298,(tr|A0A1C3WXQ1|A0A1C3WXQ1_9RHIZ:0.00054,tr|N6UG56|N6UG56_9RHIZ:0.02105)0.729:0.01507)0.306:0.01179)0.730:0.00536,tr|A0A2T3E7C2|A0A2T3E7C2_9RHIZ:0.02073)0.883:0.01968,((tr|A0A1C3TUW0|A0A1C3TUW0_9RHIZ:0.03525,(tr|A0A1M3PLY7|A0A1M3PLY7_9RHIZ:0.05440,tr|A0A2T3GPN2|A0A2T3GPN2_9RHIZ:0.04318)0.649:0.01672)0.735:0.00055,(tr|A0A329YIC1|A0A329YIC1_RHITR:0.02094,((tr|A0A1C3WV18|A0A1C3WV18_9RHIZ:0.00055,((tr|A0A329ATT7|A0A329ATT7_9RHIZ:0.01413,tr|L0LKS8|L0LKS8_RHITR:0.02085)0.734:0.00677,tr|A0A248W6E3|A0A248W6E3_9RHIZ:0.03625)0.754:0.00705)0.955:0.02070,tr|A0A1E4Y9N9|A0A1E4Y9N9_9RHIZ:0.04322)0.860:0.00055)0.814:0.00696)0.387:0.00707)0.879:0.02142,((tr|A0A061MLP2|A0A061MLP2_AGRRH:0.0,tr|B9JFM1|B9JFM1_AGRRK:0.0,tr|J2L3G4|J2L3G4_9RHIZ:0.0):0.06012,(tr|A0A1C3VKA5|A0A1C3VKA5_9RHIZ:0.00715,(tr|A0A0D8L1G6|A0A0D8L1G6_9RHIZ:0.03826,tr|A0A1B9SFQ7|A0A1B9SFQ7_9RHIZ:0.00715)0.000:0.00055)0.907:0.02231)0.891:0.02364)0.893:0.05329)0.992:0.11949)0.607:0.04481)0.915:0.06502)0.868:0.03827)0.504:0.05186)0.819:0.05295,(tr|A0A348G1X5|A0A348G1X5_9RHIZ:0.81653,(((tr|A0A0K6HA44|A0A0K6HA44_9RHIZ:0.31396,((tr|A0A1G5BZ04|A0A1G5BZ04_9RHIZ:0.05358,(tr|A0A2T7U5M2|A0A2T7U5M2_9RHIZ:0.00768,tr|A0A0H1RDA0|A0A0H1RDA0_9RHIZ:0.00758)0.796:0.01898)0.855:0.06097,(tr|I4YN93|I4YN93_9RHIZ:0.09391,tr|A0A1B2EC30|A0A1B2EC30_9RHIZ:0.08698)0.929:0.09229)0.999:0.30646)0.843:0.06514,(tr|A0A2T4ZHP4|A0A2T4ZHP4_9PROT:0.17493,tr|A0A0A1P925|A0A0A1P925_9BACT:0.20701)0.999:0.45367)0.280:0.06311,tr|A0A327KZM7|A0A327KZM7_9RHIZ:0.40406)0.363:0.03597)0.930:0.13996)0.690:0.08788)0.801:0.23043)0.962:0.27229,(((tr|A0A165PV41|A0A165PV41_9RHOB:0.02313,(tr|A9E7J7|A9E7J7_9RHOB:0.12362,((tr|A0A2E6WWT4|A0A2E6WWT4_9RHOB:0.0,tr|A0A352EHC2|A0A352EHC2_9RHOB:0.0):0.00788,tr|A0A1I2QBG7|A0A1I2QBG7_9RHOB:0.00055)0.985:0.09352)0.974:0.08744)0.427:0.04598,(tr|A0A176IFA9|A0A176IFA9_9RHOB:0.02394,(tr|A0A2D9JUP9|A0A2D9JUP9_9RHOB:0.00055,tr|A0A341EKH5|A0A341EKH5_9RHOB:0.00055)0.657:0.00721)0.710:0.05135)1.000:0.89974,((tr|M4ZJ82|M4ZJ82_9BRAD:0.08713,(tr|A5E8V6|A5E8V6_BRASB:0.08167,tr|A0A1Y6KQP7|A0A1Y6KQP7_9BRAD:0.15180)0.618:0.05458)0.189:0.03286,(tr|A4YK53|A4YK53_BRASO:0.00657,tr|H0T2X3|H0T2X3_9BRAD:0.00054)0.989:0.16312)0.996:0.52929)0.244:0.09131)0.918:0.17168,(((((((OG2_Celegans_Casp:0.38192,(OG1_Human_Casp8:0.71048,OG3_Human_Casp3:0.43108)0.924:0.54342)1.000:1.75182,(tr|A0A1L6KZL1|A0A1L6KZL1_9DELT:0.71363,tr|A9FRH3|A9FRH3_SORC5:1.10491)0.612:0.14342)0.682:0.30854,((tr|A0A2E5ET08|A0A2E5ET08_9BACT:1.13928,tr|A0A2N2KX06|A0A2N2KX06_9BACT:1.04126)0.860:0.42146,(tr|A0A212UHA6|A0A212UHA6_9BACT:1.04031,((((tr|A0A1Q7G2Q8|A0A1Q7G2Q8_9BACT:0.00055,(tr|A0A1Q7X832|A0A1Q7X832_9BACT:0.0,tr|A0A1Q7EI26|A0A1Q7EI26_9BACT:0.0):0.00687)0.921:0.42092,((tr|A0A1G1I7R3|A0A1G1I7R3_9BACT:0.0,tr|A0A1G1K8Q1|A0A1G1K8Q1_9BACT:0.0):0.19687,(tr|A0A1W9GGV8|A0A1W9GGV8_9BACT:0.14068,(tr|A0A2N6H8I0|A0A2N6H8I0_9BACT:0.23282,(tr|A0A2N6H5U4|A0A2N6H5U4_9BACT:0.00656,(tr|A0A1W9J190|A0A1W9J190_9BACT:0.02302,tr|A0A330L7U3|A0A330L7U3_9BACT:0.03157)0.849:0.01725)0.966:0.12476)0.796:0.10133)0.978:0.26480)1.000:0.86561)0.988:0.52072,(((((tr|A0A177QHZ4|A0A177QHZ4_9PLAN:1.25286,((tr|A0A2T1DZI9|A0A2T1DZI9_9CYAN:0.58743,((tr|A0A1Z4RZM0|A0A1Z4RZM0_9NOSO:0.17717,(((tr|A0A252D645|A0A252D645_9NOSO:0.00061,tr|A0A252DHC1|A0A252DHC1_9NOSO:0.02020)0.750:0.05329,(tr|A0A1Z4MN13|A0A1Z4MN13_MICDP:0.00055,((tr|A0A1Z4UFB4|A0A1Z4UFB4_9CYAN:0.0,tr|A0A1Z4MXK6|A0A1Z4MXK6_9CYAN:0.0):0.00754,tr|A0A1Z4HS34|A0A1Z4HS34_9NOSO:0.00055)0.899:0.01530)0.999:0.16354)0.983:0.14797,tr|A0A328IFN1|A0A328IFN1_9CYAN:0.38072)0.800:0.05934)0.650:0.08083,tr|A0A2Z6CTQ3|A0A2Z6CTQ3_9NOSO:0.29516)0.891:0.14433)0.974:0.36730,(((((tr|K9T2R1|K9T2R1_9CYAN:0.38183,(tr|B1X0V4|B1X0V4_CYAA5:0.04367,tr|A3IKX1|A3IKX1_9CYAN:0.04365)1.000:0.61375)0.970:0.22506,(tr|K8GFT6|K8GFT6_9CYAN:0.53875,(((tr|A0A1Z4NH90|A0A1Z4NH90_9CYAN:0.19727,(tr|K9UY68|K9UY68_9CYAN:0.19861,(tr|A0A1Z4RIM8|A0A1Z4RIM8_9CYAN:0.06596,tr|A0A2A2TMS8|A0A2A2TMS8_9CYAN:0.04835)0.995:0.16093)0.824:0.05841)0.974:0.11095,((tr|A0A1B7WL49|A0A1B7WL49_9NOST:0.12925,tr|D4TUI3|D4TUI3_9CYAN:0.40542)0.956:0.10841,(tr|A0A1Z4G5T4|A0A1Z4G5T4_9CYAN:0.03091,(tr|A0A252DUJ7|A0A252DUJ7_9NOSO:0.00724,(tr|A0A252EC77|A0A252EC77_9NOSO:0.00686,tr|A0A252DDW7|A0A252DDW7_9NOSO:0.00055)0.857:0.01313)0.701:0.02244)0.967:0.09501)0.810:0.05823)0.451:0.02695,(tr|K9R6R5|K9R6R5_9CYAN:0.04473,tr|A0A1Z4M0X1|A0A1Z4M0X1_9CYAN:0.07276)0.999:0.28678)0.987:0.22254)0.569:0.03629)0.884:0.09695,(tr|K9UJD7|K9UJD7_CHAP6:0.00055,tr|A0A2T1GLG5|A0A2T1GLG5_9CYAN:0.03028)1.000:0.64939)0.837:0.07567,((tr|A0A1U7IEV1|A0A1U7IEV1_9CYAN:0.49866,(tr|A0A2T1DGD8|A0A2T1DGD8_9CYAN:0.33160,(tr|A0A1Z4JLG1|A0A1Z4JLG1_LEPBY:0.10976,(tr|A0A0S3U5I6|A0A0S3U5I6_9CYAN:0.06923,tr|A0A0P4UUQ0|A0A0P4UUQ0_9CYAN:0.01958)0.962:0.10080)0.997:0.31648)0.571:0.13267)0.567:0.08387,(((tr|A0A1C0VXR9|A0A1C0VXR9_9CYAN:0.16764,((tr|A0A355CE03|A0A355CE03_9CYAN:0.03113,tr|A0A349JG53|A0A349JG53_9CYAN:0.00054)0.088:0.01629,(tr|A0A2G4F4V4|A0A2G4F4V4_9CYAN:0.07173,(tr|A0A2T1CPW2|A0A2T1CPW2_9CYAN:0.01477,tr|F5UPV9|F5UPV9_9CYAN:0.02504)0.896:0.02908)0.876:0.04404)0.989:0.17691)0.653:0.05730,(tr|A0YM93|A0YM93_LYNSP:0.26830,((tr|A0A1J5GYZ7|A0A1J5GYZ7_9CYAN:0.07178,((tr|A0A2Z6CCQ6|A0A2Z6CCQ6_PLAAG:0.0,tr|A0A073CM86|A0A073CM86_PLAAG:0.0):0.00055,tr|A0A1J1L975|A0A1J1L975_PLARU:0.00712)0.929:0.06639)0.982:0.10095,(tr|A0A1J1KDF6|A0A1J1KDF6_9CYAN:0.05061,tr|A0A1J1LG37|A0A1J1LG37_9CYAN:0.09575)0.217:0.01008)0.999:0.25547)0.925:0.09773)0.831:0.08364,tr|A0A1Q8ZBG0|A0A1Q8ZBG0_9CYAN:0.51077)0.735:0.06345)0.230:0.02506)0.827:0.06751,(tr|A0A0X8WZV7|A0A0X8WZV7_9CYAN:0.56108,(((((tr|A0A2W7AP36|A0A2W7AP36_9CYAN:0.00055,tr|A0A2W4VPL1|A0A2W4VPL1_9CYAN:0.00055)0.973:0.06494,(tr|A0A2W6ZGV2|A0A2W6ZGV2_9CYAN:0.00076,tr|A0A1U7J2D6|A0A1U7J2D6_9CYAN:0.02970)0.987:0.06397)0.925:0.03874,tr|A0A2P8VW81|A0A2P8VW81_9CYAN:0.00053)0.786:0.02248,tr|A0A2T2W8P1|A0A2T2W8P1_9CYAN:0.00055)1.000:0.58019,((tr|U9VWL7|U9VWL7_9CYAN:0.07688,tr|K9F557|K9F557_9CYAN:0.04977)0.995:0.27786,(tr|A0A0P8DHE1|A0A0P8DHE1_9CYAN:0.14966,(tr|A0A2W4UMH9|A0A2W4UMH9_9CYAN:0.16964,tr|B4WJP5|B4WJP5_SYNS7:0.38847)0.672:0.09855)0.993:0.26306)0.971:0.22342)0.799:0.10591)0.898:0.13172)0.919:0.19695)0.979:0.45452)0.862:0.22198,(tr|A0A352XVV1|A0A352XVV1_9CHLR:1.18302,((tr|A0A2A4SNT8|A0A2A4SNT8_9DELT:1.10126,tr|A0A1N6KHR4|A0A1N6KHR4_9BACT:1.07225)0.429:0.22898,tr|A0A178WSU4|A0A178WSU4_9PSEU:0.89267)0.694:0.09334)0.743:0.17807)0.778:0.11259,((tr|A0A2V7CLH1|A0A2V7CLH1_9BACT:0.07146,tr|A0A2V6YVG7|A0A2V6YVG7_9BACT:0.06723)0.996:0.55844,(tr|A0A1W1H5S7|A0A1W1H5S7_9DELT:0.56619,tr|A0A321LAK9|A0A321LAK9_9BACT:0.89304)0.955:0.38393)0.932:0.27602)0.822:0.12083,(tr|A0A0R3CG47|A0A0R3CG47_9BRAD:1.17015,((((tr|A0A2V6Q2E2|A0A2V6Q2E2_9BACT:1.03919,tr|A0A1P8FHB1|A0A1P8FHB1_9PROT:1.08693)0.766:0.21019,((tr|A0A0T7HFQ2|A0A0T7HFQ2_RHIGA:0.13795,(((tr|A0A246SA92|A0A246SA92_9RHIZ:0.01270,tr|A0A2A6K2R3|A0A2A6K2R3_9RHIZ:0.00054)0.902:0.01310,(tr|K0W6U3|K0W6U3_9RHIZ:0.02322,((tr|A0A192M686|A0A192M686_9RHIZ:0.00054,(tr|A0A246DM60|A0A246DM60_9RHIZ:0.00615,tr|Q2K0C3|Q2K0C3_RHIEC:0.00053)0.893:0.00614)0.803:0.00870,(tr|A0A1W6Q1C2|A0A1W6Q1C2_9RHIZ:0.00614,(tr|A0A2A6KZ28|A0A2A6KZ28_9RHIZ:0.00055,tr|S5S4B4|S5S4B4_RHIET:0.01231)0.000:0.00054)0.804:0.00421)0.901:0.02447)0.857:0.01352)0.766:0.00575,((tr|A0A246T268|A0A246T268_9RHIZ:0.01960,(tr|A0A154IAU7|A0A154IAU7_RHILE:0.00053,(((tr|A0A1S9GCA5|A0A1S9GCA5_9RHIZ:0.01276,(tr|A0A1B1CLK2|A0A1B1CLK2_RHILE:0.00634,(tr|A0A222U697|A0A222U697_RHILV:0.00632,tr|A0A1L3ZLI0|A0A1L3ZLI0_RHILE:0.00632)0.000:0.00054)0.867:0.00633)0.000:0.00055,tr|A0A198YI45|A0A198YI45_9RHIZ:0.01913)0.101:0.00055,(((tr|Q1M5E7|Q1M5E7_RHIL3:0.0,tr|J0VCD7|J0VCD7_RHIL1:0.0):0.00053,(tr|A0A2A6KDL2|A0A2A6KDL2_9RHIZ:0.0,tr|J0VZ36|J0VZ36_RHILT:0.0):0.02588)0.650:0.00054,(((tr|A0A179BVQ5|A0A179BVQ5_RHILE:0.00055,tr|A0A2K9ZFS6|A0A2K9ZFS6_RHILE:0.00635)0.286:0.00054,(tr|A0A2A6GSH7|A0A2A6GSH7_9RHIZ:0.01927,(tr|A0A2A6I049|A0A2A6I049_9RHIZ:0.00876,(tr|A0A1W6KX17|A0A1W6KX17_9RHIZ:0.01009,tr|A0A2A6JG15|A0A2A6JG15_9RHIZ:0.00845)0.427:0.00636)0.784:0.01016)0.784:0.00617)0.835:0.00614,(tr|C6B808|C6B808_RHILS:0.00055,((tr|A0A2Z4YUC9|A0A2Z4YUC9_RHILE:0.00634,tr|A0A1Q8HGT1|A0A1Q8HGT1_RHILV:0.01267)0.796:0.00634,(tr|A0A2L1CT28|A0A2L1CT28_RHILV:0.0,tr|A0A1S9GIQ9|A0A1S9GIQ9_RHILV:0.0):0.00639)0.000:0.00055)0.855:0.00055)0.441:0.00612)0.841:0.00612)0.883:0.00621)0.797:0.00687)0.693:0.00616,(((tr|J4TDC4|J4TDC4_9RHIZ:0.01264,tr|J0D015|J0D015_RHILT:0.00632)0.593:0.00054,((tr|A0A2A6ID77|A0A2A6ID77_9RHIZ:0.00055,(tr|A0A1S1P9D5|A0A1S1P9D5_9RHIZ:0.00054,tr|A0A235AKH7|A0A235AKH7_9RHIZ:0.02531)0.932:0.01241)0.448:0.00620,(tr|B6A490|B6A490_RHILW:0.00054,tr|J0GVK9|J0GVK9_RHILT:0.00638)0.000:0.00055)0.758:0.00612)0.406:0.00620,tr|A0A0N1DMT2|A0A0N1DMT2_9RHIZ:0.00055)0.836:0.01187)0.886:0.01313)0.954:0.14737)0.976:0.33716,(tr|A0A2S9Q3Z0|A0A2S9Q3Z0_9RHIZ:0.53322,(tr|A0A258GE05|A0A258GE05_9RHOB:0.29556,tr|A0A017HST0|A0A017HST0_9RHOB:0.49453)0.996:0.52024)0.867:0.22967)0.600:0.15846)0.607:0.13062,tr|A0A176S3R4|A0A176S3R4_9GAMM:0.67182)0.921:0.26981,(((((((tr|A0A2T1CLU8|A0A2T1CLU8_9CYAN:0.19137,tr|K9SH72|K9SH72_9CYAN:0.44776)0.291:0.08109,((((((((tr|A0A359NJR0|A0A359NJR0_9CYAN:0.0,tr|A0A350YB42|A0A350YB42_9CYAN:0.0):0.00054,tr|A0A355DUS8|A0A355DUS8_9CYAN:0.01181)0.991:0.14298,(tr|A0A352X9W4|A0A352X9W4_9CYAN:0.0,tr|A0A357P9M3|A0A357P9M3_9CYAN:0.0,tr|A0A357GIJ4|A0A357GIJ4_9CYAN:0.0,tr|A0A353ABN6|A0A353ABN6_9CYAN:0.0,tr|A0A358YF22|A0A358YF22_9CYAN:0.0,tr|A0A354ZYE1|A0A354ZYE1_9CYAN:0.0):0.31996)0.812:0.03726,((tr|A0A352AJ04|A0A352AJ04_9CYAN:0.0,tr|A0A355HP17|A0A355HP17_9CYAN:0.0):0.09238,tr|B4VPJ5|B4VPJ5_9CYAN:0.17600)0.333:0.05319)0.731:0.05140,(tr|A0A1D8TN42|A0A1D8TN42_9CYAN:0.00590,(tr|A0A1D9FW74|A0A1D9FW74_9CYAN:0.02218,tr|A0A1U7MY57|A0A1U7MY57_9CYAN:0.00422)0.857:0.02156)0.999:0.19103)0.876:0.05796,(((((tr|K9T5Q5|K9T5Q5_9CYAN:0.01532,tr|A0A1U7HPV1|A0A1U7HPV1_9CYAN:0.01593)0.999:0.13812,(tr|D3EPU8|D3EPU8_ATETH:0.47414,((tr|B1WW77|B1WW77_CYAA5:0.04100,tr|A3IWF8|A3IWF8_9CYAN:0.04613)0.993:0.23207,(tr|B7JVS7|B7JVS7_CYAP8:0.19592,(tr|A0A077JI05|A0A077JI05_9CYAN:0.02245,tr|A0A2Z5T3Z4|A0A2Z5T3Z4_9CYAN:0.04225)0.997:0.26885)0.548:0.06220)0.558:0.08202)0.924:0.09235)0.777:0.04247,(tr|U5DJV4|U5DJV4_9CHRO:0.32703,(tr|A0A2T2RC95|A0A2T2RC95_9CYAN:0.37962,(((tr|A0A0F6U3S7|A0A0F6U3S7_MICAE:0.00840,(tr|A0A0K1S2A9|A0A0K1S2A9_9CHRO:0.03392,(((tr|A8Y9Z0|A8Y9Z0_MICAE:0.0,tr|A0A1X9L814|A0A1X9L814_MICAE:0.0,tr|L8NVP5|L8NVP5_MICAE:0.0):0.01690,((((tr|I4F865|I4F865_MICAE:0.00055,tr|I4GGE8|I4GGE8_MICAE:0.01707)0.904:0.01708,((tr|A0A139GGU3|A0A139GGU3_MICAE:0.00832,((tr|A0A2H6BN59|A0A2H6BN59_MICAE:0.0,tr|L7DZP4|L7DZP4_MICAE:0.0):0.00054,(tr|A0A2P1UIB7|A0A2P1UIB7_9CHRO:0.00869,tr|A0A2L2XM41|A0A2L2XM41_9CHRO:0.00842)0.925:0.02579)0.334:0.00851)0.782:0.00875,tr|I4FJN8|I4FJN8_MICAE:0.01715)0.792:0.00828)0.781:0.00862,tr|A0A2H6L0K5|A0A2H6L0K5_MICAE:0.02561)0.786:0.00845,(((tr|I4I1X7|I4I1X7_MICAE:0.0,tr|B0JW80|B0JW80_MICAN:0.0):0.00054,((tr|A0A0A1W0Z4|A0A0A1W0Z4_MICAE:0.0,tr|I4IIF6|I4IIF6_9CHRO:0.0):0.00862,(tr|I4HN87|I4HN87_MICAE:0.00054,(tr|I4G7X8|I4G7X8_MICAE:0.00865,tr|I4HCK4|I4HCK4_MICAE:0.00846)0.219:0.00856)0.843:0.02554)0.893:0.01721)0.218:0.00864,tr|A0A1E4Q867|A0A1E4Q867_MICAE:0.01701)0.000:0.00054)0.785:0.00846)0.902:0.01694,((tr|A0A2Z6UPT0|A0A2Z6UPT0_MICAE:0.01700,tr|I4GX55|I4GX55_MICAE:0.01687)0.883:0.01691,tr|A0A1V4BUJ8|A0A1V4BUJ8_MICAE:0.02579)0.000:0.00055)0.445:0.00838)0.000:0.00054)0.927:0.01703,tr|I4IUM5|I4IUM5_MICAE:0.00054)0.777:0.02505,(tr|S3JW55|S3JW55_MICAE:0.03459,tr|A0A2Z6V6H3|A0A2Z6V6H3_MICAE:0.00054)0.871:0.00102)1.000:0.39729)0.309:0.05287)0.942:0.13976)0.743:0.01256,((((tr|A0A2T1CVI1|A0A2T1CVI1_9CYAN:0.21977,tr|A0A1Z4RW43|A0A1Z4RW43_9CHRO:0.20144)0.959:0.13513,tr|L8LN04|L8LN04_9CHRO:0.35669)0.852:0.05479,(tr|B7KG22|B7KG22_CYAP7:0.18438,tr|E0U5Z6|E0U5Z6_CYAP2:0.19282)0.977:0.13274)0.736:0.04571,(tr|A0A2W7D504|A0A2W7D504_9CYAN:0.39534,tr|A0A2T1LYU7|A0A2T1LYU7_9CHRO:0.29761)0.852:0.07095)0.860:0.07182)0.895:0.06857,tr|A0A2T2RV77|A0A2T2RV77_9CYAN:0.26529)0.973:0.11139)0.944:0.08205,(tr|A0A1E5QGA5|A0A1E5QGA5_9CYAN:0.33589,((tr|A0A0C2KTQ4|A0A0C2KTQ4_9CYAN:0.21787,(((tr|A0A252D9J9|A0A252D9J9_9NOSO:0.05685,(tr|A0A1Z4HQ34|A0A1Z4HQ34_9NOSO:0.09100,tr|A0A252DNP4|A0A252DNP4_9NOSO:0.06867)0.748:0.00833)0.897:0.03855,(tr|D7E4K2|D7E4K2_NOSA0:0.17254,(((tr|A0A0M5MH07|A0A0M5MH07_9NOSO:0.00055,tr|A0A1C0VHY7|A0A1C0VHY7_9NOSO:0.02866)0.950:0.04394,((tr|A0A2Z6CUV4|A0A2Z6CUV4_9NOSO:0.0,tr|A0A1Z4GDN2|A0A1Z4GDN2_9CYAN:0.0,tr|A0A2H6LJH1|A0A2H6LJH1_9NOSO:0.0):0.00055,tr|K9QFT1|K9QFT1_9NOSO:0.00690)0.723:0.00832)0.999:0.18007,((tr|A0A2S0QB64|A0A2S0QB64_NODSP:0.0,tr|A0ZIY4|A0ZIY4_NODSP:0.0):0.02532,tr|A0A161V979|A0A161V979_NODSP:0.02473)1.000:0.19463)0.723:0.07239)0.751:0.02928)0.977:0.12653,(tr|X5JP54|X5JP54_9NOST:0.42379,((tr|A0A1Z4RE78|A0A1Z4RE78_9CYAN:0.04682,tr|A0A2A2TI11|A0A2A2TI11_9CYAN:0.13489)1.000:0.23008,(tr|K9R6M4|K9R6M4_9CYAN:0.06607,tr|A0A1Z4LVF5|A0A1Z4LVF5_9CYAN:0.06320)0.966:0.13836)0.568:0.05525)0.373:0.09197)0.330:0.05712)0.942:0.10132,tr|A0A2T1EBE7|A0A2T1EBE7_9CYAN:0.21916)0.381:0.05289)0.799:0.04664)0.826:0.05089,(((((tr|A0YNH3|A0YNH3_LYNSP:0.02734,tr|U7Q816|U7Q816_9CYAN:0.03048)0.993:0.17724,(tr|D4ZZI9|D4ZZI9_ARTPN:0.01188,((tr|B5VW76|B5VW76_ARTMA:0.0,tr|K1WA15|K1WA15_ARTPT:0.0):0.04131,(tr|A0A328V1F2|A0A328V1F2_9CYAN:0.0,tr|H1WJ28|H1WJ28_9CYAN:0.0):0.03769)0.829:0.04015)1.000:0.23775)0.927:0.10131,(tr|Q111K5|Q111K5_TRIEI:0.26490,((tr|A0A254WA82|A0A254WA82_9CYAN:0.01878,((tr|K9TRU4|K9TRU4_9CYAN:0.0,tr|A0A2T1FI94|A0A2T1FI94_9CHRO:0.0):0.00055,tr|A0A2P8QXQ3|A0A2P8QXQ3_9CYAN:0.00683)0.678:0.02347)0.999:0.33704,(tr|A0A357A5D4|A0A357A5D4_9CYAN:0.02641,tr|A0A1L9QR25|A0A1L9QR25_9CYAN:0.00053)0.999:0.32425)0.797:0.09457)0.478:0.05289)0.380:0.07258,tr|A0A0M1JKS0|A0A0M1JKS0_9CYAN:0.38217)0.402:0.05095,tr|Q2JNQ3|Q2JNQ3_SYNJB:0.91413)0.813:0.05289)0.642:0.08094)0.854:0.13926,((tr|A0A352XB18|A0A352XB18_9CYAN:0.0,tr|A0A357P691|A0A357P691_9CYAN:0.0,tr|A0A357GMT6|A0A357GMT6_9CYAN:0.0,tr|A0A353A950|A0A353A950_9CYAN:0.0,tr|A0A358YGA6|A0A358YGA6_9CYAN:0.0,tr|A0A354ZN09|A0A354ZN09_9CYAN:0.0):0.50152,(tr|K9V0A0|K9V0A0_9CYAN:0.10372,((tr|A0A1Z4UG28|A0A1Z4UG28_9CYAN:0.0,tr|A0A1Z4NB21|A0A1Z4NB21_9CYAN:0.0):0.01176,((tr|A0A1Z4MJL6|A0A1Z4MJL6_MICDP:0.0,tr|A0A0D6KB62|A0A0D6KB62_9CYAN:0.0):0.02197,tr|A0A1Z4KD49|A0A1Z4KD49_9CYAN:0.00054)0.783:0.01374)0.971:0.10017)0.912:0.12049)0.969:0.21331)0.446:0.08162,((tr|A0A2W7BQQ9|A0A2W7BQQ9_9CYAN:0.00054,tr|A0A2W4WD26|A0A2W4WD26_9CYAN:0.00574)0.999:0.38015,(tr|A0A0C1Y6I3|A0A0C1Y6I3_9CYAN:0.0,tr|A0A0C1WFA4|A0A0C1WFA4_9CYAN:0.0):0.64508)0.948:0.23043)0.602:0.02655,((tr|A0A2G3PA75|A0A2G3PA75_9CHRO:0.00055,tr|K9Z647|K9Z647_CYAAP:0.00663)0.993:0.22327,(tr|A0A0D6AEV3|A0A0D6AEV3_9CHRO:0.28385,(tr|A0A1E5QZR6|A0A1E5QZR6_9CHRO:0.00054,tr|A0A2K8WS82|A0A2K8WS82_9CHRO:0.00650)0.999:0.29155)0.142:0.03426)0.987:0.22603)0.998:0.44690,((tr|A0YQ96|A0YQ96_LYNSP:1.06462,tr|A0A344TGG6|A0A344TGG6_9BACT:1.13859)0.286:0.13383,(tr|A0A328ZYZ8|A0A328ZYZ8_9PROT:0.55855,tr|A0A1H5YRL9|A0A1H5YRL9_9GAMM:0.51301)0.977:0.41574)0.362:0.12790)0.300:0.06582,(tr|U5VYF5|U5VYF5_9ACTN:0.70363,(tr|A0A0P7ZQG3|A0A0P7ZQG3_9CYAN:0.46071,tr|A0A0V7ZLN9|A0A0V7ZLN9_9CYAN:0.39661)0.891:0.20532)0.963:0.37515)0.929:0.25910)0.870:0.22197)0.874:0.18572)0.275:0.09677,(((tr|A0A349MIX0|A0A349MIX0_9PROT:1.21717,(tr|A0A0A6PCS7|A0A0A6PCS7_9GAMM:0.92433,(tr|A0A349DIM8|A0A349DIM8_9BACT:1.01338,tr|A0A1B1FQ26|A0A1B1FQ26_9BACT:0.47981)0.731:0.20668)0.976:0.57612)0.815:0.21734,((tr|D6TGT0|D6TGT0_9CHLR:1.38932,((tr|A0A2D5VDC7|A0A2D5VDC7_9BACT:0.09171,((tr|A0A2E9F6E1|A0A2E9F6E1_9BACT:0.0,tr|A0A2D6S4G2|A0A2D6S4G2_9BACT:0.0):0.00055,(tr|A0A2D9QQQ0|A0A2D9QQQ0_9BACT:0.00055,tr|A0A2E9F454|A0A2E9F454_9BACT:0.00154)1.000:0.00478)0.881:0.11655)0.999:0.94812,((tr|A0A353M062|A0A353M062_9FIRM:0.56735,tr|A0A0J1DLI4|A0A0J1DLI4_9FIRM:0.44097)0.987:0.82228,(tr|A0A1Q3MS98|A0A1Q3MS98_9BACT:0.62831,tr|A0A136LF34|A0A136LF34_9BACT:0.82588)0.960:0.57467)0.568:0.24697)0.755:0.22229)0.366:0.24765,(tr|A0A1Z4JN41|A0A1Z4JN41_LEPBY:1.24272,((tr|A0A2T1DX25|A0A2T1DX25_9CYAN:0.42670,((tr|A0A2G7GJJ8|A0A2G7GJJ8_9CHRO:0.05245,tr|K9XB03|K9XB03_9CHRO:0.16148)1.000:0.72839,tr|A0A2W7A534|A0A2W7A534_9CYAN:0.63896)0.214:0.07057)0.995:0.76072,((tr|A0A1Z4I0L1|A0A1Z4I0L1_9NOSO:1.03530,((tr|A0A359N8B8|A0A359N8B8_9CYAN:0.0,tr|A0A350Y780|A0A350Y780_9CYAN:0.0):0.30034,tr|A0A2P8WCT5|A0A2P8WCT5_9CYAN:0.36512)0.769:0.19239)0.619:0.32116,tr|A0A1Z4NG51|A0A1Z4NG51_9CYAN:0.71500)0.840:0.24024)0.403:0.24453)0.946:0.44226)0.805:0.07686)0.552:0.04960,(tr|A0A2E0XR84|A0A2E0XR84_9BACT:1.19349,((tr|A0A2P8G123|A0A2P8G123_9BACT:0.10507,(tr|A0A317MID4|A0A317MID4_9BACT:0.34670,tr|A0A1G8DCZ3|A0A1G8DCZ3_CHIFI:0.15934)0.583:0.06095)0.998:1.21601,tr|A0A1V5PCP8|A0A1V5PCP8_9BACT:1.26352)0.656:0.18876)0.822:0.31285)0.595:0.11543)0.643:0.11375)0.754:0.05554,(((((tr|A0A2G6NDT7|A0A2G6NDT7_9DELT:0.72243,tr|A0A354I161|A0A354I161_9PORP:1.07207)0.839:0.29906,((tr|A0A2D5TQ31|A0A2D5TQ31_9FLAO:0.60850,(tr|A0A0M9DWN7|A0A0M9DWN7_9DELT:0.90504,(tr|A0A2N2K869|A0A2N2K869_9DELT:0.00055,tr|A0A2N2H5K2|A0A2N2H5K2_9DELT:0.02611)0.986:0.57083)0.936:0.36715)0.920:0.31878,((tr|A0A349SN07|A0A349SN07_9GAMM:0.0,tr|A0A2D9TX10|A0A2D9TX10_9GAMM:0.0):0.54390,(tr|A0A2D5FDV6|A0A2D5FDV6_9GAMM:0.12940,tr|A0A2N5Y5L9|A0A2N5Y5L9_9GAMM:0.15490)0.999:0.58761)0.825:0.19600)0.548:0.14617)0.746:0.21554,tr|A0A2S4DS83|A0A2S4DS83_9BACT:0.59823)0.831:0.22627,tr|A0A0S6VTE7|A0A0S6VTE7_9BACT:0.76122)0.900:0.22116,((tr|S4N436|S4N436_9ACTN:1.39234,(tr|A0A2E7UPH8|A0A2E7UPH8_9DELT:1.07322,tr|A0A1W9SL87|A0A1W9SL87_9BACT:1.00479)0.587:0.17222)0.895:0.35283,((tr|A0A0S8IYM9|A0A0S8IYM9_9BACT:1.26732,tr|A0A1F6LTC9|A0A1F6LTC9_9BACT:1.05914)0.701:0.36805,(tr|A0A2E9L1U2|A0A2E9L1U2_9DELT:1.00274,tr|A0A2E7CXE5|A0A2E7CXE5_9PLAN:1.45965)0.708:0.15615)0.049:0.03794)0.858:0.21309)0.211:0.05005)0.956:0.37076)0.479:0.06918)0.234:0.22422)0.857:0.20751,tr|A0A1W9IBJ2|A0A1W9IBJ2_9PROT:0.80157)0.807:0.13948,((tr|H0TV82|H0TV82_9BRAD:0.46982,((tr|A0A126P1J5|A0A126P1J5_9BRAD:0.30422,tr|A0A370L7D1|A0A370L7D1_9BRAD:0.28898)0.701:0.04686,((tr|A0A1E4ED82|A0A1E4ED82_9RHIZ:0.22498,(tr|A0A1H7FRW2|A0A1H7FRW2_9BRAD:0.05230,(tr|A0A0Q9IIE1|A0A0Q9IIE1_9BRAD:0.03910,(tr|A0A2W6BGD4|A0A2W6BGD4_PSEST:0.02229,tr|A0A1I1CXB5|A0A1I1CXB5_9BRAD:0.02249)0.863:0.02715)0.933:0.05296)0.984:0.11913)0.931:0.06954,(tr|A0A2W6YJA5|A0A2W6YJA5_9RHIZ:0.24517,(((tr|A0A1B3NRC0|A0A1B3NRC0_9BRAD:0.00945,(tr|A0A258CW03|A0A258CW03_9BRAD:0.00576,tr|A0A258A7P5|A0A258A7P5_9BRAD:0.01611)0.879:0.03141)0.945:0.09709,(tr|A0A2W4SQX6|A0A2W4SQX6_9RHIZ:0.08437,tr|A0A2T4YI48|A0A2T4YI48_9BRAD:0.06044)0.938:0.07085)0.972:0.14079,(tr|A0A1Q3P1A2|A0A1Q3P1A2_9BRAD:0.21911,(tr|A0A318WX63|A0A318WX63_9BRAD:0.26126,tr|A0A0Q3KY34|A0A0Q3KY34_9BRAD:0.12632)0.478:0.03066)0.985:0.15200)0.734:0.06055)0.904:0.05836)0.901:0.05831)0.943:0.13986)0.973:0.25923,tr|X6E237|X6E237_9RHIZ:0.71361)0.019:0.03268)0.937:0.16084,(tr|A0A1R3VFJ9|A0A1R3VFJ9_9RHIZ:0.89719,(tr|A0A021XEU8|A0A021XEU8_9RHIZ:0.02478,(tr|A0A1A9FZN3|A0A1A9FZN3_9RHIZ:0.00054,tr|A0A1B3M7S3|A0A1B3M7S3_9RHIZ:0.11717)0.173:0.00055)0.999:0.93399)0.925:0.35995)0.409:0.00745,((((tr|A0A0R3C5C3|A0A0R3C5C3_9BRAD:0.00060,tr|A0A1C3W9P5|A0A1C3W9P5_9BRAD:0.01477)0.999:0.61699,(tr|A0A1M3NMF5|A0A1M3NMF5_9RHIZ:0.49687,tr|A0A1M3NSU1|A0A1M3NSU1_9RHIZ:0.26173)0.995:0.58748)0.686:0.19848,(tr|A0A1W6ZS06|A0A1W6ZS06_9RHIZ:0.47921,tr|A0A2G6ILJ9|A0A2G6ILJ9_9RHOB:1.16987)0.260:0.10625)0.524:0.10957,(tr|W3RNZ9|W3RNZ9_9BRAD:0.29403,(tr|X6EKT6|X6EKT6_9RHIZ:0.13464,(tr|X6DUE3|X6DUE3_9RHIZ:0.00055,tr|X6E720|X6E720_9RHIZ:0.00053)0.885:0.09779)1.000:0.59397)0.974:0.31180)0.628:0.21453)0.217:0.09147)0.724:0.06508)0.613:0.14088,((tr|A0A1Q3KAX8|A0A1Q3KAX8_9RHIZ:0.50979,((tr|A0A2M7WCS8|A0A2M7WCS8_9PROT:0.0,tr|A0A1J4X2P2|A0A1J4X2P2_9PROT:0.0):1.06218,tr|A0A369TB10|A0A369TB10_9PROT:0.79068)0.927:0.36732)0.610:0.07247,tr|L8LV07|L8LV07_9CYAN:0.88065)0.260:0.05102)0.883:0.16955)0.705:0.07906)0.789:0.08537,tr|A0A2E5HPB6|A0A2E5HPB6_9DELT:0.62371)0.982:0.28059)0.272:0.04766,tr|A0A1I4CC54|A0A1I4CC54_9RHIZ:0.32525)0.941:0.11177)0.805:0.05941)0.821:0.04484,((tr|J5PUM1|J5PUM1_9RHOB:0.17660,(tr|A0A327K9S6|A0A327K9S6_9RHIZ:0.13955,(tr|A0A327L2G0|A0A327L2G0_9RHIZ:0.07829,tr|A0A327KD11|A0A327KD11_9RHIZ:0.10151)0.557:0.02638)0.910:0.07695)1.000:0.20742,(((tr|A0A0J6T5G1|A0A0J6T5G1_9RHIZ:0.04997,(tr|A0A2G8MM46|A0A2G8MM46_9RHIZ:0.06456,tr|A0A0J6SS93|A0A0J6SS93_9RHIZ:0.09221)0.738:0.07239)0.954:0.17997,(tr|B8ILZ1|B8ILZ1_METNO:0.08070,tr|B0UB78|B0UB78_METS4:0.06089)0.707:0.14053)0.996:0.25170,(tr|A0A0Q4XBU0|A0A0Q4XBU0_9RHIZ:0.28757,tr|A0A0Q6A2K9|A0A0Q6A2K9_9RHIZ:0.26539)0.952:0.13453)0.806:0.04951)0.431:0.03541)0.061:0.03449,(tr|A0A2U8WCS1|A0A2U8WCS1_9RHIZ:0.09862,(tr|A0A1I4RBA9|A0A1I4RBA9_9RHIZ:0.01787,(tr|M7XPL1|M7XPL1_9RHIZ:0.02863,tr|A0A1G5T213|A0A1G5T213_9RHIZ:0.02176)0.829:0.01808)0.994:0.16875)1.000:0.28092)0.773:0.05550,((tr|J6UBP6|J6UBP6_9RHOB:0.12765,(tr|A0A327L0H8|A0A327L0H8_9RHIZ:0.06918,tr|A0A327K110|A0A327K110_9RHIZ:0.04886)0.859:0.05472)0.999:0.22476,(tr|A0A317HY72|A0A317HY72_9PROT:0.44267,((tr|A0A1N6FC71|A0A1N6FC71_9BRAD:0.34992,(tr|A0A1G8U0D8|A0A1G8U0D8_9BRAD:0.03468,((tr|A0A1N6L6J5|A0A1N6L6J5_9BRAD:0.00988,tr|A0A1Q5SBR6|A0A1Q5SBR6_9BRAD:0.08600)0.329:0.01668,(tr|I2QVD3|I2QVD3_9BRAD:0.05115,tr|A0A1C3UQP2|A0A1C3UQP2_9BRAD:0.05711)0.890:0.02454)0.449:0.01166)0.977:0.17481)0.992:0.21179,((tr|H0TP18|H0TP18_9BRAD:0.10609,(tr|A5E9I4|A5E9I4_BRASB:0.06618,(tr|M4Z1E6|M4Z1E6_9BRAD:0.04371,(tr|A0A1Y6KQ69|A0A1Y6KQ69_9BRAD:0.03895,(tr|H0SSG9|H0SSG9_BRAS3:0.00685,(tr|H0T1G8|H0T1G8_9BRAD:0.00054,tr|A4Z342|A4Z342_BRASO:0.03637)0.877:0.01454)0.943:0.04651)0.849:0.04881)0.887:0.03691)0.573:0.01981)0.871:0.03365,(((tr|A0A0D7EAF3|A0A0D7EAF3_RHOPL:0.12727,((tr|Q1QHG3|Q1QHG3_NITHX:0.01452,((tr|Q3SN55|Q3SN55_NITWN:0.07269,(tr|A3X0F4|A3X0F4_9BRAD:0.01430,tr|A0A1V4HUG6|A0A1V4HUG6_NITVU:0.03271)0.744:0.00682)0.917:0.02119,(tr|A0A1M3CBU4|A0A1M3CBU4_9BRAD:0.02783,tr|A0A1Q3JSV8|A0A1Q3JSV8_9BRAD:0.03724)0.923:0.02891)0.819:0.01176)1.000:0.17034,((tr|A0A336JPE1|A0A336JPE1_9BRAD:0.00059,(tr|A0A323UGC7|A0A323UGC7_RHOPL:0.06358,(tr|E6VBK9|E6VBK9_RHOPX:0.07301,((tr|B3QED9|B3QED9_RHOPT:0.0,tr|Q6NBN5|Q6NBN5_RHOPA:0.0):0.01100,tr|A0A2R4GPI8|A0A2R4GPI8_RHOPL:0.00306)0.969:0.05261)0.453:0.01228)0.871:0.03499)0.999:0.19045,(tr|A0A0N1C951|A0A0N1C951_9BRAD:0.10545,(tr|Q2IR51|Q2IR51_RHOP2:0.05765,(tr|A0A1H8U0P9|A0A1H8U0P9_9BRAD:0.00710,tr|Q13D17|Q13D17_RHOPS:0.00055)0.916:0.05041)0.807:0.02326)0.928:0.05861)0.980:0.10329)0.526:0.02377)0.881:0.03060,(tr|Q20XC8|Q20XC8_RHOPB:0.10390,tr|Q07T78|Q07T78_RHOP5:0.18530)0.813:0.02664)0.897:0.02969,(tr|W3RPD6|W3RPD6_9BRAD:0.19737,(((tr|A0A1H1YM84|A0A1H1YM84_9BRAD:0.00055,tr|A0A2M8ZSB2|A0A2M8ZSB2_9BRAD:0.00634)0.995:0.07699,(((tr|A0A1M7TSJ0|A0A1M7TSJ0_9BRAD:0.18432,(tr|A0A1M5JP23|A0A1M5JP23_9BRAD:0.08506,tr|A0A1M5YYX7|A0A1M5YYX7_9BRAD:0.06796)0.729:0.01074)0.896:0.02806,((((tr|A0A1M6ZZG8|A0A1M6ZZG8_9BRAD:0.02468,tr|A0A1H0IN74|A0A1H0IN74_9BRAD:0.02226)0.945:0.04630,((tr|A0A1B1UQE9|A0A1B1UQE9_9BRAD:0.01954,(tr|A0A0R3NE46|A0A0R3NE46_9BRAD:0.0,tr|A0A1B9YN22|A0A1B9YN22_9BRAD:0.0):0.00667)0.904:0.02069,(tr|A0A0R3M593|A0A0R3M593_9BRAD:0.02636,((tr|A0A1B9ZEB1|A0A1B9ZEB1_9BRAD:0.0,tr|A0A0R3LQA6|A0A0R3LQA6_9BRAD:0.0):0.00645,tr|A0A0R3MRZ5|A0A0R3MRZ5_9BRAD:0.00055)0.000:0.00054)0.746:0.00578)0.974:0.05979)0.929:0.04494,(tr|A0A1N6G015|A0A1N6G015_9BRAD:0.06161,((tr|A0A0D7NM15|A0A0D7NM15_9BRAD:0.01276,tr|A0A0D7Q4G5|A0A0D7Q4G5_9BRAD:0.01202)0.762:0.00866,(tr|A0A125Q6T8|A0A125Q6T8_9BRAD:0.03652,((tr|A0A1Q5QUG4|A0A1Q5QUG4_9BRAD:0.00631,(tr|A0A2A2VK08|A0A2A2VK08_9BRAD:0.00054,(tr|A0A348U501|A0A348U501_BRASZ:0.0,tr|U1HDB1|U1HDB1_9BRAD:0.0):0.00652)0.924:0.00477)0.896:0.00057,((tr|A0A0D1PJ74|A0A0D1PJ74_BRAEL:0.0,tr|A0A2K8Y960|A0A2K8Y960_9BRAD:0.0):0.00055,(tr|A0A1H5CWB3|A0A1H5CWB3_9BRAD:0.00054,((tr|A0A0R3BQI7|A0A0R3BQI7_9BRAD:0.0,tr|A0A1G7QJ54|A0A1G7QJ54_9BRAD:0.0):0.00055,(((tr|A0A1S2SAJ7|A0A1S2SAJ7_BRAEL:0.0,tr|A0A1E3EFX4|A0A1E3EFX4_BRAEL:0.0):0.00055,tr|A0A2T0NZN7|A0A2T0NZN7_RHITR:0.00659)0.852:0.00657,(tr|A0A1R1Q8K3|A0A1R1Q8K3_9BRAD:0.00654,tr|A0A2A6NF14|A0A2A6NF14_9BRAD:0.01082)0.000:0.00055)0.000:0.00055)0.745:0.00054)0.839:0.00567)0.822:0.00590)0.988:0.04978)0.874:0.02191)0.952:0.04414)0.822:0.03329)0.964:0.05636,tr|A0A1M6VMP2|A0A1M6VMP2_9BRAD:0.05783)0.893:0.03271)0.900:0.02886,(tr|A0A257KJJ6|A0A257KJJ6_9BRAD:0.10234,(tr|A0A2U0UD14|A0A2U0UD14_9BRAD:0.00054,(tr|A0A370QX18|A0A370QX18_9BRAD:0.01985,((tr|A0A239NRT6|A0A239NRT6_9BRAD:0.0,tr|A0A1H6LMV5|A0A1H6LMV5_9BRAD:0.0):0.00055,tr|A0A163XFU2|A0A163XFU2_9BRAD:0.00656)0.000:0.00054)0.886:0.01982)0.886:0.04489)0.991:0.09136)0.154:0.02064)0.879:0.02494,(((tr|A0A1Q4C7C9|A0A1Q4C7C9_9RHIZ:0.17597,tr|A0A1M7TRD7|A0A1M7TRD7_9BRAD:0.16592)0.595:0.01841,((tr|A0A1X3EUI3|A0A1X3EUI3_9BRAD:0.00691,(((tr|A0A1I7MAF0|A0A1I7MAF0_9BRAD:0.00636,tr|A0A1V5EKW0|A0A1V5EKW0_9BRAD:0.01952)0.865:0.01294,(((tr|H5YEM5|H5YEM5_9BRAD:0.0,tr|A0A160U5S4|A0A160U5S4_BRASZ:0.0):0.00695,(tr|I2QL50|I2QL50_9BRAD:0.00054,tr|A0A2T2QAI3|A0A2T2QAI3_9BRAD:0.00689)0.000:0.00054)0.910:0.01391,((tr|A0A0D7P0E5|A0A0D7P0E5_9BRAD:0.02447,(tr|A0A0R3E9U4|A0A0R3E9U4_9BRAD:0.00054,(tr|A0A1I5IGA2|A0A1I5IGA2_9BRAD:0.02614,tr|A0A1I3MTE1|A0A1I3MTE1_9BRAD:0.00639)0.403:0.00658)0.886:0.01479)0.310:0.00984,(tr|A0A1H8J5G7|A0A1H8J5G7_9BRAD:0.01032,tr|J3I1S5|J3I1S5_9BRAD:0.02228)0.275:0.01767)0.744:0.01127)1.000:0.00054)0.289:0.00054,(((((tr|A0A0Q5Z979|A0A0Q5Z979_9BRAD:0.00692,((((tr|A0A0R3BNH0|A0A0R3BNH0_9BRAD:0.02706,(tr|A0A2U3PR69|A0A2U3PR69_9BRAD:0.01318,tr|A0A151FNE5|A0A151FNE5_9BRAD:0.01327)0.791:0.00669)0.676:0.00644,tr|A0A0S6UJM6|A0A0S6UJM6_9BRAD:0.00668)0.875:0.01335,tr|A0A2M8QXK2|A0A2M8QXK2_9BRAD:0.01287)0.298:0.00659,tr|A0A1G8W1P3|A0A1G8W1P3_9BRAD:0.02548)0.945:0.00055)0.939:0.01282,(tr|A0A2M6ULT7|A0A2M6ULT7_9BRAD:0.00661,(tr|A0A2A6PAT6|A0A2A6PAT6_9BRAD:0.01956,((tr|A0A2U8QMT9|A0A2U8QMT9_9BRAD:0.00054,tr|A0A150UE91|A0A150UE91_9BRAD:0.01917)0.284:0.00636,(((tr|A0A2T2PQZ6|A0A2T2PQZ6_9BRAD:0.00055,tr|A0A1I4ZSA1|A0A1I4ZSA1_9BRAD:0.00055)0.992:0.00055,tr|A0A2U8P5I5|A0A2U8P5I5_9BRAD:0.00644)0.000:0.00054,(tr|A0A2S6MG12|A0A2S6MG12_9BRAD:0.0,tr|A0A1C3XT34|A0A1C3XT34_9BRAD:0.0,tr|A0A2U8PLQ3|A0A2U8PLQ3_9BRAD:0.0):0.00055)0.082:0.00054)0.834:0.00640)0.000:0.00055)0.202:0.00055)0.033:0.00055,tr|I0FYV1|I0FYV1_9BRAD:0.03222)1.000:0.00122,(tr|A0A160UN72|A0A160UN72_9BRAD:0.0,tr|A0A1L3F170|A0A1L3F170_BRAJP:0.0,tr|A0A1Y2JEV7|A0A1Y2JEV7_BRAJP:0.0):0.00055)1.000:0.00515,(((tr|A0A0E4BQ32|A0A0E4BQ32_9BRAD:0.0,tr|Q89XE4|Q89XE4_BRADU:0.0,tr|A0A0N0BX77|A0A0N0BX77_BRAJP:0.0):0.01284,tr|A0A1I3VNN7|A0A1I3VNN7_9BRAD:0.00054)0.920:0.01286,(((tr|A0A150ZFY0|A0A150ZFY0_9BRAD:0.0,tr|A0A120HME4|A0A120HME4_9BRAD:0.0):0.01931,tr|A0A0A3XIA4|A0A0A3XIA4_BRAJP:0.00055)0.315:0.00638,(tr|G7DF22|G7DF22_BRAJP:0.0,tr|A0A023XV55|A0A023XV55_BRAJP:0.0):0.00055)0.839:0.00636)0.000:0.00054)0.828:0.00637)0.724:0.00651)0.835:0.01255,(tr|A0A1Q5S287|A0A1Q5S287_9BRAD:0.00696,(tr|A0A1Q5S2L5|A0A1Q5S2L5_9BRAD:0.01408,(tr|A0A176YYT5|A0A176YYT5_9BRAD:0.00053,tr|A0A176YH61|A0A176YH61_9BRAD:0.02587)0.950:0.01942)0.882:0.01285)0.841:0.01340)1.000:0.10347)0.855:0.03016,(tr|A0A2H9V5R7|A0A2H9V5R7_9BRAD:0.06899,tr|A0A1Y2JNK0|A0A1Y2JNK0_BRAJP:0.21196)0.935:0.05982)0.606:0.01494)0.747:0.01224)0.554:0.01425)0.605:0.02033)0.917:0.11117)0.970:0.19290)0.818:0.07913)0.799:0.03137)0.900:0.06973)0.956:0.13394,(tr|A0A1M3CJH1|A0A1M3CJH1_9BRAD:0.04109,(tr|A3X0E4|A3X0E4_9BRAD:0.00054,(tr|Q3SN62|Q3SN62_NITWN:0.03028,tr|A0A1V4HUV9|A0A1V4HUV9_NITVU:0.01461)0.437:0.00746)0.919:0.04792)0.920:0.05520)0.358:0.02943,(tr|A0A1M6T5X3|A0A1M6T5X3_9BRAD:0.11903,(tr|A0A0D7N949|A0A0D7N949_9BRAD:0.06314,((tr|I0G3V3|I0G3V3_9BRAD:0.02423,((tr|A0A150ZJ10|A0A150ZJ10_9BRAD:0.01430,tr|A0A0X8CQK5|A0A0X8CQK5_9BRAD:0.02119)0.973:0.05213,((tr|A0A0S6V087|A0A0S6V087_9BRAD:0.00222,(tr|A0A1C3X6X9|A0A1C3X6X9_9BRAD:0.01467,tr|A0A0R3CDW5|A0A0R3CDW5_9BRAD:0.00706)0.786:0.01230)0.909:0.02760,(((tr|A0A2U8QNA3|A0A2U8QNA3_9BRAD:0.00054,((tr|A0A2U8PY70|A0A2U8PY70_9BRAD:0.00743,(tr|A0A2T2PW96|A0A2T2PW96_9BRAD:0.01464,tr|A0A2U8PKI5|A0A2U8PKI5_9BRAD:0.01449)0.750:0.00716)0.770:0.00724,tr|A0A150UMQ2|A0A150UMQ2_9BRAD:0.02178)0.774:0.00725)0.747:0.00709,tr|A0A1C3WSX1|A0A1C3WSX1_9BRAD:0.00761)0.304:0.00743,(tr|A0A2M6UP96|A0A2M6UP96_9BRAD:0.00744,tr|A0A2A6PN05|A0A2A6PN05_9BRAD:0.02910)0.440:0.01488)0.955:0.03824)0.709:0.01691)0.553:0.01410)0.248:0.02798,tr|A0A1I3U5J5|A0A1I3U5J5_9BRAD:0.01527)0.805:0.03017)0.979:0.12305)0.998:0.18279)0.904:0.03971)0.812:0.01876)0.740:0.00906)0.781:0.01311)0.980:0.04788,(tr|A0A176YW18|A0A176YW18_9BRAD:0.01520,(tr|A0A176YJ60|A0A176YJ60_9BRAD:0.01490,(tr|A0A0D7PEM4|A0A0D7PEM4_9BRAD:0.03030,(tr|A0A1I5IF78|A0A1I5IF78_9BRAD:0.00740,(tr|A0A0R3E649|A0A0R3E649_9BRAD:0.03029,tr|A0A1I3MUM7|A0A1I3MUM7_9BRAD:0.02261)0.772:0.00741)0.878:0.01502)0.747:0.00754)0.935:0.02260)0.754:0.00712)0.783:0.00773)0.000:0.00055,((tr|A0A2M8QXY2|A0A2M8QXY2_9BRAD:0.00054,(tr|A0A151FNQ1|A0A151FNQ1_9BRAD:0.00764,((tr|A0A150ZG08|A0A150ZG08_9BRAD:0.0,tr|A0A109Q986|A0A109Q986_9BRAD:0.0):0.01982,(tr|A0A0S6UL34|A0A0S6UL34_9BRAD:0.00752,tr|A0A1C3WQ17|A0A1C3WQ17_9BRAD:0.00753)0.775:0.00592)0.792:0.01159)0.037:0.00752)0.876:0.00735,tr|A0A0Q5ZJ98|A0A0Q5ZJ98_9BRAD:0.00752)0.793:0.00756)0.000:0.00053,tr|J3CT14|J3CT14_9BRAD:0.01506)0.849:0.00745,(tr|A0A1I4ZQB6|A0A1I4ZQB6_9BRAD:0.00054,(tr|A0A1I7MAD4|A0A1I7MAD4_9BRAD:0.02256,tr|A0A1G8ZFZ9|A0A1G8ZFZ9_9BRAD:0.00054)0.828:0.00744)0.189:0.00749)0.774:0.00055,((((tr|Q89XG2|Q89XG2_BRADU:0.0,tr|A0A0E4FVM8|A0A0E4FVM8_9BRAD:0.0,tr|A0A2A6N085|A0A2A6N085_9BRAD:0.0,tr|A0A0M9B535|A0A0M9B535_BRAJP:0.0):0.00055,tr|A0A1I3VPR7|A0A1I3VPR7_9BRAD:0.03031)0.804:0.00757,((tr|A0A170Q2F1|A0A170Q2F1_9BRAD:0.0,tr|A0A0A3XIB8|A0A0A3XIB8_BRAJP:0.0,tr|A0A1L3F166|A0A1L3F166_BRAJP:0.0,tr|A0A1Y2JEU0|A0A1Y2JEU0_BRAJP:0.0):0.00753,(tr|G7DDM3|G7DDM3_BRAJP:0.00753,tr|A0A023XUH2|A0A023XUH2_BRAJP:0.00055)0.000:0.00055)0.799:0.00752)0.786:0.00756,(tr|A0A1Q5SF25|A0A1Q5SF25_9BRAD:0.0,tr|A0A1Q5RFH0|A0A1Q5RFH0_9BRAD:0.0):0.00054)0.850:0.00747)0.000:0.00054,((tr|A0A2M6ULV7|A0A2M6ULV7_9BRAD:0.00055,(tr|A0A150UM02|A0A150UM02_9BRAD:0.00752,tr|A0A2A6PAM9|A0A2A6PAM9_9BRAD:0.00753)0.790:0.00749)0.870:0.00752,((tr|A0A2T2PR22|A0A2T2PR22_9BRAD:0.0,tr|A0A2U8P5K8|A0A2U8P5K8_9BRAD:0.0,tr|A0A2U8QKK4|A0A2U8QKK4_9BRAD:0.0):0.00055,tr|A0A2U8PLR6|A0A2U8PLR6_9BRAD:0.00749)0.853:0.00748)0.000:0.00055);
