# Supplementary material for: Phylogenetic Distribution and Diversity of Bacterial Pseudo-Orthocaspases Underline Their Putative Role in Photosynthesis
Source: Front Plant Sci. 2019 Mar 14;10:293. doi: 10.3389/fpls.2019.00293 (PMC6426788; doi:10.3389/fpls.2019.00293)
Supplement: Supplementary file 3 [file Data_Sheet_1.zip › cyanobacterial_p20_Newick_tree.txt]

((((((((tr|B4VXL2|B4VXL2_9CYAN:0.11061,(tr|A0A0P8A9M9|A0A0P8A9M9_9CYAN:0.14941,tr|A0A2W7ATK8|A0A2W7ATK8_9CYAN:0.24214)0.925:0.10320)0.981:0.13109,((((tr|A0A352AMS1|A0A352AMS1_9CYAN:0.0,tr|A0A355HIH0|A0A355HIH0_9CYAN:0.0):0.10216,tr|B4VH56|B4VH56_9CYAN:0.13571)0.995:0.13477,((tr|A0A1Z4UG58|A0A1Z4UG58_9CYAN:0.0,tr|A0A1Z4MJR5|A0A1Z4MJR5_MICDP:0.0,tr|A0A0D6KJB6|A0A0D6KJB6_9CYAN:0.0,tr|A0A1Z4NAY2|A0A1Z4NAY2_9CYAN:0.0):0.16686,tr|K8GRK9|K8GRK9_9CYAN:0.29995)0.765:0.06922)0.920:0.08441,tr|A0A0V7ZCZ1|A0A0V7ZCZ1_9CYAN:0.21714)0.851:0.06169)0.941:0.09069,((tr|A0A1Z3HFJ0|A0A1Z3HFJ0_9CYAN:0.31699,(tr|A0A0F5YHB9|A0A0F5YHB9_9CYAN:0.12534,tr|U7QL85|U7QL85_9CYAN:0.23555)0.997:0.25081)0.878:0.13184,((tr|B4WNJ9|B4WNJ9_SYNS7:0.43499,tr|K9EP91|K9EP91_9CYAN:0.45452)0.302:0.07577,tr|K9EZ54|K9EZ54_9CYAN:0.41359)0.245:0.02350)0.743:0.10461)0.924:0.09240,((tr|A0A251WM04|A0A251WM04_9CYAN:0.32738,(tr|A0A1Z4JCY7|A0A1Z4JCY7_LEPBY:0.07445,(tr|A0A1Z4JQZ9|A0A1Z4JQZ9_LEPBY:0.02795,tr|A0A0S3UF15|A0A0S3UF15_9CYAN:0.04926)0.954:0.08121)0.999:0.31137)0.730:0.09732,((((tr|K9TIT1|K9TIT1_9CYAN:0.31331,(((tr|A0A2H2XHS3|A0A2H2XHS3_9CYAN:0.0,tr|A0A1Z4SY08|A0A1Z4SY08_9CYAN:0.0):0.16017,(tr|A0A1U7H817|A0A1U7H817_9NOSO:0.01640,(tr|A0A2C6WCR8|A0A2C6WCR8_NOSLI:0.02459,tr|A0A367QDL7|A0A367QDL7_9NOSO:0.03180)0.824:0.01417)0.901:0.06341)0.995:0.15237,((tr|A0A352AQK9|A0A352AQK9_9CYAN:0.0,tr|A0A355HV52|A0A355HV52_9CYAN:0.0):0.15016,(tr|A0A350X6N6|A0A350X6N6_9CYAN:0.08487,tr|A0A1U7I945|A0A1U7I945_9CYAN:0.06595)0.298:0.05357)0.890:0.08602)0.619:0.04316)0.908:0.07086,tr|A0A2K3CBN8|A0A2K3CBN8_9CHRO:0.39498)0.868:0.06526,(tr|A0A2K3AVV8|A0A2K3AVV8_9CHRO:0.32077,tr|A0A256BDX8|A0A256BDX8_9CYAN:0.23454)0.316:0.02595)0.912:0.07398,(tr|K9Q5F1|K9Q5F1_9CYAN:0.25559,tr|A0A2W1JHD8|A0A2W1JHD8_9CYAN:0.31654)0.864:0.08577)0.870:0.06518)0.843:0.05759)0.883:0.07054,(tr|A0A2Z5X4Q5|A0A2Z5X4Q5_9CYAN:0.30129,(tr|A0A2W4WDD5|A0A2W4WDD5_9CYAN:0.25179,tr|A0A1Z3HTJ7|A0A1Z3HTJ7_9CYAN:0.36002)0.773:0.07396)0.734:0.02586)0.598:0.03474,(((((tr|A0A1Z4U465|A0A1Z4U465_9CYAN:0.0,tr|A0A1Z4N8U9|A0A1Z4N8U9_9CYAN:0.0):0.06304,tr|A0A1Z4JU25|A0A1Z4JU25_9CYAN:0.13493)1.000:0.22781,(tr|A0A1Z4M2D0|A0A1Z4M2D0_9CYAN:0.23099,(tr|A0A1Z4S186|A0A1Z4S186_9NOSO:0.09588,(tr|A0A2Z6D446|A0A2Z6D446_9NOSO:0.02419,tr|B2JAJ9|B2JAJ9_NOSP7:0.01159)0.959:0.05867)0.970:0.08905)0.003:0.02422)0.848:0.03506,(tr|B4VYF1|B4VYF1_9CYAN:0.12861,(tr|A0A1Z4KBT1|A0A1Z4KBT1_9CYAN:0.22424,(tr|A0A0V7ZIK5|A0A0V7ZIK5_9CYAN:0.01876,tr|A0A1Z4LJS9|A0A1Z4LJS9_9CYAN:0.00974)0.995:0.13356)0.003:0.01801)0.570:0.05019)0.737:0.01498,(tr|A0YSL8|A0YSL8_LYNSP:0.23642,(tr|A0A0D6YGS1|A0A0D6YGS1_MASLA:0.11283,(tr|A0A2N6JYS8|A0A2N6JYS8_FISMU:0.05958,(tr|A0A1Z4M7X2|A0A1Z4M7X2_MICDP:0.0,tr|A0A0D6L214|A0A0D6L214_9CYAN:0.0):0.06312)0.967:0.07010)0.959:0.08014)0.810:0.03871)0.997:0.18253)0.692:0.07491,(tr|B4W5B5|B4W5B5_9CYAN:0.26418,(tr|A0A352AM33|A0A352AM33_9CYAN:0.00054,tr|A0A355HCX9|A0A355HCX9_9CYAN:0.00587)0.988:0.14016)0.963:0.09809)0.826:0.04121,((tr|A0A350XEL2|A0A350XEL2_9CYAN:0.20557,((tr|A0A352X7I8|A0A352X7I8_9CYAN:0.0,tr|A0A357P9M6|A0A357P9M6_9CYAN:0.0,tr|A0A357GIY7|A0A357GIY7_9CYAN:0.0,tr|A0A353ACM7|A0A353ACM7_9CYAN:0.0,tr|A0A358YJA4|A0A358YJA4_9CYAN:0.0,tr|A0A354ZP21|A0A354ZP21_9CYAN:0.0):0.18554,tr|K9WN14|K9WN14_9CYAN:0.17435)0.662:0.10534)0.984:0.17894,(tr|A0A0M2PXQ9|A0A0M2PXQ9_PROHO:0.33525,(tr|A0A2T2W1H0|A0A2T2W1H0_9CYAN:0.13609,((tr|A0A2W7BW60|A0A2W7BW60_9CYAN:0.25140,tr|A0A2W4XKA5|A0A2W4XKA5_9CYAN:0.26513)0.983:0.20414,tr|A0A2T2W9E8|A0A2T2W9E8_9CYAN:0.20016)0.824:0.10414)0.995:0.30288)0.949:0.15316)0.934:0.09721,(((tr|A0A2Z6D533|A0A2Z6D533_9NOSO:0.18602,tr|A0A218QU91|A0A218QU91_9CYAN:0.13981)0.985:0.13267,((tr|K9WHQ3|K9WHQ3_9CYAN:0.21210,(((tr|A0A359N465|A0A359N465_9CYAN:0.0,tr|A0A350YAN7|A0A350YAN7_9CYAN:0.0):0.00055,tr|A0A355DNU1|A0A355DNU1_9CYAN:0.03100)0.984:0.08962,((tr|A0A352XAR6|A0A352XAR6_9CYAN:0.0,tr|A0A357PC12|A0A357PC12_9CYAN:0.0,tr|A0A357G999|A0A357G999_9CYAN:0.0,tr|A0A353AGV5|A0A353AGV5_9CYAN:0.0,tr|A0A358YMT9|A0A358YMT9_9CYAN:0.0,tr|A0A354ZQ71|A0A354ZQ71_9CYAN:0.0):0.06302,tr|A0A355HN00|A0A355HN00_9CYAN:0.07541)0.793:0.03010)0.982:0.08399)0.903:0.05094,((tr|K9S456|K9S456_9CYAN:0.11942,((tr|A0A0C1Y6K2|A0A0C1Y6K2_9CYAN:0.0,tr|A0A0C1W3M8|A0A0C1W3M8_9CYAN:0.0):0.18251,tr|A0A1Z3HFX6|A0A1Z3HFX6_9CYAN:0.17502)0.850:0.08039)0.936:0.07378,(((tr|A0A0V7ZHG2|A0A0V7ZHG2_9CYAN:0.10567,((tr|A0A0T7BNU3|A0A0T7BNU3_9CYAN:0.06308,(tr|K9V057|K9V057_9CYAN:0.14807,(tr|A0A1Z4QWB4|A0A1Z4QWB4_9CYAN:0.04299,(tr|A0A1Z4R1U8|A0A1Z4R1U8_9CYAN:0.02056,tr|K9PEP9|K9PEP9_9CYAN:0.02137)0.898:0.04039)0.379:0.01537)0.920:0.04352)0.909:0.04647,tr|A0A1Z4LRI8|A0A1Z4LRI8_9CYAN:0.19576)0.384:0.03039)0.327:0.03440,((((tr|K9UZH6|K9UZH6_9CYAN:0.06010,((tr|A0A1Z4UG26|A0A1Z4UG26_9CYAN:0.0,tr|A0A1Z4NAY7|A0A1Z4NAY7_9CYAN:0.0):0.03975,(tr|A0A1Z4MJT2|A0A1Z4MJT2_MICDP:0.02935,tr|A0A1Z4KCV1|A0A1Z4KCV1_9CYAN:0.00302)0.949:0.04232)0.905:0.02828)0.976:0.07591,((tr|A0A2H2Y9P5|A0A2H2Y9P5_9CYAN:0.0,tr|A0A1Z4STX2|A0A1Z4STX2_9CYAN:0.0):0.16689,tr|A0A1U7IEW4|A0A1U7IEW4_9NOSO:0.10132)0.105:0.01414)0.959:0.07890,tr|A0A2N6KK96|A0A2N6KK96_9CYAN:0.16605)0.708:0.03478,(tr|A0A139WSQ5|A0A139WSQ5_9CYAN:0.08296,((tr|A0A1Z4MPG7|A0A1Z4MPG7_MICDP:0.0,tr|A0A0D6KFQ6|A0A0D6KFQ6_9CYAN:0.0):0.11936,(tr|A0A1Z4KBV0|A0A1Z4KBV0_9CYAN:0.10027,tr|A0A1Z4H2X2|A0A1Z4H2X2_9CYAN:0.02368)0.800:0.02865)0.988:0.11055)0.692:0.04275)0.733:0.05300)0.910:0.06048,((((tr|A0A1Z4S1B8|A0A1Z4S1B8_9NOSO:0.09963,(tr|A0A2Z6D3J4|A0A2Z6D3J4_9NOSO:0.02864,tr|B2JAM1|B2JAM1_NOSP7:0.02687)0.999:0.12418)0.901:0.05258,(tr|A0A218QQM8|A0A218QQM8_9CYAN:0.12467,((tr|A0A2Z6DMQ1|A0A2Z6DMQ1_NOSCO:0.0,tr|A0A2R5FX38|A0A2R5FX38_NOSCO:0.0):0.03571,tr|A0A235IAY7|A0A235IAY7_9NOSO:0.03317)0.987:0.07533)0.887:0.04344)0.404:0.02700,((tr|A0A0K2M184|A0A0K2M184_9NOST:0.07064,tr|A0A1Z4V1Q2|A0A1Z4V1Q2_9CYAN:0.04228)0.978:0.07776,(tr|A0A218Q640|A0A218Q640_9CYAN:0.12797,(((tr|A0A2I8A4N4|A0A2I8A4N4_9NOSO:0.02248,tr|A0A367PUW0|A0A367PUW0_9NOSO:0.01755)1.000:0.19221,(tr|A0A2Z6D4N0|A0A2Z6D4N0_9NOSO:0.09713,(tr|A0A0M5MG55|A0A0M5MG55_9NOSO:0.00246,tr|A0A1C0VLP6|A0A1C0VLP6_9NOSO:0.01696)0.872:0.03972)0.980:0.07946)0.869:0.04882,(((tr|A0A1Z4M5I8|A0A1Z4M5I8_MICDP:0.0,tr|A0A0D6KQ68|A0A0D6KQ68_9CYAN:0.0):0.00055,((tr|A0A1Z4UDG8|A0A1Z4UDG8_9CYAN:0.0,tr|A0A1Z4MZH1|A0A1Z4MZH1_9CYAN:0.0):0.00626,tr|A0A1Z4HQR7|A0A1Z4HQR7_9NOSO:0.00617)0.839:0.00619)0.954:0.06482,(tr|A0A1Z4JU84|A0A1Z4JU84_9CYAN:0.05408,tr|A0A1Z4GY64|A0A1Z4GY64_9CYAN:0.02933)0.881:0.04233)0.932:0.06303)0.752:0.03660)0.900:0.04902)0.368:0.02163)0.844:0.03586,((((tr|A0A352XB18|A0A352XB18_9CYAN:0.0,tr|A0A357P691|A0A357P691_9CYAN:0.0,tr|A0A357GMT6|A0A357GMT6_9CYAN:0.0,tr|A0A353A950|A0A353A950_9CYAN:0.0,tr|A0A358YGA6|A0A358YGA6_9CYAN:0.0,tr|A0A354ZN09|A0A354ZN09_9CYAN:0.0):0.50121,(((tr|A0A1Z4UAG8|A0A1Z4UAG8_9CYAN:0.0,tr|A0A1Z4N2B2|A0A1Z4N2B2_9CYAN:0.0):0.19181,(tr|B0JHF7|B0JHF7_MICAN:0.01110,(tr|A0A2Z6UL52|A0A2Z6UL52_MICAE:0.00554,tr|A0A139GPP7|A0A139GPP7_MICAE:0.01680)0.377:0.00054)0.988:0.15387)0.960:0.14528,((tr|A0A251WJ73|A0A251WJ73_9CYAN:0.34944,(tr|A0A1Z4QU44|A0A1Z4QU44_9NOST:0.13197,(tr|A0A1B7WXB6|A0A1B7WXB6_9NOST:0.00548,tr|A0A0B0QN95|A0A0B0QN95_APHFL:0.00055)0.897:0.04645)0.452:0.05713)0.989:0.17433,((tr|A0A0S3TZR4|A0A0S3TZR4_9CYAN:0.31944,tr|A0A2T1D5P2|A0A2T1D5P2_9CYAN:0.24693)0.844:0.07753,tr|A0A2T1ES58|A0A2T1ES58_9CYAN:0.30863)0.314:0.03908)0.970:0.19967)0.957:0.18512)0.830:0.07448,(tr|K9V0A0|K9V0A0_9CYAN:0.09303,((tr|A0A1Z4UG28|A0A1Z4UG28_9CYAN:0.0,tr|A0A1Z4NB21|A0A1Z4NB21_9CYAN:0.0):0.02520,((tr|A0A1Z4MJL6|A0A1Z4MJL6_MICDP:0.0,tr|A0A0D6KB62|A0A0D6KB62_9CYAN:0.0):0.02355,tr|A0A1Z4KD49|A0A1Z4KD49_9CYAN:0.00055)0.224:0.00146)0.974:0.12345)0.999:0.20306)0.946:0.09691,((tr|A0A1U7I1R8|A0A1U7I1R8_9CYAN:0.17593,((tr|A0A352ADV2|A0A352ADV2_9CYAN:0.0,tr|A0A355HLN0|A0A355HLN0_9CYAN:0.0):0.02666,tr|A0A355DUZ7|A0A355DUZ7_9CYAN:0.05019)0.968:0.10295)0.983:0.13307,(((tr|Q7NPG1|Q7NPG1_GLOVI:1.42714,(tr|A0A355UWI2|A0A355UWI2_9CYAN:1.52528,((tr|A0A1Q7YPB9|A0A1Q7YPB9_9CYAN:0.69480,((tr|A0A1Z4GI89|A0A1Z4GI89_9CYAN:0.00050,tr|K9QB18|K9QB18_9NOSO:0.09965)1.000:1.18838,(tr|A0A251WB89|A0A251WB89_9CYAN:0.55462,(((tr|L8M9G8|L8M9G8_9CYAN:0.33546,((tr|K9YGE9|K9YGE9_HALP7:0.33648,((tr|A8YAC2|A8YAC2_MICAE:0.0,tr|A0A1X9LID1|A0A1X9LID1_MICAE:0.0,tr|L8NT45|L8NT45_MICAE:0.0):0.28454,((tr|I4GCZ2|I4GCZ2_MICAE:0.00825,tr|S3JH73|S3JH73_MICAE:0.02378)0.809:0.01730,((tr|A0A0K1RUP5|A0A0K1RUP5_9CHRO:0.0,tr|A0A2L2XKK6|A0A2L2XKK6_9CHRO:0.0):0.00802,(tr|A0A2Z6V4P8|A0A2Z6V4P8_MICAE:0.00054,(tr|I4HM12|I4HM12_MICAE:0.03305,(tr|I4FGC1|I4FGC1_MICAE:0.00797,tr|A0A2Z6UJV3|A0A2Z6UJV3_MICAE:0.00055)0.000:0.00054)0.849:0.00797)0.902:0.01680)0.805:0.01642)0.950:0.13446)0.984:0.19268)0.626:0.11971,(((tr|I4G747|I4G747_MICAE:0.01768,(tr|A0A2P1UDU3|A0A2P1UDU3_9CHRO:0.00055,tr|A0A2Z6V6C5|A0A2Z6V6C5_MICAE:0.00055)0.711:0.00439)1.000:0.33641,((tr|A0A1C0VQ64|A0A1C0VQ64_9NOSO:0.05487,(tr|K9QA47|K9QA47_9NOSO:0.08530,((tr|A0A2Z6CMN2|A0A2Z6CMN2_9NOSO:0.0,tr|A0A1Z4GKB9|A0A1Z4GKB9_9CYAN:0.0,tr|A0A2H6LEF4|A0A2H6LEF4_9NOSO:0.0):0.00055,tr|A0A1C0VQ65|A0A1C0VQ65_9NOSO:0.03926)0.899:0.03892)0.101:0.02367)0.887:0.05546,(tr|A0A1Z4K668|A0A1Z4K668_9CYAN:0.06390,((tr|A0A1Z4M5U2|A0A1Z4M5U2_MICDP:0.0,tr|A0A0D6KTE1|A0A0D6KTE1_9CYAN:0.0):0.00054,((tr|A0A1Z4UEH0|A0A1Z4UEH0_9CYAN:0.0,tr|A0A1Z4MYC4|A0A1Z4MYC4_9CYAN:0.0):0.01473,tr|A0A1Z4HR74|A0A1Z4HR74_9NOSO:0.00739)0.821:0.00767)0.956:0.06898)0.951:0.09183)0.963:0.12653)0.416:0.05786,((tr|I4HW24|I4HW24_MICAE:0.00054,tr|A0A139GFG0|A0A139GFG0_MICAE:0.00055)1.000:0.33179,((tr|B7KFF9|B7KFF9_CYAP7:0.15123,(tr|I4ISP7|I4ISP7_MICAE:0.03484,tr|A0A2W7B0G0|A0A2W7B0G0_9CYAN:0.12771)0.969:0.13475)0.411:0.04788,(tr|B4WWA1|B4WWA1_SYNS7:0.19717,tr|B4WWA3|B4WWA3_SYNS7:0.18608)0.990:0.18233)0.911:0.10819)0.367:0.05519)0.887:0.10384)0.183:0.05594)0.824:0.06773,((tr|A0A2G3P9V9|A0A2G3P9V9_9CHRO:0.0,tr|K9Z786|K9Z786_CYAAP:0.0):0.21626,(tr|K9YQL5|K9YQL5_CYASC:0.11868,(tr|A0A1E5QST2|A0A1E5QST2_9CHRO:0.00055,tr|A0A2K8WMN9|A0A2K8WMN9_9CHRO:0.00054)0.981:0.14231)1.000:0.33079)0.955:0.18290)0.309:0.04173,(tr|A0A218QHH4|A0A218QHH4_9CYAN:0.32154,(tr|L8LV07|L8LV07_9CYAN:1.29935,tr|A0A1Q7V8S1|A0A1Q7V8S1_9CYAN:0.72294)0.839:0.23699)0.837:0.16739)0.137:0.03428)0.974:0.46202)0.544:0.09778)0.997:0.95604,(((((((tr|A0A168SJ65|A0A168SJ65_9CYAN:0.77008,(tr|A0A0C1UY62|A0A0C1UY62_9CYAN:0.93601,tr|A0A0C1W9X4|A0A0C1W9X4_9CYAN:1.16867)0.705:0.25193)0.918:0.30317,((tr|A0A0P4UXY1|A0A0P4UXY1_9CYAN:0.24230,(tr|A0A0C1RAY6|A0A0C1RAY6_9CYAN:0.07939,(tr|A0A1Z4I6F7|A0A1Z4I6F7_9NOSO:0.00055,tr|A0A0S3PF67|A0A0S3PF67_9NOSO:0.01421)0.854:0.05223)0.950:0.28553)1.000:0.89872,((tr|A0A0C1R6G5|A0A0C1R6G5_9CYAN:0.61854,(((((tr|A0A218QCI4|A0A218QCI4_9CYAN:0.10854,tr|A0A218QCM9|A0A218QCM9_9CYAN:0.12783)0.992:0.20711,(tr|K9VUM6|K9VUM6_9CYAN:0.13088,((tr|A0A0F5YN22|A0A0F5YN22_9CYAN:0.13227,tr|K9VCI9|K9VCI9_9CYAN:0.12736)0.944:0.09078,(tr|A0A1U7I3E2|A0A1U7I3E2_9CYAN:0.30081,tr|A0A350XAW1|A0A350XAW1_9CYAN:0.34757)0.868:0.08003)0.965:0.12042)0.852:0.09571)0.963:0.14636,(((tr|A0A254WCL9|A0A254WCL9_9CYAN:0.05803,(tr|A0A2L2NC22|A0A2L2NC22_9NOSO:0.09462,tr|A0A1Z4R5C9|A0A1Z4R5C9_9CYAN:0.04898)0.697:0.03762)0.862:0.08099,(tr|A0A0C1RPE7|A0A0C1RPE7_9CYAN:0.45678,(tr|A0A2L2NC60|A0A2L2NC60_9NOSO:0.10171,(tr|A0A139XDH4|A0A139XDH4_9CYAN:0.08450,tr|A0A139XAT2|A0A139XAT2_9CYAN:0.05482)1.000:0.32366)0.764:0.04108)0.177:0.04973)0.993:0.19632,(tr|A0A139X0Y9|A0A139X0Y9_9CYAN:0.30524,(((tr|A0A1U7I1M4|A0A1U7I1M4_9CYAN:0.14826,tr|A0A1J1K7N7|A0A1J1K7N7_9CYAN:0.04664)0.992:0.22548,(((tr|A0A2Z6DGI6|A0A2Z6DGI6_NOSCO:0.0,tr|A0A2R5FRQ5|A0A2R5FRQ5_NOSCO:0.0):0.00516,(tr|A0A2Z6DI23|A0A2Z6DI23_NOSCO:0.0,tr|A0A2R5FZ98|A0A2R5FZ98_NOSCO:0.0):0.00054)0.954:0.06126,(tr|A0A1Z4R5C6|A0A1Z4R5C6_9CYAN:0.22391,(tr|A0A2L2NC75|A0A2L2NC75_9NOSO:0.07577,(tr|A0A2L2N450|A0A2L2N450_9NOSO:0.10652,tr|A0A254W9D7|A0A254W9D7_9CYAN:0.06424)0.873:0.02452)0.804:0.04425)0.848:0.05080)0.997:0.21738)0.860:0.06733,tr|B4VID1|B4VID1_9CYAN:0.48224)0.151:0.04182)0.944:0.09765)0.795:0.08517)0.934:0.10725,(((tr|A0A1Z4MCR5|A0A1Z4MCR5_MICDP:0.0,tr|A0A0D6KXR3|A0A0D6KXR3_9CYAN:0.0):0.31321,((tr|A0A1Z4U250|A0A1Z4U250_9CYAN:0.0,tr|A0A1Z4MS26|A0A1Z4MS26_9CYAN:0.0):0.15448,tr|A0A1Z4GRV5|A0A1Z4GRV5_9CYAN:0.16858)0.996:0.29349)0.995:0.32173,(tr|A0A139WSH1|A0A139WSH1_9CYAN:0.31763,tr|A0A1D9FZF6|A0A1D9FZF6_9CYAN:0.60601)0.052:0.05905)0.275:0.04434)0.811:0.07603,(tr|D8FZP7|D8FZP7_9CYAN:0.25850,((((((tr|A0A252DIA5|A0A252DIA5_9NOSO:0.06553,(tr|A0A1Z4I6E4|A0A1Z4I6E4_9NOSO:0.00055,tr|A0A0S3PFL2|A0A0S3PFL2_9NOSO:0.00053)0.782:0.02035)1.000:0.29676,(tr|K9WRT0|K9WRT0_9CYAN:0.22129,tr|A0A328I848|A0A328I848_9CYAN:0.76935)0.865:0.11429)0.001:0.05032,(tr|K9ELZ2|K9ELZ2_9CYAN:0.35024,(tr|T2JZB2|T2JZB2_CROWT:0.0,tr|G5JDT0|G5JDT0_CROWT:0.0,tr|T2IST6|T2IST6_CROWT:0.0):0.28874)0.868:0.22822)0.375:0.06957,(tr|L8M137|L8M137_9CYAN:0.50457,(tr|A0A2T2W9D7|A0A2T2W9D7_9CYAN:0.39654,(((tr|A0A139X8V9|A0A139X8V9_9CYAN:0.15534,(tr|U7QI25|U7QI25_9CYAN:0.18868,(tr|A0A139XET3|A0A139XET3_9CYAN:0.18486,tr|A0A1Z4Q1Q5|A0A1Z4Q1Q5_9CYAN:0.13967)0.868:0.09032)0.991:0.18720)0.276:0.06070,(tr|A0A252DIQ7|A0A252DIQ7_9NOSO:0.05564,tr|A0A1Z4I6G3|A0A1Z4I6G3_9NOSO:0.15537)0.986:0.13437)0.605:0.00724,(((tr|A0A0P4UUU4|A0A0P4UUU4_9CYAN:0.27705,(tr|A0A1Z4I6S1|A0A1Z4I6S1_9NOSO:0.00889,tr|A0A0S3PF88|A0A0S3PF88_9NOSO:0.00602)0.987:0.20336)0.856:0.10094,tr|A0A1J5G6A7|A0A1J5G6A7_9CYAN:0.29186)0.395:0.09466,tr|A0A2T1FE85|A0A2T1FE85_9CHRO:0.28829)0.243:0.06126)0.801:0.13890)0.881:0.16765)0.582:0.07528)0.788:0.13011,(tr|A0A2T1DQZ3|A0A2T1DQZ3_9CYAN:0.55090,tr|A3IUU0|A3IUU0_9CYAN:0.49386)0.990:0.39468)0.823:0.09069,(tr|A0A0P4UQ24|A0A0P4UQ24_9CYAN:0.40458,((tr|A3IUK4|A3IUK4_9CYAN:0.21107,((((tr|A0A252DLP9|A0A252DLP9_9NOSO:0.01647,tr|A0A367Q542|A0A367Q542_9NOSO:0.03433)0.989:0.09969,(tr|A0A1Z4TLV8|A0A1Z4TLV8_9CYAN:0.05264,tr|A0A0M0SQN4|A0A0M0SQN4_9CYAN:0.07902)0.945:0.04956)0.897:0.03873,(tr|A0A1Y0RP92|A0A1Y0RP92_9CYAN:0.13472,(tr|A0A367RMZ1|A0A367RMZ1_9NOSO:0.15033,(((tr|A0A1Z4HHH0|A0A1Z4HHH0_9NOSO:0.08250,(tr|A0A0C2PVJ0|A0A0C2PVJ0_9CYAN:0.06587,(tr|A0A0T7BMG5|A0A0T7BMG5_9CYAN:0.13383,(((tr|A0A1D8U117|A0A1D8U117_9CYAN:0.00054,(tr|A0A1D9G8W2|A0A1D9G8W2_9CYAN:0.02012,(tr|A0A1D8U1K0|A0A1D8U1K0_9CYAN:0.0,tr|F4XVB7|F4XVB7_9CYAN:0.0):0.00054)0.893:0.00651)0.926:0.03144,((tr|F4XVZ5|F4XVZ5_9CYAN:0.02028,(tr|A0A1U7N0G2|A0A1U7N0G2_9CYAN:0.01456,(tr|A0A1D8TNP4|A0A1D8TNP4_9CYAN:0.03956,(tr|A0A1U7N0F5|A0A1U7N0F5_9CYAN:0.03949,tr|A0A1D9FZ96|A0A1D9FZ96_9CYAN:0.05081)0.137:0.00639)0.937:0.02952)0.716:0.00645)0.758:0.00934,((tr|F4XK01|F4XK01_9CYAN:0.02049,tr|F4Y0I1|F4Y0I1_9CYAN:0.00647)0.789:0.01220,tr|A0A1D8TQR6|A0A1D8TQR6_9CYAN:0.04961)0.263:0.01290)0.909:0.02903)0.864:0.02438,tr|F4Y0I3|F4Y0I3_9CYAN:0.07603)0.801:0.02537)0.909:0.04057)0.979:0.07711)0.751:0.01609,(tr|A0A2H2X4X0|A0A2H2X4X0_9CYAN:0.0,tr|A0A1Z4SKJ7|A0A1Z4SKJ7_9CYAN:0.0):0.20927)0.582:0.03246,tr|A0A1Z4HH27|A0A1Z4HH27_9NOSO:0.22441)0.788:0.03979)0.374:0.02523)0.810:0.02638)0.847:0.01959,(tr|A0A0C1NH95|A0A0C1NH95_9CYAN:0.26715,tr|A0A1Y0RKI6|A0A1Y0RKI6_9CYAN:0.09162)0.878:0.03929)0.996:0.15362)0.908:0.07494,((tr|A0A2T2W9G2|A0A2T2W9G2_9CYAN:0.36150,((tr|F5UAS8|F5UAS8_9CYAN:0.06608,(tr|A0A355CL67|A0A355CL67_9CYAN:0.10933,(tr|A0A2Z6C8H9|A0A2Z6C8H9_PLAAG:0.00612,tr|A0A073CGI9|A0A073CGI9_PLAAG:0.02118)0.991:0.10956)0.085:0.04468)0.998:0.27520,(tr|A0A2T1D5D0|A0A2T1D5D0_9CYAN:0.20470,(tr|T2IST4|T2IST4_CROWT:0.10672,tr|A3IRL3|A3IRL3_9CYAN:0.07923)1.000:0.39116)0.906:0.08737)0.847:0.07284)0.871:0.07716,(tr|A0A2P8VXW5|A0A2P8VXW5_9CYAN:0.00055,tr|A0A2P8W360|A0A2P8W360_9CYAN:0.00055)1.000:0.54891)0.000:0.00380)0.759:0.02412)0.969:0.11128)0.654:0.02475)0.868:0.08901)0.916:0.17700)0.486:0.04363,(tr|B4VIC9|B4VIC9_9CYAN:0.60699,tr|A0A1T4ZHB6|A0A1T4ZHB6_9CYAN:0.76533)0.888:0.20243)0.993:0.50690)0.741:0.15225)0.855:0.23785,((tr|I4F7T4|I4F7T4_MICAE:0.0,tr|A0A2Z6UXJ0|A0A2Z6UXJ0_MICAE:0.0):0.00054,tr|A0A1E4QLF8|A0A1E4QLF8_MICAE:0.00733)1.000:1.52629)0.754:0.14952,(tr|A0A0C1UBP0|A0A0C1UBP0_9CYAN:1.48761,(tr|A0A1Z4I6D2|A0A1Z4I6D2_9NOSO:0.00074,tr|A0A073CT92|A0A073CT92_PLAAG:0.32779)0.999:1.38121)0.738:0.20757)0.609:0.05657,((tr|A0A1Z4MRE0|A0A1Z4MRE0_MICDP:0.0,tr|A0A0D6KAB6|A0A0D6KAB6_9CYAN:0.0):0.49573,(tr|U9VJS1|U9VJS1_9CYAN:0.12435,tr|A0A235I313|A0A235I313_9NOSO:0.29384)1.000:1.79683)0.953:0.62254)0.257:0.05762,((((((tr|A0A1T4ZKW7|A0A1T4ZKW7_9CYAN:0.01216,(tr|A0A2Z6CBA8|A0A2Z6CBA8_PLAAG:0.00055,(tr|A0A1J1JE84|A0A1J1JE84_PLAAG:0.0,tr|A0A073CLW7|A0A073CLW7_PLAAG:0.0):0.00055)0.952:0.03356)0.273:0.01688,(tr|A0A1J1KYF4|A0A1J1KYF4_9CYAN:0.01755,tr|A0A1J1LWI4|A0A1J1LWI4_9CYAN:0.03376)0.692:0.00850)0.976:0.15989,(tr|A0A1Z4QBQ4|A0A1Z4QBQ4_9NOST:0.10232,tr|A0A1Z4KDB3|A0A1Z4KDB3_9CYAN:0.23359)0.876:0.10071)0.958:0.24547,(tr|A0A1Z4TR58|A0A1Z4TR58_9CYAN:0.23262,(tr|A0A2H6BTK2|A0A2H6BTK2_MICAE:0.00054,tr|S3JQD3|S3JQD3_MICAE:0.00721)0.995:0.41672)0.997:0.47472)0.924:0.30970,(((tr|A0A252CQL0|A0A252CQL0_9NOSO:0.24220,tr|Q113M5|Q113M5_TRIEI:0.30225)0.967:0.18045,((((tr|A0A2W7A6U0|A0A2W7A6U0_9CYAN:0.00054,tr|A0A2T1EQ99|A0A2T1EQ99_9CYAN:0.00660)0.999:0.24514,(tr|A0A1Y0RG11|A0A1Y0RG11_9CYAN:0.05799,((tr|A0A1Z4H579|A0A1Z4H579_9CYAN:0.01387,((tr|A0A1Z4MJ28|A0A1Z4MJ28_MICDP:0.0,tr|A0A0D6KIJ8|A0A0D6KIJ8_9CYAN:0.0):0.02463,tr|A0A1Z4HRP4|A0A1Z4HRP4_9NOSO:0.01793)0.886:0.04147)0.996:0.11020,(tr|A0A1E2WGI1|A0A1E2WGI1_9NOSO:0.00747,tr|A0A367R580|A0A367R580_9NOSO:0.03458)0.897:0.03624)0.712:0.03005)0.968:0.11000)0.659:0.11157,((tr|A0A355HE11|A0A355HE11_9CYAN:0.23866,(((tr|A0A0V7ZV46|A0A0V7ZV46_9CYAN:0.13166,tr|A0A367RWZ7|A0A367RWZ7_9NOSO:0.24518)0.773:0.09569,((tr|A0A2T1C9N0|A0A2T1C9N0_9CYAN:0.08899,((tr|A0A352X7M5|A0A352X7M5_9CYAN:0.0,tr|A0A351LFJ1|A0A351LFJ1_9CYAN:0.0,tr|A0A352YFX2|A0A352YFX2_9CYAN:0.0,tr|A0A352ZGA2|A0A352ZGA2_9CYAN:0.0):0.09211,(tr|A0A2Z5X4K1|A0A2Z5X4K1_9CYAN:0.07818,(tr|L8MU94|L8MU94_9CYAN:0.02672,tr|L8N3Q2|L8N3Q2_9CYAN:0.01616)0.041:0.01851)1.000:0.17129)0.478:0.02698)0.894:0.05156,((tr|K7WZU7|K7WZU7_9NOST:0.07304,(tr|A0A2Z6CYK5|A0A2Z6CYK5_9NOSO:0.03190,tr|A0A1Z4RZ23|A0A1Z4RZ23_9NOSO:0.04749)0.949:0.04713)0.936:0.04849,((tr|A0A1Z4Q5P8|A0A1Z4Q5P8_9CYAN:0.04732,tr|A0A1Z4IVN5|A0A1Z4IVN5_9CYAN:0.05611)0.877:0.02282,(tr|A0A1Z4HGR7|A0A1Z4HGR7_9NOSO:0.14108,((tr|K9UZK2|K9UZK2_9CYAN:0.03157,(tr|A0A1Z4MP97|A0A1Z4MP97_MICDP:0.0,tr|A0A0D6KBF8|A0A0D6KBF8_9CYAN:0.0):0.01696)0.859:0.06433,tr|A0A367QQ17|A0A367QQ17_9NOSO:0.17814)0.650:0.03126)0.626:0.00548)0.814:0.02127)0.970:0.08732)0.892:0.05676)0.993:0.14805,tr|A0A1U7IDL9|A0A1U7IDL9_9NOSO:0.25699)0.413:0.03240)0.879:0.06866,((tr|K9TMP3|K9TMP3_9CYAN:0.50485,(tr|A0A1B7VJK3|A0A1B7VJK3_9NOST:0.01887,(tr|A0A1B7UTZ5|A0A1B7UTZ5_9NOST:0.00718,tr|A0A1B7WVD2|A0A1B7WVD2_9NOST:0.00715)0.854:0.01801)0.965:0.13672)0.308:0.06462,(((tr|Q114H7|Q114H7_TRIEI:0.06403,tr|A0A261KRV4|A0A261KRV4_9CYAN:0.08112)0.985:0.21538,(tr|K9REE1|K9REE1_9CYAN:0.12776,(tr|A0A1Z4R651|A0A1Z4R651_9CYAN:0.00691,(tr|A0A2A2TKR2|A0A2A2TKR2_9CYAN:0.03248,tr|A0A2A2TM27|A0A2A2TM27_9CYAN:0.05003)0.906:0.02604)0.988:0.13497)0.961:0.19698)0.998:0.26951,tr|B4W085|B4W085_9CYAN:0.11692)0.698:0.09976)0.936:0.11683)0.864:0.09836)1.000:0.61654,(tr|A0A0P7ZBQ8|A0A0P7ZBQ8_9CYAN:0.61121,(((tr|A0A252DG81|A0A252DG81_9NOSO:0.04500,(tr|A0A1Z4GRX4|A0A1Z4GRX4_9CYAN:0.11533,(tr|A0A252DTY9|A0A252DTY9_9NOSO:0.00763,(tr|A0A252DD89|A0A252DD89_9NOSO:0.00055,tr|A0A1Z4FQM1|A0A1Z4FQM1_9CYAN:0.00770)0.820:0.00055)0.826:0.00772)0.000:0.00053)0.730:0.00836,((tr|A0A1Z4MJ74|A0A1Z4MJ74_MICDP:0.0,tr|A0A0D6KJ29|A0A0D6KJ29_9CYAN:0.0):0.03160,(tr|A0A1Z4QA05|A0A1Z4QA05_9CYAN:0.03162,tr|A0A1Z4IQ13|A0A1Z4IQ13_9CYAN:0.04140)0.994:0.09880)0.738:0.00808)0.711:0.00053,tr|A0A1Z4GR50|A0A1Z4GR50_9CYAN:0.05519)0.984:0.28547)0.654:0.14087)0.914:0.14504)0.718:0.05144,((tr|D5A384|D5A384_ARTPN:0.03009,(tr|K1X0E5|K1X0E5_ARTPT:0.00053,(tr|B5W3U5|B5W3U5_ARTMA:0.01454,(tr|A0A328V2X1|A0A328V2X1_9CYAN:0.00055,tr|H1W9U2|H1W9U2_9CYAN:0.00055)0.748:0.00729)0.916:0.02184)0.739:0.00834)0.995:0.23534,(tr|A0A1Z3HJA9|A0A1Z3HJA9_9CYAN:0.51783,(tr|A0A166VH86|A0A166VH86_9CYAN:0.29770,(tr|A0A1E2WVL9|A0A1E2WVL9_9NOSO:0.16662,(tr|E0UD38|E0UD38_CYAP2:0.11815,(tr|A0A1U7IUL6|A0A1U7IUL6_9NOSO:0.03995,((tr|A0A1W5CR31|A0A1W5CR31_9NOST:0.0,tr|Q3M832|Q3M832_ANAVT:0.0):0.02085,(tr|A0A2H6LCS5|A0A2H6LCS5_9NOSO:0.03049,tr|A0A2H6LCQ5|A0A2H6LCQ5_9NOSO:0.11770)0.525:0.01395)0.855:0.03298)0.900:0.05903)0.900:0.08010)0.873:0.09566)0.762:0.06123)0.877:0.09730)0.902:0.15535)0.890:0.22188)0.950:0.36781,(tr|A0A2Z5X4P3|A0A2Z5X4P3_9CYAN:0.00054,tr|A0A256B8S6|A0A256B8S6_9CYAN:0.05320)0.999:0.66368)0.968:0.35424)0.871:0.14604,(((tr|A0A372DII3|A0A372DII3_9CYAN:1.34581,((tr|A0A1E5QHM0|A0A1E5QHM0_9CYAN:0.46102,((tr|K9Q255|K9Q255_9CYAN:0.99058,(((((((tr|A0A1Z4TLM1|A0A1Z4TLM1_9CYAN:0.09023,((tr|A0A235HMT9|A0A235HMT9_9NOSO:0.00055,(tr|A0A235IW36|A0A235IW36_9NOSO:0.02070,tr|A0A2L2NAW6|A0A2L2NAW6_9NOSO:0.00053)0.807:0.00655)0.998:0.08627,(tr|A0A1Z4S575|A0A1Z4S575_9NOSO:0.07457,tr|A0A367QJ70|A0A367QJ70_9NOSO:0.09497)0.504:0.00939)0.838:0.02132)0.819:0.03551,tr|A0A2I8A576|A0A2I8A576_9NOSO:0.05588)0.816:0.01680,((tr|A0A218QUR6|A0A218QUR6_9CYAN:0.01332,tr|A0A1D2P8Q9|A0A1D2P8Q9_9CYAN:0.00781)0.914:0.04720,tr|A0A1U7ITX8|A0A1U7ITX8_9CYAN:0.21279)0.910:0.04977)0.915:0.03305,((((tr|A0A2H2XUU2|A0A2H2XUU2_9CYAN:0.0,tr|A0A1Z4SIN9|A0A1Z4SIN9_9CYAN:0.0):0.28191,(tr|A0A2T1G3E6|A0A2T1G3E6_9CYAN:0.29015,(tr|D8G6Z6|D8G6Z6_9CYAN:0.21372,tr|A0A2T1E9J6|A0A2T1E9J6_9CYAN:0.07665)0.905:0.05093)0.963:0.09511)0.377:0.04503,((tr|K9V4G7|K9V4G7_9CYAN:0.05993,tr|A0A1Z4R6S3|A0A1Z4R6S3_9CYAN:0.05141)0.999:0.13871,((tr|K9QJ26|K9QJ26_9NOSO:0.03591,(tr|A0A2Z6CTQ3|A0A2Z6CTQ3_9NOSO:0.02778,(tr|A0A1Z4GFB2|A0A1Z4GFB2_9CYAN:0.00664,tr|A0A2H6LH86|A0A2H6LH86_9NOSO:0.00054)0.914:0.02574)0.870:0.04016)0.999:0.10587,(tr|A0A1Z4HKK4|A0A1Z4HKK4_9NOSO:0.10480,((tr|A0A2H2YKK4|A0A2H2YKK4_9CYAN:0.0,tr|A0A1Z4TB52|A0A1Z4TB52_9CYAN:0.0):0.05800,tr|A0A0T7BRN3|A0A0T7BRN3_9CYAN:0.10177)0.803:0.02475)0.836:0.04485)0.715:0.03106)0.468:0.01073)0.779:0.01424,(tr|A0A358TQC6|A0A358TQC6_9NOSO:0.0,tr|Q8YS65|Q8YS65_NOSS1:0.0,tr|A0A1Z4KJ08|A0A1Z4KJ08_ANAVA:0.0):0.30296)0.825:0.01478)0.865:0.02116,((((tr|A0A139WRR5|A0A139WRR5_9CYAN:0.20680,((((((tr|A0A2N6KU76|A0A2N6KU76_9CYAN:0.00720,tr|G6FXH5|G6FXH5_9CYAN:0.00055)0.933:0.01444,(tr|A0A1U7GTL4|A0A1U7GTL4_9CYAN:0.02176,tr|A0A0S3TJD2|A0A0S3TJD2_9CYAN:0.00055)0.000:0.00054)0.887:0.01450,(tr|A0A2N6L737|A0A2N6L737_9CYAN:0.00705,tr|A0A2N6L3V0|A0A2N6L3V0_9CYAN:0.01435)0.922:0.02152)0.774:0.00709,(tr|A0A2N6M129|A0A2N6M129_9CYAN:0.00720,tr|A0A2N6N526|A0A2N6N526_9CYAN:0.00726)0.000:0.00054)0.814:0.00706,(tr|A0A2N6MRT5|A0A2N6MRT5_9CYAN:0.00718,(tr|A0A2N6K6D9|A0A2N6K6D9_FISMU:0.02220,tr|A0A2N6KC99|A0A2N6KC99_9CYAN:0.01441)0.881:0.01447)0.000:0.00053)0.987:0.13514,(tr|A0A328IFN1|A0A328IFN1_9CYAN:0.10360,(tr|A0A1Z4TMY6|A0A1Z4TMY6_9CYAN:0.10214,tr|A0A0M0SNI4|A0A0M0SNI4_9CYAN:0.09728)0.255:0.03228)0.922:0.05317)0.999:0.21202)0.858:0.05439,(tr|K9PN39|K9PN39_9CYAN:0.17811,((tr|A0A1Z4MN13|A0A1Z4MN13_MICDP:0.00055,((tr|A0A1Z4UFB4|A0A1Z4UFB4_9CYAN:0.0,tr|A0A1Z4MXK6|A0A1Z4MXK6_9CYAN:0.0):0.00773,tr|A0A1Z4HS34|A0A1Z4HS34_9NOSO:0.00054)0.893:0.01721)1.000:0.17426,(tr|A0A252E0R2|A0A252E0R2_9NOSO:0.06009,((tr|A0A1Z4G2V7|A0A1Z4G2V7_9CYAN:0.18078,(tr|A0A1Z4GU54|A0A1Z4GU54_9CYAN:0.11490,tr|A0A1Z4K521|A0A1Z4K521_9CYAN:0.23872)0.891:0.03750)0.813:0.03086,(tr|A0A252D645|A0A252D645_9NOSO:0.00682,tr|A0A252DHC1|A0A252DHC1_9NOSO:0.01395)0.976:0.05446)0.404:0.01307)0.781:0.02177)0.874:0.09025)0.834:0.06876)0.482:0.03168,tr|A0A1Z4RZM0|A0A1Z4RZM0_9NOSO:0.18025)0.983:0.12288,((((tr|K8GRJ2|K8GRJ2_9CYAN:0.39894,tr|A0A2T1DZI9|A0A2T1DZI9_9CYAN:0.30422)0.999:0.47793,(((tr|A0A351L376|A0A351L376_9CYAN:0.0,tr|A0A352ZL15|A0A352ZL15_9CYAN:0.0):0.07142,tr|A0A350XBP2|A0A350XBP2_9CYAN:0.07236)0.951:0.13936,tr|A0A110AVJ1|A0A110AVJ1_9CYAN:0.61752)0.794:0.06636)0.504:0.11206,(((tr|B0C9W0|B0C9W0_ACAM1:0.50773,tr|K9Q0Y8|K9Q0Y8_9CYAN:0.48175)0.927:0.17955,((tr|A0A2Z5WXJ6|A0A2Z5WXJ6_9CYAN:0.10824,(tr|A0A0K2LV49|A0A0K2LV49_9NOST:0.09269,((tr|A0A1B7V3S5|A0A1B7V3S5_9NOST:0.08548,tr|K7W655|K7W655_9NOST:0.00054)1.000:0.17779,tr|K9ZKI5|K9ZKI5_ANACC:0.13151)0.776:0.03434)0.998:0.21108)0.299:0.05266,tr|A0A2Z5X4Z4|A0A2Z5X4Z4_9CYAN:0.19176)1.000:0.32667)0.661:0.03250,((tr|A0A367PZ95|A0A367PZ95_9NOSO:0.31895,((((((((tr|A0A1Z4Q5M7|A0A1Z4Q5M7_9CYAN:0.14551,((((tr|A0A1Z4GS89|A0A1Z4GS89_9CYAN:0.02149,(tr|A0A252DS83|A0A252DS83_9NOSO:0.01375,tr|A0A252E4F8|A0A252E4F8_9NOSO:0.00055)0.945:0.02888)0.880:0.01584,(tr|A0A1Z4G8A4|A0A1Z4G8A4_9CYAN:0.04318,tr|A0A1Z4HK66|A0A1Z4HK66_9NOSO:0.02356)0.296:0.00939)0.877:0.02973,((tr|A0A139X4P9|A0A139X4P9_9CYAN:0.14228,tr|A0A1U7HVK9|A0A1U7HVK9_9NOSO:0.02742)0.666:0.01930,tr|A0A1E2WM32|A0A1E2WM32_9NOSO:0.04735)0.792:0.01674)0.372:0.03318,tr|A0A2N6JXZ9|A0A2N6JXZ9_FISMU:0.19704)0.719:0.01577)0.631:0.04558,tr|A0A1Y0RH49|A0A1Y0RH49_9CYAN:0.14319)0.819:0.02591,tr|K9X7G0|K9X7G0_9NOST:0.19947)0.297:0.03808,((tr|I4HZX4|I4HZX4_MICAE:0.00664,(((tr|A8YGV9|A8YGV9_MICAE:0.0,tr|A0A1X9LAB1|A0A1X9LAB1_MICAE:0.0,tr|L8NLX7|L8NLX7_MICAE:0.0):0.00677,tr|A0A1E4Q8K9|A0A1E4Q8K9_MICAE:0.00055)0.913:0.01362,((tr|A0A2H6BUE0|A0A2H6BUE0_MICAE:0.00055,tr|A0A1V4BP48|A0A1V4BP48_MICAE:0.00699)0.497:0.00055,tr|A0A0F6RKX9|A0A0F6RKX9_MICAE:0.00055)0.623:0.00055)0.233:0.00055)0.998:0.15780,(tr|B7KEV4|B7KEV4_CYAP7:0.15642,(tr|T2J933|T2J933_CROWT:0.00054,tr|Q4C6U5|Q4C6U5_CROWT:0.00692)0.998:0.21860)0.963:0.12741)0.971:0.10046)0.757:0.03481,tr|A0A1Z4LLS1|A0A1Z4LLS1_9CYAN:0.22551)0.058:0.03327,tr|A0A1S1ZV73|A0A1S1ZV73_9CYAN:0.32855)0.755:0.01606,(((((tr|A0A1Z4UA03|A0A1Z4UA03_9CYAN:0.0,tr|A0A1Z4N2T2|A0A1Z4N2T2_9CYAN:0.0):0.33642,((tr|A0A2Z6D1W5|A0A2Z6D1W5_9NOSO:0.02006,tr|A0A235J454|A0A235J454_9NOSO:0.08615)0.968:0.09438,(tr|A0A0T7BTD9|A0A0T7BTD9_9CYAN:0.01463,(tr|A0A1Z4RIY3|A0A1Z4RIY3_9CYAN:0.04989,(tr|A0A2A2TIT6|A0A2A2TIT6_9CYAN:0.02741,tr|K9UZZ9|K9UZZ9_9CYAN:0.00990)0.752:0.02597)0.650:0.02983)0.973:0.08650)0.725:0.04024)0.136:0.02227,(tr|A0A0C2KTF2|A0A0C2KTF2_9CYAN:0.01826,(tr|A0A1Z4Q5P9|A0A1Z4Q5P9_9CYAN:0.00679,tr|A0A1D2P8Y4|A0A1D2P8Y4_9CYAN:0.01264)0.918:0.03205)0.994:0.14126)0.373:0.04994,(tr|A0A0C1XIG7|A0A0C1XIG7_9CYAN:0.05265,(tr|A0A252CVS6|A0A252CVS6_9NOSO:0.04304,(tr|A0A1Z4G8B9|A0A1Z4G8B9_9CYAN:0.03535,tr|A0A1Z4HK74|A0A1Z4HK74_9NOSO:0.02864)0.136:0.00055)0.833:0.01678)0.992:0.12310)0.287:0.03752,tr|L8M7R6|L8M7R6_9CYAN:0.18561)0.600:0.02096)0.803:0.03515,(tr|A0A1B7WK15|A0A1B7WK15_9NOST:0.02816,(tr|A0A1B7VSQ7|A0A1B7VSQ7_9NOST:0.00638,tr|A0A1B7X6P8|A0A1B7X6P8_APHFL:0.00094)0.951:0.04787)0.985:0.11426)0.914:0.07758)0.971:0.15638,(((tr|A0A2W4XY88|A0A2W4XY88_9CYAN:0.04153,tr|A0A0P7ZLT1|A0A0P7ZLT1_9CYAN:0.12339)1.000:0.41700,(tr|A0A2W7AN38|A0A2W7AN38_9CYAN:0.16141,(tr|A0A0N8KM65|A0A0N8KM65_9CYAN:0.25190,tr|K9VRM4|K9VRM4_9CYAN:0.23553)0.951:0.13368)0.215:0.06865)0.849:0.10721,tr|K9PZQ2|K9PZQ2_9CYAN:0.38966)0.524:0.03833)0.406:0.07465)0.640:0.04487)0.974:0.13990,((tr|K9Q1L0|K9Q1L0_9CYAN:0.28447,(tr|A0A355DWS0|A0A355DWS0_9CYAN:0.13671,tr|B7KJQ8|B7KJQ8_CYAP7:0.29197)0.831:0.08793)0.527:0.06935,(((((tr|I4FGQ3|I4FGQ3_MICAE:0.0,tr|I4GDB8|I4GDB8_MICAE:0.0):0.01962,(tr|I4ILC6|I4ILC6_MICAE:0.01315,((tr|A0A1E4QFF3|A0A1E4QFF3_MICAE:0.01312,(tr|S3K3T0|S3K3T0_MICAE:0.0,tr|L7EA10|L7EA10_MICAE:0.0):0.01325)0.763:0.00650,tr|A0A2H6BNT0|A0A2H6BNT0_MICAE:0.00653)0.906:0.01317)0.912:0.00054)0.811:0.01235,((tr|A8YC29|A8YC29_MICAE:0.0,tr|A0A1X9L2J8|A0A1X9L2J8_MICAE:0.0):0.00055,tr|I4HHW7|I4HHW7_MICAE:0.00657)0.958:0.00054)0.923:0.10349,((tr|A0A1E4QFP7|A0A1E4QFP7_MICAE:0.00938,(tr|A0A0F6RL27|A0A0F6RL27_MICAE:0.00055,tr|A0A2Z6V8Q0|A0A2Z6V8Q0_MICAE:0.00054)0.998:0.00054)0.969:0.12697,(tr|A0A0R0MB38|A0A0R0MB38_9CYAN:0.03304,tr|A0A1Z4VHB5|A0A1Z4VHB5_9CYAN:0.03731)0.991:0.17897)0.999:0.29730)0.990:0.28137,tr|U5DM65|U5DM65_9CHRO:0.65880)0.251:0.04592)0.858:0.12200)0.986:0.19952)0.838:0.04270)0.614:0.01321,(tr|A0A2T1G3R3|A0A2T1G3R3_9CYAN:0.34088,((tr|A0A2W4Y595|A0A2W4Y595_9CYAN:0.50408,(tr|A0A2W7A4G4|A0A2W7A4G4_9CYAN:0.48241,tr|A0A2T1F995|A0A2T1F995_9CYAN:0.30233)0.246:0.10403)0.997:0.52179,((tr|Q113K6|Q113K6_TRIEI:0.22728,tr|Q111E6|Q111E6_TRIEI:0.21348)1.000:0.33383,(tr|A0A256BEN3|A0A256BEN3_9CYAN:0.09657,(tr|A0A2Z5WSX9|A0A2Z5WSX9_9CYAN:0.03051,tr|L8MZS9|L8MZS9_9CYAN:0.08014)0.172:0.02052)1.000:0.36801)0.404:0.09915)0.387:0.03243)0.814:0.04700)0.209:0.06530,tr|A0A1Z4TJZ3|A0A1Z4TJZ3_9CYAN:0.62884)0.751:0.10434)0.030:0.03469,tr|A0A372DFF4|A0A372DFF4_9CYAN:0.70429)0.122:0.02832)0.956:0.25411,((tr|K9UJD7|K9UJD7_CHAP6:0.00055,tr|A0A2T1GLG5|A0A2T1GLG5_9CYAN:0.03012)1.000:0.69827,(((tr|A0A1Q8ZBG0|A0A1Q8ZBG0_9CYAN:0.52922,(((tr|A0A1C0VXR9|A0A1C0VXR9_9CYAN:0.17511,((tr|A0A355CE03|A0A355CE03_9CYAN:0.03122,tr|A0A349JG53|A0A349JG53_9CYAN:0.00051)0.379:0.01694,(tr|A0A2G4F4V4|A0A2G4F4V4_9CYAN:0.07228,(tr|A0A2T1CPW2|A0A2T1CPW2_9CYAN:0.01506,tr|F5UPV9|F5UPV9_9CYAN:0.02507)0.882:0.02956)0.868:0.04395)0.991:0.17577)0.877:0.06979,(tr|A0YM93|A0YM93_LYNSP:0.25800,((tr|A0A1J5GYZ7|A0A1J5GYZ7_9CYAN:0.07284,((tr|A0A2Z6CCQ6|A0A2Z6CCQ6_PLAAG:0.0,tr|A0A073CM86|A0A073CM86_PLAAG:0.0):0.00055,tr|A0A1J1L975|A0A1J1L975_PLARU:0.00719)0.934:0.06672)0.979:0.10240,(tr|A0A1J1KDF6|A0A1J1KDF6_9CYAN:0.05156,tr|A0A1J1LG37|A0A1J1LG37_9CYAN:0.09541)0.001:0.00950)0.997:0.26885)0.885:0.08487)0.909:0.07250,(tr|A0A1U7IEV1|A0A1U7IEV1_9CYAN:0.51882,(tr|A0A2T1DGD8|A0A2T1DGD8_9CYAN:0.32432,(tr|A0A1Z4JLG1|A0A1Z4JLG1_LEPBY:0.10985,(tr|A0A0S3U5I6|A0A0S3U5I6_9CYAN:0.06909,tr|A0A0P4UUQ0|A0A0P4UUQ0_9CYAN:0.01911)0.935:0.10435)0.994:0.32815)0.685:0.13751)0.915:0.10188)0.438:0.03876)0.784:0.05710,(tr|A0A0X8WZV7|A0A0X8WZV7_9CYAN:0.59111,(((((tr|A0A2W7AP36|A0A2W7AP36_9CYAN:0.00055,tr|A0A2W4VPL1|A0A2W4VPL1_9CYAN:0.00055)0.977:0.06514,(tr|A0A2W6ZGV2|A0A2W6ZGV2_9CYAN:0.00080,tr|A0A1U7J2D6|A0A1U7J2D6_9CYAN:0.02930)0.983:0.06389)0.927:0.03877,tr|A0A2P8VW81|A0A2P8VW81_9CYAN:0.00054)0.543:0.00058,tr|A0A2T2W8P1|A0A2T2W8P1_9CYAN:0.02230)1.000:0.60027,((tr|U9VWL7|U9VWL7_9CYAN:0.06702,tr|K9F557|K9F557_9CYAN:0.06048)0.989:0.27860,(tr|A0A0P8DHE1|A0A0P8DHE1_9CYAN:0.15252,(tr|A0A2W4UMH9|A0A2W4UMH9_9CYAN:0.16920,tr|B4WJP5|B4WJP5_SYNS7:0.41471)0.587:0.10097)0.989:0.28716)0.959:0.25227)0.845:0.13954)0.929:0.16610)0.810:0.05058,((tr|K8GFT6|K8GFT6_9CYAN:0.52451,(((tr|A0A1Z4NH90|A0A1Z4NH90_9CYAN:0.19294,(tr|K9UY68|K9UY68_9CYAN:0.19877,(tr|A0A1Z4RIM8|A0A1Z4RIM8_9CYAN:0.06921,tr|A0A2A2TMS8|A0A2A2TMS8_9CYAN:0.04688)0.999:0.16632)0.670:0.05866)0.977:0.11098,((tr|A0A1B7WL49|A0A1B7WL49_9NOST:0.13608,tr|D4TUI3|D4TUI3_9CYAN:0.41721)0.932:0.10351,(tr|A0A1Z4G5T4|A0A1Z4G5T4_9CYAN:0.02956,(tr|A0A252DUJ7|A0A252DUJ7_9NOSO:0.00719,(tr|A0A252EC77|A0A252EC77_9NOSO:0.00689,tr|A0A252DDW7|A0A252DDW7_9NOSO:0.00055)0.858:0.01312)0.739:0.02392)0.959:0.09610)0.845:0.06784)0.699:0.02066,(tr|K9R6R5|K9R6R5_9CYAN:0.04554,tr|A0A1Z4M0X1|A0A1Z4M0X1_9CYAN:0.07335)0.999:0.29448)0.992:0.23900)0.513:0.03951,(tr|K9T2R1|K9T2R1_9CYAN:0.39481,(tr|B1X0V4|B1X0V4_CYAA5:0.04905,tr|A3IKX1|A3IKX1_9CYAN:0.03410)1.000:0.59530)0.958:0.22964)0.887:0.08719)0.756:0.04146)0.979:0.33456)0.703:0.18360)0.970:0.39325,((OG1_Human_Casp8:0.67102,(OG2_Celegans_Casp:1.09667,OG3_Human_Casp3:0.44767)0.049:0.19983)0.998:1.40776,(((((tr|A0A2P1UJW5|A0A2P1UJW5_9CHRO:0.0,tr|I4IRN2|I4IRN2_MICAE:0.0):0.18237,(tr|A0A2K8T3Q1|A0A2K8T3Q1_9NOSO:0.16107,(tr|A0A1U7MX80|A0A1U7MX80_9CYAN:0.09185,(tr|A0A1D9G7V7|A0A1D9G7V7_9CYAN:0.02086,tr|F4XTJ9|F4XTJ9_9CYAN:0.00054)0.808:0.06129)0.997:0.30276)0.739:0.07151)0.754:0.09368,((((tr|A0A2Z6V5T9|A0A2Z6V5T9_MICAE:0.00054,(((tr|A0A2Z6UJN0|A0A2Z6UJN0_MICAE:0.03357,tr|I4H7G2|I4H7G2_MICAE:0.02473)0.945:0.03313,tr|I4G8X7|I4G8X7_MICAE:0.00055)0.480:0.00054,tr|I4GDQ0|I4GDQ0_MICAE:0.04084)0.962:0.04254)0.000:0.00055,(tr|A0A2H6KYV8|A0A2H6KYV8_MICAE:0.04019,tr|I4I8G2|I4I8G2_9CHRO:0.00054)0.979:0.03092)0.860:0.01545,(tr|S3JP07|S3JP07_MICAE:0.0,tr|A0A2H6BXJ7|A0A2H6BXJ7_MICAE:0.0):0.00811)0.504:0.04138,tr|I4F6X8|I4F6X8_MICAE:0.00694)0.909:0.27142)0.999:1.60320,(tr|A0A1Q8ZAL6|A0A1Q8ZAL6_9CYAN:2.20039,(tr|A0A359N1V4|A0A359N1V4_9CYAN:0.0,tr|A0A350Y9T4|A0A350Y9T4_9CYAN:0.0):0.48797)0.281:0.14842)0.774:0.21048,((tr|I4FPT3|I4FPT3_MICAE:0.02347,(tr|I4I6K6|I4I6K6_MICAE:0.01102,tr|A0A139GPG5|A0A139GPG5_MICAE:0.00053)0.710:0.01079)0.977:0.51101,(tr|A0A256BAU0|A0A256BAU0_9CYAN:0.81303,(tr|I4FJA8|I4FJA8_MICAE:0.05616,(tr|A0A1E4QBA2|A0A1E4QBA2_MICAE:0.10984,tr|I4I5H3|I4I5H3_MICAE:0.03312)0.919:0.07815)0.969:0.34280)0.084:0.21962)1.000:1.04427)0.801:0.12106)0.549:0.07484)0.830:0.13605,((((((tr|A0A2A2TKK0|A0A2A2TKK0_9CYAN:0.20415,(tr|A0A328IK84|A0A328IK84_9CYAN:0.06316,tr|A0A1Z4TRX1|A0A1Z4TRX1_9CYAN:0.09014)0.998:0.26750)0.878:0.09169,(tr|A0A0P4US74|A0A0P4US74_9CYAN:0.47655,tr|K9WPC2|K9WPC2_9CYAN:0.57902)0.374:0.08982)0.982:0.22292,(tr|Q110Y1|Q110Y1_TRIEI:0.26356,tr|A0A1J1JYP3|A0A1J1JYP3_9CYAN:0.13993)0.951:0.15173)0.846:0.10401,tr|A0A0P4V3J6|A0A0P4V3J6_9CYAN:0.21984)0.999:0.92144,(tr|A0A2T2RSN9|A0A2T2RSN9_9CYAN:0.93895,(((tr|B1WPG6|B1WPG6_CYAA5:0.17866,((tr|K9Y1R2|K9Y1R2_STAC7:0.10990,tr|K9Y006|K9Y006_STAC7:0.02741)1.000:0.46928,(((tr|A0A352X543|A0A352X543_9CYAN:0.0,tr|A0A357P956|A0A357P956_9CYAN:0.0,tr|A0A357GDZ7|A0A357GDZ7_9CYAN:0.0,tr|A0A353AHU4|A0A353AHU4_9CYAN:0.0,tr|A0A358YKH2|A0A358YKH2_9CYAN:0.0,tr|A0A355A2A9|A0A355A2A9_9CYAN:0.0):0.13921,(tr|A0A139WQB2|A0A139WQB2_9CYAN:0.06448,(tr|A0A1Z4PWM0|A0A1Z4PWM0_9CYAN:0.02921,(tr|A0A367Q969|A0A367Q969_9NOSO:0.03398,tr|A0A1U7IUR3|A0A1U7IUR3_9NOSO:0.02588)0.987:0.07787)0.885:0.04247)0.152:0.01785)0.881:0.03023,(tr|A0A0V7ZL57|A0A0V7ZL57_9CYAN:0.14682,tr|A0A2T1CIE0|A0A2T1CIE0_9CYAN:0.23101)0.765:0.01968)0.160:0.01612)0.185:0.03755)0.466:0.07556,(tr|K9Y1H8|K9Y1H8_STAC7:0.33025,tr|A0A2T1CID6|A0A2T1CID6_9CYAN:0.40427)0.457:0.06802)0.998:0.51492,(((tr|A0A1Z4SD97|A0A1Z4SD97_9NOSO:0.17948,(tr|A0A1C0VMJ6|A0A1C0VMJ6_9NOSO:0.07129,((tr|A0A2Z6CWK2|A0A2Z6CWK2_9NOSO:0.0,tr|A0A2H6LMT4|A0A2H6LMT4_9NOSO:0.0):0.00621,tr|A0A1Z4GCQ5|A0A1Z4GCQ5_9CYAN:0.00054)0.828:0.06112)0.975:0.12300)0.999:0.26871,(((((((((tr|A0A1Z4J985|A0A1Z4J985_LEPBY:0.16935,(tr|A0A0S3UAP0|A0A0S3UAP0_9CYAN:0.08560,tr|A0A0P4USW2|A0A0P4USW2_9CYAN:0.06516)0.778:0.13067)0.999:0.43790,(tr|A0A1Z4JQ99|A0A1Z4JQ99_LEPBY:0.09964,(tr|A0A0S3U100|A0A0S3U100_9CYAN:0.03966,tr|A0A0P4UN57|A0A0P4UN57_9CYAN:0.16474)0.993:0.16037)0.976:0.18895)0.217:0.04996,tr|A0A2T1DNE1|A0A2T1DNE1_9CYAN:0.21966)0.828:0.06210,tr|A0A2T1EBI7|A0A2T1EBI7_9CYAN:0.28815)0.464:0.05847,(tr|L8LWM0|L8LWM0_9CYAN:0.37931,tr|B0C189|B0C189_ACAM1:0.40099)0.800:0.10808)0.815:0.04668,(((tr|A0A254WKE7|A0A254WKE7_9CYAN:0.01988,(tr|A0A2T1GXC2|A0A2T1GXC2_9CYAN:0.0,tr|K9TWH0|K9TWH0_9CYAN:0.0,tr|A0A2T1FLP5|A0A2T1FLP5_9CHRO:0.0,tr|A0A2P8QJ00|A0A2P8QJ00_9CYAN:0.0):0.00054)1.000:0.31142,(((tr|A0A0V7ZNW5|A0A0V7ZNW5_9CYAN:0.31498,(((tr|A0A0C2QY82|A0A0C2QY82_9CYAN:0.10786,(tr|A0A1Z4J459|A0A1Z4J459_9CYAN:0.06426,(tr|A0A1Z4PY64|A0A1Z4PY64_9CYAN:0.00687,tr|A0A0C2LV42|A0A0C2LV42_9CYAN:0.03498)0.929:0.04726)0.726:0.03226)0.958:0.08134,(((tr|A0A2H2YFB9|A0A2H2YFB9_9CYAN:0.0,tr|A0A1Z4T0J1|A0A1Z4T0J1_9CYAN:0.0):0.05467,tr|A0A1Q4RX84|A0A1Q4RX84_9CYAN:0.09870)1.000:0.20110,(tr|A0A367R2E0|A0A367R2E0_NOSPU:0.12999,(tr|K9UXF3|K9UXF3_9CYAN:0.27674,(tr|A0A1W5CDN2|A0A1W5CDN2_9NOST:0.0,tr|Q3M5M6|Q3M5M6_ANAVT:0.0):0.39092)0.585:0.05743)0.855:0.03471)0.188:0.01008)0.895:0.05120,(tr|A0A2A2TIB1|A0A2A2TIB1_9CYAN:0.18034,(tr|K9RHI4|K9RHI4_9CYAN:0.08271,tr|A0A1Z4LJG7|A0A1Z4LJG7_9CYAN:0.12621)0.999:0.28639)0.819:0.03990)0.796:0.02516)0.379:0.04713,(tr|A0A2A2TAZ8|A0A2A2TAZ8_9CYAN:0.11214,tr|A0A1Z4R872|A0A1Z4R872_9CYAN:0.09415)0.985:0.14763)0.868:0.06610,tr|A0A139WSK2|A0A139WSK2_9CYAN:0.26535)0.981:0.13400)0.915:0.06280,((((tr|A0A0C1V211|A0A0C1V211_9CYAN:0.00704,tr|A0A218QSX6|A0A218QSX6_9CYAN:0.03776)1.000:0.21749,(((tr|A0A218PY84|A0A218PY84_9CYAN:0.03770,(tr|A0ZCA6|A0ZCA6_NODSP:0.01286,tr|A0A166I1R2|A0A166I1R2_NODSP:0.01306)0.983:0.06071)0.952:0.05458,((tr|A0A2I8ADX2|A0A2I8ADX2_9NOSO:0.07400,tr|K9QSM8|K9QSM8_NOSS7:0.08677)0.903:0.04202,((tr|A0A1Z4I5D3|A0A1Z4I5D3_9NOSO:0.00054,tr|A0A0S3PGT5|A0A0S3PGT5_9NOSO:0.00677)0.992:0.11636,((tr|A0A358TMH2|A0A358TMH2_9NOSO:0.0,tr|Q8Z019|Q8Z019_NOSS1:0.0,tr|A0A1Z4KQJ8|A0A1Z4KQJ8_ANAVA:0.0):0.04166,tr|Q3M8J9|Q3M8J9_ANAVT:0.03251)0.974:0.08230)0.978:0.07610)0.894:0.04081)0.947:0.05181,(tr|A0A1Z4S993|A0A1Z4S993_9NOSO:0.08511,tr|A0A367Q276|A0A367Q276_9NOSO:0.07369)0.882:0.03862)0.861:0.03953)0.857:0.08970,tr|A0A2T1C307|A0A2T1C307_9CYAN:0.54735)0.587:0.07435,((((tr|A0A2H2XLZ3|A0A2H2XLZ3_9CYAN:0.0,tr|A0A1Z4SR63|A0A1Z4SR63_9CYAN:0.0):0.04812,tr|A0A1Q4RN18|A0A1Q4RN18_9CYAN:0.08022)1.000:0.29605,(((tr|A0A1E2WHU2|A0A1E2WHU2_9NOSO:0.06982,tr|A0A1U7IVR9|A0A1U7IVR9_9NOSO:0.05271)0.905:0.04055,(tr|A0A2I8A316|A0A2I8A316_9NOSO:0.19301,(tr|A0A1C0VIW0|A0A1C0VIW0_9NOSO:0.08250,((tr|A0A2Z6CXJ9|A0A2Z6CXJ9_9NOSO:0.0,tr|A0A1Z4GCV0|A0A1Z4GCV0_9CYAN:0.0,tr|A0A2H6LJ28|A0A2H6LJ28_9NOSO:0.0):0.02689,tr|K9QEI7|K9QEI7_9NOSO:0.02918)0.938:0.06159)0.994:0.16110)0.906:0.05518)0.806:0.02415,((tr|A0A1Z4HUS3|A0A1Z4HUS3_9NOSO:0.02055,((tr|A0A1Z4U620|A0A1Z4U620_9CYAN:0.0,tr|A0A1Z4N6T6|A0A1Z4N6T6_9CYAN:0.0):0.00054,(tr|A0A1Z4MFH8|A0A1Z4MFH8_MICDP:0.0,tr|A0A0D6KFX0|A0A0D6KFX0_9CYAN:0.0):0.02074)0.000:0.00054)0.985:0.06792,(tr|A0A1Z4K289|A0A1Z4K289_9CYAN:0.14249,(tr|A0A1Z4G471|A0A1Z4G471_9CYAN:0.01370,(tr|A0A1Z4GY88|A0A1Z4GY88_9CYAN:0.03753,(tr|A0A252E9X0|A0A252E9X0_9NOSO:0.00699,(tr|A0A252CVR9|A0A252CVR9_9NOSO:0.0,tr|A0A252D7V5|A0A252D7V5_9NOSO:0.0):0.00055)0.779:0.00707)0.777:0.00703)0.803:0.00054)0.801:0.03497)0.969:0.08225)0.923:0.09777)0.966:0.11492,(((tr|K9UXP0|K9UXP0_9CYAN:0.26374,((tr|A0A2H2XQD9|A0A2H2XQD9_9CYAN:0.0,tr|A0A1Z4SJF6|A0A1Z4SJF6_9CYAN:0.0):0.22189,tr|A0A1Q4RJ19|A0A1Q4RJ19_9CYAN:0.07699)0.995:0.22884)0.934:0.12769,((tr|A0A2H2XEF3|A0A2H2XEF3_9CYAN:0.0,tr|A0A1Z4SIC9|A0A1Z4SIC9_9CYAN:0.0):0.26704,(tr|A0A2A2THB6|A0A2A2THB6_9CYAN:0.17632,tr|A0A1Z4RAQ9|A0A1Z4RAQ9_9CYAN:0.12141)0.970:0.17954)0.093:0.04351)0.969:0.11886,(((tr|K9REV3|K9REV3_9CYAN:0.28638,(tr|A0A0V7ZF64|A0A0V7ZF64_9CYAN:0.23944,tr|A0A0T7BNL3|A0A0T7BNL3_9CYAN:0.43486)0.784:0.08054)0.908:0.10908,(tr|A0A0C1YB99|A0A0C1YB99_9CYAN:0.21777,(tr|A0A2A2TB53|A0A2A2TB53_9CYAN:0.26538,((tr|A0A367RGV3|A0A367RGV3_NOSPU:0.06816,tr|A0A1Z4LE32|A0A1Z4LE32_NOSLI:0.04619)0.970:0.08991,((tr|A0A1Z4UEA2|A0A1Z4UEA2_9CYAN:0.0,tr|A0A1Z4MYJ6|A0A1Z4MYJ6_9CYAN:0.0):0.19887,((sp|Q8YV57|Y2124_NOSS1:0.0,tr|A0A358TM43|A0A358TM43_9NOSO:0.0,tr|A0A1Z4KFK0|A0A1Z4KFK0_ANAVA:0.0):0.09121,(tr|A0A1W5CIH0|A0A1W5CIH0_9NOST:0.0,tr|Q3MH71|Q3MH71_ANAVT:0.0):0.01723)0.971:0.09536)0.978:0.11533)0.794:0.03759)0.667:0.03724)0.821:0.03316)0.758:0.01389,((tr|A0A139X5V4|A0A139X5V4_9CYAN:0.19323,tr|K9W4X6|K9W4X6_9CYAN:0.19145)0.818:0.04007,(tr|A0A139X9Q2|A0A139X9Q2_9CYAN:0.35873,((tr|A0A1Z4QHM9|A0A1Z4QHM9_9NOST:0.07952,tr|K9WUR9|K9WUR9_9NOST:0.10448)0.946:0.06503,((tr|K9PTY8|K9PTY8_9CYAN:0.09956,((tr|A0A252EAH5|A0A252EAH5_9NOSO:0.02261,(tr|A0A252CTW9|A0A252CTW9_9NOSO:0.0,tr|A0A252CVG3|A0A252CVG3_9NOSO:0.0):0.00055)0.918:0.03038,(tr|A0A1Z4FW94|A0A1Z4FW94_9CYAN:0.02335,(tr|A0A1Z4K851|A0A1Z4K851_9CYAN:0.07303,tr|A0A1Z4GY61|A0A1Z4GY61_9CYAN:0.00304)0.988:0.06134)0.737:0.00746)0.929:0.05525)0.984:0.10281,(((tr|A0A2I8A5Q9|A0A2I8A5Q9_9NOSO:0.13443,((tr|A0A358TQB9|A0A358TQB9_9NOSO:0.0,tr|Q8Z020|Q8Z020_NOSS1:0.0,tr|A0A1Z4KQU6|A0A1Z4KQU6_ANAVA:0.0):0.04305,(tr|A0A1W5CJK0|A0A1W5CJK0_9NOST:0.0,tr|Q3M8J8|Q3M8J8_ANAVT:0.0):0.12121)0.946:0.05932)0.797:0.01855,tr|A0A367R9V7|A0A367R9V7_9NOSO:0.07352)0.825:0.02896,tr|A0A1Z4S760|A0A1Z4S760_9NOSO:0.09096)0.926:0.04903)0.719:0.02074)0.978:0.08908)0.216:0.02472)0.705:0.01166)0.859:0.02863)0.650:0.04542)0.750:0.01554)0.466:0.03760)0.800:0.04191)0.173:0.02148,((tr|A0A0V7ZFH9|A0A0V7ZFH9_9CYAN:0.42581,tr|A0A1E5QQC2|A0A1E5QQC2_9CYAN:0.36830)0.854:0.09365,tr|A0A0P7YS50|A0A0P7YS50_9CYAN:0.35326)0.818:0.05247)0.601:0.03371,((tr|A0A1Z4JHI0|A0A1Z4JHI0_LEPBY:0.28125,(tr|A0A2T1LZD3|A0A2T1LZD3_9CHRO:0.17952,(tr|B7K6F0|B7K6F0_CYAP8:0.09949,tr|A3IP98|A3IP98_9CYAN:0.13743)0.991:0.16370)0.914:0.08488)0.970:0.14015,(tr|A0A2G7GNC0|A0A2G7GNC0_9CHRO:0.00053,(tr|K9XKM9|K9XKM9_9CHRO:0.05650,tr|A0A1U7HP34|A0A1U7HP34_9CHRO:0.04425)0.987:0.08160)1.000:0.30900)0.596:0.01011)0.776:0.04521,(((tr|K9Y0P2|K9Y0P2_STAC7:0.00053,tr|A0A140K879|A0A140K879_9CYAN:0.04024)0.977:0.16215,(tr|A0A2T1CJU9|A0A2T1CJU9_9CYAN:0.18615,tr|A0A1Z4RVR5|A0A1Z4RVR5_9CHRO:0.18804)0.983:0.18762)0.973:0.12900,(tr|A0A251WHN6|A0A251WHN6_9CYAN:0.60766,(tr|A0A1Z4NPH4|A0A1Z4NPH4_9CYAN:0.45747,tr|A0A2T2RHQ2|A0A2T2RHQ2_9CYAN:0.47473)0.263:0.05626)0.846:0.07177)0.786:0.04162)0.541:0.05092)0.839:0.10103,(((tr|U5QIA5|U5QIA5_9CYAN:0.31189,tr|Q7NID9|Q7NID9_GLOVI:0.25479)0.924:0.14025,(tr|U5QPB1|U5QPB1_9CYAN:0.39441,tr|Q7NK50|Q7NK50_GLOVI:0.39425)0.790:0.09552)0.648:0.06305,(tr|U5QK96|U5QK96_9CYAN:0.70211,tr|Q7NMP0|Q7NMP0_GLOVI:0.50096)0.930:0.25036)0.736:0.16075)0.403:0.11732)0.955:0.35502)0.891:0.21547)0.946:0.30787,((((tr|A0A1Z4FSN6|A0A1Z4FSN6_9CYAN:0.22450,(tr|A0A0C2Q8M2|A0A0C2Q8M2_9CYAN:0.41171,(tr|A8ZQY2|A8ZQY2_ACAM1:0.29729,tr|A0A2H6LKJ1|A0A2H6LKJ1_9NOSO:0.94393)0.841:0.16520)0.976:0.33198)1.000:0.77548,(tr|A0A1Z4JN41|A0A1Z4JN41_LEPBY:1.02627,(tr|Q119H4|Q119H4_TRIEI:1.09722,(tr|K9V1H2|K9V1H2_9CYAN:0.63276,((tr|K9Q3H2|K9Q3H2_9CYAN:0.70095,(((tr|A0A1Z3HL06|A0A1Z3HL06_9CYAN:0.17583,(tr|A0A1Q8ZEI6|A0A1Q8ZEI6_9CYAN:0.07084,(tr|A0A251WHG5|A0A251WHG5_9CYAN:0.28015,tr|K9V158|K9V158_9CYAN:0.05184)0.164:0.03443)0.984:0.15918)0.933:0.10963,((tr|U9VHN2|U9VHN2_9CYAN:0.14975,tr|K9EK66|K9EK66_9CYAN:0.18160)0.963:0.15310,tr|A0A2W4WSV3|A0A2W4WSV3_9CYAN:0.40479)0.910:0.11781)0.971:0.20154,(tr|A0A251WGR6|A0A251WGR6_9CYAN:0.66906,tr|A0A0P4UGQ8|A0A0P4UGQ8_9CYAN:0.29767)0.842:0.07962)0.874:0.08918)0.509:0.10390,((((((((((tr|A0A1Z4IZ80|A0A1Z4IZ80_9CYAN:0.01305,(tr|A0A1Z4Q0Q7|A0A1Z4Q0Q7_9CYAN:0.02729,tr|A0A1Z4Q0R5|A0A1Z4Q0R5_9CYAN:0.03266)0.850:0.01390)0.943:0.07138,((((tr|A0A0M5MHI9|A0A0M5MHI9_9NOSO:0.02549,tr|K9QGD4|K9QGD4_9NOSO:0.01321)1.000:0.10614,tr|A0A1Z4GUR4|A0A1Z4GUR4_9CYAN:0.05241)0.190:0.01378,(tr|A0A1Z4HPG3|A0A1Z4HPG3_9NOSO:0.01993,((tr|A0A1Z4UBR5|A0A1Z4UBR5_9CYAN:0.0,tr|A0A1Z4N117|A0A1Z4N117_9CYAN:0.0):0.01968,(tr|A0A1Z4M637|A0A1Z4M637_MICDP:0.0,tr|A0A0D6L2F0|A0A0D6L2F0_9CYAN:0.0):0.00682)0.751:0.00642)0.898:0.02932)0.702:0.01379,tr|A0A1Z4FX27|A0A1Z4FX27_9CYAN:0.03681)0.993:0.12420)0.979:0.08605,(tr|A0A1E2WYI3|A0A1E2WYI3_9NOSO:0.15968,(tr|A0A367Q0Z8|A0A367Q0Z8_9NOSO:0.00688,((tr|A0A1Z4LF66|A0A1Z4LF66_NOSLI:0.02631,tr|B2IZU2|B2IZU2_NOSP7:0.00663)0.777:0.00728,(tr|A0A1E2WPT6|A0A1E2WPT6_9NOSO:0.01006,tr|A0A2K8SXS1|A0A2K8SXS1_9NOSO:0.03456)0.771:0.01071)0.769:0.00751)0.977:0.08426)0.990:0.11730)0.766:0.01554,(tr|A0A2T1DET2|A0A2T1DET2_9CYAN:0.20105,(tr|A0A1D2PAB8|A0A1D2PAB8_9CYAN:0.18525,(tr|K9WB48|K9WB48_9CYAN:0.25408,((tr|A0A252EDI6|A0A252EDI6_9NOSO:0.09091,(tr|K9QPD6|K9QPD6_NOSS7:0.05767,(tr|A0A1Z4FW71|A0A1Z4FW71_9CYAN:0.03259,tr|A0A1Z4HS73|A0A1Z4HS73_9NOSO:0.05934)1.000:0.18315)0.891:0.03413)0.703:0.01107,(tr|A0A2L2NQI1|A0A2L2NQI1_9NOSO:0.00645,tr|A0A367RFA1|A0A367RFA1_9NOSO:0.00659)0.974:0.07133)0.821:0.04805)0.475:0.01872)0.875:0.05170)0.937:0.05169)0.936:0.06222,(((((tr|A0A252E3G8|A0A252E3G8_9NOSO:0.04316,(tr|A0A1Z4GSB8|A0A1Z4GSB8_9CYAN:0.06255,tr|A0A235I3Q2|A0A235I3Q2_9NOSO:0.02168)0.654:0.02754)0.907:0.03891,((tr|B4WW31|B4WW31_SYNS7:0.20439,tr|A0A1Q8ZHX8|A0A1Q8ZHX8_9CYAN:0.06084)0.946:0.05990,((tr|A0A0M4TXA6|A0A0M4TXA6_9NOSO:0.08413,tr|A0A2C6V8N8|A0A2C6V8N8_NOSLI:0.01015)0.895:0.05322,tr|K9QZ05|K9QZ05_NOSS7:0.27978)0.980:0.10649)0.898:0.03593)0.892:0.04114,tr|A0A2G4F4N5|A0A2G4F4N5_9CYAN:0.13043)0.997:0.12603,((((tr|A0A2Z6DGD0|A0A2Z6DGD0_NOSCO:0.0,tr|A0A2R5FT19|A0A2R5FT19_NOSCO:0.0):0.10076,(tr|A0A1E2WXA6|A0A1E2WXA6_9NOSO:0.06317,tr|K9QVW8|K9QVW8_NOSS7:0.04457)0.724:0.01591)0.999:0.14757,(tr|K9FAR2|K9FAR2_9CYAN:0.28980,(tr|A0A252E769|A0A252E769_9NOSO:0.04482,tr|A0A1Z4HVD7|A0A1Z4HVD7_9NOSO:0.05348)0.994:0.15395)0.196:0.03588)0.793:0.04692,(tr|A0A1D2P5W6|A0A1D2P5W6_9CYAN:0.17847,((tr|A0A2T1DEE3|A0A2T1DEE3_9CYAN:0.22487,(tr|A0A2T2W310|A0A2T2W310_9CYAN:0.21388,tr|A0A1C0UVS7|A0A1C0UVS7_9NOSO:0.06226)0.991:0.14100)0.890:0.05486,(tr|A0A139XAK0|A0A139XAK0_9CYAN:0.17195,(tr|A0A367PUE4|A0A367PUE4_9NOSO:0.19719,(tr|A0A1D2P408|A0A1D2P408_9CYAN:0.11320,(tr|A0A252DKL3|A0A252DKL3_9NOSO:0.04067,((tr|A0A252DW62|A0A252DW62_9NOSO:0.02747,(tr|A0A1Z4I9R7|A0A1Z4I9R7_9NOSO:0.02014,tr|A0A0S3PCU9|A0A0S3PCU9_9NOSO:0.00746)0.435:0.01544)0.962:0.05005,tr|A0A1U7GWS7|A0A1U7GWS7_9NOSO:0.05072)0.373:0.02891)0.990:0.09513)0.830:0.02245)0.684:0.01731)0.858:0.02392)0.123:0.00729)0.181:0.00054)0.838:0.01145)0.954:0.04535,((tr|A0A351LCY8|A0A351LCY8_9CYAN:0.0,tr|A0A352YE25|A0A352YE25_9CYAN:0.0):0.17130,((((tr|A0A1Y0RLM7|A0A1Y0RLM7_9CYAN:0.12404,(tr|A0A1Z4S655|A0A1Z4S655_9NOSO:0.13839,((tr|A0A1Z4LAJ4|A0A1Z4LAJ4_NOSLI:0.14949,((tr|A0A1B7WHV8|A0A1B7WHV8_9NOST:0.15281,tr|K7VV36|K7VV36_9NOST:0.08312)0.906:0.03606,((tr|A0A252DGN5|A0A252DGN5_9NOSO:0.03482,tr|A0A1Z4G7C0|A0A1Z4G7C0_9CYAN:0.02428)0.984:0.06071,(tr|A0A1E2WLS1|A0A1E2WLS1_9NOSO:0.05393,((tr|A0A2D0HLT6|A0A2D0HLT6_9NOSO:0.01826,tr|A0A252D6T0|A0A252D6T0_9NOSO:0.05441)0.978:0.05247,tr|B2J454|B2J454_NOSP7:0.01434)0.883:0.02325)0.925:0.00055)0.936:0.04384)0.509:0.01690)0.279:0.03174,(tr|A0A252EC02|A0A252EC02_9NOSO:0.12443,tr|A0A367R7I3|A0A367R7I3_9NOSO:0.09065)0.965:0.07427)0.757:0.02860)0.729:0.03697)0.150:0.02237,tr|A0A218Q8K5|A0A218Q8K5_9CYAN:0.16719)0.845:0.03068,tr|A0A1Z4QBD0|A0A1Z4QBD0_9CYAN:0.08958)0.711:0.01308,(tr|A0A139X534|A0A139X534_9CYAN:0.13083,tr|A0A235I7I5|A0A235I7I5_9NOSO:0.09158)0.994:0.11961)0.747:0.02970)0.799:0.02060)0.851:0.02479)0.747:0.01705,(tr|A0A2T1E925|A0A2T1E925_9CYAN:0.44009,(tr|A0A139XH97|A0A139XH97_9CYAN:0.20636,tr|K9WAS7|K9WAS7_9CYAN:0.27933)0.943:0.09918)0.845:0.00053)0.703:0.03138,((((tr|B0C936|B0C936_ACAM1:0.43982,(tr|A0A0M2Q2B2|A0A0M2Q2B2_PROHO:0.50135,((tr|A0A1C0VY41|A0A1C0VY41_9CYAN:0.25441,(((tr|K9V9V4|K9V9V4_9CYAN:0.06316,(tr|B2J7X9|B2J7X9_NOSP7:0.02334,(tr|A0A1Z4HUN8|A0A1Z4HUN8_9NOSO:0.01693,(tr|A0A1Z4MMC7|A0A1Z4MMC7_MICDP:0.0,tr|A0A0D6KI79|A0A0D6KI79_9CYAN:0.0):0.02907)0.835:0.01665)0.926:0.04973)0.713:0.03679,((tr|A0A1B7WFF4|A0A1B7WFF4_9NOST:0.01601,tr|A0A1B7W002|A0A1B7W002_APHFL:0.05303)0.997:0.12882,((tr|A0A1B7VH53|A0A1B7VH53_9NOST:0.00055,tr|A0A1B7X173|A0A1B7X173_APHFL:0.00732)0.935:0.03287,((tr|A0A0K2LX29|A0A0K2LX29_9NOST:0.01502,tr|K7W1A9|K7W1A9_9NOST:0.00742)0.766:0.00812,(tr|A0A1B7VE93|A0A1B7VE93_9NOST:0.00054,tr|A0A1B7V7Y1|A0A1B7V7Y1_9NOST:0.02256)0.757:0.00691)0.883:0.02866)0.548:0.01846)0.943:0.09546)0.963:0.10806,tr|B7KGM8|B7KGM8_CYAP7:0.34648)0.942:0.09360)0.236:0.02934,(tr|A0A351LBS8|A0A351LBS8_9CYAN:0.0,tr|A0A352Y9R2|A0A352Y9R2_9CYAN:0.0,tr|A0A352ZY30|A0A352ZY30_9CYAN:0.0):0.20506)0.693:0.03662)0.859:0.08631)0.883:0.11785,((tr|A0A2W6YPW8|A0A2W6YPW8_9CYAN:0.22003,tr|L8MXC0|L8MXC0_9CYAN:0.10626)0.999:0.23639,tr|K9PRY1|K9PRY1_9CYAN:0.40452)0.086:0.03914)0.195:0.03662,tr|K9WCB6|K9WCB6_9CYAN:0.27759)0.979:0.15311,((tr|A0A2T1D5V4|A0A2T1D5V4_9CYAN:0.34852,(tr|A0A1Z4JIX0|A0A1Z4JIX0_LEPBY:0.32473,tr|A0A2T1DNK0|A0A2T1DNK0_9CYAN:0.03187)0.986:0.13527)0.865:0.07372,(tr|U9VX31|U9VX31_9CYAN:0.17226,tr|A0A1Z3HSU2|A0A1Z3HSU2_9CYAN:0.40519)1.000:0.60781)0.873:0.10211)0.916:0.08526)0.444:0.01827,((tr|A0A2T1DZV9|A0A2T1DZV9_9CYAN:0.38803,(((tr|A0A218QRL5|A0A218QRL5_9CYAN:0.02295,tr|A0A218QRG5|A0A218QRG5_9CYAN:0.07307)0.911:0.05365,((tr|A0A367R7J2|A0A367R7J2_9NOSO:0.05371,tr|A0A367RY62|A0A367RY62_9NOSO:0.06944)0.980:0.08191,(tr|A0A1Z4FSB2|A0A1Z4FSB2_9CYAN:0.03744,(((tr|A0A1Z4MF38|A0A1Z4MF38_MICDP:0.0,tr|A0A0D6KY25|A0A0D6KY25_9CYAN:0.0):0.00055,tr|A0A1Z4HVC7|A0A1Z4HVC7_9NOSO:0.03354)0.989:0.05779,((tr|A0A1Z4U7V5|A0A1Z4U7V5_9CYAN:0.0,tr|A0A1Z4N532|A0A1Z4N532_9CYAN:0.0):0.00924,((tr|A0A1Z4MA97|A0A1Z4MA97_MICDP:0.0,tr|A0A0D6KMS6|A0A0D6KMS6_9CYAN:0.0):0.00864,(tr|A0A1Z4H109|A0A1Z4H109_9CYAN:0.01989,tr|A0A1Z4H1C2|A0A1Z4H1C2_9CYAN:0.00657)0.815:0.01087)0.530:0.01282)0.879:0.02244)0.853:0.01836)0.954:0.06191)0.942:0.07510)0.994:0.23067,(tr|A0A1Z4TSU3|A0A1Z4TSU3_9CYAN:0.18134,tr|A0A139XB55|A0A139XB55_9CYAN:0.28086)0.957:0.15820)0.988:0.22688)0.842:0.11607,(tr|I4FN75|I4FN75_MICAE:0.09492,(((tr|A8YD34|A8YD34_MICAE:0.0,tr|L8NKT8|L8NKT8_MICAE:0.0):0.03451,(tr|I4FCA1|I4FCA1_MICAE:0.02765,tr|I4HIF8|I4HIF8_MICAE:0.01339)0.758:0.00730)0.912:0.02071,(tr|A0A0K1S3N4|A0A0K1S3N4_9CHRO:0.08030,tr|I4HA62|I4HA62_MICAE:0.04243)0.861:0.00055)0.736:0.05150)1.000:0.51424)0.858:0.10262)0.641:0.02092,(((tr|A0A1U7IUQ2|A0A1U7IUQ2_9NOSO:0.51357,(((tr|A0A218QMB5|A0A218QMB5_9CYAN:0.54488,(tr|K9QS69|K9QS69_NOSS7:0.34294,(tr|K9PWW6|K9PWW6_9CYAN:0.59643,tr|A0A2T1C556|A0A2T1C556_9CYAN:0.42424)0.373:0.10962)0.720:0.10280)0.347:0.05049,(((tr|A0A2H2XHX6|A0A2H2XHX6_9CYAN:0.0,tr|A0A1Z4SZF1|A0A1Z4SZF1_9CYAN:0.0):0.18123,tr|A0A1Z4HMB0|A0A1Z4HMB0_9NOSO:0.17481)0.974:0.14368,((((tr|A0A367Q2N7|A0A367Q2N7_9NOSO:0.06868,tr|A0A1U7IJT3|A0A1U7IJT3_9NOSO:0.03495)0.984:0.08058,(((tr|K9QHP8|K9QHP8_9NOSO:0.07445,(tr|A0A0M4TPA8|A0A0M4TPA8_9NOSO:0.01606,tr|A0A1C0VKA3|A0A1C0VKA3_9NOSO:0.02547)0.901:0.02739)0.995:0.09796,tr|A0A0P1BYM8|A0A0P1BYM8_9CYAN:0.10446)0.777:0.01719,((tr|A0A1C0VIS8|A0A1C0VIS8_9NOSO:0.03622,(tr|A0A1C0VMM8|A0A1C0VMM8_9NOSO:0.00055,(tr|K9QKI9|K9QKI9_9NOSO:0.00055,tr|A0A0M4U0V6|A0A0M4U0V6_9NOSO:0.00055)0.000:0.00054)0.851:0.01851)0.989:0.09536,(tr|A0A1Z4IFM1|A0A1Z4IFM1_9NOSO:0.08406,tr|A0A0S3P842|A0A0S3P842_9NOSO:0.07558)0.946:0.06307)0.627:0.02362)0.463:0.01765)0.125:0.01906,((tr|A0A358TNV6|A0A358TNV6_9NOSO:0.0,tr|Q8YMB7|Q8YMB7_NOSS1:0.0,tr|A0A1Z4KNU3|A0A1Z4KNU3_ANAVA:0.0):0.34891,(tr|A0A1Z4JZX7|A0A1Z4JZX7_9CYAN:0.09997,(tr|A0A252CWY7|A0A252CWY7_9NOSO:0.02999,((tr|A0A1Z4MHW7|A0A1Z4MHW7_MICDP:0.0,tr|A0A0D6KT55|A0A0D6KT55_9CYAN:0.0):0.05525,tr|A0A252E6H0|A0A252E6H0_9NOSO:0.02040)0.809:0.00054)0.266:0.01938)0.902:0.04416)0.345:0.01499)0.663:0.04597,((tr|A0A1Z4QKW2|A0A1Z4QKW2_9NOST:0.03203,tr|K9WWV9|K9WWV9_9NOST:0.04056)0.952:0.09368,(tr|K9W3G3|K9W3G3_9CYAN:0.05299,tr|A0A1Z4HV34|A0A1Z4HV34_9NOSO:0.08210)1.000:0.43464)0.260:0.05500)0.949:0.10057)0.929:0.08488)0.519:0.03948,(((tr|A0A367Q4M5|A0A367Q4M5_9NOSO:0.06734,tr|A0A367S1I9|A0A367S1I9_9NOSO:0.05309)1.000:0.18738,((tr|A0A350X623|A0A350X623_9CYAN:0.09176,(tr|A0A1Z4R9K6|A0A1Z4R9K6_9CYAN:0.17049,((tr|A0A0V7ZUC3|A0A0V7ZUC3_9CYAN:0.15293,(tr|A0A218QIW8|A0A218QIW8_9CYAN:0.12485,tr|A0A1Z4LNU7|A0A1Z4LNU7_9CYAN:0.14330)0.835:0.05428)0.264:0.04428,tr|A0A1Z4LNQ6|A0A1Z4LNQ6_9CYAN:0.19202)0.517:0.01956)0.964:0.06246)0.721:0.01083,((tr|A0A1Z4Q232|A0A1Z4Q232_9CYAN:0.00055,(tr|A0A0C2QLW1|A0A0C2QLW1_9CYAN:0.09595,tr|A0A1Z4IXR8|A0A1Z4IXR8_9CYAN:0.00054)0.802:0.00654)0.996:0.13044,(tr|A0A139WXD6|A0A139WXD6_9CYAN:0.08515,tr|A0A139WX81|A0A139WX81_9CYAN:0.09882)0.926:0.05312)0.834:0.02799)0.731:0.01268)0.416:0.03976,(tr|A0A0T7BNL5|A0A0T7BNL5_9CYAN:0.28562,(tr|A0A1Q8ZGW8|A0A1Q8ZGW8_9CYAN:0.19121,(tr|A0A352JFC9|A0A352JFC9_9CYAN:0.01500,tr|A0A2W4XMM8|A0A2W4XMM8_9CYAN:0.06339)1.000:0.49021)0.267:0.07210)0.724:0.02654)0.795:0.07446)0.693:0.06212)0.502:0.04367,((tr|A0A168THL7|A0A168THL7_9CYAN:0.28956,((tr|A0A1Z4UE99|A0A1Z4UE99_9CYAN:0.0,tr|A0A1Z4MYK2|A0A1Z4MYK2_9CYAN:0.0):0.02041,tr|A0A1Z4HJT9|A0A1Z4HJT9_9NOSO:0.02360)0.998:0.31020)0.921:0.11086,(tr|K9RH47|K9RH47_9CYAN:0.09475,tr|A0A1Z4LLP9|A0A1Z4LLP9_9CYAN:0.08109)1.000:0.34012)0.549:0.06371)0.734:0.01914,(tr|U9W6W6|U9W6W6_9CYAN:0.60763,((tr|A0A1D8TRW6|A0A1D8TRW6_9CYAN:0.05286,(tr|A0A1U7N3L4|A0A1U7N3L4_9CYAN:0.01357,(tr|A0A1D9FY23|A0A1D9FY23_9CYAN:0.02710,tr|F4XJC7|F4XJC7_9CYAN:0.00705)0.891:0.01397)0.819:0.02557)1.000:0.33775,(tr|A0A1Z4M4M9|A0A1Z4M4M9_MICDP:0.0,tr|A0A0D6KRS1|A0A0D6KRS1_9CYAN:0.0):0.45653)0.520:0.01686)0.818:0.04984)0.230:0.01821)0.866:0.03926,((tr|A0A1Q8ZCQ2|A0A1Q8ZCQ2_9CYAN:0.68741,((tr|B0C4Z9|B0C4Z9_ACAM1:0.81907,(tr|A0A2W7A534|A0A2W7A534_9CYAN:0.57872,tr|A0A2T1DX25|A0A2T1DX25_9CYAN:0.66460)0.544:0.22704)0.877:0.16916,(tr|K9WMA0|K9WMA0_9CYAN:0.52089,(((tr|A0A2T1GVA8|A0A2T1GVA8_9CYAN:0.0,tr|A0A2T1FKB4|A0A2T1FKB4_9CHRO:0.0):0.00055,(tr|A0A254WGS7|A0A254WGS7_9CYAN:0.01628,(tr|K9TVM4|K9TVM4_9CYAN:0.00683,tr|A0A2P8QJ40|A0A2P8QJ40_9CYAN:0.00055)0.987:0.04838)0.895:0.01622)1.000:0.43711,(tr|A0A2G7GJJ8|A0A2G7GJJ8_9CHRO:0.05451,tr|K9XB03|K9XB03_9CHRO:0.17110)0.997:0.29310)0.685:0.03544)0.817:0.06152)0.717:0.02591)0.913:0.08839,(tr|K9RJF1|K9RJF1_9CYAN:0.39535,tr|A0A1Z4LJN3|A0A1Z4LJN3_9CYAN:0.37893)1.000:0.63351)0.345:0.01888)0.690:0.08109)0.839:0.12290)0.867:0.23094)0.973:0.44647)0.740:0.17219)0.199:0.08522,(((tr|A0A1C0VYQ1|A0A1C0VYQ1_9CYAN:0.73983,(((tr|A0A354W8A0|A0A354W8A0_9CYAN:0.37281,tr|A0A1J1KSU2|A0A1J1KSU2_9CYAN:0.38451)0.551:0.17556,((tr|A0A358VNQ3|A0A358VNQ3_9CYAN:0.0,tr|A0A1J5G6P8|A0A1J5G6P8_9CYAN:0.0):0.43918,tr|A0A1C0VYT2|A0A1C0VYT2_9CYAN:0.51062)0.910:0.23962)0.990:0.35969,(((tr|A0A1Z4MNI6|A0A1Z4MNI6_MICDP:0.0,tr|A0A0S3THB8|A0A0S3THB8_9CYAN:0.0):0.00055,tr|A0A1Z4I049|A0A1Z4I049_9NOSO:0.01287)1.000:0.47890,((((tr|Q10VX7|Q10VX7_TRIEI:0.24423,(tr|Q10XW6|Q10XW6_TRIEI:0.28830,tr|A0A261KNC6|A0A261KNC6_9CYAN:0.10293)0.488:0.05452)0.967:0.21398,((tr|I4GAS1|I4GAS1_MICAE:0.25286,((tr|A0A367RLQ4|A0A367RLQ4_NOSPU:0.04394,(((tr|A0A1D9FXJ9|A0A1D9FXJ9_9CYAN:0.01973,tr|F4XMT8|F4XMT8_9CYAN:0.01915)0.111:0.01422,(tr|F4XNN1|F4XNN1_9CYAN:0.04088,(tr|A0A1D8U1Y8|A0A1D8U1Y8_9CYAN:0.05543,(tr|A0A1U7MZJ1|A0A1U7MZJ1_9CYAN:0.00055,tr|A0A1D8TPM7|A0A1D8TPM7_9CYAN:0.00054)0.769:0.00698)0.629:0.01501)0.832:0.02350)1.000:0.47421,tr|A0A1U7IQ35|A0A1U7IQ35_9NOSO:0.01874)0.623:0.03527)0.957:0.09014,tr|A0A254W458|A0A254W458_9CYAN:0.14759)0.961:0.13943)0.817:0.14576,tr|L8M8H4|L8M8H4_9CYAN:0.35221)0.999:0.46336)0.931:0.16779,(tr|A0A1Z4TPQ7|A0A1Z4TPQ7_9CYAN:0.20202,(((tr|A0A1Z4UEN8|A0A1Z4UEN8_9CYAN:0.0,tr|A0A1Z4MY07|A0A1Z4MY07_9CYAN:0.0):0.00055,(tr|A0A1Z4MQM7|A0A1Z4MQM7_MICDP:0.0,tr|A0A0D6KEK4|A0A0D6KEK4_9CYAN:0.0):0.00053)0.978:0.07476,(tr|A0A1Z4S1T6|A0A1Z4S1T6_9NOSO:0.04937,tr|A0A1Z4HI57|A0A1Z4HI57_9NOSO:0.02752)0.889:0.03380)1.000:0.29835)0.882:0.10690)0.885:0.06843,(((tr|A0A1C0VUH4|A0A1C0VUH4_9CYAN:0.05119,(tr|A0A1J1K9T1|A0A1J1K9T1_9CYAN:0.06184,tr|A0A1J1K322|A0A1J1K322_9CYAN:0.02128)0.967:0.09683)1.000:0.45034,((tr|A0A139X8D9|A0A139X8D9_9CYAN:0.53997,((tr|K9V022|K9V022_9CYAN:0.17388,(tr|A0A235IX47|A0A235IX47_9NOSO:0.06348,((tr|A0A2A2TLK9|A0A2A2TLK9_9CYAN:0.06315,tr|K9V0W3|K9V0W3_9CYAN:0.03963)0.908:0.03518,(tr|A0A0V7ZJL9|A0A0V7ZJL9_9CYAN:0.11848,tr|A0A2K8TB23|A0A2K8TB23_9NOSO:0.11178)0.619:0.03184)0.937:0.05325)0.981:0.11951)0.933:0.10171,(tr|A0A0V7ZUE0|A0A0V7ZUE0_9CYAN:0.22887,(tr|A0A2A2TPR5|A0A2A2TPR5_9CYAN:0.37065,tr|A0A235IYP4|A0A235IYP4_9NOSO:0.08410)0.978:0.15293)0.964:0.11391)0.633:0.09532)0.286:0.06658,(tr|A0A168WVH0|A0A168WVH0_9CYAN:0.47008,(tr|K9TJ33|K9TJ33_9CYAN:0.05280,(tr|A0A0P7YNL0|A0A0P7YNL0_9CYAN:0.07738,tr|H1WB67|H1WB67_9CYAN:0.30974)0.557:0.02845)0.986:0.24973)0.998:0.31429)0.573:0.02358)0.918:0.08373,((((tr|A0A352X5N4|A0A352X5N4_9CYAN:0.0,tr|A0A351KWU7|A0A351KWU7_9CYAN:0.0,tr|A0A352Y8E3|A0A352Y8E3_9CYAN:0.0,tr|A0A352ZJH5|A0A352ZJH5_9CYAN:0.0):0.15103,tr|A0A1E2WV68|A0A1E2WV68_9NOSO:0.08934)0.995:0.16294,(((tr|A0A2W6ZKI4|A0A2W6ZKI4_9CYAN:0.06182,tr|A0A1U7J5Z1|A0A1U7J5Z1_9CYAN:0.07217)1.000:0.52708,((tr|Q4C340|Q4C340_CROWT:0.00054,(tr|T2JFD8|T2JFD8_CROWT:0.01180,(tr|G5J5T0|G5J5T0_CROWT:0.00586,tr|T2IB31|T2IB31_CROWT:0.00589)0.000:0.00054)0.910:0.00557)1.000:0.40458,((((((((tr|A0A2A2T9S5|A0A2A2T9S5_9CYAN:0.06405,(tr|F4XJ57|F4XJ57_9CYAN:0.42985,tr|K9PP00|K9PP00_9CYAN:0.34990)0.937:0.12126)0.740:0.01047,(((tr|A0A252E8T2|A0A252E8T2_9NOSO:0.07495,(tr|A0A1Z4PPV5|A0A1Z4PPV5_9CYAN:0.02799,tr|A0A0C2QPQ4|A0A0C2QPQ4_9CYAN:0.02088)0.963:0.04424)0.863:0.01557,(tr|A0A1Z4QW08|A0A1Z4QW08_9CYAN:0.01069,tr|A0A0T7BMP1|A0A0T7BMP1_9CYAN:0.10058)0.919:0.02953)0.779:0.01689,tr|A0A2D0HI76|A0A2D0HI76_9NOSO:0.08714)0.809:0.01448)0.925:0.03733,(tr|A0A0S3PCT0|A0A0S3PCT0_9NOSO:0.23036,((tr|B4W5B3|B4W5B3_9CYAN:0.22258,((tr|A0A1Z4HDA3|A0A1Z4HDA3_9CYAN:0.05703,(tr|K9PNH2|K9PNH2_9CYAN:0.04398,(tr|A0A1Z4G3J0|A0A1Z4G3J0_9CYAN:0.00055,(tr|A0A1U7IVG3|A0A1U7IVG3_9NOSO:0.00642,((tr|A0A367R742|A0A367R742_NOSPU:0.00644,(tr|B2J132|B2J132_NOSP7:0.00644,tr|A0A235HYH7|A0A235HYH7_9NOSO:0.00055)0.892:0.01293)0.889:0.01317,tr|A0A1Z4LFV2|A0A1Z4LFV2_NOSLI:0.01902)0.746:0.00647)0.965:0.02619)0.747:0.00787)0.859:0.03453)0.908:0.06298,tr|K9X2Y8|K9X2Y8_9NOST:0.13662)0.367:0.01311)0.945:0.05183,(((tr|A0A1D8TS09|A0A1D8TS09_9CYAN:0.01964,(tr|A0A1U7N3X0|A0A1U7N3X0_9CYAN:0.05127,(tr|A0A1D9FYV2|A0A1D9FYV2_9CYAN:0.01548,tr|F4XNH8|F4XNH8_9CYAN:0.01251)0.896:0.01672)0.737:0.00663)0.708:0.02618,tr|A0A1Q4RVK0|A0A1Q4RVK0_9CYAN:0.23279)0.862:0.02985,tr|A0A1Z4M371|A0A1Z4M371_9CYAN:0.14368)0.427:0.01533)0.838:0.02272)0.804:0.02602)0.913:0.04861,tr|A0A357ADL2|A0A357ADL2_9CYAN:0.68469)0.736:0.02491,((tr|A0A350XAH8|A0A350XAH8_9CYAN:0.17714,tr|A0A2T1D4B3|A0A2T1D4B3_9CYAN:0.16961)0.828:0.03539,(tr|A0A359N8B8|A0A359N8B8_9CYAN:0.0,tr|A0A350Y780|A0A350Y780_9CYAN:0.0):0.25501)0.663:0.04161)0.849:0.03982,((tr|A0A251WD84|A0A251WD84_9CYAN:0.16729,tr|A0A2T1DW84|A0A2T1DW84_9CYAN:0.16018)0.907:0.06602,(tr|A0A1E2WPP9|A0A1E2WPP9_9NOSO:0.09639,(tr|A0A1W5CPR9|A0A1W5CPR9_9NOST:0.00055,tr|Q3MB33|Q3MB33_ANAVT:0.00054)0.969:0.08131)1.000:0.24963)0.850:0.05762)0.548:0.05638,tr|B0CCU8|B0CCU8_ACAM1:0.49752)0.695:0.05309,((((tr|B4WVG0|B4WVG0_SYNS7:0.24104,(tr|U9W2P9|U9W2P9_9CYAN:0.23046,tr|A0A1Z3HG37|A0A1Z3HG37_9CYAN:0.17972)0.598:0.02841)1.000:0.36333,tr|A0A2T1CCY8|A0A2T1CCY8_9CYAN:0.20679)0.852:0.06061,(tr|A0A1Z3HFX4|A0A1Z3HFX4_9CYAN:0.16449,tr|A0A2P8WCT5|A0A2P8WCT5_9CYAN:0.16085)0.961:0.11531)0.906:0.05658,((((tr|A0A2W4XNM5|A0A2W4XNM5_9CYAN:0.06012,(tr|A0A2W4TVH2|A0A2W4TVH2_9CYAN:0.08409,tr|A0A0P7ZWD5|A0A0P7ZWD5_9CYAN:0.11343)0.884:0.07268)0.938:0.10987,(tr|U9WBR3|U9WBR3_9CYAN:0.01452,tr|K9F0V4|K9F0V4_9CYAN:0.07717)1.000:0.40985)0.918:0.09561,(tr|A0A2P8WLM2|A0A2P8WLM2_9CYAN:0.17611,((tr|A0A2P8W1W2|A0A2P8W1W2_9CYAN:0.01713,(tr|A0A2W4WE73|A0A2W4WE73_9CYAN:0.09107,(tr|A0A2W6ZYL1|A0A2W6ZYL1_9CYAN:0.01141,tr|A0A1U7J1U7|A0A1U7J1U7_9CYAN:0.01400)0.464:0.02804)0.509:0.03223)1.000:0.25457,tr|A0A1Z3HS70|A0A1Z3HS70_9CYAN:0.18790)0.550:0.04500)0.831:0.04943)0.433:0.06433,((tr|A0A2W7AIW1|A0A2W7AIW1_9CYAN:0.09977,tr|K8GF61|K8GF61_9CYAN:0.09613)0.996:0.13647,(tr|A0A1E5QL38|A0A1E5QL38_9CYAN:0.13787,(tr|A0A0X8WQ35|A0A0X8WQ35_9CYAN:0.18253,tr|A0A2T1D8U0|A0A2T1D8U0_9CYAN:0.14301)0.856:0.04494)0.130:0.01925)0.761:0.01918)1.000:0.20310)0.724:0.05557)0.268:0.09897)0.459:0.13106)0.794:0.08315,tr|A0A139XH78|A0A139XH78_9CYAN:0.31010)0.836:0.07036)0.076:0.02574,((tr|A0A352X6K1|A0A352X6K1_9CYAN:0.0,tr|A0A351L0Z7|A0A351L0Z7_9CYAN:0.0,tr|A0A352YMW6|A0A352YMW6_9CYAN:0.0,tr|A0A352ZJ15|A0A352ZJ15_9CYAN:0.0):0.26468,(tr|B4VVF2|B4VVF2_9CYAN:0.46565,tr|A0A1C0VYU9|A0A1C0VYU9_9CYAN:0.24215)0.630:0.06870)0.971:0.16326)0.841:0.03728)0.799:0.05346)0.560:0.06354)0.290:0.03209)0.876:0.20274)0.934:0.25042,((((tr|A0A352ADF2|A0A352ADF2_9CYAN:0.0,tr|A0A355HND1|A0A355HND1_9CYAN:0.0):0.77292,((tr|A0A328I7U3|A0A328I7U3_9CYAN:0.35051,((tr|A0A2W7B732|A0A2W7B732_9CYAN:0.12886,tr|A0A2W4YHT5|A0A2W4YHT5_9CYAN:0.25774)0.999:0.28791,((tr|A0A352AR22|A0A352AR22_9CYAN:0.0,tr|A0A355HL99|A0A355HL99_9CYAN:0.0):0.27270,(tr|A0A2N6JUU2|A0A2N6JUU2_FISMU:0.26856,((tr|A0A1Z4Q4U1|A0A1Z4Q4U1_9CYAN:0.02765,tr|A0A1Z4ITG7|A0A1Z4ITG7_9CYAN:0.02783)0.993:0.15157,((tr|A0A235IJK2|A0A235IJK2_9NOSO:0.02006,tr|A0A235J6R2|A0A235J6R2_9NOSO:0.05548)0.745:0.00862,((tr|A0A252E2U8|A0A252E2U8_9NOSO:0.04204,tr|A0A1Z4HZH0|A0A1Z4HZH0_9NOSO:0.03362)0.893:0.02488,(tr|A0A1U7I4I7|A0A1U7I4I7_9NOSO:0.05827,(tr|A0A2I8A1Q7|A0A2I8A1Q7_9NOSO:0.03257,tr|K9QT85|K9QT85_NOSS7:0.08721)0.984:0.06785)0.704:0.00721)0.889:0.03038)0.881:0.07458)0.998:0.23797)0.924:0.11540)0.927:0.11351)0.669:0.05195)0.698:0.08627,((tr|B7KGN5|B7KGN5_CYAP7:0.35679,tr|A0A256BBS7|A0A256BBS7_9CYAN:0.59329)0.862:0.14600,(((tr|A0A2G4F2V2|A0A2G4F2V2_9CYAN:0.17691,(tr|A0A1J1KA70|A0A1J1KA70_9CYAN:0.01399,tr|A0A1J1KIX5|A0A1J1KIX5_9CYAN:0.04529)1.000:0.43432)0.986:0.15266,(tr|A0A1U7IHR1|A0A1U7IHR1_9CYAN:0.23714,((tr|A0A2L2NL11|A0A2L2NL11_9NOSO:0.00053,(tr|A0A235J0C2|A0A235J0C2_9NOSO:0.00545,tr|A0A235I860|A0A235I860_9NOSO:0.07632)0.346:0.01269)0.976:0.07119,(tr|A0A2D0HR58|A0A2D0HR58_9NOSO:0.12810,(tr|A0A367Q8K2|A0A367Q8K2_9NOSO:0.04657,tr|A0A1Z4LC55|A0A1Z4LC55_NOSLI:0.03748)0.988:0.06697)0.878:0.02719)0.987:0.11284)0.057:0.04631)0.890:0.05467,(((((((tr|K9EZR5|K9EZR5_9CYAN:0.45204,tr|A0A2W4YM42|A0A2W4YM42_9CYAN:0.39413)0.925:0.16607,(tr|A0A2W7AXT1|A0A2W7AXT1_9CYAN:0.60189,tr|A0A256BES8|A0A256BES8_9CYAN:0.50209)0.893:0.17718)0.268:0.01544,((tr|A0A1Z4H9X8|A0A1Z4H9X8_9CYAN:0.15940,(tr|A0A2L2NCQ0|A0A2L2NCQ0_9NOSO:0.07906,((tr|A0A2D0HBM3|A0A2D0HBM3_9NOSO:0.01238,(tr|A0A2L2NXS3|A0A2L2NXS3_9NOSO:0.03072,tr|A0A2K8SWU9|A0A2K8SWU9_9NOSO:0.16565)0.137:0.01598)0.679:0.00055,tr|A0A235IDX6|A0A235IDX6_9NOSO:0.01922)0.811:0.02344)0.772:0.02966)0.982:0.19696,tr|A0A2T1DU82|A0A2T1DU82_9CYAN:0.40672)0.621:0.09784)0.590:0.05351,((tr|K9F300|K9F300_9CYAN:0.53274,(tr|A0A251WG98|A0A251WG98_9CYAN:0.43852,tr|A0A2T1E3W1|A0A2T1E3W1_9CYAN:0.18671)0.894:0.15562)0.929:0.15527,tr|A0A1U7NA41|A0A1U7NA41_9CYAN:0.68551)0.801:0.07661)0.974:0.13223,(tr|A0A2T1DU57|A0A2T1DU57_9CYAN:0.69855,(tr|A0A0V7ZY11|A0A0V7ZY11_9CYAN:0.22490,tr|A0A1Z4I0L1|A0A1Z4I0L1_9NOSO:0.19607)0.997:0.31442)0.836:0.08151)0.516:0.04485,tr|A0A1C0VXT9|A0A1C0VXT9_9CYAN:0.59617)0.775:0.03684,((tr|A0A352XGF2|A0A352XGF2_9CYAN:0.0,tr|A0A351LB42|A0A351LB42_9CYAN:0.0,tr|A0A352YQI0|A0A352YQI0_9CYAN:0.0,tr|A0A352ZEF3|A0A352ZEF3_9CYAN:0.0):0.25338,(tr|E0UHX8|E0UHX8_CYAP2:0.51732,tr|K9S7S1|K9S7S1_9CYAN:0.62202)0.118:0.06812)0.856:0.05290)0.546:0.03379)0.865:0.05248)0.473:0.05550)0.868:0.10546)0.705:0.06391,(tr|K9W2R5|K9W2R5_9CYAN:0.48755,((tr|A0A2H6L2Y2|A0A2H6L2Y2_MICAE:0.01656,(tr|I4GLX3|I4GLX3_MICAE:0.00525,(((tr|I4ISW1|I4ISW1_MICAE:0.00522,tr|A0A1V4BTE8|A0A1V4BTE8_MICAE:0.02237)0.880:0.01067,((tr|L7E7G2|L7E7G2_MICAE:0.05737,tr|I4FLX5|I4FLX5_MICAE:0.00054)0.688:0.00546,tr|A0A1E4QAK1|A0A1E4QAK1_MICAE:0.01986)0.768:0.00651)0.896:0.01378,((tr|I4FF53|I4FF53_MICAE:0.0,tr|S3J3R2|S3J3R2_MICAE:0.0):0.00661,tr|A0A2H6BUY2|A0A2H6BUY2_MICAE:0.00402)0.355:0.01048)0.689:0.00217)0.973:0.03319)0.731:0.01619,tr|A0A139GK35|A0A139GK35_MICAE:0.00972)1.000:0.39924)0.524:0.10603)0.910:0.18747,(tr|A0A0P7ZAT8|A0A0P7ZAT8_9CYAN:0.73318,tr|U5DI68|U5DI68_9CHRO:0.91694)0.627:0.16639)0.987:0.37585)0.879:0.23966,(tr|A0A1Z4NG51|A0A1Z4NG51_9CYAN:0.91928,tr|U5DM05|U5DM05_9CHRO:1.34400)0.628:0.08636)0.981:0.47719)0.722:0.09553,(tr|K9ZQ45|K9ZQ45_ANACC:1.09462,tr|A0A1D2P9N1|A0A1D2P9N1_9CYAN:0.71702)0.995:1.04064)0.753:0.04573)0.811:0.07494)0.591:0.05246)0.806:0.17880)0.551:0.10072)0.766:0.09717)0.984:0.44621,((tr|A0A1Z4PTK0|A0A1Z4PTK0_9CYAN:0.95062,(((tr|A0YQ96|A0YQ96_LYNSP:0.35397,(tr|A0A0F5YBP2|A0A0F5YBP2_9CYAN:0.04159,tr|A0YUL1|A0YUL1_LYNSP:0.03427)0.984:0.16555)0.937:0.10085,(((tr|A0A073CM17|A0A073CM17_PLAAG:0.03280,(tr|A0A2Z6CBN6|A0A2Z6CBN6_PLAAG:0.00525,tr|A0A1J1L8L7|A0A1J1L8L7_PLARU:0.01744)0.774:0.03484)0.987:0.10568,(tr|A0A349JLC7|A0A349JLC7_9CYAN:0.11632,(tr|A0A2T1F3V5|A0A2T1F3V5_9CYAN:0.03708,tr|A0A2T1FAX4|A0A2T1FAX4_9CYAN:0.00779)0.911:0.05215)0.581:0.04167)1.000:0.29580,(((tr|A0A1Z4KD22|A0A1Z4KD22_9CYAN:0.23927,((tr|A0A328I612|A0A328I612_9CYAN:0.35857,tr|A0A1E5QF97|A0A1E5QF97_9CYAN:0.31444)0.911:0.08452,(tr|A0A139WQH9|A0A139WQH9_9CYAN:0.10488,tr|K9WQ08|K9WQ08_9CYAN:0.08851)0.977:0.10431)0.404:0.02384)0.881:0.04842,((((tr|A0A139XES8|A0A139XES8_9CYAN:0.19863,(tr|A0A1Z4I0M2|A0A1Z4I0M2_9NOSO:0.21857,tr|A0A2T1FE43|A0A2T1FE43_9CHRO:0.41708)0.801:0.08313)0.384:0.04454,(tr|A0A1Z4Q1P5|A0A1Z4Q1P5_9CYAN:0.14292,((tr|A0A1Z4I6F1|A0A1Z4I6F1_9NOSO:0.01461,tr|A0A0S3PFA2|A0A0S3PFA2_9NOSO:0.01156)0.998:0.12715,(tr|A0A2T1FKH1|A0A2T1FKH1_9CHRO:0.13071,(tr|A0A1Z4PTE0|A0A1Z4PTE0_9CYAN:0.11232,(tr|A0A252DI75|A0A252DI75_9NOSO:0.05687,tr|A0A367QWK3|A0A367QWK3_9NOSO:0.06041)0.983:0.06869)0.441:0.02355)0.729:0.00579)0.999:0.16790)0.978:0.09089)0.118:0.01534,tr|A0YUL6|A0YUL6_LYNSP:0.44623)0.400:0.02732,(((tr|A0A1Z4Q1P8|A0A1Z4Q1P8_9CYAN:0.06003,(tr|A0A1Z4IY90|A0A1Z4IY90_9CYAN:0.08215,(tr|A0A0C2QMP5|A0A0C2QMP5_9CYAN:0.07580,tr|A0A1D2P6F4|A0A1D2P6F4_9CYAN:0.05303)0.960:0.05745)0.845:0.02452)0.969:0.09466,tr|A0A2T1FKH3|A0A2T1FKH3_9CHRO:0.18496)0.058:0.03381,(tr|A0A0F5YK11|A0A0F5YK11_9CYAN:0.12744,tr|U7QI73|U7QI73_9CYAN:0.06049)0.995:0.10969)0.944:0.06013)0.882:0.03243)0.854:0.02783,((tr|A0A0C1Y028|A0A0C1Y028_9CYAN:0.03831,tr|A0A218QEP6|A0A218QEP6_9CYAN:0.01433)1.000:0.18575,((tr|A0A1T4ZA94|A0A1T4ZA94_9CYAN:0.26863,((tr|A0A2T1D5F3|A0A2T1D5F3_9CYAN:0.19883,((tr|T2K0Q3|T2K0Q3_CROWT:0.0,tr|T2IUG5|T2IUG5_CROWT:0.0):0.35810,tr|A0A2T2W3M3|A0A2T2W3M3_9CYAN:0.24629)0.152:0.06708)0.876:0.12117,(tr|L8M1Y0|L8M1Y0_9CYAN:0.46192,tr|K9F4V8|K9F4V8_9CYAN:0.23017)0.764:0.07272)0.442:0.06412)0.638:0.05907,(((tr|A0A2Z6C8R2|A0A2Z6C8R2_PLAAG:0.0,tr|A0A073CG07|A0A073CG07_PLAAG:0.0):0.07421,tr|A0A1J5G607|A0A1J5G607_9CYAN:0.05318)0.997:0.12790,(tr|A0A0C1R5G3|A0A0C1R5G3_9CYAN:0.19559,(tr|A0A355CL66|A0A355CL66_9CYAN:0.06322,tr|F5UAS7|F5UAS7_9CYAN:0.09314)0.970:0.09230)0.649:0.01751)0.850:0.04635)0.969:0.11292)0.982:0.10965)0.664:0.03115)0.617:0.03874)0.938:0.14575,(tr|A0A2H6BN78|A0A2H6BN78_MICAE:0.00529,((tr|A8YMU3|A8YMU3_MICAE:0.0,tr|A0A1X9LFC8|A0A1X9LFC8_MICAE:0.0,tr|L8NUS1|L8NUS1_MICAE:0.0):0.00548,tr|A0A1E4QDS5|A0A1E4QDS5_MICAE:0.00552)0.995:0.00054)0.717:0.11227)0.982:0.44496)0.938:0.36986,((((tr|A0A1Z4M7R2|A0A1Z4M7R2_MICDP:0.0,tr|A0A0D6KSS1|A0A0D6KSS1_9CYAN:0.0):0.11511,tr|A0A0C2KRN8|A0A0C2KRN8_9CYAN:0.03631)0.996:0.45579,((tr|A0A355UP86|A0A355UP86_9CYAN:0.13079,tr|A0A355USI4|A0A355USI4_9CYAN:0.10530)0.997:0.65546,(tr|K9ZA18|K9ZA18_CYAAP:0.60922,(tr|I4G428|I4G428_MICAE:0.00054,(tr|A0A355CJX7|A0A355CJX7_9CYAN:0.03162,tr|K9VPH7|K9VPH7_9CYAN:0.03537)0.990:0.09366)0.958:0.47576)0.994:0.58406)0.892:0.23435)0.913:0.19608,(tr|A0A0C1UGB7|A0A0C1UGB7_9CYAN:0.49463,(tr|A0A2T1DR05|A0A2T1DR05_9CYAN:0.26612,(tr|A0A0P7ZQG3|A0A0P7ZQG3_9CYAN:0.56900,(((tr|A0A0F5YMS2|A0A0F5YMS2_9CYAN:0.27084,((tr|B4VID0|B4VID0_9CYAN:0.28096,tr|A3IUT9|A3IUT9_9CYAN:0.30726)0.950:0.09022,(((((tr|A0A1Z4UAN1|A0A1Z4UAN1_9CYAN:0.0,tr|A0A1Z4N276|A0A1Z4N276_9CYAN:0.0):0.07474,(tr|A0A139XC69|A0A139XC69_9CYAN:0.01814,(tr|A0A0C1NCV5|A0A0C1NCV5_9CYAN:0.04556,tr|A0A139WSI8|A0A139WSI8_9CYAN:0.07313)0.096:0.00979)0.948:0.05945)0.951:0.11131,((tr|K9QBU8|K9QBU8_9NOSO:0.10949,(tr|A0A139X7Y9|A0A139X7Y9_9CYAN:0.06792,tr|A0A0C1R7K1|A0A0C1R7K1_9CYAN:0.01872)0.997:0.13591)0.804:0.02683,(tr|A0A0V7ZLW2|A0A0V7ZLW2_9CYAN:0.17742,(tr|A0A2H2XJQ5|A0A2H2XJQ5_9CYAN:0.0,tr|A0A1Z4SI92|A0A1Z4SI92_9CYAN:0.0):0.41394)0.835:0.06904)0.996:0.21565)0.936:0.08896,((tr|A0A139X8C8|A0A139X8C8_9CYAN:0.06845,tr|A0A0C1N2Z2|A0A0C1N2Z2_9CYAN:0.00055)1.000:0.25402,(((tr|A0A1Z4U242|A0A1Z4U242_9CYAN:0.0,tr|A0A1Z4MRX5|A0A1Z4MRX5_9CYAN:0.0):0.02878,(tr|A0A1Z4GSE6|A0A1Z4GSE6_9CYAN:0.02027,(tr|A0A1Z4MCS5|A0A1Z4MCS5_MICDP:0.0,tr|A0A0D6KXG7|A0A0D6KXG7_9CYAN:0.0):0.02743)0.824:0.01903)1.000:0.24881,((tr|K9WWZ7|K9WWZ7_9NOST:0.14484,((tr|A0A0C1U782|A0A0C1U782_9CYAN:0.01911,tr|A0A218QCK1|A0A218QCK1_9CYAN:0.02634)0.993:0.10563,((tr|A0A1Z4TR64|A0A1Z4TR64_9CYAN:0.01103,(tr|A0A0M0SIT8|A0A0M0SIT8_9CYAN:0.01463,tr|A0A0D6YLQ8|A0A0D6YLQ8_MASLA:0.01929)0.874:0.01674)0.854:0.03677,(((tr|A0A2N6MEL2|A0A2N6MEL2_9CYAN:0.00595,tr|A0A2N6K9Q3|A0A2N6K9Q3_9CYAN:0.01181)0.811:0.00591,(tr|A0A2N6LDK1|A0A2N6LDK1_9CYAN:0.0,tr|A0A2N6MJ40|A0A2N6MJ40_9CYAN:0.0):0.00583)0.870:0.01601,tr|A0A2N6JY17|A0A2N6JY17_FISMU:0.00795)0.928:0.04215)0.998:0.15265)0.895:0.03234)0.812:0.02177,(tr|K9VWW1|K9VWW1_9CYAN:0.04949,(tr|A0A350XAW2|A0A350XAW2_9CYAN:0.11990,tr|K9VD92|K9VD92_9CYAN:0.13333)0.902:0.06165)0.697:0.03384)0.851:0.03499)0.542:0.03198)0.586:0.02782)0.788:0.03588,tr|A0A2H6LKB1|A0A2H6LKB1_9NOSO:0.30848)0.960:0.07867)0.682:0.02664)0.792:0.03221,((((tr|A0A1Z4IQE6|A0A1Z4IQE6_9CYAN:0.46830,((tr|A0A1Y0RKG8|A0A1Y0RKG8_9CYAN:0.08667,((tr|A0A1Z4TEJ5|A0A1Z4TEJ5_9CYAN:0.03757,tr|A0A2N6MCY1|A0A2N6MCY1_9CYAN:0.02001)0.986:0.06546,tr|A0A0C2LLF7|A0A0C2LLF7_9CYAN:0.08375)0.777:0.01481)0.904:0.04032,(((tr|A0A2H2XGP4|A0A2H2XGP4_9CYAN:0.0,tr|A0A1Z4SKJ3|A0A1Z4SKJ3_9CYAN:0.0):0.17382,(((tr|A0A1Z4MCJ3|A0A1Z4MCJ3_MICDP:0.0,tr|A0A0D6KJT9|A0A0D6KJT9_9CYAN:0.0):0.02504,tr|A0A1Z4HH21|A0A1Z4HH21_9NOSO:0.03714)0.956:0.03648,(tr|A0A252DLT1|A0A252DLT1_9NOSO:0.11112,tr|A0A367Q533|A0A367Q533_9NOSO:0.07995)0.307:0.00862)0.784:0.02061)0.953:0.06642,(tr|A0A367RN77|A0A367RN77_9NOSO:0.06778,(tr|A0A139XGK0|A0A139XGK0_9CYAN:0.05044,((tr|A0A1D8TRD6|A0A1D8TRD6_9CYAN:0.01279,tr|F4Y0H7|F4Y0H7_9CYAN:0.04281)0.758:0.02512,(tr|A0A1U7N0G9|A0A1U7N0G9_9CYAN:0.02780,tr|A0A1D9FYZ9|A0A1D9FYZ9_9CYAN:0.04908)0.463:0.03368)0.987:0.06937)0.965:0.06170)0.841:0.02371)0.834:0.02255)0.748:0.06580)0.874:0.07077,tr|D8FZQ3|D8FZQ3_9CYAN:0.20216)0.540:0.02871,(tr|A0A0V7ZLN9|A0A0V7ZLN9_9CYAN:0.24470,(tr|A0A0T7BMG1|A0A0T7BMG1_9CYAN:0.11138,tr|A0A1Q4RFA5|A0A1Q4RFA5_9CYAN:0.05376)0.907:0.07896)0.992:0.15070)0.790:0.02002,(((((((tr|A0A2Z6DGQ6|A0A2Z6DGQ6_NOSCO:0.0,tr|A0A2R5FQE5|A0A2R5FQE5_NOSCO:0.0):0.05543,((tr|A0A2H2XKS0|A0A2H2XKS0_9CYAN:0.0,tr|A0A1Z4SJ78|A0A1Z4SJ78_9CYAN:0.0):0.09302,(tr|A0A2L2N4P4|A0A2L2N4P4_9NOSO:0.00632,tr|A0A2L2NBN7|A0A2L2NBN7_9NOSO:0.00055)0.999:0.08045)0.947:0.04504)0.841:0.01587,tr|A0A0C2QF06|A0A0C2QF06_9CYAN:0.10419)0.869:0.01476,(tr|A0A1Z4R5C7|A0A1Z4R5C7_9CYAN:0.05326,(tr|K9X7C2|K9X7C2_9NOST:0.03771,tr|A0A252DLQ9|A0A252DLQ9_9NOSO:0.03769)0.999:0.11234)0.822:0.01714)0.984:0.09879,(tr|A0A0C1NM33|A0A0C1NM33_9CYAN:0.21411,(tr|A0A1Z4QUK3|A0A1Z4QUK3_9NOST:0.08986,tr|B4VIC8|B4VIC8_9CYAN:0.16317)0.999:0.24617)0.893:0.08124)0.345:0.04377,(tr|A0A1B7WKS8|A0A1B7WKS8_9NOST:0.02990,tr|K7W3Y7|K7W3Y7_9NOST:0.02536)1.000:0.15836)0.290:0.04957,(tr|A0A2L2NZQ2|A0A2L2NZQ2_9NOSO:0.23454,(tr|A0A1U7I1N6|A0A1U7I1N6_9CYAN:0.14892,tr|A0A1J1K913|A0A1J1K913_9CYAN:0.06610)0.959:0.09213)0.916:0.05978)0.784:0.01605)0.849:0.02860)0.611:0.05489,(tr|A0A2P8W8K5|A0A2P8W8K5_9CYAN:0.61624,((tr|A0A2A2TMT3|A0A2A2TMT3_9CYAN:0.06872,tr|A0A252DCV7|A0A252DCV7_9NOSO:0.04861)0.943:0.07093,(tr|A0A1D2PB22|A0A1D2PB22_9CYAN:0.10110,(tr|A0A2L2N3T1|A0A2L2N3T1_9NOSO:0.02054,tr|B2IZZ7|B2IZZ7_NOSP7:0.01905)0.937:0.05881)0.836:0.05143)0.982:0.19450)0.836:0.09515)0.887:0.09428)0.694:0.07985)0.993:0.41391)0.817:0.19465)0.623:0.09919)0.246:0.13027)0.985:0.41905,((tr|K9S7T4|K9S7T4_9CYAN:0.43550,tr|K9SH72|K9SH72_9CYAN:0.31872)0.657:0.16470,((tr|Q2JNQ3|Q2JNQ3_SYNJB:0.77019,(tr|A0A2W7BQQ9|A0A2W7BQQ9_9CYAN:0.00586,tr|A0A2W4WD26|A0A2W4WD26_9CYAN:0.00055)0.997:0.44485)0.497:0.17134,((tr|A0A1E5QGA5|A0A1E5QGA5_9CYAN:0.37398,(((tr|A0A0M1JKS0|A0A0M1JKS0_9CYAN:0.40306,(((tr|A0YNH3|A0YNH3_LYNSP:0.03252,tr|U7Q816|U7Q816_9CYAN:0.02699)0.993:0.18990,(tr|D4ZZI9|D4ZZI9_ARTPN:0.01278,((tr|A0A328V1F2|A0A328V1F2_9CYAN:0.0,tr|H1WJ28|H1WJ28_9CYAN:0.0):0.03769,(tr|B5VW76|B5VW76_ARTMA:0.0,tr|K1WA15|K1WA15_ARTPT:0.0):0.04187)0.825:0.03996)0.999:0.25445)0.906:0.10230,(tr|Q111K5|Q111K5_TRIEI:0.27448,((tr|A0A357A5D4|A0A357A5D4_9CYAN:0.02728,tr|A0A1L9QR25|A0A1L9QR25_9CYAN:0.00054)0.997:0.35892,(tr|A0A254WA82|A0A254WA82_9CYAN:0.01819,((tr|K9TRU4|K9TRU4_9CYAN:0.0,tr|A0A2T1FI94|A0A2T1FI94_9CHRO:0.0):0.00055,tr|A0A2P8QXQ3|A0A2P8QXQ3_9CYAN:0.00717)0.685:0.02607)0.998:0.37168)0.784:0.10425)0.269:0.04995)0.683:0.07665)0.881:0.07895,tr|A0A2T1CLU8|A0A2T1CLU8_9CYAN:0.33730)0.823:0.06817,(((tr|X5JP54|X5JP54_9NOST:0.47453,(tr|A0A0C2KTQ4|A0A0C2KTQ4_9CYAN:0.23123,(((tr|A0A252D9J9|A0A252D9J9_9NOSO:0.05947,(tr|A0A252DNP4|A0A252DNP4_9NOSO:0.07377,tr|A0A1Z4HQ34|A0A1Z4HQ34_9NOSO:0.09306)0.732:0.00810)0.879:0.04001,(tr|D7E4K2|D7E4K2_NOSA0:0.18806,(((tr|A0A0M5MH07|A0A0M5MH07_9NOSO:0.00055,tr|A0A1C0VHY7|A0A1C0VHY7_9NOSO:0.03001)0.953:0.04429,((tr|A0A2Z6CUV4|A0A2Z6CUV4_9NOSO:0.0,tr|A0A1Z4GDN2|A0A1Z4GDN2_9CYAN:0.0,tr|A0A2H6LJH1|A0A2H6LJH1_9NOSO:0.0):0.00055,tr|K9QFT1|K9QFT1_9NOSO:0.00729)0.775:0.01054)0.994:0.18588,((tr|A0A2S0QB64|A0A2S0QB64_NODSP:0.0,tr|A0ZIY4|A0ZIY4_NODSP:0.0):0.02679,tr|A0A161V979|A0A161V979_NODSP:0.02566)0.999:0.20980)0.865:0.07864)0.739:0.02759)0.980:0.15855,((tr|A0A1Z4RE78|A0A1Z4RE78_9CYAN:0.04665,tr|A0A2A2TI11|A0A2A2TI11_9CYAN:0.14444)0.996:0.23838,(tr|K9R6M4|K9R6M4_9CYAN:0.07269,tr|A0A1Z4LVF5|A0A1Z4LVF5_9CYAN:0.06283)0.963:0.15033)0.715:0.12279)0.089:0.05711)0.576:0.04390)0.907:0.11145,((tr|A0A352X9W4|A0A352X9W4_9CYAN:0.0,tr|A0A357P9M3|A0A357P9M3_9CYAN:0.0,tr|A0A357GIJ4|A0A357GIJ4_9CYAN:0.0,tr|A0A353ABN6|A0A353ABN6_9CYAN:0.0,tr|A0A358YF22|A0A358YF22_9CYAN:0.0,tr|A0A354ZYE1|A0A354ZYE1_9CYAN:0.0):0.38587,tr|A0A2T1EBE7|A0A2T1EBE7_9CYAN:0.20328)0.859:0.09035)0.707:0.03322,(((tr|A0A1D8TN42|A0A1D8TN42_9CYAN:0.00705,(tr|A0A1D9FW74|A0A1D9FW74_9CYAN:0.02343,tr|A0A1U7MY57|A0A1U7MY57_9CYAN:0.00444)0.861:0.02225)1.000:0.19708,(((tr|A0A359NJR0|A0A359NJR0_9CYAN:0.0,tr|A0A350YB42|A0A350YB42_9CYAN:0.0):0.00054,tr|A0A355DUS8|A0A355DUS8_9CYAN:0.01263)0.996:0.19112,((tr|A0A352AJ04|A0A352AJ04_9CYAN:0.0,tr|A0A355HP17|A0A355HP17_9CYAN:0.0):0.10016,tr|B4VPJ5|B4VPJ5_9CYAN:0.19170)0.791:0.07142)0.176:0.05059)0.903:0.07809,((tr|A0A2W7D504|A0A2W7D504_9CYAN:0.43459,tr|L8LN04|L8LN04_9CHRO:0.37680)0.764:0.04565,(((((tr|K9T5Q5|K9T5Q5_9CYAN:0.01393,tr|A0A1U7HPV1|A0A1U7HPV1_9CYAN:0.01859)1.000:0.16451,(tr|B7KG22|B7KG22_CYAP7:0.16565,tr|E0U5Z6|E0U5Z6_CYAP2:0.23664)0.994:0.16377)0.396:0.02639,(((tr|B1WW77|B1WW77_CYAA5:0.04092,tr|A3IWF8|A3IWF8_9CYAN:0.05242)0.997:0.25621,(tr|B7JVS7|B7JVS7_CYAP8:0.20210,(tr|A0A077JI05|A0A077JI05_9CYAN:0.02398,tr|A0A2Z5T3Z4|A0A2Z5T3Z4_9CYAN:0.04328)0.998:0.28605)0.377:0.06198)0.489:0.08177,tr|D3EPU8|D3EPU8_ATETH:0.50466)0.902:0.08762)0.942:0.07211,((tr|A0A2T1LYU7|A0A2T1LYU7_9CHRO:0.33580,(tr|A0A2T1CVI1|A0A2T1CVI1_9CYAN:0.22852,tr|A0A1Z4RW43|A0A1Z4RW43_9CHRO:0.21646)0.986:0.19299)0.413:0.09058,((tr|U5DJV4|U5DJV4_9CHRO:0.29337,((tr|I4IUM5|I4IUM5_MICAE:0.00054,((tr|A0A0K1S2A9|A0A0K1S2A9_9CHRO:0.03639,(((tr|A8Y9Z0|A8Y9Z0_MICAE:0.0,tr|A0A1X9L814|A0A1X9L814_MICAE:0.0,tr|L8NVP5|L8NVP5_MICAE:0.0):0.01798,((tr|A0A2H6L0K5|A0A2H6L0K5_MICAE:0.02728,((tr|I4F865|I4F865_MICAE:0.00055,tr|I4GGE8|I4GGE8_MICAE:0.01816)0.895:0.01822,(tr|I4FJN8|I4FJN8_MICAE:0.01818,(tr|A0A139GGU3|A0A139GGU3_MICAE:0.00885,((tr|A0A2H6BN59|A0A2H6BN59_MICAE:0.0,tr|L7DZP4|L7DZP4_MICAE:0.0):0.00054,(tr|A0A2P1UIB7|A0A2P1UIB7_9CHRO:0.00919,tr|A0A2L2XM41|A0A2L2XM41_9CHRO:0.00900)0.918:0.02740)0.264:0.00905)0.767:0.00929)0.774:0.00885)0.797:0.00916)0.792:0.00893,(tr|A0A1E4Q867|A0A1E4Q867_MICAE:0.01814,((tr|I4I1X7|I4I1X7_MICAE:0.0,tr|B0JW80|B0JW80_MICAN:0.0):0.00054,((tr|A0A0A1W0Z4|A0A0A1W0Z4_MICAE:0.0,tr|I4IIF6|I4IIF6_9CHRO:0.0):0.00911,(tr|I4G7X8|I4G7X8_MICAE:0.00058,(tr|I4HN87|I4HN87_MICAE:0.00901,tr|I4HCK4|I4HCK4_MICAE:0.00916)0.152:0.00915)0.779:0.02723)0.890:0.01841)0.273:0.00917)0.000:0.00054)0.772:0.00904)0.907:0.01807,((tr|A0A2Z6UPT0|A0A2Z6UPT0_MICAE:0.01816,tr|I4GX55|I4GX55_MICAE:0.01828)0.868:0.01805,tr|A0A1V4BUJ8|A0A1V4BUJ8_MICAE:0.02760)0.000:0.00055)0.467:0.00900)0.000:0.00054,tr|A0A0F6U3S7|A0A0F6U3S7_MICAE:0.00896)0.937:0.01814)0.633:0.01924,(tr|S3JW55|S3JW55_MICAE:0.03690,tr|A0A2Z6V6H3|A0A2Z6V6H3_MICAE:0.00054)0.629:0.00876)0.999:0.46525)0.291:0.08112,tr|A0A2T2RC95|A0A2T2RC95_9CYAN:0.45459)0.895:0.14760)0.506:0.00471)0.827:0.04473,tr|A0A2T2RV77|A0A2T2RV77_9CYAN:0.29020)0.851:0.04405)0.964:0.09685)0.615:0.05652)0.837:0.04208)0.752:0.02893)0.872:0.08979,((tr|A0A0C1Y6I3|A0A0C1Y6I3_9CYAN:0.0,tr|A0A0C1WFA4|A0A0C1WFA4_9CYAN:0.0):0.79211,((tr|A0A1E5QZR6|A0A1E5QZR6_9CHRO:0.00054,tr|A0A2K8WS82|A0A2K8WS82_9CHRO:0.00719)0.999:0.32034,(tr|A0A0D6AEV3|A0A0D6AEV3_9CHRO:0.29928,(tr|A0A2G3PA75|A0A2G3PA75_9CHRO:0.00055,tr|K9Z647|K9Z647_CYAAP:0.00701)0.995:0.26189)0.011:0.03247)0.974:0.28642)0.758:0.09410)0.924:0.14537)0.843:0.10219)0.909:0.13925)0.863:0.09915)0.767:0.02408)0.781:0.02662)0.207:0.04009)0.568:0.04070)0.251:0.01200)0.888:0.03448)0.502:0.03087,((((tr|A0A2C6WHF0|A0A2C6WHF0_NOSLI:0.04710,tr|A0A367QHV2|A0A367QHV2_9NOSO:0.01753)1.000:0.24022,(tr|A0A261KMC8|A0A261KMC8_9CYAN:0.18775,(tr|A0YJC0|A0YJC0_LYNSP:0.02255,tr|U7QCE5|U7QCE5_9CYAN:0.03615)0.955:0.07516)0.898:0.08601)0.760:0.04513,((tr|A0A1E5QL41|A0A1E5QL41_9CYAN:0.24853,(((((tr|B5W8Y1|B5W8Y1_ARTMA:0.0,tr|K1WG59|K1WG59_ARTPT:0.0):0.01053,tr|D4ZN62|D4ZN62_ARTPN:0.03260)1.000:0.21016,(tr|A0A352X5V4|A0A352X5V4_9CYAN:0.0,tr|A0A357P5M9|A0A357P5M9_9CYAN:0.0,tr|A0A357GCI1|A0A357GCI1_9CYAN:0.0,tr|A0A353A7M4|A0A353A7M4_9CYAN:0.0,tr|A0A358YJZ9|A0A358YJZ9_9CYAN:0.0):0.14396)0.857:0.04332,(tr|K9ZHU5|K9ZHU5_ANACC:0.12801,((tr|A0A2Z6CI09|A0A2Z6CI09_PLAAG:0.02268,(((tr|A0A1J1L3P6|A0A1J1L3P6_PLARU:0.00055,tr|A0A073CW45|A0A073CW45_PLAAG:0.01150)0.755:0.00720,(tr|A0A2Z6CHZ7|A0A2Z6CHZ7_PLAAG:0.01332,((tr|A0A1J1LU71|A0A1J1LU71_9CYAN:0.02931,((tr|A0A354WJC0|A0A354WJC0_9CYAN:0.02393,tr|A0A1T4ZIK0|A0A1T4ZIK0_9CYAN:0.01111)0.747:0.00558,tr|A0A1J1JQ02|A0A1J1JQ02_9CYAN:0.05179)0.917:0.01747)0.761:0.00577,tr|A0A1J5GS22|A0A1J5GS22_9CYAN:0.01753)0.722:0.00414)0.885:0.02309)0.994:0.05311,tr|A0A1J1JDH1|A0A1J1JDH1_PLAAG:0.00054)0.996:0.12186)0.974:0.05921,(tr|A0A1U7IBF1|A0A1U7IBF1_9CYAN:0.03933,(tr|A0A350X9C8|A0A350X9C8_9CYAN:0.06605,((tr|K9WN33|K9WN33_9CYAN:0.13955,tr|K9W825|K9W825_9CYAN:0.03304)0.476:0.02972,(tr|A0A352AKU7|A0A352AKU7_9CYAN:0.0,tr|A0A355HG32|A0A355HG32_9CYAN:0.0):0.04956)0.687:0.02441)0.858:0.02882)0.862:0.02444)0.929:0.04466)0.688:0.00963)0.904:0.05054,(tr|A0A352XED0|A0A352XED0_9CYAN:0.0,tr|A0A357P765|A0A357P765_9CYAN:0.0,tr|A0A357GIA3|A0A357GIA3_9CYAN:0.0,tr|A0A353AA50|A0A353AA50_9CYAN:0.0,tr|A0A358YBC2|A0A358YBC2_9CYAN:0.0,tr|A0A354ZN68|A0A354ZN68_9CYAN:0.0):0.13980)0.900:0.05942)0.851:0.04235,(tr|A0A0M1JZ05|A0A0M1JZ05_9CYAN:0.27998,(tr|A0A352AAA9|A0A352AAA9_9CYAN:0.05044,tr|A0A355HSW7|A0A355HSW7_9CYAN:0.03145)1.000:0.19388)0.025:0.03109)0.880:0.04216)0.997:0.14916,(tr|A0A352XI06|A0A352XI06_9CYAN:0.0,tr|A0A357PAZ3|A0A357PAZ3_9CYAN:0.0,tr|A0A357G818|A0A357G818_9CYAN:0.0,tr|A0A353A6E6|A0A353A6E6_9CYAN:0.0,tr|A0A358YAU3|A0A358YAU3_9CYAN:0.0,tr|A0A354ZP82|A0A354ZP82_9CYAN:0.0):0.25783)0.745:0.02177)0.141:0.03744);
