# Supplementary material for: Phylogenetic Distribution and Diversity of Bacterial Pseudo-Orthocaspases Underline Their Putative Role in Photosynthesis
Source: Front Plant Sci. 2019 Mar 14;10:293. doi: 10.3389/fpls.2019.00293 (PMC6426788; doi:10.3389/fpls.2019.00293)
Supplement: Supplementary file 3 [file Data_Sheet_1.zip › cyanobacterial_p20_alignment.fasta]

>sp|Q8YV57|Y2124_NOSS1 Uncharacterized WD repeat-containing protein all2124 OS=Nostoc sp. (strain PCC 7120 / SAG 25.82 / UTEX 2576) OX=103690 GN=all2124 PE=4 SV=1
-------------------VMV-----------------GVNQ-YQD-E-YL--------
----P-NLN---YSA-IDCQGLSEALT------EAA------------------------
--TQFTQ---K--I------V---------NV-----------YH---------------
-------DF---------------------------APQP------P-SL--TNVRHS--
----------LR--DI--------T-----SHV---------S------PI-D-------
TI-LFYFSGHGVVD--------PT-T-------------------------Q--------
-------EVFLC---------L----V-DT--Q---------K-S-------------NL
---QNT----------------G---------LAL-QEI-L----QILG----K---SG-
-V-Q----NQ-LVWLDACH--S--------------------G------------GMS--
------------------------------------------------------------
------------------------------------------------------------
--------
>tr|A0A352X6K1|A0A352X6K1_9CYAN Uncharacterized protein OS=Cyanobacteria bacterium UBA11367 OX=2055774 GN=DDW51_08555 PE=4 SV=1
------------------ALVI-----------------GLNR-YSF----LRN---S--
PTSEAQHLK---AAA-ADAEKMACLL-------ET----Q----G---------------
---NF-----T---------V---------KR-----------FP---------------
-------EG-L--IDGK----LQV-D---------PIGN-------V-TT--AELEDA--
----------IA--RL--------F---N-PNT--------NS------PP-D-------
TA-LLYFAGHGL---------RQ--EL------------------------KGG-VTE--
--------GYLA---------A----S-DA--CL----------R-------------K-
-------E-----------KW-G---------VSL-RWL-R----ELLK----K---SP-
-V-R----QQ-IVWLDCCK--S--------------------G------------ELF--
-------------------------N--------F-------------------A-----
----QE------DLQIAD------------------------------------------
--------
>tr|A0A358TQC6|A0A358TQC6_9NOSO Peptidase C14 OS=Nostoc sp. UBA8866 OX=2055761 GN=DEF48_15985 PE=4 SV=1
-----------------WAIAI-----------------GVNQ-Y---D-YL--------
----E-PLN---YAK-RDAELIQQFLI------KEA------------------------
---GFDQ-------------V---------IL-----------FS---------------
-------DDS-----------PNF---G-------VSSTR------P-TR--THLRRV--
----------LL--TL--------F-----ES---LSM----G------AG-D-------
NF-WFFFSGHGM-RH----------N-------------------------G--------
-------RDYLM---------P----S-DG--N---------P-R-------------DI
---ADT----------------A---------ISI-NFV-T----ENLR----C---SG-
-A-D----NL-VLILDACR--N-EGKI---------------D------------GIK-G
------------------------GH-------------------------I--------
----G--------IGQETSAE---------------------------------------
--------
>tr|A0A358TNV6|A0A358TNV6_9NOSO Sulfatase-modifying factor protein OS=Nostoc sp. UBA8866 OX=2055761 GN=DEF48_17635 PE=4 SV=1
----------------KVALLI-----------------GISE-YD-EP-TLA-------
------PLP---KAV-KDVEAMQRVL-------LD----P----E--------M------
--GGF-----D--A------V---------KV-----------LE---------------
-------N--------------------------------------P-SR--QEMAEA--
----------IE--DF--------Y-------F--------KC-----EKD-D-------
LG-LLYFSGHGV-----------T-V-------------------------EDG------
-------HFYFS---------T----R-NT--RK-----------------DQG----KL
--RTAS----------------A---------IAA-RDV-Q----GWMS----L---KT-
-F-K----RQ-VVILDCCF--S--------------------G------------AFA--
-------------------------K-------GF-----------------TAR-----
------------DSGEIN------------------------------------------
--------
>tr|A0A358TQB9|A0A358TQB9_9NOSO Uncharacterized protein OS=Nostoc sp. UBA8866 OX=2055761 GN=DEF48_19605 PE=4 SV=1
-------------------LLV-----------------GVNE-YQD-K-QL--------
----P-SLR---YSA-VDCQVLAEALT------SAT--------K---------------
--EQFSQ---K--E------I---------NI-----------YH---------------
-------DF---------------------------AAEL------P-LL--NHVRAS--
----------LK--QI--------T-----ASA---------Q------PT-D-------
TI-LFYFSGHGMLQ--------PN-T-------------------------Q--------
-------QAYLC---------L----A-DT--Q---------K-D-------------DL
---ENT----------------G---------LAV-QEL-L----QFFS----H---SG-
-V-Q----NQ-LVWLDACH--S--------------------G------------GMTLR
------------------------G-----------------------------------
------------------------LN-----PT---------------------------
--------
>tr|A0A352X7I8|A0A352X7I8_9CYAN Peptidase C14 OS=Cyanobacteria bacterium UBA11367 OX=2055774 GN=DDW51_10295 PE=4 SV=1
----------------KLALLV-----------------GIND-YK-------------P
EL--G-SLQ---GCL-TDMEMQRELLV------------N----R---------------
--FGFNP---S--D------I---------LE-----------VT---------------
-------NQ------------------------------Q------A-TR--QGILTA--
----------FDE-HI--------I-----KQA---------K------PG-D-------
VV-VFHYSGHGA-R--------VL-D-PNPIG-----------------N-D-P-L----
-------NSTIV---------P----I-ER------------DSD-------------SV
S--NAA----------------N----PVPD-IMG-QTL-F-LLMSLV----------N-
-T-E----NI-TVVLDSCF--S--------------------G------------GGKR-
------------------------GN-------------------------MAVR-----
-----AT------RLAS-----DITL----QASPAEFDYQEQLLS---------------
--------
>tr|A0A352XED0|A0A352XED0_9CYAN Peptidase C14 OS=Cyanobacteria bacterium UBA11367 OX=2055774 GN=DDW51_22920 PE=4 SV=1
----------------KLALLV-----------------GINK-YS-------------R
QP-----LK---GCI-NDLELQRHLLV------------N----C---------------
--FGFNP---K--D------I---------YI-----------LT---------------
-------DEK------------------------------------A-NR--QGILSA--
----------FEE-YL--------I-----KQA---------K------PG-D-------
VV-VYHYSGHGS-L--------IN-D-PHPIITE-----------ADSKK-A-G-L----
-------NGTFV---------P----I-DS--NL--------P-A-------------GY
P--DEG----------------G----LVKD-IMG-HTL-F-LLMSAV----------K-
-T-E----NF-TAILDSCY--S--------------------G------------GAT--
------------------------RD-------------------------SRVR-----
-----SR------DGGE-----K-------------------------------------
--------
>tr|A0A352X5V4|A0A352X5V4_9CYAN Peptidase C14 OS=Cyanobacteria bacterium UBA11367 OX=2055774 GN=DDW51_07270 PE=4 SV=1
----------------KLALLV-----------------GINS-YV-------------K
QP-----LE---GCI-NDLDLQQYLLI------------H----R---------------
--FGFNP---K--D------I---------YI-----------LS---------------
-------DEK------------------------------------A-TR--GGILTA--
----------FEE-HL--------I-----KQA---------K------PG-D-------
VV-VYHYSGHGS-Q--------IL-D-PHPIVVE------------PGKS-E-G-L----
-------AGTFV---------P----V-DG--NL--------P-N-------------DY
P--NVG----------------G----EVTD-ITG-HTL-F-LLMSAL----------K-
-T-E----NV-TAILDSCF--S--------------------G------------GAT--
------------------------RD-------------------------VKVR-----
-----SR------DGGK-------------------------------------------
--------
>tr|A0A352X9W4|A0A352X9W4_9CYAN Peptidase C14 OS=Cyanobacteria bacterium UBA11367 OX=2055774 GN=DDW51_14675 PE=4 SV=1
----------------KLALLV-----------------GINQ-YPQ-------------
---MM-TLG---GCV-TDVAMQRELLI------------H----R---------------
--FGFSD---R--D------I---------LT-----------LT---------------
-------DSQ------------------------------------A-TR--RAIETG--
----------FVE-HL--------I-----KQA---------R------AG-D-------
VV-VFHFSGYGS-R--------VK-R-NLAAD-------------IDK---LGN-W----
-------DNSFV---------T----V-DG--AI-------PT-----------------
---NGI----------------P-----ARD-LLA-ETL-R-LLLLSL----------A-
-T-S----NV-TTILDTAHVD---------------------------------------
------------------------------------------------------------
------------------------------------------------------------
--------
>tr|A0A358TM43|A0A358TM43_9NOSO Uncharacterized protein OS=Nostoc sp. UBA8866 OX=2055761 GN=DEF48_10400 PE=4 SV=1
-------------------VMV-----------------GVNQ-YQD-E-YL--------
----P-NLN---YSA-IDCQGLSEALT------EAA------------------------
--TQFTQ---K--I------V---------NV-----------YH---------------
-------DF---------------------------APQP------P-SL--TNVRHS--
----------LR--DI--------T-----SHV---------S------PI-D-------
TI-LFYFSGHGVVD--------PT-T-------------------------Q--------
-------EVFLC---------L----V-DT--Q---------K-S-------------NL
---QNT----------------G---------LAL-QEI-L----QILG----K---SG-
-V-Q----NQ-LVWLDACH--S--------------------G------------GMS--
------------------------------------------------------------
------------------------------------------------------------
--------
>tr|A0A352XAR6|A0A352XAR6_9CYAN Peptidase C14, caspase catalytic subunit p20 OS=Cyanobacteria bacterium UBA11367 OX=2055774 GN=DDW51_16300 PE=4 SV=1
----------------KLALLV-----------------GINA-Y---------------
QN--G-PLQ---GCV-TDVKLQEQLLI------------H----R---------------
--FGFNP---K--D------I---------VI-----------LT---------------
-------DKQ------------------------------------A-TR--QGMLDA--
----------FEE-HL--------I-----KQA---------K------PG-D-------
VV-VYHFSGHGS-Q--------VK-D-PD-----------------CDFP-D-C-L----
-------NSTFV---------P----I-DG--IL--------P-A-------------GF
P--SQK----------------G----AVAD-IMG-HTL-F-LLMSAL----------Q-
-T-E----NV-TVVLDSCH--S--------------------G------------GGTR-
------------------------GN-------------------------FRVR-----
-----S------------------------------------------------------
--------
>tr|A0A352XGF2|A0A352XGF2_9CYAN Uncharacterized protein OS=Cyanobacteria bacterium UBA11367 OX=2055774 GN=DDW51_26770 PE=4 SV=1
----------------RYALVI-----------------GIGE-YQN-R-SFA-------
------NLS---KAT-NDAEAVARVL-------EQ----Y----G---------------
---DF-----Q--A------V---------ER-----------LP---------------
-------KRWNPDKND-----FEVA-----------RQK-------V-TG--AELRQG--
----------IK--TF--------L---L-EQA--------AN---------N-------
EA-LIYFTGHGL---------TVA-D-------------------------GFG-KPK--
--------GYLA---------A----S-DC--LV----------E-----KVGN----DI
--VDQK-N--------------G---------VDF-IGF-N----DLIQ----E---ST-
-L-S----SL-VVLLDCCH--S--------------------G------------NFL--
-----------------------ESS--------M------------------VR-----
----QTM-------T---------------------------------------------
--------
>tr|A0A352X5N4|A0A352X5N4_9CYAN Uncharacterized protein OS=Cyanobacteria bacterium UBA11367 OX=2055774 GN=DDW51_06895 PE=4 SV=1
------------------ALVV-----------------GINQ-YPF----LKD---T--
PTSKAKHLS---TPA-SDAEAIAQRL-------EE----Y----G---------------
---GF-----R---------V---------RR-----------LP---------------
-------ET--------------I-Q---------EGQRRVAAGTLV-QT--DALEDA--
----------II--RL--------F---N-PVG--------ES------VP-E-------
TA-LLYFGGHGL---------RK--N-------------------------RGG-VTE--
--------GFLA---------T----S-DT--CP----------Q-------------K-
-------N-----------QW-G---------VSL-RWL-R----ELLQ----K---SP-
-V-R----QQ-IVWLDCCY--S--------------------G------------ELL--
-------------------------N--------F-------------------A-----
----EA------DLGTTGQES---------LKHTKQ------------------------
--------
>tr|A0A352XB18|A0A352XB18_9CYAN Peptidase C14, caspase catalytic subunit p20 OS=Cyanobacteria bacterium UBA11367 OX=2055774 GN=DDW51_16820 PE=4 SV=1
----------------KLALLV-----------------GINR-YQ-------------Q
SNRFP-DLK---GAV-TDVELQKQLLI------------Y----R---------------
--FGFEP---E--D------I---------LV-----------LT---------------
-------DEK------------------------------------A-TR--QGIIQA--
----------FED-RL--------I-----GQA---------Q------PG-D-------
IV-VFHFSGQGD-R--------IL-D-SD-----------------GAGS-N-G-F----
-------IGTLV---------P----F-DC-----------AP-----------------
---NSD----------------G----AVGD-ITQ-SLL-W-LLMAGI----------N-
-T-E----KV-TLVLDSCF--A--------------------G------------RSSR-
------------------------GG-------------------------LGVI-----
-----SK----FNSG---------------------------------------------
--------
>tr|A0A352X7M5|A0A352X7M5_9CYAN Peptidase C14 caspase catalytic subunit p20 OS=Cyanobacteria bacterium UBA11367 OX=2055774 GN=DDW51_10490 PE=4 SV=1
----------------GYALLI-----------------GVGE-SAY-------------
---KPLSLP---VTV-KDTQAVYAAL-------ID----P----D--------L------
--CAYPDD--KE-H------I---------RV-----------LN---------------
-------NEE------------------------------------A-TR--SAILDG--
----------LK--WL--------K-----EKA--------QA-----DRE-A-------
TV-LVYYSGHGW---------VDK-TD------------------------------G--
-------RYYLL---------Q----H-DV--KP----------S-------------K-
--LAAS----------------A---------LSA-EAF-T----DALR----Q---IQ-
-C-D----RL-LVVIDSCH--A--------------------A------------GMA--
-------------------------T---------------------------SK-----
----DA------ETAAR--IDAE-------------------------------------
--------
>tr|A0A352X543|A0A352X543_9CYAN Uncharacterized protein OS=Cyanobacteria bacterium UBA11367 OX=2055774 GN=DDW51_05890 PE=4 SV=1
-------------------VLV-----------------GVNH-YQD-S-QI--------
----P-DLR---YCA-NDCKELAAVLK------VAS------------------------
--QEFQE---T--E------I---------IP-----------LY---------------
-------DG---------------------------GEKS------P-EL--SEIMTS--
----------IQ--QF--------------GLA---------K------PE-D-------
TV-LFYFSGHGYLD---------S-N-------------------------N--------
-------RPIFC---------V----A-DT--S---------L-A-------------DL
---AGT----------------G---------FKL-DVL-L----NELG----K---CQ-
-A-Q----RQ-LVWLDACQ--E--------------------Q------------E--ED
------------------------NS-------------------------IRR------
------------------------------------------------------------
--------
>tr|A0A358TMH2|A0A358TMH2_9NOSO Uncharacterized protein (Fragment) OS=Nostoc sp. UBA8866 OX=2055761 GN=DEF48_15135 PE=4 SV=1
-------------------LLV-----------------GVNQ-YQD-E-RL--------
----P-TLR---YSA-VDCQGLATALA------DAT------------------------
--WRFPD---K--S------E---------WV-----------HH---------------
-------DF---------------------------ATQL------P-TL--AIVRDS--
----------FN--KV--------T-----HQA---------Q------PE-D-------
TI-LFYFSGHGILE--------PS-S-------------------------Q--------
-------QAILC---------L----A-DT--Q---------T-D-------------DL
---LNT----------------G---------LGL-PEL-L----QGLE----N---SQ-
-A-Q----TQ-LVWLDACH--S--------------------G------------SLTFR
------------------------GA----------------------------------
-------------RNN--------------------------------------------
--------
>tr|A0A352XI06|A0A352XI06_9CYAN Peptidase C14, caspase catalytic subunit p20 OS=Cyanobacteria bacterium UBA11367 OX=2055774 GN=DDW51_29675 PE=4 SV=1
----------------KLALLV-----------------GINQ-YI-------------D
GNRLG-LLN---GCV-NDVKLQRALLI------------Y----R---------------
--FGFNP---R--D------I---------LT-----------LT---------------
-------DGQ------------------------------------A-TR--DGILQA--
----------FDE-HL--------V-----KQA---------K------AN-D-------
VV-VFHFSGHGA-R--------VL-D-PKPI-----------------YP-D-D-L----
-------NSTII---------P----V-DD--S---------------------------
PL-YQE----------------G----IVND-IMG-RTL-F-LLMSAV----------N-
-T-E----NM-TVVLDSCY--S--------------------G------------GGTR-
------------------------GN-------------------------FRVR-----
-----AG------AGGS-------------------------------------------
--------
>tr|A0A2W4TVH2|A0A2W4TVH2_9CYAN Uncharacterized protein OS=Leptolyngbya foveolarum OX=47253 GN=DCF25_18990 PE=4 SV=1
------------------ALIV-----------------GVNQ-YQS----LP-------
------GLN---APA-ADAEAVAARL-------QT----Q----G---------------
---EF-----R---------V---------HR-----------LP---------------
-------EVI---KQGR----ATV-----------GSRHG------V-TS--QMLEES--
----------LV--QL--------F---K-PKG--------KN------VP-A-------
TA-LFYYSGHGL---------QR--E-------------------------A-G-IQE--
--------GYLA---------T----S-DT--DP----------N-------------K-
-------G-----------NF-G---------ISL-FWL-R----RLLQ----Q---SP-
-V-R----QI-VVILDCCH--S--------------------G------------ELL--
-------------------------S--------F-------------------S-----
----DA------DPGARSGID---------------------------------------
--------
>tr|A0A2W4UMH9|A0A2W4UMH9_9CYAN Uncharacterized protein OS=Leptolyngbya foveolarum OX=47253 GN=DCF25_10290 PE=4 SV=1
-------------------ITI-----------------GINQ-Y---R-HI--------
----Q-PLM---HAQ-SDALFTHRFFT------EEA------------------------
---GIAA---N--H------C---------VL-----------LS---------------
-------DLA-----------TSV---G-------AQVVY------P-DK--PAIAQW--
----------IQ--TI--------I-----T-QV--------G------PG-D-------
VL-WFFFSGYGT-QL----------K-------------------------G--------
-------ADYLL---------P----I-DG--D---------P-D-------------QI
---AET----------------G---------IAL-ADL-V----NTLA----Q---LP-
-T-D----KA-VLVLDINR--S-Q-------------------------------GAL--
------------------------------------------------------------
------------------------------------------------------------
--------
>tr|A0A328I848|A0A328I848_9CYAN Uncharacterized protein OS=Hapalosiphonaceae cyanobacterium JJU2 OX=2109628 GN=C6Y22_22395 PE=4 SV=1
-----------------LAVII-----------------GINE-Y--ENKKLD-------
------NLQ---TAK-DDAKRLASIL-------AET---H----A---------------
----YD-------P------I---------IQ-----------MT---------------
-------D---------------------------DDNEP------P-TR--NNLLYL--
----------LE--NKL------------------------KE-INL-TEN-D-------
RL-VFYFAGHGT----------KR-DS------------------------DTD------
------PAGYLV---------P----K-DG--DI----------N---------------
--NIST----------------L---------LDM-KTL-I----QHLA----D-L-P--
-C-R----HL-LLIFDCCF--G--------------------G------------AIRW-
-------------------------E--------------------------IFR-----
----KGT---TAPQ-NFYQEHYQQ-----YT-----------------------------
--------
>tr|A0A328IK84|A0A328IK84_9CYAN Uncharacterized protein OS=Hapalosiphonaceae cyanobacterium JJU2 OX=2109628 GN=C6Y22_00955 PE=4 SV=1
----------------RWAFLV-----------------GVNS-YVD-P-GI--------
----S-NLK---FCV-NDVLALGQTLE------SLG------------------------
------------------YEV---------VT-----------LHDQLN-----------
------WNHS----------------------------CF------P-NC--NNVEAR--
----------LK--HI--------C-----DAL---------Q------PD-D-------
LL-WVHFACHGTVVKTG-----AN-H-------------------------K--------
-------EPVLI---------T----R-DT--H---------Q-N-------------LL
---AQQ----------------A---------LPV-AKV-E----QYMK----G---SK-
-A-R----RF-LLTLDACH--A--------------------G------------LNIGR
------------------------DL----------------------------------
------LAD--PEFIHNVYEQAEGFA----LIAAST--------------AQ--------
--------
>tr|A0A328IFN1|A0A328IFN1_9CYAN Transcriptional regulator OS=Hapalosiphonaceae cyanobacterium JJU2 OX=2109628 GN=C6Y22_17430 PE=4 SV=1
-----------------WALVI-----------------GINQ-Y---E-FL--------
----Q-PLR---YAN-RDAQLMQEFLC------NEA------------------------
---DFEQ-------------V---------YL-----------FC---------------
-------DHS-----------LKG---S-------ETSNH------P-SR--NNLLQF--
----------LQ--NL--------F-----EQ---CCL----Q------PG-D-------
NF-WFFFIGYGI-VH----------S-------------------------N--------
-------QDYIM---------P----C-DG--N---------L-Q-------------DV
---ENT----------------A---------ISV-NYL-T----ECLR----S---CG-
-S-G----NL-ILVFDACR--H-Q-------------------------------NKI-F
------------------------GG----------------------------------
----K--------FGRQTQQIARQ------------------------------------
--------
>tr|A0A328I7U3|A0A328I7U3_9CYAN Uncharacterized protein OS=Hapalosiphonaceae cyanobacterium JJU2 OX=2109628 GN=C6Y22_30330 PE=4 SV=1
----------------RYALVV-----------------GITQ-YDS---SLE-------
------SLT---KPS-KDAEAVAQLL-------ER----H----G---------------
---GY-----Q---------V---------KR-----------LP---------------
-------EAWDSQRNC-----YYVS-----------AER-------L-NG--TDLGQT--
----------LR--KF--------L---L-TQA--------DK---------Q-------
HA-LIYFSGHGF---------TVS-D-------------------------NLG-EQK--
--------GYLA---------T----S-DC--TS----------S-----TIAT------
-------R--------------G---------IPL-DSL-N----KLIL----E---SN-
-L-S----SL-VVLLDCCH--A--------------------G------------SLL--
-----------------------ESN--------L------------------VR-----
----QS------------------------------------------------------
--------
>tr|A0A328I612|A0A328I612_9CYAN Caspase family protein OS=Hapalosiphonaceae cyanobacterium JJU2 OX=2109628 GN=C6Y22_22390 PE=4 SV=1
-----------------HALLI-----------------GIDY-YLP-N-KS--------
---YS-CLQ---GCV-RDVNHVANFLK------------Q----R---------------
--LNIPE---N--Q------I---------SL-----------LTAS-Q------VSDQP
QPTE--PQQK-----------------------------W------P-TY--ENIIGA--
----------FKQ---------------LIKQA---------Q------SG-D-------
QV-YIHYSGHGG-R--------AA-T--------------NYSEIKTELG-L-K-F----
-------DEVLV---------P----T-DIS-N---------------------------
---SKS----------------R----YIRD-I----EF-A-HLLQQM-----V---DK-
-G-L----VV-TVVLDCCH--S--------------------G------------GATR-
-----------------------GGE-------------------------SGIR-----
----GPKKD--FIDTTP-R-----------------------------------------
--------
>tr|A0A359N1V4|A0A359N1V4_9CYAN Uncharacterized protein (Fragment) OS=Cyanobacteria bacterium UBA11148 OX=2055786 GN=DEG47_01155 PE=4 SV=1
-----------------YAIIL-----------------ATEE-YRYVK-----------
----PKTLFCH-----KDAQLLKKTL-------------H----E--------F------
--CDFAE---Q--D------I---------TLEL---------LS---------------
----------------------------------------------------SDILTTPV
SL--------LDKIRL--------V-----AQR--------TQ------PG-D-------
TI-LFYYAGHGT---------LYK-----------------------------G------
-------EPYII------L--P------DT--NV----------S-------------NI
---EQT----------------A---------LAL-RDV-S----DILR--------MP-
---E----RVNVRIFDACH--S--------------------G-----------------
---------------------------------------------------FDV------
------------------------------------------------------------
--------
>tr|A0A359N465|A0A359N465_9CYAN Peptidase C14, caspase catalytic subunit p20 OS=Cyanobacteria bacterium UBA11148 OX=2055786 GN=DEG47_04760 PE=4 SV=1
----------------KLALLI-----------------GINT-Y---------------
KQ--V-PLQ---GCV-TDVNLQQQLLI------------H----R---------------
--FGFNP---K--D------I---------LI-----------LT---------------
-------DEQ------------------------------------A-TR--QGILNA--
----------FEE-HL--------I-----KQA---------K------PG-D-------
VV-VYHYSGHGS-Q--------IS-D-PD-----------------CDFP-D-C-L----
-------NSTFV---------P----V-DG--VL--------P-T-------------EF
P--AKG----------------G----AVSD-IMG-HTL-F-LLMSAI----------K-
-T-E----NV-TVVLDSCH--S--------------------G------------GGTR-
------------------------GN-------------------------FRVR-----
-----SR------NGGS-------------------------------------------
--------
>tr|A0A359N8B8|A0A359N8B8_9CYAN Uncharacterized protein OS=Cyanobacteria bacterium UBA11148 OX=2055786 GN=DEG47_12985 PE=4 SV=1
----------------RLALVV-----------------GINT-YDYE--GLR-------
------NLT---APA-EDAEAIAQLL-------TE----Y----G---------------
---NF-----Q---------V---------GR-----------LP---------------
-------SITT--EYNT----IRTLP---------TSNTR------V-TL--AQLEEA--
----------LV--QL--------F---Q-PEG--------ND------IP-D-------
TA-LVYFSGYGL---------HK--D-------------------------R-G-IQT--
--------DFLA---------T----S-DI--NP----------N-------------R-
-------G-----------NW-G---------LSL-QWL-R----RLLQ----N---SP-
-V-R----QQ-IIWLDCCC-----------------------------------------
------------------------------------------------------------
------------------------------------------------------------
--------
>tr|A0A359NJR0|A0A359NJR0_9CYAN Peptidase C14 OS=Cyanobacteria bacterium UBA11148 OX=2055786 GN=DEG47_33465 PE=4 SV=1
----------------KLALLV-----------------GINQ-YPQ-------------
---ST-ALG---GCV-TDVELQRELLI------------H----R---------------
--FGFNP---R--D------I---------LT-----------LT---------------
-------DSQ------------------------------------A-TR--ESIETG--
----------FVE-HL--------T-----KQA---------N------TG-D-------
VV-VFHFSGYGS-R--------IQ-L-GEESS-------------TDP---SLH-L----
-------QNSFV---------P----V-DG--IL-------QP-----------------
---KES----------------R----LANT-LLE-ETL-A-LLLLSL----------A-
-T-D----RV-MTLLDTSHTDP--------------------V------------NVLQ-
------------------------------------------------------------
------------------------------------------------------------
--------
>tr|A0A2Z6C8H9|A0A2Z6C8H9_PLAAG WD-40 repeat-containing protein OS=Planktothrix agardhii NIES-204 OX=282423 GN=NIES204_00160 PE=4 SV=1
-----------------YALVI-----------------GINN-Y--NN-GIS-------
------SLK---TAV-SDATEIAHIL-------ESK---Q----G---------------
----Y--------T------V---------TL-----------LV---------------
-------D------------------------------NG------A-TL--SQIRQV--
----------LE--TE--------L-----P----------NQ---I-QKG-D-------
RF-LFYFAGHGI----------AM-NG------------------------EDG------
------PEGYLV---------P----Q-DA--KS----------G---------------
--SIST----------------Y---------LRM-SEV-N----KALL----Q-L-P--
-C-R----HF-LGILDCCF--A--------------------G------------AFRW-
-------------------------S--------------------------STR-----
----QAI---PLEL----------------------------------------------
--------
>tr|A0A2Z6CI09|A0A2Z6CI09_PLAAG Uncharacterized protein OS=Planktothrix agardhii NIES-204 OX=282423 GN=NIES204_32590 PE=4 SV=1
----------------KLALLV-----------------GINQ-YA-------------S
SP-----LE---GCV-NDLELQRNLLI------------H----R---------------
--FRFNP---K--D------I---------LV-----------LA---------------
-------DEA------------------------------------A-TR--TGILTA--
----------FEE-HL--------I-----KQA---------K------PG-D-------
VV-FYHYSGHGS-Q--------IF-D-PNPIVV-------------VPNQ-E-G-L----
-------NGTFV---------P----V-NS--NL--------P-A-------------GY
P--DVG----------------G----TVED-IMG-HTL-F-LLMSAL----------K-
-T-E----NV-TVVLDSCF--S--------------------G------------GAT--
------------------------RD-------------------------SRIR-----
-----SR------DGGK-----K-------------------------------------
--------
>tr|A0A2Z6CHZ7|A0A2Z6CHZ7_PLAAG Uncharacterized protein OS=Planktothrix agardhii NIES-204 OX=282423 GN=NIES204_32630 PE=4 SV=1
----------------KLALLV-----------------GINQ-YA-------------S
SP-----LE---GCI-NDIDLQRYLLI------------H----R---------------
--FGFNP---K--N------I---------YI-----------LP---------------
-------QTE------------------------------------A-TR--TGILTA--
----------FEE-HL--------I-----KQA---------K------PG-D-------
IV-VYHYSGHGS-R--------IF-D-PDPIITR------------LGDR-Q-G-L----
-------NGTFV---------P----I-NS--NL--------P-T-------------GY
P--EVG----------------G----VVQD-IMG-HTL-F-LLMSAL----------K-
-T-D----NV-TVVLDSCF--S--------------------G------------GAT--
------------------------RE-------------------------FRVR-----
-----SR------EGG--------------------------------------------
--------
>tr|A0A2Z6CCQ6|A0A2Z6CCQ6_PLAAG Uncharacterized protein OS=Planktothrix agardhii NIES-204 OX=282423 GN=NIES204_14390 PE=4 SV=1
-----------------ICIAI-----------------GINQ-Y---Q-YL--------
----Q-PLN---YAQ-KDAEAIYEYLV------DVA------------------------
---GFPR---D--Q------S---------LL-----------IT---------------
-------DKS-----------PQM---S-------KMSTY------P-NR--ENIVDW--
----------VE--SF--------C-----KEQL--------G------PE-D-------
VL-WFFFSGHGF-AK----------D-------------------------G--------
-------RDYLL---------P----I-DG--N---------P-T-------------QL
---ETT----------------G---------IPI-QEL-F----DYFK----A---AA-
-T-D----KI-LVLLDINR-----------------------------------------
------------------------------------------------------------
------------------------------------------------------------
--------
>tr|A0A2Z6CBA8|A0A2Z6CBA8_PLAAG Uncharacterized protein OS=Planktothrix agardhii NIES-204 OX=282423 GN=NIES204_10360 PE=4 SV=1
-----------------YALIA-----------------GIAN-YQK-------------
---I-KPLP---STVLNDAKDIYSLL-------TE----P----S--------F------
--CGYL----IE-N------V---------EL-----------LL---------------
-------DEK------------------------------------A-TK--SALTQA--
----------LT--DL--------S-----TKT--------NA-----DS----------
TV-LIYYSGHGG---------RIE-FG----------------------------PTA--
-------GEYLL---------P----V-DT--VY----------T-------------SG
ASLVET----------------A---------ISG-SQF-T----EVLR----A---IP-
-A-R----KL-VVIFDCCH--A--------------------G------------GIG--
-------------------------Q---------------------------PK-----
----DP------TIP---EIKGG-------------------------------------
--------
>tr|A0A2Z6C8R2|A0A2Z6C8R2_PLAAG Peptidase C14, caspase catalytic subunit p20 OS=Planktothrix agardhii NIES-204 OX=282423 GN=NIES204_00170 PE=4 SV=1
-----------------YALLI-----------------GIDG-YIP-N-PM--------
---YK-NLK---GCV-RDINLVGDYFL------------K----T---------------
--LNIPS---E--Q------I---------VK-----------LISP-N-PDIS------
DLSV--TPDL-----------------------------L------P-TY--ENIVGK--
----------FHT---------------ITELA---------Q------PG-E-------
QV-CIYYSGHGG-R--------AK-T--------------IYPELK--GT-D-Q-P----
-------DEGIV---------P----M-DIG-D---------------------------
---QEG----------------R----YLRD-V----EL-A-TLLKRM-----I---DK-
-G-L----VV-TVILDSCH--S--------------------G------------DAIR-
-----------------------GDD-------------------------IAIR-----
----SPG----EIDIAS-------------------------------------------
--------
>tr|A0A2Z6CBN6|A0A2Z6CBN6_PLAAG Peptidase C14, caspase catalytic subunit p20 OS=Planktothrix agardhii NIES-204 OX=282423 GN=NIES204_11100 PE=4 SV=1
-----------------HALLI-----------------GINF-YFP-H-RLP------E
GNCYK-NLK---GCV-QDINHVETYLK------------N----T---------------
--FNLTP---D--Q------I---------IK-----------LTAT-A-SD-----NPE
QPQE--PPEL-----------------------------L------P-TY--ENIVNK--
----------FKE---------------VTAKA---------Q------PQ-D-------
LI-YIHYSGHGG-R--------AK-T--------------IYEDIK--GF-G-A-F----
-------DEALV---------P----T-DIG-Q---------------------------
---PNS----------------R----YLRD-L----EL-A-KLLDDM-----V---QK-
-Q-L----AV-TVVFDSCH--S--------------------G------------GATRD
---------------------ETKEE-------------------------ENIA-----
----AR------------------------------------------------------
--------
>tr|A0A357P5M9|A0A357P5M9_9CYAN Peptidase C14 OS=Cyanobacteria bacterium UBA11153 OX=2055782 GN=DEA79_08500 PE=4 SV=1
----------------KLALLV-----------------GINS-YV-------------K
QP-----LE---GCI-NDLDLQQYLLI------------H----R---------------
--FGFNP---K--D------I---------YI-----------LS---------------
-------DEK------------------------------------A-TR--GGILTA--
----------FEE-HL--------I-----KQA---------K------PG-D-------
VV-VYHYSGHGS-Q--------IL-D-PHPIVVE------------PGKS-E-G-L----
-------AGTFV---------P----V-DG--NL--------P-N-------------DY
P--NVG----------------G----EVTD-ITG-HTL-F-LLMSAL----------K-
-T-E----NV-TAILDSCF--S--------------------G------------GAT--
------------------------RD-------------------------VKVR-----
-----SR------DGGK-------------------------------------------
--------
>tr|A0A357P765|A0A357P765_9CYAN Peptidase C14 OS=Cyanobacteria bacterium UBA11153 OX=2055782 GN=DEA79_11535 PE=4 SV=1
----------------KLALLV-----------------GINK-YS-------------R
QP-----LK---GCI-NDLELQRHLLV------------N----C---------------
--FGFNP---K--D------I---------YI-----------LT---------------
-------DEK------------------------------------A-NR--QGILSA--
----------FEE-YL--------I-----KQA---------K------PG-D-------
VV-VYHYSGHGS-L--------IN-D-PHPIITE-----------ADSKK-A-G-L----
-------NGTFV---------P----I-DS--NL--------P-A-------------GY
P--DEG----------------G----LVKD-IMG-HTL-F-LLMSAV----------K-
-T-E----NF-TAILDSCY--S--------------------G------------GAT--
------------------------RD-------------------------SRVR-----
-----SR------DGGE-----K-------------------------------------
--------
>tr|A0A357PC12|A0A357PC12_9CYAN Peptidase C14, caspase catalytic subunit p20 OS=Cyanobacteria bacterium UBA11153 OX=2055782 GN=DEA79_20405 PE=4 SV=1
----------------KLALLV-----------------GINA-Y---------------
QN--G-PLQ---GCV-TDVKLQEQLLI------------H----R---------------
--FGFNP---K--D------I---------VI-----------LT---------------
-------DKQ------------------------------------A-TR--QGMLDA--
----------FEE-HL--------I-----KQA---------K------PG-D-------
VV-VYHFSGHGS-Q--------VK-D-PD-----------------CDFP-D-C-L----
-------NSTFV---------P----I-DG--IL--------P-A-------------GF
P--SQK----------------G----AVAD-IMG-HTL-F-LLMSAL----------Q-
-T-E----NV-TVVLDSCH--S--------------------G------------GGTR-
------------------------GN-------------------------FRVR-----
-----S------------------------------------------------------
--------
>tr|A0A357P956|A0A357P956_9CYAN Uncharacterized protein OS=Cyanobacteria bacterium UBA11153 OX=2055782 GN=DEA79_15150 PE=4 SV=1
-------------------VLV-----------------GVNH-YQD-S-QI--------
----P-DLR---YCA-NDCKELAAVLK------VAS------------------------
--QEFQE---T--E------I---------IP-----------LY---------------
-------DG---------------------------GEKS------P-EL--SEIMTS--
----------IQ--QF--------------GLA---------K------PE-D-------
TV-LFYFSGHGYLD---------S-N-------------------------N--------
-------RPIFC---------V----A-DT--S---------L-A-------------DL
---AGT----------------G---------FKL-DVL-L----NELG----K---CQ-
-A-Q----RQ-LVWLDACQ--E--------------------Q------------E--ED
------------------------NS-------------------------IRR------
------------------------------------------------------------
--------
>tr|A0A357P691|A0A357P691_9CYAN Peptidase C14, caspase catalytic subunit p20 OS=Cyanobacteria bacterium UBA11153 OX=2055782 GN=DEA79_09355 PE=4 SV=1
----------------KLALLV-----------------GINR-YQ-------------Q
SNRFP-DLK---GAV-TDVELQKQLLI------------Y----R---------------
--FGFEP---E--D------I---------LV-----------LT---------------
-------DEK------------------------------------A-TR--QGIIQA--
----------FED-RL--------I-----GQA---------Q------PG-D-------
IV-VFHFSGQGD-R--------IL-D-SD-----------------GAGS-N-G-F----
-------IGTLV---------P----F-DC-----------AP-----------------
---NSD----------------G----AVGD-ITQ-SLL-W-LLMAGI----------N-
-T-E----KV-TLVLDSCF--A--------------------G------------RSSR-
------------------------GG-------------------------LGVI-----
-----SK----FNSG---------------------------------------------
--------
>tr|A0A357P9M6|A0A357P9M6_9CYAN Peptidase C14 OS=Cyanobacteria bacterium UBA11153 OX=2055782 GN=DEA79_15740 PE=4 SV=1
----------------KLALLV-----------------GIND-YK-------------P
EL--G-SLQ---GCL-TDMEMQRELLV------------N----R---------------
--FGFNP---S--D------I---------LE-----------VT---------------
-------NQ------------------------------Q------A-TR--QGILTA--
----------FDE-HI--------I-----KQA---------K------PG-D-------
VV-VFHYSGHGA-R--------VL-D-PNPIG-----------------N-D-P-L----
-------NSTIV---------P----I-ER------------DSD-------------SV
S--NAA----------------N----PVPD-IMG-QTL-F-LLMSLV----------N-
-T-E----NI-TVVLDSCF--S--------------------G------------GGKR-
------------------------GN-------------------------MAVR-----
-----AT------RLAS-----DITL----QASPAEFDYQEQLLS---------------
--------
>tr|A0A357PAZ3|A0A357PAZ3_9CYAN Peptidase C14, caspase catalytic subunit p20 OS=Cyanobacteria bacterium UBA11153 OX=2055782 GN=DEA79_18255 PE=4 SV=1
----------------KLALLV-----------------GINQ-YI-------------D
GNRLG-LLN---GCV-NDVKLQRALLI------------Y----R---------------
--FGFNP---R--D------I---------LT-----------LT---------------
-------DGQ------------------------------------A-TR--DGILQA--
----------FDE-HL--------V-----KQA---------K------AN-D-------
VV-VFHFSGHGA-R--------VL-D-PKPI-----------------YP-D-D-L----
-------NSTII---------P----V-DD--S---------------------------
PL-YQE----------------G----IVND-IMG-RTL-F-LLMSAV----------N-
-T-E----NM-TVVLDSCY--S--------------------G------------GGTR-
------------------------GN-------------------------FRVR-----
-----AG------AGGS-------------------------------------------
--------
>tr|A0A357P9M3|A0A357P9M3_9CYAN Peptidase C14 OS=Cyanobacteria bacterium UBA11153 OX=2055782 GN=DEA79_16155 PE=4 SV=1
----------------KLALLV-----------------GINQ-YPQ-------------
---MM-TLG---GCV-TDVAMQRELLI------------H----R---------------
--FGFSD---R--D------I---------LT-----------LT---------------
-------DSQ------------------------------------A-TR--RAIETG--
----------FVE-HL--------I-----KQA---------R------AG-D-------
VV-VFHFSGYGS-R--------VK-R-NLAAD-------------IDK---LGN-W----
-------DNSFV---------T----V-DG--AI-------PT-----------------
---NGI----------------P-----ARD-LLA-ETL-R-LLLLSL----------A-
-T-S----NV-TTILDTAHVD---------------------------------------
------------------------------------------------------------
------------------------------------------------------------
--------
>tr|A0A254W9D7|A0A254W9D7_9CYAN Uncharacterized protein OS=cyanobacterium TDX16 OX=1503470 GN=B7486_42840 PE=4 SV=1
-----------------FAVII-----------------GINK-Y--QN-SIR-------
------ELK---TAV-PDALKLAQII-------QKQ---H----ENLKPQYQAQ------
--SRY--------E------V---------QL-----------FL---------------
-------N------------------------------QR------A-SF--TQLNQL--
----------FA--DF--KQEQIPV-----D----------KEKVTV-TKD-D-------
RL-LFYFAGHGI----------AL-DALE--------------------N-QEG------
------PVGYLI---------P----Q-DA--KS----------G---------------
--DSST----------------Y---------LPM-QEL-H----DALN----A-L-P--
-C-R----HM-LAILDCCF--A--------------------G------------AFRW-
------------------------AS--------------------------LKR-----
----EIV---PKVK--VYK-----------------------------------------
--------
>tr|A0A254WCL9|A0A254WCL9_9CYAN Uncharacterized protein OS=cyanobacterium TDX16 OX=1503470 GN=B7486_42835 PE=4 SV=1
-----------------LAVII-----------------GINN-Y--SN-GIS-------
------ELE---TPI-ADAEELAKIL-------QEN---Y----Q---------------
----Y--------A------V---------QI-----------LL---------------
-------N------------------------------EK------A-TL--QELNSL--
----------LE--GF--KQKTLRL-----G----------NETVRI-EEN-D-------
RL-FFYFAGHGI---------VPA-DELE--------------------N-QGV------
------PLGYLV---------P----Q-DA--RG----------DI---LLQKQI---E-
--INKI----------------L---------LPM-QDL-H----DALA----Q-L-P--
-C-R----HL-LVILDCCF--A--------------------G------------AFR--
------------------------SS--------------------------LYR-----
----EIV---PARK--VYKQR---------------------------------------
--------
>tr|A0A254WA82|A0A254WA82_9CYAN Uncharacterized protein OS=cyanobacterium TDX16 OX=1503470 GN=B7486_41235 PE=4 SV=1
----------------KLALLV-----------------GINQ-YPA-------------
---TL-SLG---GCL-TDVALQRELLV------------H----R---------------
--FGFNP---T--D------I---------LT-----------LT---------------
-------DRQ------------------------------------A-TR--KQVEAA--
----------FLE-HL--------T-----QQT---------K------TG-D-------
TV-VFHFSGYGR-R--------VL-N-SEVGI--------RNSEFKTA---NNQ-FP---
-------INSLV---------C----A-DG------------------------------
-----------------------------ED-LLD-ETL-W-LLLRSL----------P-
-T-R----QI-ATFLDTSFGT---------------------------------------
------------------------------------------------------------
------------------------------------------------------------
--------
>tr|A0A254WGS7|A0A254WGS7_9CYAN Uncharacterized protein OS=cyanobacterium TDX16 OX=1503470 GN=B7486_29255 PE=4 SV=1
----------------RVALLI-----------------GVSD-Y--GP-GFN-------
------WLP---GVG-KDLVAMQRVL-------QH----P----E--------M------
--GGF-----T--E------V---------EV-----------LK---------------
-------N--------------------------------------P-DP--LTMQLA--
----------IA--TL--------F------NAQ-------TR-----QPD-D-------
LV-LLYFSGHHV-----------S-D-------------------------RYD------
-------RFYFP---------T----R-LT--CK----------N------PNG----EL
--VAPT----------------A---------IPA-NLV-K----NIMN----D---SP-
-A-E----QQ-VVILDCCA--D--------------------N------------SIV--
-------------------------V-------DE-----------------WTQ-----
------------NPMMGNLQQQLGGIG---------------------------------
--------
>tr|A0A254WKE7|A0A254WKE7_9CYAN Uncharacterized protein OS=cyanobacterium TDX16 OX=1503470 GN=B7486_22585 PE=4 SV=1
------------------SLLV-----------------GVNQ-YQD-A-RL--------
----P-SLS---YSA-SDCQGLTEALA------EAT------------------------
--QGFPR---K--E------P---------IA-----------HH---------------
-------DF---------------------------ATHP------P-TL--EAVRQS--
----------LE--QI--------V-----AVA---------Q------PQ-D-------
TI-LLYFSGHGVLD--------RE-T-------------------------G--------
-------QVVLC---------L----A-DT--S---------K-D-------------NL
---LQT----------------G---------LKL-PDV-L----ELLH----K---SQ-
-V-H----RQ-MLWLDACH--S--------------------G------------DLTLR
------------------------GA----------------------------------
-------------KGEVTVE-QP-------------------------------------
--------
>tr|A0A077JI05|A0A077JI05_9CYAN Putative peptidase C14, caspase catalytic OS=cyanobacterium endosymbiont of Epithemia turgida isolate EtSB Lake Yunoko OX=1228987 GN=ETSB_1738 PE=4 SV=1
----------------KLALLV-----------------GIDD-YGS-------------
---HY-KLK---GCV-TDVERQRELLI------------Y----R---------------
--FGFAP---K--D------I---------LT-----------LT---------------
-------EQQ------------------------------------G-TR--ERIERA--
----------FTE-HL--------I-----QQA---------K------AG-D-------
VV-LFHFSGYGN-Y--------VK-------------------ENIHD---VFP-LS-SS
-----TRKRGLV---------P----K-DG--IL-------LT-----------------
---KDT----------------P----TTND-FLE-ETL-L-LLGQSL----------A-
-T-D----KL-TMVLDTSHQYL--------------------G------------RELE-
------------------------GN-------------------------LQG------
------------------------------------------------------------
--------
>tr|A0A254W458|A0A254W458_9CYAN Uncharacterized protein (Fragment) OS=cyanobacterium TDX16 OX=1503470 GN=B7486_53170 PE=4 SV=1
------------------AQVI-----------------GIKD-YPNYT-TLS-------
------PLT---ATA-EDAEKIAQQL-------EQ----Y----G--------Y------
--STF-----R---------V---------QR-----------LP---------------
-------G--TSNQKGE----SKI-----------DPQGM------V-NM--KELREA--
----------IA--NL--------F---N-PPQ--------PN-----PIP-E-------
TA-LFFFSGHGW---------YQTIN---------------------------G-KKE--
--------VFLA---------T----S-DA--LP----------E-------------R-
-------N-----------IY-G---------ISL-SWL-G----KQLQ----K---SQ-
-V-K----RV-IVWLDCCY--S--------------------G------------ELL--
-------------------------G--------YIPT------D---------------
------------------------------------------------------------
--------
>tr|A0A350Y780|A0A350Y780_9CYAN Uncharacterized protein OS=Cyanobacteria bacterium UBA11370 OX=2055769 GN=DCY91_14325 PE=4 SV=1
----------------RLALVV-----------------GINT-YDYE--GLR-------
------NLT---APA-EDAEAIAQLL-------TE----Y----G---------------
---NF-----Q---------V---------GR-----------LP---------------
-------SITT--EYNT----IRTLP---------TSNTR------V-TL--AQLEEA--
----------LV--QL--------F---Q-PEG--------ND------IP-D-------
TA-LVYFSGYGL---------HK--D-------------------------R-G-IQT--
--------DFLA---------T----S-DI--NP----------N-------------R-
-------G-----------NW-G---------LSL-QWL-R----RLLQ----N---SP-
-V-R----QQ-IIWLDCCC-----------------------------------------
------------------------------------------------------------
------------------------------------------------------------
--------
>tr|A0A350Y9T4|A0A350Y9T4_9CYAN Uncharacterized protein OS=Cyanobacteria bacterium UBA11370 OX=2055769 GN=DCY91_19050 PE=4 SV=1
-----------------YAIIL-----------------ATEE-YRYVK-----------
----PKTLFCH-----KDAQLLKKTL-------------H----E--------F------
--CDFAE---Q--D------I---------TLEL---------LS---------------
----------------------------------------------------SDILTTPV
SL--------LDKIRL--------V-----AQR--------TQ------PG-D-------
TI-LFYYAGHGT---------LYK-----------------------------G------
-------EPYII------L--P------DT--NV----------S-------------NI
---EQT----------------A---------LAL-RDV-S----DILR--------MP-
---E----RVNVRIFDACH--S--------------------G-----------------
---------------------------------------------------FDV------
------------------------------------------------------------
--------
>tr|A0A350YAN7|A0A350YAN7_9CYAN Peptidase C14, caspase catalytic subunit p20 OS=Cyanobacteria bacterium UBA11370 OX=2055769 GN=DCY91_20640 PE=4 SV=1
----------------KLALLI-----------------GINT-Y---------------
KQ--V-PLQ---GCV-TDVNLQQQLLI------------H----R---------------
--FGFNP---K--D------I---------LI-----------LT---------------
-------DEQ------------------------------------A-TR--QGILNA--
----------FEE-HL--------I-----KQA---------K------PG-D-------
VV-VYHYSGHGS-Q--------IS-D-PD-----------------CDFP-D-C-L----
-------NSTFV---------P----V-DG--VL--------P-T-------------EF
P--AKG----------------G----AVSD-IMG-HTL-F-LLMSAI----------K-
-T-E----NV-TVVLDSCH--S--------------------G------------GGTR-
------------------------GN-------------------------FRVR-----
-----SR------NGGS-------------------------------------------
--------
>tr|A0A350YB42|A0A350YB42_9CYAN Peptidase C14 OS=Cyanobacteria bacterium UBA11370 OX=2055769 GN=DCY91_21495 PE=4 SV=1
----------------KLALLV-----------------GINQ-YPQ-------------
---ST-ALG---GCV-TDVELQRELLI------------H----R---------------
--FGFNP---R--D------I---------LT-----------LT---------------
-------DSQ------------------------------------A-TR--ESIETG--
----------FVE-HL--------T-----KQA---------N------TG-D-------
VV-VFHFSGYGS-R--------IQ-L-GEESS-------------TDP---SLH-L----
-------QNSFV---------P----V-DG--IL-------QP-----------------
---KES----------------R----LANT-LLE-ETL-A-LLLLSL----------A-
-T-D----RV-MTLLDTSHTDP--------------------V------------NVLQ-
------------------------------------------------------------
------------------------------------------------------------
--------
>tr|A0A355UP86|A0A355UP86_9CYAN Uncharacterized protein OS=Cyanobacteria bacterium UBA8530 OX=2055790 GN=DD435_08435 PE=4 SV=1
----------------KRALLV-----------------GINK-YQL-------------
--PGN-NLQ---GCV-NDINDVKA---------------Q----M---------------
--LNKE----G-------------------FAAANTNT-----LL---------------
-------DSK------------------------------------A-TR--AAILDG--
----------LKK-LV--------------ADG---------K------PG-D-------
FL-YFHYSGHGA-P--------IP-D------------------TNGDEK-D-G-Q----
-------DEILCPT--------------DL--KV--------------------------
---SNN----------------T--LS--NA-IVD-DEI-Q-TILGSLKPGV--------
--------GF-LMISDSCY--S--------------------G------------TIDRG
-------------------------L-------------------------NKFR-----
----NRTI-----N----------------------------------------------
--------
>tr|A0A355UWI2|A0A355UWI2_9CYAN Uncharacterized protein OS=Cyanobacteria bacterium UBA8530 OX=2055790 GN=DD435_16025 PE=4 SV=1
-----------------VAVVI-----------------GIER-YNK-K-----------
---LP-GVN---FAG-RDAQTTRSYFT------------D----L---------------
--LGIPP---E--N------L---------LF-----------LL---------------
-------NDE------------------------------------A-TK--ANIQVA--
----------IEE-KI--------K-----RLV---------E------PGKS-------
EV-YVYYAGHGA---------------PDPQSG---------------------------
-------TPYLI---------P----Y-DG-----------DP---------------NY
P-----------------------Q-------VTC-YPA-P-AMYQAL--GKTG---AK-
--------ST-TVILDACF--S--------------------G------------QDGRS
-----------------------EKP-------------------------TALLA----
----NS------------------------------------------------------
--------
>tr|A0A355USI4|A0A355USI4_9CYAN Uncharacterized protein OS=Cyanobacteria bacterium UBA8530 OX=2055790 GN=DD435_08430 PE=4 SV=1
----------------KRAFLV-----------------GINQ-YQL-------------
--PGN-NLQ---GCV-NDLEDVKS---------------Q----M---------------
--LNKE----G-------------------FSAANINA-----IT---------------
-------DKK------------------------------------A-TR--TNILEG--
----------LKK-LV--------------NDG---------K------PG-D-------
FL-YFHYSGHGA-Q--------IA-D------------------TNGDES-D-G-Q----
-------DEILCPT--------------DL--KV--------------------------
---ANN----------------I--LT--NA-VVD-DEI-Q-TILGALKPGV--------
--------GF-MMVSDSCH--S--------------------G------------TIDRG
-------------------------I-------------------------GFFR-----
------------------------------------------------------------
--------
>tr|A0A1B7VJK3|A0A1B7VJK3_9NOST Peptidase C14 caspase catalytic subunit p20 OS=Anabaena sp. WA113 OX=1710889 GN=AN488_15175 PE=4 SV=1
--------------------------------------------SAY-------------
---PKWSLP---VTV-KDAQAIQSIL-------ID----P----N--------F------
--CAYPND--EH-H------L---------RL-----------LH---------------
-------DTG------------------------------------A-TR--SEILKG--
----------LE--WL--------K-----VQT--------AN-----DPQ-A-------
TV-IVYYSGHGW---------LDQ-ST------------------------------S--
-------QYYLI---------Q----H-DI--EP----------F-------------D-
--IPSS----------------A---------LSG-QEF-T----DALH----Q---IK-
-S-K----RL-LVVIDCCH--A--------------------E------------GMA--
-------------------------K---------------------------TK-----
----DG------------------------------------------------------
--------
>tr|A0A1B7VH53|A0A1B7VH53_9NOST Sulfatase-modifying factor domain-containing protein (Fragment) OS=Anabaena sp. WA113 OX=1710889 GN=AN488_18785 PE=4 SV=1
----------------KIALLI-----------------GVSE-Y--GA-GIP-------
------PLS---SAL-NDVEAMERVL-------QN----H----N--------L------
--GNF-----A--Q------V---------ER-----------LL---------------
-------N--------------------------------------P-DT--VAMRIA--
----------IQ--KL--------F-------R--------NA-----SKE-D-------
LL-LFFFSGHGI-----------T-N-------------------------DDN------
-------HLYLA---------T----R-NT--AK----------DD--------------
--FEAT----------------A---------VDA-NFI-Q----TQSK----N---CY-
-S-K----RQ-VLILDACY--S--------------------G------------AFA--
-------------------------S-------GW-----------------HTK-----
------------S-----------------------------------------------
--------
>tr|A0A1B7VSQ7|A0A1B7VSQ7_9NOST Peptidase C14 OS=Anabaena sp. WA113 OX=1710889 GN=AN488_03620 PE=4 SV=1
-----------------WAISI-----------------GINQ-Y---D-NL--------
----Q-ALN---FAK-RDAEAMAAWFR------EEA------------------------
---KFDQ-------------V---------FL-----------FT---------------
-------EDS-----------PHI------NTSP-PIPTQ------P-TF--GGLRGF--
----------LR--RQ--------F-----EQ---PLL----E------PE-D-------
NL-WFFFAGHGM-RH----------A-------------------------D--------
-------KDYLM---------L----A-DS--D---------P-G-------------DI
---EHT----------------A---------ISV-EYI-T----ERLR----R---SR-
-A-D----NV-VLLLDACR--E-E-------------------------------SSR-S
------------------------GL----------------------------------
------------------------------------------------------------
--------
>tr|A0A1Q7YPB9|A0A1Q7YPB9_9CYAN Uncharacterized protein OS=Cyanobacteria bacterium 13_1_40CM_2_61_4 OX=1805101 GN=AUI36_14995 PE=4 SV=1
------------------------------------------------------------
------------------------------------------------------------
------------------------------------------------------------
------------------------------------------------------MDQA--
----------IA--KF--------V-----GEL---------R------KG-D-------
VA-LFYYSGHGM----------QI-D-------------------------G--------
-------ENLLV---------P----V-DFAAR--------LA-S-------------EA
---KQS----------------C---------IRF-DEL-Q----RSLE----K---SA-
---A----GLSILVMDACR--S-NPF------------RGT-R------------GLLSQ
------------------------GM-------------------------APVE-----
----P-------RMGSYIAFAAS-------------------------------------
--------
>tr|A0A1Q7V8S1|A0A1Q7V8S1_9CYAN Uncharacterized protein OS=Cyanobacteria bacterium 13_1_40CM_2_61_4 OX=1805101 GN=AUI36_38545 PE=4 SV=1
----------------RVALVI-----------------GNAN-YVK-------------
---GN-ALA---NPI-NDATDICNALQ------RLK------------------------
----FE--------------V---------LC-----------YY---------------
-------DVP--------------------------------------NR--RAFKQH--
----------IH--DF--------Q-----VRL---------G------RG-V-------
AG-VFYYAGHGV----------QV-G-------------------------R--------
-------ENYLI---------P----T-QANIV--------NK-Q-------------DI
---EDE----------------T---------VSF-GYI-M----GVLE----E---GQ-
---S----DFNLVVLDACR--D-NPF------------RGFTR------------AMTRG
------------------------LA-------------------------PLTE-----
----A-------PAG---------------------------------------------
--------
>tr|A0A357G818|A0A357G818_9CYAN Peptidase C14, caspase catalytic subunit p20 OS=Cyanobacteria bacterium UBA11159 OX=2055783 GN=DEA78_00190 PE=4 SV=1
----------------KLALLV-----------------GINQ-YI-------------D
GNRLG-LLN---GCV-NDVKLQRALLI------------Y----R---------------
--FGFNP---R--D------I---------LT-----------LT---------------
-------DGQ------------------------------------A-TR--DGILQA--
----------FDE-HL--------V-----KQA---------K------AN-D-------
VV-VFHFSGHGA-R--------VL-D-PKPI-----------------YP-D-D-L----
-------NSTII---------P----V-DD--S---------------------------
PL-YQE----------------G----IVND-IMG-RTL-F-LLMSAV----------N-
-T-E----NM-TVVLDSCY--S--------------------G------------GGTR-
------------------------GN-------------------------FRVR-----
-----AG------AGGS-------------------------------------------
--------
>tr|A0A357GIY7|A0A357GIY7_9CYAN Peptidase C14 OS=Cyanobacteria bacterium UBA11159 OX=2055783 GN=DEA78_20120 PE=4 SV=1
----------------KLALLV-----------------GIND-YK-------------P
EL--G-SLQ---GCL-TDMEMQRELLV------------N----R---------------
--FGFNP---S--D------I---------LE-----------VT---------------
-------NQ------------------------------Q------A-TR--QGILTA--
----------FDE-HI--------I-----KQA---------K------PG-D-------
VV-VFHYSGHGA-R--------VL-D-PNPIG-----------------N-D-P-L----
-------NSTIV---------P----I-ER------------DSD-------------SV
S--NAA----------------N----PVPD-IMG-QTL-F-LLMSLV----------N-
-T-E----NI-TVVLDSCF--S--------------------G------------GGKR-
------------------------GN-------------------------MAVR-----
-----AT------RLAS-----DITL----QASPAEFDYQEQLLS---------------
--------
>tr|A0A357GIJ4|A0A357GIJ4_9CYAN Peptidase C14 OS=Cyanobacteria bacterium UBA11159 OX=2055783 GN=DEA78_16250 PE=4 SV=1
----------------KLALLV-----------------GINQ-YPQ-------------
---MM-TLG---GCV-TDVAMQRELLI------------H----R---------------
--FGFSD---R--D------I---------LT-----------LT---------------
-------DSQ------------------------------------A-TR--RAIETG--
----------FVE-HL--------I-----KQA---------R------AG-D-------
VV-VFHFSGYGS-R--------VK-R-NLAAD-------------IDK---LGN-W----
-------DNSFV---------T----V-DG--AI-------PT-----------------
---NGI----------------P-----ARD-LLA-ETL-R-LLLLSL----------A-
-T-S----NV-TTILDTAHVD---------------------------------------
------------------------------------------------------------
------------------------------------------------------------
--------
>tr|A0A357GCI1|A0A357GCI1_9CYAN Peptidase C14 OS=Cyanobacteria bacterium UBA11159 OX=2055783 GN=DEA78_07950 PE=4 SV=1
----------------KLALLV-----------------GINS-YV-------------K
QP-----LE---GCI-NDLDLQQYLLI------------H----R---------------
--FGFNP---K--D------I---------YI-----------LS---------------
-------DEK------------------------------------A-TR--GGILTA--
----------FEE-HL--------I-----KQA---------K------PG-D-------
VV-VYHYSGHGS-Q--------IL-D-PHPIVVE------------PGKS-E-G-L----
-------AGTFV---------P----V-DG--NL--------P-N-------------DY
P--NVG----------------G----EVTD-ITG-HTL-F-LLMSAL----------K-
-T-E----NV-TAILDSCF--S--------------------G------------GAT--
------------------------RD-------------------------VKVR-----
-----SR------DGGK-------------------------------------------
--------
>tr|A0A357GMT6|A0A357GMT6_9CYAN Peptidase C14, caspase catalytic subunit p20 OS=Cyanobacteria bacterium UBA11159 OX=2055783 GN=DEA78_27125 PE=4 SV=1
----------------KLALLV-----------------GINR-YQ-------------Q
SNRFP-DLK---GAV-TDVELQKQLLI------------Y----R---------------
--FGFEP---E--D------I---------LV-----------LT---------------
-------DEK------------------------------------A-TR--QGIIQA--
----------FED-RL--------I-----GQA---------Q------PG-D-------
IV-VFHFSGQGD-R--------IL-D-SD-----------------GAGS-N-G-F----
-------IGTLV---------P----F-DC-----------AP-----------------
---NSD----------------G----AVGD-ITQ-SLL-W-LLMAGI----------N-
-T-E----KV-TLVLDSCF--A--------------------G------------RSSR-
------------------------GG-------------------------LGVI-----
-----SK----FNSG---------------------------------------------
--------
>tr|A0A357GDZ7|A0A357GDZ7_9CYAN Uncharacterized protein OS=Cyanobacteria bacterium UBA11159 OX=2055783 GN=DEA78_10945 PE=4 SV=1
-------------------VLV-----------------GVNH-YQD-S-QI--------
----P-DLR---YCA-NDCKELAAVLK------VAS------------------------
--QEFQE---T--E------I---------IP-----------LY---------------
-------DG---------------------------GEKS------P-EL--SEIMTS--
----------IQ--QF--------------GLA---------K------PE-D-------
TV-LFYFSGHGYLD---------S-N-------------------------N--------
-------RPIFC---------V----A-DT--S---------L-A-------------DL
---AGT----------------G---------FKL-DVL-L----NELG----K---CQ-
-A-Q----RQ-LVWLDACQ--E--------------------Q------------E--ED
------------------------NS-------------------------IRR------
------------------------------------------------------------
--------
>tr|A0A357GIA3|A0A357GIA3_9CYAN Peptidase C14 OS=Cyanobacteria bacterium UBA11159 OX=2055783 GN=DEA78_18865 PE=4 SV=1
----------------KLALLV-----------------GINK-YS-------------R
QP-----LK---GCI-NDLELQRHLLV------------N----C---------------
--FGFNP---K--D------I---------YI-----------LT---------------
-------DEK------------------------------------A-NR--QGILSA--
----------FEE-YL--------I-----KQA---------K------PG-D-------
VV-VYHYSGHGS-L--------IN-D-PHPIITE-----------ADSKK-A-G-L----
-------NGTFV---------P----I-DS--NL--------P-A-------------GY
P--DEG----------------G----LVKD-IMG-HTL-F-LLMSAV----------K-
-T-E----NF-TAILDSCY--S--------------------G------------GAT--
------------------------RD-------------------------SRVR-----
-----SR------DGGE-----K-------------------------------------
--------
>tr|A0A357G999|A0A357G999_9CYAN Peptidase C14, caspase catalytic subunit p20 OS=Cyanobacteria bacterium UBA11159 OX=2055783 GN=DEA78_02390 PE=4 SV=1
----------------KLALLV-----------------GINA-Y---------------
QN--G-PLQ---GCV-TDVKLQEQLLI------------H----R---------------
--FGFNP---K--D------I---------VI-----------LT---------------
-------DKQ------------------------------------A-TR--QGMLDA--
----------FEE-HL--------I-----KQA---------K------PG-D-------
VV-VYHFSGHGS-Q--------VK-D-PD-----------------CDFP-D-C-L----
-------NSTFV---------P----I-DG--IL--------P-A-------------GF
P--SQK----------------G----AVAD-IMG-HTL-F-LLMSAL----------Q-
-T-E----NV-TVVLDSCH--S--------------------G------------GGTR-
------------------------GN-------------------------FRVR-----
-----S------------------------------------------------------
--------
>tr|A0A2H2Y9P5|A0A2H2Y9P5_9CYAN Peptidase C14 caspase catalytic subunit p20 OS=Calothrix sp. NIES-4071 OX=2005469 GN=NIES4071_38450 PE=4 SV=1
----------------KLALLV-----------------GINE-Y---------------
TNGIP-TLG---GCE-QDVLLQHELLM------------H----R---------------
--FGFKA---T--D------I---------LT-----------LT---------------
-------SKQ------------------------------------A-TR--QGILQA--
----------FNE-HL--------I-----KQA---------K------PG-D-------
VV-VFHFSGHGS-Q--------VQ-D-KD-----------------RDTP-D-G-V----
-------NGTLV---------P----V-DS--SL--------P-E---------------
----NG----------------G----VVQD-IMG-HTL-F-TLMYAL----------Q-
-T-D----NV-TMVLDSCH--S--------------------G------------GAKR-
------------------------GR-------------------------FRVR-----
-----SR------LGGS-----GFL------PSP--------------------------
--------
>tr|A0A2H2XKS0|A0A2H2XKS0_9CYAN Peptidase C14 caspase catalytic subunit p20 OS=Calothrix sp. NIES-4071 OX=2005469 GN=NIES4071_04480 PE=4 SV=1
-----------------YALLV-----------------GIDN-YP-----------D--
--PNH-RLQ---GCV-NDIIAIEEYLN------------E----R---------------
--FDQK----E-------------------YQ-LHLLT-----LK---------------
-------DGQ------------------------------------A-TR--EGVING--
----------FRN-HL--------------CQA---------Q------KD-D-------
VV-LFYYSGHGS-Q--------EA-A-PSEFW--------------QLEP-D-H-L----
-------DETLVCY--------------DS--RT--------------------------
---ENG-----------------------WD-LAD-KEL-A-KLISEI-----R---E--
-D-A----HI-TIIMDCCH--S--------------------G------------SGTKD
---------------------PDD------------------------------------
------------------------------------------------------------
--------
>tr|A0A2H2XHS3|A0A2H2XHS3_9CYAN Peptidase C14 caspase catalytic subunit p20 OS=Calothrix sp. NIES-4071 OX=2005469 GN=NIES4071_52510 PE=4 SV=1
----------------KLALLV-----------------GINK-YQ-------------N
LE----HLK---GAL-TDIYLQKELLV------------Y----R---------------
--FGFNP---K--D------I---------LL-----------VS---------------
-------DES---------------------------EIK------P-TR--EGILQA--
----------FEE-HL--------I-----KQA---------K------PG-D-------
TV-VYHFSGHGS-Q--------LL-D-IDSGF-----------------E-D-N-L----
-------NSTFV---------P----N-NR------------S-I-------------SP
T--GNQ----------------K----KVSD-ITG-KTL-F-LLMSAI----------N-
-A-E----NL-TVVLDSCY--S--------------------G------------GGKR-
------------------------GN----------------------------------
------------------------------------------------------------
--------
>tr|A0A2H2XGP4|A0A2H2XGP4_9CYAN Peptidase C14 caspase catalytic subunit p20 OS=Calothrix sp. NIES-4071 OX=2005469 GN=NIES4071_09110 PE=4 SV=1
-----------------YALLI-----------------GIDE-YV-----------S--
--PII-PLR---GCV-NDINEVKAYLE------------A----R---------------
--VQSD----G-------------------YQ-LHLRT-----LL---------------
-------NKN------------------------------------A-TR--QAVIDG--
----------FRQ-HL--------------CQA---------G------SE-D-------
VA-FLYYSGHGS-Q--------QQ-A-PQEFW--------------NMEP-D-R-M----
-------NETIVCY--------------DS--RS--------------------------
---PGS-----------------------WD-LAD-KEL-A-KLIAEV-----A---KE-
-N-P----HI-TIIMDCCH--S--------------------S------------SGTRG
---------------------DIEAD-------------------------TTVR-----
----LA------------------------------------------------------
--------
>tr|A0A2H2XEF3|A0A2H2XEF3_9CYAN WD-40 repeat protein OS=Calothrix sp. NIES-4071 OX=2005469 GN=NIES4071_01000 PE=4 SV=1
-------------------FLV-----------------GVNQ-YND-E--F--------
----P-SLR---YPA-LDCQGLTEALT------VAT------------------------
---QYPQ---K--E------V---------IN-----------YH---------------
-------DF---------------------------G-NL------P-LI--GAVCTS--
----------LK--YI--------T-----EQA---------R------SE-D-------
TI-LFYFSGHGILD--------PT-T-------------------------Q--------
-------QCFLC---------L----R-DT--Q---------K-D-------------DL
---VNT----------------S---------LPL-QEL-L----LRLA----Q---SA-
-A-R----QQ-LIWLDACH--S--------------------G------------GMTLR
------------------------GT-------------------------E--------
------------------------------------------------------------
--------
>tr|A0A2H2X4X0|A0A2H2X4X0_9CYAN WD-40 repeat-containing protein OS=Calothrix sp. NIES-4071 OX=2005469 GN=NIES4071_09120 PE=4 SV=1
-----------------LAFIV-----------------GINN-Y--TN-GIS-------
------PLH---NAE-NDAKTIVEIL-------RSQ---H----G---------------
----Y--------E------I---------CV-----------CL---------------
-------N------------------------------EL------A-AL--DNLTEV--
----------LE--VT--------L-----L----------EQ---V-TEN-D-------
RL-LFYFAGHGI----------AL-NG------------------------DDG------
------PEGYLI---------P----Q-DA--KL----------G---------------
--DTNT----------------Y---------LPM-AKL-Q----KCLE----K-L-P--
-C-R----HF-LGILDCCF--A--------------------G------------AF---
------------------------------------------------------------
------------------------------------------------------------
--------
>tr|A0A2H2XJQ5|A0A2H2XJQ5_9CYAN Peptidase C14 caspase catalytic subunit p20 OS=Calothrix sp. NIES-4071 OX=2005469 GN=NIES4071_00880 PE=4 SV=1
------------------SLLV-----------------GINN-YA-----------SES
---AG-QLY---GCI-KDVNLIETYLS------------Q----K---------------
--AASN----Q--Q----------------WE-LVQ----PRKLI---------------
-------NEQ------------------------------------A-TR--QAIIDG--
----------FLQ-YL--------------CQA---------D------SQ-D-------
VV-LFHFSGHGS-Q--------EF-A-PDFWT-----------------K-D-R-R----
-------FETVVCY--------------DS--RV--------------------------
---PNG-----------------------QD-LAD-KEL-S-YLIEQV-----A---KN-
-Q-P----HI-LIILDCCH--S--------------------G------------TATRV
---------------------P---S----------------------------------
------------------------------------------------------------
--------
>tr|A0A2H2XLZ3|A0A2H2XLZ3_9CYAN Peptidase C14 caspase catalytic subunit p20 OS=Calothrix sp. NIES-4071 OX=2005469 GN=NIES4071_28390 PE=4 SV=1
-------------------LLV-----------------GVNQ-YLD-K-QI--------
----A-CLN---YSS-QDCQGLADALQ------QAT------------------------
--QGFPQ---K--Q------V---------MV-----------HH---------------
-------DF---------------------------TTQL------P-YL--EAVRSS--
----------LR--KI--------A-----TSA---------K------PQ-D-------
TV-IFYFSGHGIID---------S-T-------------------------T--------
-------RVVLC---------L----Q-DT--H---------K-D-------------NL
---GAT----------------G---------LTL-QEL-L----QTLE----S---CP-
-A-Q----QQ-VVWLDACH--S--------------------G------------GMTLF
------------------------GA----------------------------------
-------------KGDK-------------------------------------------
--------
>tr|A0A2H2YFB9|A0A2H2YFB9_9CYAN Peptidase C14 caspase catalytic subunit p20 OS=Calothrix sp. NIES-4071 OX=2005469 GN=NIES4071_61500 PE=4 SV=1
-------------------LLV-----------------GIND-YQD-D-GL--------
----P-SLR---YPA-VDCQGLGEAFE------LAT------------------------
--EGFPN---K--E------V---------II-----------HH---------------
-------DN---------------------------TAQP------P-TR--EVVRAS--
----------LQ--RI--------V-----SQT---------Q------AQ-D-------
SL-LLYFSGHGMLE--------PS-Q-------------------------Q--------
-------EAVLC---------M----R-DT--R---------K-D-------------DL
---LAT----------------G---------LGM-NEL-V----RMLS----E---SS-
-A-N----QQ-LLCLDTCH--S--------------------G------------DMRLM
------------------------GG-------------------------GR-------
----A--------R----------------------------------------------
--------
>tr|A0A2H2XUU2|A0A2H2XUU2_9CYAN Uncharacterized protein OS=Calothrix sp. NIES-4071 OX=2005469 GN=NIES4071_02430 PE=4 SV=1
-----------------HAIVI-----------------GINS-Y---D-YL--------
----N-PLK---YAK-RDAQEIQKFLY------NEV------------------------
---KFEE-------------V---------LL-----------FS---------------
-------DDS-----------PQI---N-------GESTR------P-NR--ANLRRV--
----------LL--KK--------F-----NN---PFM----R------PG-D-------
NF-WFFFAGHGI-RH----------N-------------------------D--------
-------RDYLM---------P----S-DG--N---------P-L-------------DI
---EET----------------A---------ISV-NFV-T----ERLR----R---CG-
-A-D----NV-VLILDACR--N-Q-------------------------------GSR-F
------------------------GR----------------------------------
----G--------IGEQTVEVAR-------------------------------------
--------
>tr|A0A2H2XQD9|A0A2H2XQD9_9CYAN Peptidase C14 caspase catalytic subunit p20 OS=Calothrix sp. NIES-4071 OX=2005469 GN=NIES4071_05240 PE=4 SV=1
-------------------LLV-----------------GVNT-YLD-D-EL--------
----P-SLR---YSA-LDCQGLAEALQ------TAT------------------------
--RH-TD---I--H------V---------AT-----------YH---------------
-------DF---------------------------T-QL------P-EL--KHVQHE--
----------LT--TI--------I-----KGA---------S------ST-D-------
TI-LFYFSGHGIID--------TV-T-------------------------Q--------
-------QTYLC---------L----R-DT--Q---------K-N-------------NL
---ENT----------------A---------FAV-HEL-L----QLLT----Q---SA-
-T-R----HQ-LVWLDACH--S--------------------G------------GMTLH
------------------------NT-------------------------T--------
-------------------------------PQ---------------------------
--------
>tr|A0A2H2YKK4|A0A2H2YKK4_9CYAN Uncharacterized protein OS=Calothrix sp. NIES-4071 OX=2005469 GN=NIES4071_99160 PE=4 SV=1
-----------------WAITI-----------------GINK-Y---D-YL--------
----Q-PLN---YAK-RDAQLMHDFLY------NEA------------------------
---NFER-------------V---------FF-----------FS---------------
-------DDS-----------PDI---A-------GKSTR------P-NR--VNLRRV--
----------LR--EL--------F-----ET---PFM----S------AG-D-------
NF-WFFFSGHGI-RH----------D-------------------------N--------
-------RDYLM---------P----C-DG--S---------P-E-------------DI
---EDT----------------A---------IPI-NFV-T----ERLR----R---CG-
-A-D----NV-VLILDACR--S-L-------------------------------AQK-A
------------------------GE----------------------------------
----G--------IGRQTAEEAR-------------------------------------
--------
>tr|A0A2H2XHX6|A0A2H2XHX6_9CYAN Extracellular ligand-binding receptor OS=Calothrix sp. NIES-4071 OX=2005469 GN=NIES4071_57960 PE=4 SV=1
----------------KYALLI-----------------GVSE-Y--EP-GLN-------
------PLP---GAA-KDVEAMQRVL-------QQ----P----E--------I------
--GGFVA---E--D------I---------VV-----------LK---------------
-------N--------------------------------------Q-QR--QEAEEA--
----------IF--NF--------F-------A--------NK-----KKE-D-------
LL-LLYFSGHGI-----------I-D-------------------------DIS------
-------QFYFS---------T----R-ST--RK-----------------HEG----KL
--ISPT----------------A---------VAA-SFV-H----QQMQ----N---SR-
-S-R----RQ-VVILDCCF--S--------------------A------------AFT--
-------------------------K-------GL-----------------NAK-----
------------DAGN--------------------------------------------
--------
>tr|A0A2Z6D4N0|A0A2Z6D4N0_9NOSO Peptidase C14 caspase catalytic subunit p20 OS=Nostoc sp. HK-01 OX=196308 GN=NIES2109_60430 PE=4 SV=1
----------------KLALLV-----------------GINQ-YS-------------E
NDSLP-PLS---GCV-TDVRLQQELLI------------H----R---------------
--FGFKP---Q--D------I---------VT-----------LT---------------
-------DRQ------------------------------------A-TR--QGILTA--
----------FET-HL--------I-----KQA---------K------PG-D-------
IV-LFHFSGHGT-R--------VK-D-PE-----------------QDLP-D-G-L----
-------NSTFI---------P----I-DG--KL--------P-----------------
P--EGS----------------G----PVNH-IMG-HTL-F-LLMSAL----------Q-
-T-D----NI-TVVLDSCH--S--------------------G------------GGKR-
------------------------GN-------------------------LRVR-----
-----SV------NGG--------------------------------------------
--------
>tr|A0A2Z6CTQ3|A0A2Z6CTQ3_9NOSO Uncharacterized protein OS=Nostoc sp. HK-01 OX=196308 GN=NIES2109_25390 PE=4 SV=1
-------------------VAV-----------------GINR-Y---D-YL--------
----Q-QLN---YAK-RDAELIQQFLR------TEA------------------------
---GFER-------------I---------FF-----------FT---------------
-------DDS-----------PDI---G-------GKSTR------P-TR--ANLRRV--
----------FL--EL--------F-----NQ---PFM----G------AG-D-------
NF-WFFFSGQGI-RH----------A-------------------------E--------
-------RDYLM---------P----L-DG--N---------P-A-------------DI
---EET----------------A---------IPI-NFV-T----ERLR----C---CG-
-A-D----NV-VLILDACR--N-Q-------------------------------SEK-S
------------------------GE----------------------------------
----G--------IGRQTAEEAR-------------------------------------
--------
>tr|A0A2Z6CYK5|A0A2Z6CYK5_9NOSO Peptidase C14 caspase catalytic subunit p20 OS=Nostoc sp. HK-01 OX=196308 GN=NIES2109_36430 PE=4 SV=1
----------------GYALLI-----------------GVGE-SAY-------------
---SKLSLP---VTV-KDTQAIYAAL-------ID----P----D--------L------
--CGYPDDHKQA-H------I---------RV-----------LN---------------
-------NKD------------------------------------A-TK--AGILDG--
----------LK--WL--------K-----EKA--------ES-----DPG-A-------
TV-FVYYSGHGW---------VDK-TT------------------------------K--
-------QYYLL---------Q----H-DI--KP----------T-------------K-
--IASS----------------A---------LSA-EDF-T----SALH----Q---IQ-
-S-E----RL-LVVIDSCH--A--------------------A------------GMA--
-------------------------T---------------------------SK-----
----DA------DLEL----EEE-FD--DFIRV-APS-----------------------
--------
>tr|A0A2Z6D3J4|A0A2Z6D3J4_9NOSO Peptidase C14 caspase catalytic subunit p20 OS=Nostoc sp. HK-01 OX=196308 GN=NIES2109_62270 PE=4 SV=1
----------------KLALLV-----------------GIND-YP-------------A
SNGLD-PLK---GCE-NDVKLQEYLLI------------H----R---------------
--FGFKQ---E--D------I---------HI-----------LL---------------
-------NQQ------------------------------------A-TR--QGILTA--
----------FEN-HL--------I-----AQA---------K------PG-D-------
VV-LFHYSGHGS-Q--------VQ-D-PD-----------------RDSS-D-G-L----
-------NSTLV---------P----I-DS--PL--------P-A-------------EF
P--ISG----------------G----TVRD-IMG-HTL-F-LLMSAL----------K-
-T-D----NV-TFVLDSCF--S--------------------G------------GGTR-
------------------------GN-------------------------LRVR-----
-----SR------SGGE-----KLQ------PSQEELDYQ--------------------
--------
>tr|A0A2Z6CXJ9|A0A2Z6CXJ9_9NOSO Peptidase C14 caspase catalytic subunit p20 OS=Nostoc sp. HK-01 OX=196308 GN=NIES2109_33510 PE=4 SV=1
-------------------LLV-----------------GVNQ-YQD-E-RI--------
----P-SLS---YSA-QDCQGLGAALS------AAT------------------------
--EGFPQ---K--E------L---------RI-----------YC---------------
-------DY---------------------------SEHL------P-LV--ENVRKS--
----------LQ--EI--------A-----AAT---------K------AI-D-------
TV-LVYFSGHGMLE--------PS-S-------------------------Q--------
-------KVVLC---------L----Q-DT--Q---------Q-D-------------NL
---VKT----------------G---------LQL-QEL-L----QILE----N---CA-
-A-Q----QQ-LVWLDACH--S--------------------G------------DLTFV
------------------------GS----------------------------------
-------------KGDKN------------------------------------------
--------
>tr|A0A2Z6D446|A0A2Z6D446_9NOSO Peptidase C14 caspase catalytic subunit p20 OS=Nostoc sp. HK-01 OX=196308 GN=NIES2109_62060 PE=4 SV=1
----------------KLALLV-----------------GINN-YL-------------N
NERGD-NLR---GCI-TDVDLQEKLLT------------H----R---------------
--FGFEP---N--N------I---------LR-----------LTTD-------------
-----PADKQ------------------------------------P-TR--KNILEA--
----------FEE-HL--------I-----KQA---------K------PG-D-------
VV-VFHFSGHGS-R--------LR-D-PDPIQQCR--------------D-D-D-Y----
-------NSTLV---------P----S-DD------------------------------
---GTN----------------G----VTQD-IMG-RTL-F-LLISAL----------K-
-T-E----NV-TVVLDSCF--S--------------------G------------GGTR-
------------------------GN-------------------------FIVR-----
-----AA------SNDN-----L-------------------------------------
--------
>tr|A0A2Z6CWK2|A0A2Z6CWK2_9NOSO WD-40 repeat protein OS=Nostoc sp. HK-01 OX=196308 GN=NIES2109_34310 PE=4 SV=1
-----------------WCLLI-----------------GINE-YQD-K-NL--------
----R-SLR---YAV-ADCQGFAQALK------QAN------------------------
--HKFIQ---T--E------I---------IE-----------YH---------------
-------SH---------------------------SAET------P-SL--AKIRTS--
----------FQ--QI--------V-----KSA---------N------PQ-D-------
TI-LFYFCGHGMLE--------SE-S-------------------------Q--------
-------QAVLC---------L----T-HT--Q---------T-D-------------DL
---LNT----------------G---------LTM-QEL-L----AVLG----N---CQ-
-A-A----QQ-IVVLDACH--S--------------------G------------SLTLR
------------------------NS----------------------------------
-------------------------------PTPRMLEQLQK------------------
--------
>tr|A0A2Z6CMN2|A0A2Z6CMN2_9NOSO Peptidase C14 caspase catalytic subunit p20 OS=Nostoc sp. HK-01 OX=196308 GN=NIES2109_05430 PE=4 SV=1
----------------RTALII-----------------GNSN-YKL-------------
---AD-TLA---NPV-NDATDIANSLQ------QLG------------------------
----FD--------------V---------IL-----------LK---------------
-------DA---------------------------------------DL--RQMEEA--
----------LE--SF--------N-----RRL---------R------QG-G-------
VG-LFYYAGHGL----------QV-D-------------------------G--------
-------ENYLI---------P----V-NARLE--------RE-Q-------------DV
---RYE----------------A---------MAM-GKV-L----NVME----D---AA-
---N----DANFIILDACR--N-NPF-----------SRQW-R------------SLQ--
------------------------------------------------------------
------------------------------------------------------------
--------
>tr|A0A2Z6D533|A0A2Z6D533_9NOSO Peptidase C14 caspase catalytic subunit p20 OS=Nostoc sp. HK-01 OX=196308 GN=NIES2109_62130 PE=4 SV=1
----------------KLALLV-----------------GINE-YS-------------S
TNDFP-SLR---GCA-NDVDLQKQLLI------------N----K---------------
--FGFHP---Q--D------I---------LT-----------LT---------------
-------DAK------------------------------------A-TR--KGILMG--
----------FEE-HL--------I-----KQA---------K------PG-D-------
VV-VFHFSGHGS-K--------VV-D-PD-----------------SDRP-N-G-L----
-------NTSFV---------P----F-DA--AL--------P-P-------------EF
P--SKG----------------G----VFNETIMA-HTL-F-LLVSAL----------Q-
-T-E----NV-TAVLDCCY--A--------------------G------------AGT--
------------------------------------------------------------
------------------------------------------------------------
--------
>tr|A0A2Z6D1W5|A0A2Z6D1W5_9NOSO Uncharacterized protein OS=Nostoc sp. HK-01 OX=196308 GN=NIES2109_56970 PE=4 SV=1
-----------------WAIVV-----------------GINN-Y---D-NL--------
----Q-PLK---YAK-RDAEVMKAWFK------EEA------------------------
---SFDQ-------------V---------FL-----------FT---------------
-------EDS-----------PPI------PTNP-PIATQ------P-TQ--GRFKRF--
----------LN--AQ--------F-----E---EPLL----K------PE-D-------
NL-WFFFAGHGK-RF----------V-------------------------D--------
-------QDYLM---------F----L-DS--D---------P-T-------------D-
---HTT----------------A---------ISV-DYV-T----QRLR----R---CG-
-A-D----NV-VLLIDACR--D-E-------------------------------GD---
------------------------------------------------------------
------------------------------------------------------------
--------
>tr|A0A2Z6CUV4|A0A2Z6CUV4_9NOSO Peptidase C14 caspase catalytic subunit p20 OS=Nostoc sp. HK-01 OX=196308 GN=NIES2109_32240 PE=4 SV=1
----------------KLALLI-----------------GINQ-YRK-------------
---SP-SLS---GCL-TDVELQKELLI------------H----R---------------
--FGFLA---A--N------I---------LT-----------LT---------------
-------DEQ------------------------------------A-SR--EFIEAA--
----------FLD-HF--------G-----KQV---------K------SD-D-------
VV-VFHFSGYGT-R--------IK-L-NESED---------------------T-L----
-------QNALV---------P----T-NE--NL-------EI-----------------
---QNE----------------N----IATY-LLE-ETL-L-LLLRSL----------P-
-T-E----RV-TAVLDTSY-----------------------------------------
------------------------------------------------------------
------------------------------------------------------------
--------
>tr|A0A0P8A9M9|A0A0P8A9M9_9CYAN Caspase domain OS=Phormidium sp. OSCR OX=1666905 GN=HLUCCO16_01240 PE=4 SV=1
----------------KLALLV-----------------GINR-YP--------------
-LGIS-PLR---GCV-TDVEMQRQLLV------------H----R---------------
--FGFNP---Q--D------I---------LT-----------LT---------------
-------DEN------------------------------------A-TR--ENLLTA--
----------FES-HL--------I-----DQA---------Q------PG-D-------
IV-VFHFSGHGA-L--------VR-D-PDPIPLP--------QDPRYQGV-Q-G-Y----
-------NGTLV---------P----Y-DG--RL--------N-----------------
---PQA----------------T----EVND-IMG-KTL-F-LLMSAL----------K-
-T-D----QV-TVMLDSCH--S--------------------G------------GGTR-
------------------------GD-------------------------IRFRAIE--
-----SR------FG---------------------------------------------
--------
>tr|A0A0P7ZAT8|A0A0P7ZAT8_9CYAN Uncharacterized protein OS=Phormidium sp. OSCR OX=1666905 GN=HLUCCO16_02400 PE=4 SV=1
----------------RHALVI-----------------GISQ-YRQ-T-CWR-------
------NLA---NAC-HDAEKIAQYL-------ET----Y----G---------------
---GY-----E---------V---------TR-----------VP---------------
-------SRYIRPDSGEP-GFSQVV-----------DHK-------C-QF--EDLVQE--
----------IR--DF--------L---T-NTD--------PS---------Y-------
EL-LIYFGGHGF---------LVS-RV------------------------VSG-QTV--
--------GYLA---------A----S-NS--DK----------QG--------------
-----N-N--------------A---------IPL-NEF-N----ELLA----ERLRRS-
-T-T----KL-VVLLDCCY--A--------------------G------------SII--
-----------------------EGT--------L------------------EK-----
----QSL-------QPIM------------------------------------------
--------
>tr|A0A0P7YNL0|A0A0P7YNL0_9CYAN WD domain, G-beta repeat/AAA ATPase domain/Caspase domain (Fragment) OS=Phormidium sp. OSCR OX=1666905 GN=HLUCCO16_21885 PE=4 SV=1
-----------------QALVV-----------------GIND-YLFQ----H-------
------ELR---TPA-NDANAVAQKL-------ME----L----G---------------
----F--------E------V---------TG-----------LP---------------
-------SASTQ-EA--W----RV-----------HQEKE------L-LT--HELEGA--
----------IT--KL--------F---A-LNA--------NV-----SIP-E-------
TA-LLFFAGHGL---------RK--E-------------------------IGN-FSK--
--------GFLA---------T----S-RV--DR----------K-------------ES
--------------------W-G---------FPL-KEL-R----EILE----K---SP-
-V-K----QQ-IVILDCCY--A--------------------G------------ELL--
-------------------------N--------F-------------------D-----
----EA------DPGDGETISRC------FIAAC--------------------------
--------
>tr|A0A0P7ZBQ8|A0A0P7ZBQ8_9CYAN Uncharacterized protein OS=Phormidium sp. OSCR OX=1666905 GN=HLUCCO16_00565 PE=4 SV=1
-------------------LLI-----------------GVGY--RN-------------
---SSRALP---VTV-SDAKKLRELL-------TN----P----R--------L------
--AAYP----RE-Q------V---------QV-----------FT---------------
-------EEI------------------------------------S-KK--DNILAG--
----------LD--AL--------A-----NQV--------KE-----NPE-A-------
TV-WIYYSGHGL---------FCE-QT------------------------------Q--
-------EYFLI---------P----Y-GY--SL----------Q-------------E-
--IKKT----------------S---------ISS-QEW-S----QKIQ----K---IQ-
-A-K----KL-MVWLDCCH--A--------------------G------------GML--
-------------------------S---------------------------KE-----
----LD------GLPFR---ESPPP-----------------------------------
--------
>tr|A0A2Z6DGI6|A0A2Z6DGI6_NOSCO WD-40 repeat protein OS=Nostoc commune HK-02 OX=1137087 GN=NIES4070_44260 PE=4 SV=1
-----------------FAIII-----------------GIND-Y--IN-GIR-------
------ELE---TAV-PDAHKLAQII-------QKQ---H----QNLKQQYQAQ------
--NKY--------E------V---------QL-----------LL---------------
-------N------------------------------KR------V-TF--SKLKQL--
----------IE--DF--KQGQIPF-----D----------NEKVAI-TES-D-------
RV-LFYFAGHGI----------AL-EALE--------------------N-QEG------
------PVGYLI---------P----Q-DA--TL----------G---------------
--DSST----------------Y---------LPM-QEL-H----DALN----A-L-P--
-C-R----HL-LAILDCCF--A--------------------G------------AFRW-
------------------------AS--------------------------LKR-----
----EIL---PKVT--VYKERYDR-----FISD---------------------------
--------
>tr|A0A2Z6DGQ6|A0A2Z6DGQ6_NOSCO Peptidase C14 caspase catalytic subunit p20 OS=Nostoc commune HK-02 OX=1137087 GN=NIES4070_44250 PE=4 SV=1
-----------------YALLI-----------------GIDN-YP-----------D--
--LNH-HLQ---GCV-NDITAIEEYLN------------E----R---------------
--FDQK----E-------------------YQ-LHLQT-----LK---------------
-------DHQ------------------------------------A-TR--QAVIDG--
----------FRK-HL--------------RQA---------G------QD-D-------
IV-LFYYSGHGS-Q--------EL-A-PKEFW--------------HLEP-D-H-L----
-------DETLVCY--------------DS--RT--------------------------
---EGG-----------------------WD-LAD-KEL-A-KLIAEV-----A---EK-
-D-P----HI-TIIMDCCH--S--------------------G------------SGTKD
---------------------PLQ-----------------------------ER-----
------------------------------------------------------------
--------
>tr|A0A2Z6DI23|A0A2Z6DI23_NOSCO WD-40 repeat-containing protein OS=Nostoc commune HK-02 OX=1137087 GN=NIES4070_44270 PE=4 SV=1
-----------------FAIII-----------------GIND-Y--VN-GIR-------
------ELE---TAV-PDAHKLAQII-------QKQ---H----QNLKQQYQAQ------
--NKY--------E------V---------QL-----------LL---------------
-------N------------------------------KR------V-TF--SKLKQL--
----------IE--DF--KQGQIPF-----D----------NEKVAI-TES-D-------
RV-LFYFAGHGI----------AL-EALE--------------------N-QEG------
------PVGYLI---------P----Q-DA--TL----------G---------------
--DSST----------------Y---------LPM-QEL-H----DALN----A-L-P--
-C-R----HL-LAILDCCF--A--------------------G------------AFRW-
------------------------AS--------------------------LKR-----
----EIL---PKVT--VYKERYDR-----FISD---------------------------
--------
>tr|A0A2Z6DGD0|A0A2Z6DGD0_NOSCO Uncharacterized protein OS=Nostoc commune HK-02 OX=1137087 GN=NIES4070_39560 PE=4 SV=1
----------------KVALLI-----------------GVSE-Y--EP-GLT-------
------PLP---ASV-KDMQAIAKVL-------QH----P----E--------M------
--GGFAE---A--D------I---------KK-----------LE---------------
-------N--------------------------------------P-DP--QKMQEA--
----------IE--AL--------F-------S--------DR-----RKD-D-------
LA-IVYFSGHGI-----------K-D-------------------------ESG------
-------KLYLA---------T----R-LT--RK----------N------SQG----QL
--IKST----------------A---------VPA-SFI-H----NIMS----E---SR-
-S-K----RQ-IIILDCCF--S--------------------G------------AFA--
-------------------------E-------GW-----------------SAK-----
------------DDGSVD------------------------------------------
--------
>tr|A0A2Z6DMQ1|A0A2Z6DMQ1_NOSCO Peptidase C14 caspase catalytic subunit p20 OS=Nostoc commune HK-02 OX=1137087 GN=NIES4070_66020 PE=4 SV=1
----------------KLALLV-----------------GINE-Y---------------
SGTIS-ALK---GCV-NDVMLQKELLI------------Y----R---------------
--FGFKS---E--D------I---------RI-----------LT---------------
-------DKQ------------------------------------A-TR--QGILTA--
----------FEE-HL--------I-----KQA---------K------PG-D-------
VV-VFHFSGHGS-R--------VE-D-RD-----------------RDSP-D-G-F----
-------NSTFV---------P----I-DS--QL--------P-P-------------GY
P--VVG----------------G----AVQD-IMG-HTL-F-LLMSAL----------K-
-T-D----NI-TVVLDSCH--S--------------------G------------GGTR-
------------------------GN-------------------------LRVR-----
-----SR------DGSS-----LLQ-----------------------------------
--------
>tr|A0A1B7V7Y1|A0A1B7V7Y1_9NOST Sulfatase-modifying factor domain-containing protein OS=Anabaena sp. AL09 OX=1710891 GN=AN490_05445 PE=4 SV=1
----------------KMALLI-----------------GVSE-Y--GA-GIP-------
------PLL---SAL-NDVEAMERVL-------QN----P----N--------L------
--GNF-----A--Q------V---------KR-----------LL---------------
-------N--------------------------------------P-DS--VAMRIA--
----------IQ--EL--------F-------K--------NA-----GKE-D-------
LL-LFFFSGHGI-----------T-N-------------------------DDN------
-------HLYLA---------T----R-DT--AK----------DN--------------
--FEAT----------------A---------VDA-NFI-Q----TQSK----S---CY-
-S-K----RQ-VLILDACY--S--------------------G------------AFA--
-------------------------N-------GW-----------------HTK-----
------------S-----------------------------------------------
--------
>tr|A0A1B7V3S5|A0A1B7V3S5_9NOST Sulfatase-modifying factor OS=Anabaena sp. AL09 OX=1710891 GN=AN490_09345 PE=4 SV=1
------------------AIVI-----------------GINGYY---N-GI--------
----S-PLN---YAK-TDAEKVRDYFQ------HHL------------------------
---AVKS---D--------YL---------RF-----------FC---------------
-------DDS-----------PR--------------ETQ------P-TY--TTLLSF--
----------LD--ET--------F-----QT---PFL----N------PG-D-------
TL-WFYFSGHGM-SF----------E-------------------------G--------
-------QDYLL---------P----I-DG--N---------P-R-------------LI
---TNS----------------A---------IRI-TYI-T----ERLR----R---SG-
-A-D----NI-VLFIDACR--S-T-------------------------------GQKSG
------------------------GL----------------------------------
----G--------IGEEK------------------------------------------
--------
>tr|A0A354W8A0|A0A354W8A0_9CYAN Uncharacterized protein OS=Planktothrix sp. UBA10369 OX=2055760 GN=DDZ60_00320 PE=4 SV=1
----------------RRALVI-----------------GINR-YPY----LED---SK-
--GKSQHLT---YSA-GDAEEIGRVL-------SK----Y----G---------------
---RF-----Q---------V---------TR-----------LP---------------
-------ETF---TGDA----MQV-----------DKMGL------V-DQ--DTLETE--
----------IS--QL--------F---N-PTD--------GY------IP-S-------
TA-LLFFAGHGL---------QG--TL------------------------PPNEEVK--
--------GYLA---------T----S-QA--D-----------N-------------E-
-------C-----------KY-A---------VSF-DWL-F----QQLI----A---SP-
-V-T----NQ-IVWLDCCH--S--------------------G------------EFT--
-------------------------NL-------F-------------------A-----
----QAN---AENGG---------------------------------------------
--------
>tr|A0A354WJC0|A0A354WJC0_9CYAN Peptidase C14 OS=Planktothrix sp. UBA10369 OX=2055760 GN=DDZ60_20700 PE=4 SV=1
----------------KLALLV-----------------GINQ-YP-------------V
NP-----LE---GCV-NDIDLQRYLLI------------H----R---------------
--FGFNP---K--D------I---------YI-----------LP---------------
-------QTE------------------------------------A-TR--TGILTA--
----------FEE-HL--------I-----KQA---------K------PG-D-------
IV-VYHYSGHGS-R--------IF-D-PDPIMIR------------LGDR-Q-G-L----
-------NGTFV---------P----I-NS--NL--------P-T-------------GY
P--EVG----------------G----VVQD-IMG-HTL-F-LLMSAL----------K-
-T-E----NV-TVVLDSCF--S--------------------G------------GAT--
------------------------RE-------------------------VRVR-----
-----SR------AGGK-----N-------------------------------------
--------
>tr|A0A2S0QB64|A0A2S0QB64_NODSP Uncharacterized protein OS=Nodularia spumigena UHCC 0039 OX=1914872 GN=BMF81_04478 PE=4 SV=1
----------------KLALLI-----------------GINQ-YQK-------------
---SP-ALG---GCL-TDVELQKELLI------------H----R---------------
--FGFVA---S--D------I---------LT-----------LT---------------
-------AEK------------------------------------A-TR--TSIEEA--
----------FVA-HL--------G-----QQV---------K------AG-D-------
VA-VFHFSGYGT-R--------IK-S-GRFID---------------------T-V----
-------QNALV---------P----A-N---AQ-------DA-----------------
---QKD----------------E----IVNY-ILE-ETI-R-LLLRSL----------P-
-T-D----RV-TAVLDTSYNAP--------------------S------------KVQP-
------------------------TG-------------------------WRIR-----
-----VRPE----S----------------------------------------------
--------
>tr|A0A352ADV2|A0A352ADV2_9CYAN Peptidase C14, caspase catalytic subunit p20 OS=Cyanobacteria bacterium UBA9273 OX=2055791 GN=DC064_07520 PE=4 SV=1
----------------KLALLV-----------------GIND-YP-------------E
TSQLS-SLN---GCI-NDVELQRHLLI------------Y----R---------------
--FGFNP---Q--D------I---------LT-----------LT---------------
-------NQN------------------------------------A-TR--QGILDA--
----------FEI-HL--------I-----QQA---------K------PG-D-------
IV-VFHYSGHGS-Q--------VA-D-PD-----------------KDYP-D-G-L----
-------NSTLV---------P----F-DS--QR--------P---------------AN
P--NAG----------------S----IVQD-ITG-HTL-F-LLMTAL----------K-
-T-E----NV-TVVLDCCH--S--------------------G------------GAKR-
------------------------GN-------------------------LQIR-----
-----AV------RG---------------------------------------------
--------
>tr|A0A352AJ04|A0A352AJ04_9CYAN Peptidase C14 OS=Cyanobacteria bacterium UBA9273 OX=2055791 GN=DC064_16935 PE=4 SV=1
----------------KLALLV-----------------GINQ-YPR-------------
---ST-ALA---GCV-TDVELQRELLM------------H----R---------------
--FGFKA---T--D------I---------LT-----------LI---------------
-------DSQ------------------------------------A-TR--ENIEMA--
----------FVE-HL--------T-----KQA---------G------AG-D-------
VV-VFHFSGYGS-R--------VK-M-SAEGK-------------ADN---AVR-L----
-------QNSFV---------P----V-DG--IL-------PT-----------------
---KGA----------------L----AAND-VLE-ETL-V-LLLLSL----------A-
-T-D----YV-TTILDTSHTDE--------------------V-----------------
------------------------------------------------------------
------------------------------------------------------------
--------
>tr|A0A352AAA9|A0A352AAA9_9CYAN Peptidase C14 OS=Cyanobacteria bacterium UBA9273 OX=2055791 GN=DC064_00700 PE=4 SV=1
----------------KVALLV-----------------GINN-YL-------------D
QP-----LQ---GCL-TDVELQRHLLI------------H----R---------------
--FGFNP---K--D------I---------YT-----------LT---------------
-------DAQ------------------------------------A-TR--DGILAA--
----------FEE-YL--------I-----KQA---------K------PR-D-------
VV-VYHYSGHGS-R--------VL-D-PDPIVVE-----------LDDQN-T-G-L----
-------NGTFV---------P----I-DA--DL--------S-S-------------EQ
V--KQG----------------T----VAKD-IMG-HTL-F-LLMSAV----------K-
-S-E----NF-TAVLDSCY--S--------------------G------------GAT--
------------------------RK-------------------------YSTR-----
-----AR------DSGE-----KVQ------ISPAEKAYQKQWLSR--------------
--------
>tr|A0A352AM33|A0A352AM33_9CYAN Peptidase C14, caspase catalytic subunit p20 OS=Cyanobacteria bacterium UBA9273 OX=2055791 GN=DC064_22695 PE=4 SV=1
----------------KLALLV-----------------GINE-YP-------------K
SDRFR-NLQ---GCL-TDVELQRQLLI------------H----R---------------
--FGFKN---T--D------I---------HT-----------LT---------------
-------NDQ------------------------------------A-TR--QGILTT--
----------FDE-HL--------I-----QQA---------K------PG-D-------
VV-VFHFSGHGS-R--------IF-D-PNP----------------INPQ-E-K-L----
-------NSTFV---------P----A-DD-----------------------------H
PL-SQQ----------------G----IVND-ILG-HTL-F-LLMYAL-----K---QK-
-T-E----NI-TVVLDSCH--S--------------------G------------GGTR-
------------------------GN-------------------------VRVR-----
-----NV------RGG--------------------------------------------
--------
>tr|A0A352AQK9|A0A352AQK9_9CYAN Caspase OS=Cyanobacteria bacterium UBA9273 OX=2055791 GN=DC064_29175 PE=4 SV=1
----------------KLALLV-----------------GING-YP-------------D
PY----QLK---GCV-NDAYLEQELLI------------H----R---------------
--FGFNP---N--D------I---------LL-----------IT---------------
-------DES---------------------------NIK------P-TR--AGILQG--
----------FEE-HL--------I-----KQA---------K------PG-D-------
IV-VFHFSGHGS-Q--------VF-D-PDSGF-----------------K-D-Q-L----
-------NSTFV---------P----I-DR------------V-V-------------SS
V--GDR----------------V----TVSD-IMG-ESL-F-LLMSAL----------P-
-T-E----NV-TVVLDSCH--S--------------------G------------GGKR-
------------------------GN-------------------------LTVR-----
-----AI------DGG--------------------------------------------
--------
>tr|A0A352AMS1|A0A352AMS1_9CYAN Peptidase C14 OS=Cyanobacteria bacterium UBA9273 OX=2055791 GN=DC064_23970 PE=4 SV=1
----------------KLALLV-----------------GVNQ-YP--------------
-SPIP-SLQ---GCL-TDVELQYELLV------------R----R---------------
--FGFNS---N--D------I---------LK-----------IT---------------
-------DEA---------------------------EIK------P-TR--QNIIDA--
----------FEN-HL--------I-----KQA---------K------PG-D-------
VV-VFHYSGHGS-R--------VI-D-PNPI-----------------DP-D-G-L----
-------NGTMV---------P----N-NR--YA--------E-D-------------N-
---PDS----------------G----IVRD-IMG-RTL-F-LWMYAL----------Q-
-T-E----NT-TVVLDSCY--S--------------------G------------GGLR-
------------------------GN-------------------------FVVRALS--
-----SR------Q----------------------------------------------
--------
>tr|A0A352AR22|A0A352AR22_9CYAN Uncharacterized protein OS=Cyanobacteria bacterium UBA9273 OX=2055791 GN=DC064_30050 PE=4 SV=1
----------------RYALVI-----------------GIAE-YDS-----S-------
------SLPTLKQAA-TDAEAVAQLL-------EQ----S----G---------------
---NF-----Q--E------V---------IR-----------LP---------------
-------RRWLKDKNC-----YEIA-----------P-KK------V-TG--EEVAQE--
----------LQ--QF--------L---L-LQA--------AN---------H-------
EA-LIYFAGHGF---------QVS-S-------------------------PMG-VQK--
--------GYLA---------T----S-NC--GI--------------------------
---DGR-H--------------A---------IPL-DEF-N----LLIG----K---SN-
-L-S----TL-VVLLDCCQ--S--------------------G------------SLL--
-----------------------ERS--------L------------------LE-----
----PT------------------------------------------------------
--------
>tr|A0A352AKU7|A0A352AKU7_9CYAN Peptidase C14 OS=Cyanobacteria bacterium UBA9273 OX=2055791 GN=DC064_20340 PE=4 SV=1
----------------KLALLV-----------------GINQ-YA-------------E
QP-----LE---GCL-NDVELQRNLLI------------Y----R---------------
--FGFNK---K--D------I---------YV-----------LP---------------
-------DAK------------------------------------A-TR--EGILTA--
----------FEE-HL--------I-----KQA---------K------PG-D-------
VV-VYHYSGHGS-R--------IF-D-PNPI-VV------------EPGQ-E-G-L----
-------NGTFV---------P----V-DG--NL--------P-D-------------GY
P--EVG----------------G----SVKD-IMG-HTL-F-LLMSAL----------K-
-T-E----NV-TVVLDSCF--S--------------------G------------GAI--
------------------------RD-------------------------ARVR-----
-----SR------NGGK-----NVL------VSPDE------------------------
--------
>tr|A0A352ADF2|A0A352ADF2_9CYAN Uncharacterized protein OS=Cyanobacteria bacterium UBA9273 OX=2055791 GN=DC064_06725 PE=4 SV=1
----------------RYALVV-----------------GIET-YDS-Q-YLD-------
------NLS---KSV-NDATDFAQLL-------QD----Y----G---------------
---NC-----P-------------------------------------------------
--------------------KNHITL---------RQGK-------V-TG--NELIEL--
----------LK--KF--------L---N-NQA--------KN---------Q-------
EA-IIYFSGHG----------------------------------------VLE-EKQNP
ITDEVSQKGYLA---------A----S-DC--QL----------N-----KKGE----RF
--LVGQ-N--------------A---------ISL-QDI-T----TLIN----K---TE-
-L-S----NL-IFILDACH--S--------------------G------------SLIKE
IDNTFNIFQNNGTYYFLAACQAYEES--------W------------------AK-----
----KSKR--H---S---------------------------------------------
--------
>tr|A0A1B7WXB6|A0A1B7WXB6_9NOST Uncharacterized protein OS=Anabaena sp. MDT14b OX=1710886 GN=AN485_01230 PE=4 SV=1
----------------KRALLV-----------------GINN-YPG-K-NA---QDLKT
QGLWY-QLR---GAV-NDVELQRELLI------------H----R---------------
--FGFHP---D--D------I---------LV-----------LT---------------
-------DKE------------------------------------A-TR--QNILEQ--
----------FNK-HL--------I-----KWV---------K-----FPD-D-------
VV-VFHYSGHGS-N--------VI-D-PYKIF----------------PE-D-R-L----
-------NGTIV---------P----V-DA--DL--------P-L-------------GY
P--NKG----------------G----EVND-ITA-GTI-F-LLREAL-----G---RK-
-T-K----NV-TFILDSCY--S--------------------G------------AGVR-
------------------------GN-------------------------LIIR-----
-----SR------PGYA-----ELLK----------------------------------
--------
>tr|A0A1B7WVD2|A0A1B7WVD2_9NOST Peptidase C14 caspase catalytic subunit p20 OS=Anabaena sp. MDT14b OX=1710886 GN=AN485_03700 PE=4 SV=1
----------------GYALLI-----------------GVGE-SAY-------------
---PKWSLP---VTV-KDAQAIQSIL-------ID----P----N--------F------
--CAYPND--EN-H------L---------RL-----------LH---------------
-------DTG------------------------------------A-TR--SEILKG--
----------LE--WL--------K-----VQT--------AN-----DPE-A-------
TV-IVYYSGHGW---------LDQ-ST------------------------------G--
-------QYYLI---------Q----H-DI--EP----------F-------------D-
--IPSS----------------A---------LSG-QEF-T----DALY----Q---IK-
-S-K----RL-LLLIDCCH--A--------------------E------------GMA--
-------------------------K---------------------------TK-----
----DG------------------------------------------------------
--------
>tr|A0A1B7WKS8|A0A1B7WKS8_9NOST Caspase OS=Anabaena sp. MDT14b OX=1710886 GN=AN485_08885 PE=4 SV=1
-----------------YALLV-----------------GIDD-YA-----------PDS
VIQVN-QLQ---GCV-NDITAIEVYLN------------E----R---------------
--SDTE----K-------------------YN-LNLLT-----LK---------------
-------NKQ------------------------------------A-TR--DAVIDG--
----------FRN-HL--------------CQA---------R------NN-D-------
VV-LFYYSGHGS-Q--------EL-A-PEEFR--------------HLEP-D-R-L----
-------NETLVCY--------------DS--RT--------------------------
---EGG-----------------------WG-LAD-KEL-A-QLIAEV-----S---EK-
-K-P----HI-CIILDSCH--S--------------------G------------SGTRD
---------------------PLQ-E-------------------------TGVR-----
----LTS-----------------------------------------------------
--------
>tr|A0A1B7WHV8|A0A1B7WHV8_9NOST ABC transporter substrate-binding protein OS=Anabaena sp. MDT14b OX=1710886 GN=AN485_10870 PE=4 SV=1
----------------KIALLI-----------------GVSK-Y--EP-GLT-------
------PLP---AAT-KDVEAMQQVL-------EN----P----D--------I------
--GGF-----D--E------V---------KV-----------LV---------------
-------N--------------------------------------P-PR--QEMEEA--
----------IE--ML--------F-------D--------DR-----QKD-D-------
LL-LLFFSGHGI-----------K-D-------------------------EEG------
-------NLYFA---------T----H-NT--RK----------N--------------L
--LQST----------------T---------VSA-KVV-H----QVMK----N---SR-
-S-K----RE-VVILDCCF--S--------------------G------------AFA--
-------------------------E-------GL-----------------LAR-----
------------ND--VSV-----------------------------------------
--------
>tr|A0A2W7AN38|A0A2W7AN38_9CYAN Uncharacterized protein OS=Leptolyngbya sp. OX=47254 GN=DCF22_04315 PE=4 SV=1
-----------------WAIAI-----------------GINQ-Y---R-NL--------
----Q-PLQ---FAV-RDADAMQDYFL------NEV------------------------
---SFQK-------------V---------YP-----------FS---------------
-------DHS-----------PPIQQ----DYGS-PLDST------P-TF--TTLKRF--
----------LR--TR--------F-----DK---PFL----Q------TG-D-------
NL-WFFFAGHGI-RH----------E-------------------------D--------
-------RDYLM---------P----I-DG--D---------P-G-------------DI
---DGT----------------A---------IPI-AYV-T----ERLR----R---SG-
-A-D----NV-VLLLDACR--N-E-------------------------------GRR-S
------------------------GV----------------------------------
----G-------------------------------------------------------
--------
>tr|A0A2W7AIW1|A0A2W7AIW1_9CYAN Uncharacterized protein OS=Leptolyngbya sp. OX=47254 GN=DCF22_07605 PE=4 SV=1
------------------ALIV-----------------GVSS-YQF----LP-------
------SLN---APA-HDAEAIAQQI-------EA----Y----G---------------
---DF-----R---------V---------AR-----------LP---------------
-------EIV---QAEK----LRI-----------GTKTL------V-TL--TELETA--
----------LV--KL--------F---K-PKG--------NT------PP-Q-------
TA-LFYFSGHGL---------QK--E-------------------------A-G-IRE--
--------GYLA---------T----S-DA--NP----------N-------------A-
-------N-----------FH-G---------LSL-FWL-R----RLLQ----E---ST-
-V-R----QR-IVLLDCCH--S--------------------G------------EIL--
-------------------------N--------F-------------------L-----
----EA------DPGAKSG-----------------------------------------
--------
>tr|A0A2W7ATK8|A0A2W7ATK8_9CYAN Peptidase C14 OS=Leptolyngbya sp. OX=47254 GN=DCF21_08090 PE=4 SV=1
----------------KLALLV-----------------GVNQ-YP--------------
-AGVT-SLR---GCL-TDVRMQKELLG------------H----R---------------
--FGFDP---A--N------I---------LT-----------LE---------------
-------NQA------------------------------------A-TR--QNLLDA--
----------FES-HL--------I-----DQA---------Q------PG-D-------
VV-VFHFSGHGS-L--------VR-D-PDPIP---------------AQA-G-G-L----
-------SGTML---------P----Y-DA--RL--------N-----------------
---VSG----------------N----QVND-IMG-KTL-F-LLMANL----------K-
-T-D----QV-TVMLDSCH--S--------------------G------------GGT--
------------------------------------------------------------
------------------------------------------------------------
--------
>tr|A0A2W6ZKI4|A0A2W6ZKI4_9CYAN Uncharacterized protein OS=Leptolyngbya sp. OX=47254 GN=DCF32_15265 PE=4 SV=1
------------------ALII-----------------GINQ-YRHS--QLG-------
------HLT---SPA-TDAEAIAQML-------NK----H----G---------------
---HF-----T--T------V---------RR-----------LP---------------
-------EAF---KEGA----PQV-----------SPSGQ------V-TR--KQLREA--
----------IA--QL--------F---N-PKT--------KT-----QVP-D-------
TA-LLYFSGHGW---------QS----------------------------SLS-AAD--
--------GYLA---------P----S-DA--NP----------D-------------ED
--L-------------------G---------VEL-QWL-R----SQLE----Q---SE-
-V-K----QQ-IIWLDCCN--S--------------------G------------SLL--
-------------------------N--------FDSV----------------T-----
----ST------PMGKVR------------------------------------------
--------
>tr|A0A2W6ZYL1|A0A2W6ZYL1_9CYAN Uncharacterized protein OS=Leptolyngbya sp. OX=47254 GN=DCF32_04630 PE=4 SV=1
------------------ALVV-----------------GINT-YQH----LP-------
------VLQ---APA-HDAESVARCL-------ES----F----G---------------
---EC-----R---------V---------VR-----------LP---------------
-------EAI---THQK----PEI-----------SQRGG------V-TT--ALLEEA--
----------LI--KL--------F---K-PAG--------KT------IP-Q-------
TA-IFYYSGHGL---------QR--Q-------------------------A-G-IQE--
--------GYLA---------T----S-DA--NP----------A-------------V-
-------G-----------HY-G---------LSL-HWL-R----RLLQ----E---SP-
-V-R----QR-VILLDCCN--S--------------------G------------EFF--
-------------------------N--------M-------------------L-----
----EA------DPGARSG-----------------------------------------
--------
>tr|A0A2W7BW60|A0A2W7BW60_9CYAN Uncharacterized protein OS=Leptolyngbya sp. OX=47254 GN=DCF32_01630 PE=4 SV=1
----------------KVALLI-----------------GVND-YSG-------------
----N-ALD---GSL-NDVELQRRLLI------------H----R---------------
--FGFSN---N--D------V---------HV-----------LR---------------
-------DQQ------------------------------------A-SR--RNILGA--
----------FNE-YL--------Y-----EPA---------K------AG-D-------
VV-VLHFSGHGD-R--------VR-E-STLMRDFLNRIQRNCIDKEAGE----C-F----
-------NTAIA---------P----Y-RY--DA--------D-----------------
---AAN----------------G-----VQD-IMG-HTL-L-LMRAAL-----A---QK-
-T-D----NV-TFVLDCCY--A--------------------G------------GGKR-
------------------------GN-------------------------AVMR-----
-----SL------NQT--------------------------------------------
--------
>tr|A0A2W7A6U0|A0A2W7A6U0_9CYAN Peptidase C14 caspase catalytic subunit p20 OS=Leptolyngbya sp. OX=47254 GN=DCF22_14835 PE=4 SV=1
----------------GYALLI-----------------GVGK-TAD-------------
---ARWSLP---VTV-KDAQALKAVL-------ID----P----N--------L------
--CAYPST--PD-H------I---------RL-----------LH---------------
-------DEG------------------------------------A-TR--SAILAG--
----------LD--WL--------Q-----GKA--------AA-----DSD-A-------
TI-VLYYSGHGM---------FDL-AS------------------------------H--
-------TYYLL---------Q----H-DF--DR----------Q-------------S-
--IAQT----------------A---------LAA-DTL-T----EKLR----Q---MT-
-A-K----RL-WVIIDSCH--A--------------------E------------GMA--
-------------------------S---------------------------AK-----
----DD------LPA---------------------------------------------
--------
>tr|A0A2W7A4G4|A0A2W7A4G4_9CYAN Uncharacterized protein OS=Leptolyngbya sp. OX=47254 GN=DCF22_16710 PE=4 SV=1
-----------------WAVIV-----------------GINH-Y---A-HLS-------
---PQEHLK---FAV-SDAERVKRFLC------DQA------------------------
---GFSE---D--F------V---------IL-----------CS---------------
-------DTS-----------KPI---R-------DFNTR------P-DS--VNLRKI--
----------LRKLSD--------H-----PNA---------Q------NA-D-------
QA-WFFFSGHGL---------LGK-D-------------------------N--------
-------QNYLL---------T----S-NS--D---------P-E-------------DL
---EHS----------------A---------ISV-EFV-I----KQLI----H---CQ-
-A-K----NT-VLVLDMCR--N-Q----------------APS------------GSK-G
------------------------GS----------------------------------
----G--------FD---------------------------------------------
--------
>tr|A0A2W7BQQ9|A0A2W7BQQ9_9CYAN Peptidase C14 (Fragment) OS=Leptolyngbya sp. OX=47254 GN=DCF21_01790 PE=4 SV=1
----------------KLALLI-----------------GINA-YPD-R-AL---DP--G
VAQDI-ALR---GCL-TDVELQRQLLI------------Y----R---------------
--FGFAP---V--D------V---------VT-----------LT---------------
-------NQA------------------------------------A-TR--AGILTA--
----------IDE-HL--------V-----QQA---------T------AD-D-------
VV-LLHFSGYGS-E--------VL-V----------------------QG-DDG-TSQT-
-------QSAWV---------P----V-DS--RL--------P-----------------
---SED----------------S---PALTD-LLE-AEL-V-AQLSHL----------A-
-T-T----NL-TTVIDAGS-----------------------------------------
------------------------------------------------------------
------------------------------------------------------------
--------
>tr|A0A2W7AXT1|A0A2W7AXT1_9CYAN Uncharacterized protein OS=Leptolyngbya sp. OX=47254 GN=DCF22_01385 PE=4 SV=1
----------------RYALVI-----------------GIST-YHR---SVG-------
------NLT---KPA-TDAQAVARCL-------QH----H----G---------------
---GF-----E---------V---------TL-----------LT---------------
-------ET-------------------------------------L-TL--EALRQA--
----------LK--RF--------L---L-EQA--------NG---------N-------
DA-LIYFTGHGI---------LLE-S-------------------------TTG-YRE--
--------TFLA---------A----S-DT--EI----------I-----RQAG----KP
--MEPL-Y--------------I---------LPF-GEL-N----SLIQ----Q---SN-
-L-S----SL-VLLLDCCH--S--------------------G------------DML--
-----------------------ER-----------------------------------
------------------------------------------------------------
--------
>tr|A0A2W6ZGV2|A0A2W6ZGV2_9CYAN Uncharacterized protein OS=Leptolyngbya sp. OX=47254 GN=DCF32_16005 PE=4 SV=1
-------------------VIV-----------------GINQ-Y---Q-SL--------
----Q-PLM---YAQ-FDALELRDFLV------AEV------------------------
---GLPA---Q--Y------C---------SL-----------LT---------------
-------DIS-----------AVV---Y-------EGAAA------P-TR--EVLLQR--
----------LA--QS--------C-----D-RA--------G------PE-D-------
TV-WFFFSGYGV-QW----------Q-------------------------G--------
-------KDYLL---------P----I-DA--D---------P-N-------------RI
---EQT----------------G---------ILV-ETL-L----NQLA----Q---GN-
-Q-R----QS-IVMLDMNR--P-Q------------------------------------
------------------------------------------------------------
------------------------------------------------------------
--------
>tr|A0A2W7A534|A0A2W7A534_9CYAN Uncharacterized protein OS=Leptolyngbya sp. OX=47254 GN=DCF22_16005 PE=4 SV=1
----------------KIALLV-----------------GVSV-CDMG---FP-------
------PLL---KAR-TNVEVLKRAL-------QG---------T--------S------
--SGF---------------V---------VQ-----------TL---------------
-------N----------------------------------------DPSLPDMMEA--
----------IE--QL--------F---R------------HR-----EEN-D-------
QV-LFFFSGYGI---------KDV-D---------------------------G------
-------QLYFA---------A----P-HT--AL----------D------DRG----NL
--IRSR----------------T---------MPI-RFL-H----NVMD----T---SP-
-A-W----RQ-VVIFDCCF--R--------------------Q------------TGG--
-------------------ISPTEGE----------------------------------
------------------------------------------------------------
--------
>tr|A0A2W7AP36|A0A2W7AP36_9CYAN Peptidase C14 (Fragment) OS=Leptolyngbya sp. OX=47254 GN=DCF21_20485 PE=4 SV=1
-------------------VIV-----------------GINQ-Y---Q-SL--------
----Q-PLM---YAQ-FDALELRDFLV------NEV------------------------
---GLPP---Q--Y------C---------SL-----------LT---------------
-------DVS-----------PMV---Y-------QGAAA------P-TQ--DVLLQR--
----------LA--QS--------C-----D-RA--------G------PE-D-------
TV-WFFFSGYGV-QW----------Q-------------------------G--------
-------QDYLL---------P----I-DA--D---------P-N-------------RI
---EQT----------------G---------ILI-QTI-L----EKLA----Q---GN-
-Q-R----QS-IVMLDINR--P-Q-------------------------------S----
------------------------------------------------------------
------------------------------------------------------------
--------
>tr|A0A351LFJ1|A0A351LFJ1_9CYAN Peptidase C14 caspase catalytic subunit p20 OS=Cyanobacteria bacterium UBA11371 OX=2055770 GN=DCZ55_35215 PE=4 SV=1
----------------GYALLI-----------------GVGE-SAY-------------
---KPLSLP---VTV-KDTQAVYAAL-------ID----P----D--------L------
--CAYPDD--KE-H------I---------RV-----------LN---------------
-------NEE------------------------------------A-TR--SAILDG--
----------LK--WL--------K-----EKA--------QA-----DRE-A-------
TV-LVYYSGHGW---------VDK-TD------------------------------G--
-------RYYLL---------Q----H-DV--KP----------S-------------K-
--LAAS----------------A---------LSA-EAF-T----DALR----Q---IQ-
-C-D----RL-LVVIDSCH--A--------------------A------------GMA--
-------------------------T---------------------------SK-----
----DA------ETAAR--IDAE-------------------------------------
--------
>tr|A0A351L376|A0A351L376_9CYAN Peptidase C14 OS=Cyanobacteria bacterium UBA11371 OX=2055770 GN=DCZ55_12470 PE=4 SV=1
-----------------WAIVI-----------------GINN-YN-PN-NF--------
----T-PLK---YAK-HDAECMKKFFL------DEA------------------------
---KFEE-------------V---------YF-----------FS---------------
-------DDL-----------PDIVL----SKGK-KIPTQ------P-TY--GNLISF--
----------LH--DR--------F-----EK--KPFL----S------SG-D-------
NC-WFFFAGHGE-QY----------D-------------------------N--------
-------RDYLM---------P----Q-DA--N---------P-R-------------AV
---EKT----------------A---------IPV-SYV-R----ERLS----R---SG-
-A-D----NV-ILILDACR--S-E-------------------------------GSR-G
------------------------AA----------------------------------
----G--------IGNESQQ----------------------------------------
--------
>tr|A0A351LCY8|A0A351LCY8_9CYAN Uncharacterized protein OS=Cyanobacteria bacterium UBA11371 OX=2055770 GN=DCZ55_30445 PE=4 SV=1
----------------KIALLI-----------------GVSE-Y--GS-GLN-------
------PLP---GAA-KDVEAMQRIL-------QH----P----E--------I------
--GGF-----T--S------V---------KQ-----------LI---------------
-------N--------------------------------------P-ER--QAMEEA--
----------IE--TL--------F-------S--------GC-----QKD-E-------
LA-LLFFTGHGV-----------K-D-------------------------ENG------
-------KLYFA---------T----R-ST--RK----------N------TQG----EL
--IKAT----------------A---------VAA-SFV-Q----DVMS----D---SR-
-S-K----RQ-VVILDCCF--S--------------------G------------AFA--
-------------------------E-------GW-----------------SAK-----
------------DDGSVN------------------------------------------
--------
>tr|A0A351L0Z7|A0A351L0Z7_9CYAN Uncharacterized protein OS=Cyanobacteria bacterium UBA11371 OX=2055770 GN=DCZ55_08250 PE=4 SV=1
------------------ALVI-----------------GLNR-YSF----LRN---S--
PTSEAQHLK---AAA-ADAEKMACLL-------ET----Q----G---------------
---NF-----T---------V---------KR-----------FP---------------
-------EG-L--IDGK----LQV-D---------PIGN-------V-TT--AELEDA--
----------IA--RL--------F---N-PNT--------NS------PP-D-------
TA-LLYFAGHGL---------RQ--EL------------------------KGG-VTE--
--------GYLA---------A----S-DA--CL----------R-------------K-
-------E-----------KW-G---------VSL-RWL-R----ELLK----K---SP-
-V-R----QQ-IVWLDCCK--S--------------------G------------ELF--
-------------------------N--------F-------------------A-----
----QE------DLQIAD------------------------------------------
--------
>tr|A0A351LB42|A0A351LB42_9CYAN Uncharacterized protein OS=Cyanobacteria bacterium UBA11371 OX=2055770 GN=DCZ55_27025 PE=4 SV=1
----------------RYALVI-----------------GIGE-YQN-R-SFA-------
------NLS---KAT-NDAEAVARVL-------EQ----Y----G---------------
---DF-----Q--A------V---------ER-----------LP---------------
-------KRWNPDKND-----FEVA-----------RQK-------V-TG--AELRQG--
----------IK--TF--------L---L-EQA--------AN---------N-------
EA-LIYFTGHGL---------TVA-D-------------------------GFG-KPK--
--------GYLA---------A----S-DC--LV----------E-----KVGN----DI
--VDQK-N--------------G---------VDF-IGF-N----DLIQ----E---ST-
-L-S----SL-VVLLDCCH--S--------------------G------------NFL--
-----------------------ESS--------M------------------VR-----
----QTM-------T---------------------------------------------
--------
>tr|A0A351KWU7|A0A351KWU7_9CYAN Uncharacterized protein OS=Cyanobacteria bacterium UBA11371 OX=2055770 GN=DCZ55_00520 PE=4 SV=1
------------------ALVV-----------------GINQ-YPF----LKD---T--
PTSKAKHLS---TPA-SDAEAIAQRL-------EE----Y----G---------------
---GF-----R---------V---------RR-----------LP---------------
-------ET--------------I-Q---------EGQRRVAAGTLV-QT--DALEDA--
----------II--RL--------F---N-PVG--------ES------VP-E-------
TA-LLYFGGHGL---------RK--N-------------------------RGG-VTE--
--------GFLA---------T----S-DT--CP----------Q-------------K-
-------N-----------QW-G---------VSL-RWL-R----ELLQ----K---SP-
-V-R----QQ-IVWLDCCY--S--------------------G------------ELL--
-------------------------N--------F-------------------A-----
----EA------DLGTTGQES---------LKHTKQ------------------------
--------
>tr|A0A351LBS8|A0A351LBS8_9CYAN Uncharacterized protein OS=Cyanobacteria bacterium UBA11371 OX=2055770 GN=DCZ55_28280 PE=4 SV=1
----------------KVALLI-----------------GVSE-Y--GD-GIP-------
------PLS---ASP-NDVEAMGRIL-------AD----P----N--------L------
--GGF-----D--E------V---------KP-----------LI---------------
-------N--------------------------------------P-DP--ITMQIE--
----------IK--WL--------F-------D--------KR-----EKE-D-------
LL-LLFFSGHGI-----------T-D-------------------------DNN------
-------HLYLT---------T----R-IT--AK----------DN--------------
--FDAT----------------A---------VPA-SFV-Q----KQSL----N---SR-
-A-K----RQ-VMILDCCY--S--------------------G------------AFA--
-------------------------D-------GW-----------------QAK-----
------------S-VG--------------------------------------------
--------
>tr|A0A352JFC9|A0A352JFC9_9CYAN Sulfatase-modifying factor protein (Fragment) OS=Pseudanabaena sp. OX=1153 GN=DCZ88_11095 PE=4 SV=1
----------------RLALLV-----------------GTSE-YPDCD-KLP-------
------PLH---GSL-LDVDAMQRVL-------VA----N--------------------
--GEFAA---E--D------V---------VV-----------LK---------------
-------N--------------------------------------A-SR--QAIEDA--
----------IH--NL--------F------NTR-------DR-----QKD-D-------
LV-LFYFSGHGV-----------V-D-------------------------EAN------
-------KLFLG---------T----P-ST--RK-----------------EGN----KI
--VKPT----------------T---------VAA-TYL-Q----EAMN----D---SK-
-S-Q----HQ-VLILNCCF--S--------------------G------------AFA--
-------------------------Q-------GM-----------------TVM-----
------------DDG---------------------------------------------
--------
>tr|A0A2W6YPW8|A0A2W6YPW8_9CYAN Uncharacterized protein OS=Pseudanabaena sp. OX=1153 GN=DCE90_16430 PE=4 SV=1
----------------KKALLI-----------------GVSQ-Y--EA-GLP-------
------PLA---AAP-KDVAAMQRVL-------QS----N----E--------L------
--GAF-----D--E------V---------EA-----------LI---------------
-------D--------------------------------------P-DL--TTMQMR--
----------IH--LL--------F-------K--------NC-----PKG-D-------
LR-LLYFSGHGI-----------A-N-------------------------DEG------
-------KLYLA---------T----R-IT--SK----------DN--------------
--FEAD----------------A---------VPA-SFI-Q----ERMRE---N---GY-
-Q-T----NH-VLILDCCY--S--------------------G------------AFA--
-------------------------E-------GW-----------------LAK-----
------------S-VDINLKPQLEVEGS--------------------------------
--------
>tr|A0A1Z4QUK3|A0A1Z4QUK3_9NOST Peptidase C14 caspase catalytic subunit p20 OS=Cylindrospermum sp. NIES-4074 OX=2005457 GN=NIES4074_63950 PE=4 SV=1
-----------------YALLV-----------------GIDK-YP-----------N--
--PND-RLE---GCV-NDIKAVEEYLE------------Q----W---------------
--LSRD----S-------------------YQ-LHIKT-----LL---------------
-------ESE------------------------------------A-TR--DAIIQG--
----------FQQ-HL--------------SQA---------N------SN-D-------
VV-LFYYSGHGS-Q--------EK-NIPEELW--------------RFEP-D-R-K----
-------NETLYCY--------------DS--SL--------------------------
---PGH-----------------------WH-LAD-KEL-A-KLIAKV-----A---KK-
-E-P----HI-CIILDCCH--S--------------------G------------SGTKD
---------------------PSQ-D-------------------------VVER-----
----QVSP-----DKR--------------------------------------------
--------
>tr|A0A1Z4QHM9|A0A1Z4QHM9_9NOST WD-40 repeat protein OS=Cylindrospermum sp. NIES-4074 OX=2005457 GN=NIES4074_21830 PE=4 SV=1
-------------------LLV-----------------GVNQ-YHD-K-RL--------
----P-SLR---YSA-VDCQILAEALT------GAI--------Q---------------
--EQFPQ---K--E------V---------NI-----------YH---------------
-------DF---------------------------AQKQ------P-LL--TTVRTH--
----------LQ--QI--------T-----NAA---------Q------PL-D-------
TI-LFYFSGHGMLQ--------PE-N-------------------------Q--------
-------QAFLC---------L----A-DT--Q---------K-D-------------NL
---QNT----------------G---------LAV-QEL-L----QLLG----N---SK-
-A-Q----NQ-LVWLDACH--S--------------------G------------GMTLK
------------------------G-----------------------------------
------------------------VN-----P----------------------------
--------
>tr|A0A1Z4QBQ4|A0A1Z4QBQ4_9NOST Uncharacterized protein OS=Cylindrospermum sp. NIES-4074 OX=2005457 GN=NIES4074_00710 PE=4 SV=1
-----------------YALVI-----------------GIAN-YQK-------------
---I-NRLP---ATVLKDARDIYELL-------IS----P----Q--------Y------
--CGYP----PE-N------V---------QL-----------LL---------------
-------DAK------------------------------------A-TV--ANLRQA--
----------LA--NL--------A-----QNS--------NQ-----DS----------
TV-FIYISSHGG---------QVE-FG----------------------------PHA--
-------GQYLL---------P----V-DT--EY----------T-------------SG
ASLAQT----------------A---------ISG-TQF-T----EALR----A---IP-
-A-R----KI-VTIFDCCH--S--------------------G------------GIG--
-------------------------Q---------------------------PK-----
------------------------------------------------------------
--------
>tr|A0A1Z4QKW2|A0A1Z4QKW2_9NOST Uncharacterized protein OS=Cylindrospermum sp. NIES-4074 OX=2005457 GN=NIES4074_33190 PE=4 SV=1
----------------KIALLI-----------------GVSE-Y--EP-GLS-------
------LLP---NAV-NDVEAMQRVL-------LN----P----E--------M------
--GGFDN---A--D-----------------V-----------LK---------------
-------N--------------------------------------P-QR--QMMEDA--
----------IY--EL--------Y-------A--------NR-----QKE-D-------
LL-LLYFSGHGV-----------T-E-------------------------DTG------
-------DFYFS---------T----R-FT--RK-----------------DGG----KL
--RPTT----------------A---------VAA-KNV-H----LWMN----Q---SK-
-S-R----RM-VVILDCCF--S--------------------G------------AFA--
-------------------------K-------GL-----------------TAK-----
------------DSSTIN------------------------------------------
--------
>tr|A0A1Z4QU44|A0A1Z4QU44_9NOST Peptidase C14 caspase catalytic subunit p20 OS=Cylindrospermum sp. NIES-4074 OX=2005457 GN=NIES4074_62500 PE=4 SV=1
----------------KRALLV-----------------GINS-YPG-K-NI---QELRN
QGLWY-QLR---GAV-NDVYLQRELLI------------H----R---------------
--FGFHP---D--D------I---------LV-----------LT---------------
-------DEK------------------------------------A-TR--QNILEN--
----------FKK-HL--------I-----EWV---------K-----SPD-D-------
VV-VFHYSGHGS-T--------VI-D-PNQIF-----------------D-D-E-F----
-------NGTIV---------P----I-DA--DL--------P-S-------------GY
L--NKG----------------G----EVDD-ITA-GTI-F-LLREAL-----G---RK-
-T-K----NV-TFILDSCY--S--------------------G------------GGVR-
------------------------GN-------------------------LIFR-----
-----SR------PGYS-----ELLK----LRGDNQTTR---------------------
--------
>tr|A0A357A5D4|A0A357A5D4_9CYAN Peptidase C14 OS=Cyanobacteria bacterium UBA11691 OX=2055778 GN=DD761_04615 PE=4 SV=1
----------------KLALLV-----------------GINQ-YPL-K-E---------
---SL-KLQ---GCL-TDVELQRELLV------------D----R---------------
--LGFSS---R--D------I---------LT-----------LT---------------
-------NEQ------------------------------------A-TR--EQIESA--
----------FLN-HL--------I-----SQV---------R------PD-D-------
VV-VFHFSGYGR-S--------VQ-T-GETPA---------------------E-L----
-------QSSLV---------P----I-DG--NV-------PQ-----------------
---ASG----------------R----QIND-LLE-STL-Q-LLLKSL----------K-
-T-T----QV-VTILDTSY-----------------------------------------
------------------------GT-------------------------LERQ-----
-----QV-----------------------------------------------------
--------
>tr|A0A357ADL2|A0A357ADL2_9CYAN Peptidase C14 OS=Cyanobacteria bacterium UBA11691 OX=2055778 GN=DD761_17195 PE=4 SV=1
------------------ALVV-----------------GIST-YSYR--GLS-------
------NLD---APA-RDAEAIAQKL-------ESG---L----A---------------
---PF-----R---------V---------ER-----------LP---------------
-------GIKDK-ANEG----LKT-----------GKKTQ------V-SL--RQLQTA--
----------LI--RY--------F---K-PRG--------ET------YA-D-------
TV-LFYYSGHGL---------YD--D---------------------------L-TET--
--------SYLA---------T----S-DA--SP----------E-------------A-
-------N-----------KW-G---------YPL-EQL-C----KLLR----K---SP-
-V-K----RQ-IIWLDCCH--S--------------------G------------GLV--
-------------------------A--------V-------------------K-----
----EA------NPGEQ-------------------------------------------
--------
>tr|A0A352Y9R2|A0A352Y9R2_9CYAN Uncharacterized protein OS=Cyanobacteria bacterium UBA11368 OX=2055773 GN=DD990_06580 PE=4 SV=1
----------------KVALLI-----------------GVSE-Y--GD-GIP-------
------PLS---ASP-NDVEAMGRIL-------AD----P----N--------L------
--GGF-----D--E------V---------KP-----------LI---------------
-------N--------------------------------------P-DP--ITMQIE--
----------IK--WL--------F-------D--------KR-----EKE-D-------
LL-LLFFSGHGI-----------T-D-------------------------DNN------
-------HLYLT---------T----R-IT--AK----------DN--------------
--FDAT----------------A---------VPA-SFV-Q----KQSL----N---SR-
-A-K----RQ-VMILDCCY--S--------------------G------------AFA--
-------------------------D-------GW-----------------QAK-----
------------S-VG--------------------------------------------
--------
>tr|A0A352YE25|A0A352YE25_9CYAN Uncharacterized protein OS=Cyanobacteria bacterium UBA11368 OX=2055773 GN=DD990_14695 PE=4 SV=1
----------------KIALLI-----------------GVSE-Y--GS-GLN-------
------PLP---GAA-KDVEAMQRIL-------QH----P----E--------I------
--GGF-----T--S------V---------KQ-----------LI---------------
-------N--------------------------------------P-ER--QAMEEA--
----------IE--TL--------F-------S--------GC-----QKD-E-------
LA-LLFFTGHGV-----------K-D-------------------------ENG------
-------KLYFA---------T----R-ST--RK----------N------TQG----EL
--IKAT----------------A---------VAA-SFV-Q----DVMS----D---SR-
-S-K----RQ-VVILDCCF--S--------------------G------------AFA--
-------------------------E-------GW-----------------SAK-----
------------DDGSVN------------------------------------------
--------
>tr|A0A352YFX2|A0A352YFX2_9CYAN Peptidase C14 caspase catalytic subunit p20 OS=Cyanobacteria bacterium UBA11368 OX=2055773 GN=DD990_18115 PE=4 SV=1
----------------GYALLI-----------------GVGE-SAY-------------
---KPLSLP---VTV-KDTQAVYAAL-------ID----P----D--------L------
--CAYPDD--KE-H------I---------RV-----------LN---------------
-------NEE------------------------------------A-TR--SAILDG--
----------LK--WL--------K-----EKA--------QA-----DRE-A-------
TV-LVYYSGHGW---------VDK-TD------------------------------G--
-------RYYLL---------Q----H-DV--KP----------S-------------K-
--LAAS----------------A---------LSA-EAF-T----DALR----Q---IQ-
-C-D----RL-LVVIDSCH--A--------------------A------------GMA--
-------------------------T---------------------------SK-----
----DA------ETAAR--IDAE-------------------------------------
--------
>tr|A8Y9Z0|A8Y9Z0_MICAE Similar to Q4BYD0_CROWT Caspase-1 (Fragment) OS=Microcystis aeruginosa PCC 7806 OX=267872 GN=IPF_5133 PE=4 SV=1
----------------KLALLV-----------------GIDQ-YGA-N-----------
---IP-PLP---GCL-TDVELQKDLLR------------Y----R---------------
--FGFQD---A--D------I---------VT-----------LT---------------
-------GQQ------------------------------------A-SR--EAIEAA--
----------FLE-HL--------I-----AQA---------R------AG-D-------
VV-IFHFSGYGS----------------------------------------------VG
-----AGKEVFI---------T----A-D-------------------------------
----G----------------------SENA-LIK-ENI-L-LMARCL----------A-
-T-D----KC-SLIFDSSH-----------------------------------------
------------------------------------------------------------
------------------------------------------------------------
--------
>tr|A0A352YQI0|A0A352YQI0_9CYAN Uncharacterized protein (Fragment) OS=Cyanobacteria bacterium UBA11368 OX=2055773 GN=DD990_35890 PE=4 SV=1
----------------RYALVI-----------------GIGE-YQN-R-SFA-------
------NLS---KAT-NDAEAVARVL-------EQ----Y----G---------------
---DF-----Q--A------V---------ER-----------LP---------------
-------KRWNPDKND-----FEVA-----------RQK-------V-TG--AELRQG--
----------IK--TF--------L---L-EQA--------AN---------N-------
EA-LIYFTGHGL---------TVA-D-------------------------GFG-KPK--
--------GYLA---------A----S-DC--LV----------E-----KVGN----DI
--VDQK-N--------------G---------VDF-IGF-N----DLIQ----E---ST-
-L-S----SL-VVLLDCCH--S--------------------G------------NFL--
-----------------------ESS--------M------------------VR-----
----QTM-------T---------------------------------------------
--------
>tr|A0A352Y8E3|A0A352Y8E3_9CYAN Uncharacterized protein OS=Cyanobacteria bacterium UBA11368 OX=2055773 GN=DD990_04115 PE=4 SV=1
------------------ALVV-----------------GINQ-YPF----LKD---T--
PTSKAKHLS---TPA-SDAEAIAQRL-------EE----Y----G---------------
---GF-----R---------V---------RR-----------LP---------------
-------ET--------------I-Q---------EGQRRVAAGTLV-QT--DALEDA--
----------II--RL--------F---N-PVG--------ES------VP-E-------
TA-LLYFGGHGL---------RK--N-------------------------RGG-VTE--
--------GFLA---------T----S-DT--CP----------Q-------------K-
-------N-----------QW-G---------VSL-RWL-R----ELLQ----K---SP-
-V-R----QQ-IVWLDCCY--S--------------------G------------ELL--
-------------------------N--------F-------------------A-----
----EA------DLGTTGQES---------LKHTKQ------------------------
--------
>tr|A0A352YMW6|A0A352YMW6_9CYAN Uncharacterized protein OS=Cyanobacteria bacterium UBA11368 OX=2055773 GN=DD990_31035 PE=4 SV=1
------------------ALVI-----------------GLNR-YSF----LRN---S--
PTSEAQHLK---AAA-ADAEKMACLL-------ET----Q----G---------------
---NF-----T---------V---------KR-----------FP---------------
-------EG-L--IDGK----LQV-D---------PIGN-------V-TT--AELEDA--
----------IA--RL--------F---N-PNT--------NS------PP-D-------
TA-LLYFAGHGL---------RQ--EL------------------------KGG-VTE--
--------GYLA---------A----S-DA--CL----------R-------------K-
-------E-----------KW-G---------VSL-RWL-R----ELLK----K---SP-
-V-R----QQ-IVWLDCCK--S--------------------G------------ELF--
-------------------------N--------F-------------------A-----
----QE------DLQIAD------------------------------------------
--------
>tr|A8YMU3|A8YMU3_MICAE Uncharacterized protein OS=Microcystis aeruginosa PCC 7806 OX=267872 GN=IPF_1068 PE=4 SV=1
-------------------LLI-----------------GIDH-YLP-N-QLP------D
GSSYQ-NLK---GCV-RDINQVEAFLQ------------H----K---------------
--LKLPS---D--N------I---------LK-----------LTAS---QD-----TFN
NPIE--PPEQ-----------------------------L------P-TY--ENIVAK--
----------FQQ---------------LANIA---------Q------QG-D-------
SV-YIHYSGHGG-R--------AT-T--------------LYPEVK--GK-D-G-I----
-------DEALV---------P----T-NIG-N---------------------------
---PNT----------------R----YIRD-I----EL-A-FLLENL-----V---NR-
-Q-V----IV-TLVLDCCH--S--------------------G------------GATR-
-----------------------GNQ-------------------------TEI------
------------------------------------------------------------
--------
>tr|A8YGV9|A8YGV9_MICAE Similar to tr|Q8YS65|Q8YS65 OS=Microcystis aeruginosa PCC 7806 OX=267872 GN=IPF_4051 PE=4 SV=1
------------------VIAI-----------------GINE-Y---D-NL--------
----K-PLK---YAK-KDAEAIKAWCE------GEG------------------------
---GFDR---S--------GI---------FL-----------FT---------------
-------EDS-----------PPI------PASP-PIPTQ------L-TH--GRLKRF--
----------LQ--RQ--------F-----ET---PLL----K------SG-D-------
NL-WFFFAGHGR-RY----------Q-------------------------D--------
-------KDYLM---------L----P-DS--D---------P-G-------------NV
---RET----------------A---------VSV-DYV-T----ERLR----R---SG-
-A-D----NV-VLLLDACR--D-E-------------------------------DSR-G
------------------------GL----------------------------------
----G--------IGEEEH-----------------------------------------
--------
>tr|A8YD34|A8YD34_MICAE Similar to tr|A0YXE1|A0YXE1_9CYAN Hypothetical protein OS=Microcystis aeruginosa PCC 7806 OX=267872 GN=IPF_980 PE=4 SV=1
----------------KFALLI-----------------GVSE-Y--SE-GLR-------
------PIS---SAI-LDVEAMRRVL-------EH----P----D--------M------
--GAFDQV-TD--Q------V---------TV-----------LR---------------
-------N--------------------------------------P-DK--GSMEKA--
----------VE--VL--------F-------A--------NR-----QRD-D-------
LV-LLYFSGHGL-----------K-D-------------------------QKA------
-------RFFLS---------T----R-DT--GR----------D------QNG----DF
--RLAT----------------A---------LAA-SKL-Q----EYIT----D---SR-
-S-Q----RQ-IIILDCCF--S--------------------G------------ALV--
-------------------------Q-------GM-----------------PIK-----
--------------GEFNIQEE--------------------------------------
--------
>tr|A8YAC2|A8YAC2_MICAE Genome sequencing data, contig C250 OS=Microcystis aeruginosa PCC 7806 OX=267872 GN=IPF_5406 PE=4 SV=1
----------------RIALVI-----------------GNAN-YEV-------------
---SK--LG---TPL-NDATDMNAALK------ELG------------------------
----FE--------------V---------IL-----------LK---------------
-------DA---------------------------------------TQ--QQMDEA--
----------ID--RF--------A-----RQM---------T------QG-S-------
VG-LFYYAGHGI----------QI-D-------------------------G--------
-------ENYLI---------P----VNNGLIK--------VE-A-------------DV
---RYK----------------S---------VAL-GQI-L----GRMA----E---AE-
---N----AVNIVILDACR--D-NPF-----------RGFK-R------------SLS--
------------------------------------------------------------
------------------------------------------------------------
--------
>tr|A8YC29|A8YC29_MICAE Genome sequencing data, contig C280 OS=Microcystis aeruginosa PCC 7806 OX=267872 GN=IPF_3930 PE=4 SV=1
-------------------LII-----------------GINQ-YQR----L--------
----K-PLK---CAK-QDAVEMARYCR------DEI------------------------
---NFEE-------------V---------FL-----------FT---------------
-------DDS-----------DPITA----PNGS-QQETK------P-TY--TNLMAF--
----------LH--DF--------F-----ES---QRL----E------TG-D-------
NF-WFFFSGHGL-RH----------Q-------------------------G--------
-------QDYLV---------P----S-EG--H---------P-T-------------LI
---EQT----------------T---------ISL-NYV-T----QRLR----R---CG-
-A-D----NI-ILFLDACR--N-ENDF----------------------------SNK--
------------------------------------------------------------
----S--------VGWQKQ-----------------------------------------
--------
>tr|A0A350XAW2|A0A350XAW2_9CYAN Peptidase C14 caspase catalytic subunit p20 OS=Cyanobacteria bacterium UBA11372 OX=2055768 GN=DCY88_11470 PE=4 SV=1
-----------------YALLV-----------------GIDN-YH-----------PDS
IPQIS-PLK---GCV-NDIKAVESYLR------------E----R---------------
--IVKD----S--D----------------WQ-LVEPKDQPWILL---------------
-------DRD------------------------------------A-TR--QAIING--
----------FQH-HL--------------CNA---------D------SD-D-------
VV-LFYYSGHGA-Q--------EK-A-PEEFW--------------ELEA-D-R-L----
-------NETLVCY--------------DS--RT--------------------------
---EGS-----------------------RD-LAD-KEL-R-YLISKV-----A---RN-
-N-P----RV-IIFLDCCH--S--------------------G------------SGTRD
----------------------LPPE-------------------------VTV------
------------------------------------------------------------
--------
>tr|A0A350X6N6|A0A350X6N6_9CYAN Caspase OS=Cyanobacteria bacterium UBA11372 OX=2055768 GN=DCY88_03750 PE=4 SV=1
----------------KLALLV-----------------GINN-YP-------------H
S-----PLK---GCI-TDAYLQRELLI------------H----R---------------
--FGFNP---N--D------I---------LL-----------VT---------------
-------DET---------------------------SIK------P-TR--AGILQA--
----------FEE-HL--------I-----KQA---------K------PG-D-------
VV-VYHFSGHGS-R--------VF-D-SDSGA-----------------S-D-Q-L----
-------NSTFV---------P----I-DR------------E-S-------------SP
S--GEK----------------T----IVSD-VMG-ETL-F-LLMSAL----------P-
-T-E----NV-AVVLDSCH--S--------------------G------------GGKR-
------------------------GN-------------------------LTIR-----
-----AI------IGGA-----KV------------------------------------
--------
>tr|A0A350XAH8|A0A350XAH8_9CYAN Uncharacterized protein (Fragment) OS=Cyanobacteria bacterium UBA11372 OX=2055768 GN=DCY88_10755 PE=4 SV=1
------------------ALVV-----------------GINT-YG----NLQ-------
------RLD---APA-EDAEAIAQLL-------TD----S----G---------------
---EF-----R---------V---------KR-----------IP---------------
-------EAVTD-DT------VQV-----------GRKTK------V-TL--TELEEA--
----------LV--QL--------F---L-PQG--------KT------IP-D-------
TA-LFYFSGHGL---------RK--N-------------------------R-G-IQE--
--------GFLA---------T----S-DV--NP----------D-------------L-
-------G-----------NW-G---------LSL-QWL-R----RLLE----E---SP-
-I-R----QQ-IIWLDCCY--S--------------------G------------ELL--
-------------------------N--------F-------------------D-----
----EA------NPGE--------------------------------------------
--------
>tr|A0A350XBP2|A0A350XBP2_9CYAN Peptidase C14 OS=Cyanobacteria bacterium UBA11372 OX=2055768 GN=DCY88_12920 PE=4 SV=1
-----------------WAIAI-----------------GINN-YN-EN-NF--------
----A-PLN---YAK-RDAECVRDFFL------HEA------------------------
---KFDE-------------V---------CF-----------FS---------------
-------DDS-----------PDLVR----PKGK-KIPTQ------P-TY--GNLISF--
----------LH--DR--------F-----EN--KPFL----S------AG-D-------
NC-WFFFAGHGQ-QY----------A-------------------------N--------
-------RDYLM---------P----Q-DA--N---------P-R-------------AL
---ERT----------------A---------IPV-SYV-R----ERLS----R---SG-
-A-D----NV-ILILDACR--S-E-------------------------------GSR-G
------------------------AA----------------------------------
----G--------IGNESQQ----------------------------------------
--------
>tr|A0A350XEL2|A0A350XEL2_9CYAN Peptidase C14 OS=Cyanobacteria bacterium UBA11372 OX=2055768 GN=DCY88_18305 PE=4 SV=1
----------------KLALLV-----------------GINN-YT-------------D
GV--R-PLR---GCL-TDVEMQRELLI------------H----R---------------
--FGFNP---K--D------I---------LE-----------VT---------------
-------DT------------------------------K------A-TR--SGIIAA--
----------FEE-HL--------I-----KQA---------K------PN-D-------
IV-VFHFSGHGS-R--------VI-D-PNPIN-----------------N-K-K-L----
-------NSTLV---------P----I-----------------D-------------TF
T--ETP----------------N----IVRD-IMG-QTL-F-LLMSAV----------P-
-T-E----NL-TIVLDSCY--S--------------------G------------GGDR-
------------------------GN-------------------------LVIR-----
-----SA------RLD--------------------------------------------
--------
>tr|A0A350XAW1|A0A350XAW1_9CYAN Uncharacterized protein OS=Cyanobacteria bacterium UBA11372 OX=2055768 GN=DCY88_11465 PE=4 SV=1
-----------------LAVVI-----------------GINA-Y--SN-GIQ-------
------KLE---TAV-NDAEKIAKLL-------KEK---Y----Q---------------
----Y--------E------V---------LL-----------LL---------------
-------D------------------------------EK------A-TK--AQLTDL--
----------LE--NF--EDKILRL-----A---------DGNEVQI-KED-D-------
RL-LFYFAGHGI----------AS-EVQN--------------------N-TDE------
------LAGYLV---------P----Q-DG--QC----------G---------------
--AKRT----------------W---------LQM-QRL-H----DALI----H-L-P--
-C-R----HL-LIILDCCF--A--------------------G------------TFGQ-
------------------------VS---------------------------HR-----
----EAV---RPAQ-KVSREN---------------------------------------
--------
>tr|A0A350X623|A0A350X623_9CYAN Clp protease OS=Cyanobacteria bacterium UBA11372 OX=2055768 GN=DCY88_02625 PE=4 SV=1
----------------KVALLI-----------------GVSE-Y--EL-GLN-------
------PLP---AAV-KDVEAMGRVL-------AN----P----E--------M------
--GGFAA---S--D------I---------TV-----------LK---------------
-------N--------------------------------------P-QR--QEMEDA--
----------IY--RL--------F-------S--------NR-----QRD-D-------
LL-LFYFSGHGV-----------K-D-------------------------ESG------
-------KLYLS---------T----R-TT--RK-----------------ENG----RL
--VKPS----------------A---------VAA-SFL-H----ESIN----E---SK-
-S-Q----RQ-ILILDCCF--S--------------------G------------AIA--
-------------------------Q-------GM-----------------TVK-----
------------DDGTVN------------------------------------------
--------
>tr|A0A350X9C8|A0A350X9C8_9CYAN Peptidase C14 OS=Cyanobacteria bacterium UBA11372 OX=2055768 GN=DCY88_08680 PE=4 SV=1
----------------KLALLV-----------------GINQ-YQ-------------S
RP-----LE---GCL-NDVELQRNLLI------------H----R---------------
--FGFNP---R--D------I---------LV-----------LP---------------
-------DAQ------------------------------------A-TR--QGILTA--
----------FEE-HL--------I-----KQA---------K------PG-D-------
VV-VYHYSGHGS-R--------IS-D-PNPIVVV------------DPNK-K-G-L----
-------NGTFV---------P----V-DG--NL--------P-A-------------GY
P--QVG----------------G----TVKD-IMG-HTL-F-LLMSGL----------K-
-T-E----NV-TVVLDSCF--S--------------------G------------GAT--
------------------------RE-------------------------ARVR-----
-----SR------DG---------------------------------------------
--------
>tr|A0A1J1JDH1|A0A1J1JDH1_PLAAG Peptidase C14 caspase catalytic subunit p20 OS=Planktothrix agardhii OX=1160 GN=PLAM_1551 PE=4 SV=1
----------------KLALLV-----------------GINQ-YA-------------S
SP-----LE---GCV-NDLELQRNLLI------------H----R---------------
--FRFNP---K--D------I---------LV-----------LA---------------
-------DEA------------------------------------A-TR--TGILTA--
----------FEE-HL--------I-----KQA---------K------PG-D-------
IV-VYHYSGHGS-R--------IF-D-PDPIITG------------LGDR-Q-G-L----
-------NGTFV---------P----I-NS--NL--------P-T-------------GY
P--EVG----------------G----VVQD-IMG-HTL-F-LLMSAL----------K-
-T-E----NV-TVVLDSCF--S--------------------G------------GAT--
------------------------RE-------------------------VRVR-----
-----SR------EGGE-----N-------------------------------------
--------
>tr|A0A1J1JE84|A0A1J1JE84_PLAAG WD-40 repeat protein OS=Planktothrix agardhii OX=1160 GN=PLAM_1842 PE=4 SV=1
-----------------YALIA-----------------GIAN-YQK-------------
---I-KPLP---STVLNDAKDIYSLL-------TE----P----S--------F------
--CGYL----IE-N------V---------EL-----------LL---------------
-------DEK------------------------------------A-TK--SALTQA--
----------LT--DL--------S-----TKT--------NA-----DS----------
TV-LIYYSGHGG---------RIE-FG----------------------------PTA--
-------GEYLL---------P----V-DT--VY----------T-------------SG
ASLVET----------------A---------ISG-SQF-T----EVLR----A---IP-
-A-R----KL-VVIFDCCH--A--------------------G------------GIG--
-------------------------Q---------------------------PK-----
----DP------TIP---EI----------------------------------------
--------
>tr|A0A358VNQ3|A0A358VNQ3_9CYAN Uncharacterized protein OS=Oscillatoriales bacterium UBA8482 OX=2055799 GN=DEF27_00125 PE=4 SV=1
----------------RKALVV-----------------GINR-YPD----LTN---NQ-
--GKCQHLK---YAA-ADADAIARLL-------RE----Y----G---------------
---QF-----E---------V---------EI-----------LP---------------
-------VKE---DHET----FAI-----------DQKGL------V-NA--KVFKDK--
----------IF--DL--------F-----QAD--------GK---------T-------
TA-LLFFAGHGL---------VD--PS------------------------YGK-E-K--
--------GYFG---------T----S-DT--DL----------D-------------R-
-------D-----------KW-G---------VEF-DFL-A----DQMG----S---SN-
-I-P----EQ-IVWLNCCH--S--------------------G------------QLT--
-------------------------EA-----I-F-------------------Q-----
----KFH---NLTTE---------------------------------------------
--------
>tr|A0A352ZY30|A0A352ZY30_9CYAN Uncharacterized protein OS=Cyanobacteria bacterium UBA11369 OX=2055772 GN=DDW76_35495 PE=4 SV=1
----------------KVALLI-----------------GVSE-Y--GD-GIP-------
------PLS---ASP-NDVEAMGRIL-------AD----P----N--------L------
--GGF-----D--E------V---------KP-----------LI---------------
-------N--------------------------------------P-DP--ITMQIE--
----------IK--WL--------F-------D--------KR-----EKE-D-------
LL-LLFFSGHGI-----------T-D-------------------------DNN------
-------HLYLT---------T----R-IT--AK----------DN--------------
--FDAT----------------A---------VPA-SFV-Q----KQSL----N---SR-
-A-K----RQ-VMILDCCY--S--------------------G------------AFA--
-------------------------D-------GW-----------------QAK-----
------------S-VG--------------------------------------------
--------
>tr|A0A352ZGA2|A0A352ZGA2_9CYAN Peptidase C14 caspase catalytic subunit p20 OS=Cyanobacteria bacterium UBA11369 OX=2055772 GN=DDW76_04330 PE=4 SV=1
----------------GYALLI-----------------GVGE-SAY-------------
---KPLSLP---VTV-KDTQAVYAAL-------ID----P----D--------L------
--CAYPDD--KE-H------I---------RV-----------LN---------------
-------NEE------------------------------------A-TR--SAILDG--
----------LK--WL--------K-----EKA--------QA-----DRE-A-------
TV-LVYYSGHGW---------VDK-TD------------------------------G--
-------RYYLL---------Q----H-DV--KP----------S-------------K-
--LAAS----------------A---------LSA-EAF-T----DALR----Q---IQ-
-C-D----RL-LVVIDSCH--A--------------------A------------GMA--
-------------------------T---------------------------SK-----
----DA------ETAAR--IDAE-------------------------------------
--------
>tr|A0A352ZJ15|A0A352ZJ15_9CYAN Uncharacterized protein OS=Cyanobacteria bacterium UBA11369 OX=2055772 GN=DDW76_09420 PE=4 SV=1
------------------ALVI-----------------GLNR-YSF----LRN---S--
PTSEAQHLK---AAA-ADAEKMACLL-------ET----Q----G---------------
---NF-----T---------V---------KR-----------FP---------------
-------EG-L--IDGK----LQV-D---------PIGN-------V-TT--AELEDA--
----------IA--RL--------F---N-PNT--------NS------PP-D-------
TA-LLYFAGHGL---------RQ--EL------------------------KGG-VTE--
--------GYLA---------A----S-DA--CL----------R-------------K-
-------E-----------KW-G---------VSL-RWL-R----ELLK----K---SP-
-V-R----QQ-IVWLDCCK--S--------------------G------------ELF--
-------------------------N--------F-------------------A-----
----QE------DLQIAD------------------------------------------
--------
>tr|A0A352ZJH5|A0A352ZJH5_9CYAN Uncharacterized protein OS=Cyanobacteria bacterium UBA11369 OX=2055772 GN=DDW76_10275 PE=4 SV=1
------------------ALVV-----------------GINQ-YPF----LKD---T--
PTSKAKHLS---TPA-SDAEAIAQRL-------EE----Y----G---------------
---GF-----R---------V---------RR-----------LP---------------
-------ET--------------I-Q---------EGQRRVAAGTLV-QT--DALEDA--
----------II--RL--------F---N-PVG--------ES------VP-E-------
TA-LLYFGGHGL---------RK--N-------------------------RGG-VTE--
--------GFLA---------T----S-DT--CP----------Q-------------K-
-------N-----------QW-G---------VSL-RWL-R----ELLQ----K---SP-
-V-R----QQ-IVWLDCCY--S--------------------G------------ELL--
-------------------------N--------F-------------------A-----
----EA------DLGTTGQES---------LKHTKQ------------------------
--------
>tr|A0A352ZEF3|A0A352ZEF3_9CYAN Uncharacterized protein OS=Cyanobacteria bacterium UBA11369 OX=2055772 GN=DDW76_00870 PE=4 SV=1
----------------RYALVI-----------------GIGE-YQN-R-SFA-------
------NLS---KAT-NDAEAVARVL-------EQ----Y----G---------------
---DF-----Q--A------V---------ER-----------LP---------------
-------KRWNPDKND-----FEVA-----------RQK-------V-TG--AELRQG--
----------IK--TF--------L---L-EQA--------AN---------N-------
EA-LIYFTGHGL---------TVA-D-------------------------GFG-KPK--
--------GYLA---------A----S-DC--LV----------E-----KVGN----DI
--VDQK-N--------------G---------VDF-IGF-N----DLIQ----E---ST-
-L-S----SL-VVLLDCCH--S--------------------G------------NFL--
-----------------------ESS--------M------------------VR-----
----QTM-------T---------------------------------------------
--------
>tr|A0A352ZL15|A0A352ZL15_9CYAN Peptidase C14 OS=Cyanobacteria bacterium UBA11369 OX=2055772 GN=DDW76_13120 PE=4 SV=1
-----------------WAIVI-----------------GINN-YN-PN-NF--------
----T-PLK---YAK-HDAECMKKFFL------DEA------------------------
---KFEE-------------V---------YF-----------FS---------------
-------DDL-----------PDIVL----SKGK-KIPTQ------P-TY--GNLISF--
----------LH--DR--------F-----EK--KPFL----S------SG-D-------
NC-WFFFAGHGE-QY----------D-------------------------N--------
-------RDYLM---------P----Q-DA--N---------P-R-------------AV
---EKT----------------A---------IPV-SYV-R----ERLS----R---SG-
-A-D----NV-ILILDACR--S-E-------------------------------GSR-G
------------------------AA----------------------------------
----G--------IGNESQQ----------------------------------------
--------
>tr|A0A1B7WL49|A0A1B7WL49_9NOST Peptidase C14 OS=Anabaena sp. CRKS33 OX=1710888 GN=AN487_09275 PE=4 SV=1
-----------------WAIAI-----------------GINQ-Y---Q-LF--------
----Q-PLG---CAQ-ADAEAIKDYLV------TQA------------------------
---GFPS---E--N------C---------LL-----------MT---------------
-------NTS-----------PPI---G-------DKSSY------P-TK--ENILSL--
----------LQ--KL--------A-----ATFW--------Q------PE-D-------
YL-WLFFSGYGV-NY----------K-------------------------E--------
-------QDYLM---------P----V-GG--D---------P-E-------------QV
---AET----------------G---------IEV-RSL-M----QSLE----L---TG-
-I-K-----V-LFIFDINR--A-F-------------------------------GTQ-A
-------------------------D----------------------------------
------------------------------------------------------------
--------
>tr|A0A1B7WFF4|A0A1B7WFF4_9NOST Sulfatase-modifying factor domain-containing protein OS=Anabaena sp. CRKS33 OX=1710888 GN=AN487_14590 PE=4 SV=1
----------------KIALLI-----------------GVSE-Y--GE-SIP-------
------PLL---SSL-HDVEAMERVL-------KN----P----N--------L------
--GNF-----T--Q------V---------KK-----------LL---------------
-------N--------------------------------------P-NS--EAMRIA--
----------IL--NL--------F-------K--------NA-----EKD-D-------
LL-LFFFSGHGM-----------I-N-------------------------DDN------
-------HLYLA---------T----R-NT--AK----------DN--------------
--FEAT----------------A---------VDG-NFI-Q----AQSK----N---CY-
-S-K----RQ-VLILDACY--S--------------------G------------AFA--
-------------------------N-------GW-----------------HTK-----
------------S-----------------------------------------------
--------
>tr|A0A1B7WK15|A0A1B7WK15_9NOST Peptidase C14 OS=Anabaena sp. CRKS33 OX=1710888 GN=AN487_10080 PE=4 SV=1
---------------------I-----------------GINQ-Y---D-NL--------
----Q-ALN---FAK-RDAEAMAAWFR------EEA------------------------
---KFDQ-------------V---------FL-----------FT---------------
-------ENS-----------PDI------NTSP-PIPTQ------P-TY--GRLRRF--
----------LQ--AQ--------F-----EQ---PLL----K------PG-D-------
NL-WFFFAGHGM-RH----------A-------------------------D--------
-------KDYLM---------L----A-DS--D---------P-S-------------DI
---EHT----------------A---------ISV-EYI-T----ERLR----R---SR-
-A-D----NV-VLLLDACR--E-E-------------------------------SSR-S
------------------------------------------------------------
------------------------------------------------------------
--------
>tr|A0A353ACM7|A0A353ACM7_9CYAN Peptidase C14 OS=Cyanobacteria bacterium UBA11366 OX=2055775 GN=DDW56_16335 PE=4 SV=1
----------------KLALLV-----------------GIND-YK-------------P
EL--G-SLQ---GCL-TDMEMQRELLV------------N----R---------------
--FGFNP---S--D------I---------LE-----------VT---------------
-------NQ------------------------------Q------A-TR--QGILTA--
----------FDE-HI--------I-----KQA---------K------PG-D-------
VV-VFHYSGHGA-R--------VL-D-PNPIG-----------------N-D-P-L----
-------NSTIV---------P----I-ER------------DSD-------------SV
S--NAA----------------N----PVPD-IMG-QTL-F-LLMSLV----------N-
-T-E----NI-TVVLDSCF--S--------------------G------------GGKR-
------------------------GN-------------------------MAVR-----
-----AT------RLAS-----DITL----QASPAEFDYQEQLLS---------------
--------
>tr|A0A353ABN6|A0A353ABN6_9CYAN Peptidase C14 OS=Cyanobacteria bacterium UBA11366 OX=2055775 GN=DDW56_14490 PE=4 SV=1
----------------KLALLV-----------------GINQ-YPQ-------------
---MM-TLG---GCV-TDVAMQRELLI------------H----R---------------
--FGFSD---R--D------I---------LT-----------LT---------------
-------DSQ------------------------------------A-TR--RAIETG--
----------FVE-HL--------I-----KQA---------R------AG-D-------
VV-VFHFSGYGS-R--------VK-R-NLAAD-------------IDK---LGN-W----
-------DNSFV---------T----V-DG--AI-------PT-----------------
---NGI----------------P-----ARD-LLA-ETL-R-LLLLSL----------A-
-T-S----NV-TTILDTAHVD---------------------------------------
------------------------------------------------------------
------------------------------------------------------------
--------
>tr|A0A353A7M4|A0A353A7M4_9CYAN Peptidase C14 OS=Cyanobacteria bacterium UBA11366 OX=2055775 GN=DDW56_06940 PE=4 SV=1
----------------KLALLV-----------------GINS-YV-------------K
QP-----LE---GCI-NDLDLQQYLLI------------H----R---------------
--FGFNP---K--D------I---------YI-----------LS---------------
-------DEK------------------------------------A-TR--GGILTA--
----------FEE-HL--------I-----KQA---------K------PG-D-------
VV-VYHYSGHGS-Q--------IL-D-PHPIVVE------------PGKS-E-G-L----
-------AGTFV---------P----V-DG--NL--------P-N-------------DY
P--NVG----------------G----EVTD-ITG-HTL-F-LLMSAL----------K-
-T-E----NV-TAILDSCF--S--------------------G------------GAT--
------------------------RD-------------------------VKVR-----
-----SR------DGGK-------------------------------------------
--------
>tr|A0A353AA50|A0A353AA50_9CYAN Peptidase C14 OS=Cyanobacteria bacterium UBA11366 OX=2055775 GN=DDW56_11525 PE=4 SV=1
----------------KLALLV-----------------GINK-YS-------------R
QP-----LK---GCI-NDLELQRHLLV------------N----C---------------
--FGFNP---K--D------I---------YI-----------LT---------------
-------DEK------------------------------------A-NR--QGILSA--
----------FEE-YL--------I-----KQA---------K------PG-D-------
VV-VYHYSGHGS-L--------IN-D-PHPIITE-----------ADSKK-A-G-L----
-------NGTFV---------P----I-DS--NL--------P-A-------------GY
P--DEG----------------G----LVKD-IMG-HTL-F-LLMSAV----------K-
-T-E----NF-TAILDSCY--S--------------------G------------GAT--
------------------------RD-------------------------SRVR-----
-----SR------DGGE-----K-------------------------------------
--------
>tr|A0A353AHU4|A0A353AHU4_9CYAN Uncharacterized protein OS=Cyanobacteria bacterium UBA11366 OX=2055775 GN=DDW56_25890 PE=4 SV=1
-------------------VLV-----------------GVNH-YQD-S-QI--------
----P-DLR---YCA-NDCKELAAVLK------VAS------------------------
--QEFQE---T--E------I---------IP-----------LY---------------
-------DG---------------------------GEKS------P-EL--SEIMTS--
----------IQ--QF--------------GLA---------K------PE-D-------
TV-LFYFSGHGYLD---------S-N-------------------------N--------
-------RPIFC---------V----A-DT--S---------L-A-------------DL
---AGT----------------G---------FKL-DVL-L----NELG----K---CQ-
-A-Q----RQ-LVWLDACQ--E--------------------Q------------E--ED
------------------------NS-------------------------IRR------
------------------------------------------------------------
--------
>tr|A0A353A950|A0A353A950_9CYAN Peptidase C14, caspase catalytic subunit p20 OS=Cyanobacteria bacterium UBA11366 OX=2055775 GN=DDW56_09670 PE=4 SV=1
----------------KLALLV-----------------GINR-YQ-------------Q
SNRFP-DLK---GAV-TDVELQKQLLI------------Y----R---------------
--FGFEP---E--D------I---------LV-----------LT---------------
-------DEK------------------------------------A-TR--QGIIQA--
----------FED-RL--------I-----GQA---------Q------PG-D-------
IV-VFHFSGQGD-R--------IL-D-SD-----------------GAGS-N-G-F----
-------IGTLV---------P----F-DC-----------AP-----------------
---NSD----------------G----AVGD-ITQ-SLL-W-LLMAGI----------N-
-T-E----KV-TLVLDSCF--A--------------------G------------RSSR-
------------------------GG-------------------------LGVI-----
-----SK----FNSG---------------------------------------------
--------
>tr|A0A2T2RV77|A0A2T2RV77_9CYAN Peptidase C14 OS=Cyanobacteria bacterium QH_9_48_43 OX=1919126 GN=BRC41_02285 PE=4 SV=1
----------------KLALLV-----------------GINQ-YPQ-------------
---SA-NLK---GCI-TDVERQRELLI------------Y----R---------------
--FGFHP---D--D------V---------YT-----------IT---------------
-------DAS------------------------------------A-TR--EKIETA--
----------FVE-HL--------I-----KQA---------G------EE-D-------
VV-VFHYSGYGS-R--------IK-I-PHSSHAAQ------SSETETG---NHR-L----
-------TNSLV---------P----V-DG--IS-------E------------------
---------------------------AKNE-VSE-ETL-M-LLARSL----------A-
-T-D----KV-TMVLDTSHTRT--------------------G-----------------
------------------------------------------------------------
------------------------------------------------------------
--------
>tr|A0A353A6E6|A0A353A6E6_9CYAN Peptidase C14, caspase catalytic subunit p20 OS=Cyanobacteria bacterium UBA11366 OX=2055775 GN=DDW56_04680 PE=4 SV=1
----------------KLALLV-----------------GINQ-YI-------------D
GNRLG-LLN---GCV-NDVKLQRALLI------------Y----R---------------
--FGFNP---R--D------I---------LT-----------LT---------------
-------DGQ------------------------------------A-TR--DGILQA--
----------FDE-HL--------V-----KQA---------K------AN-D-------
VV-VFHFSGHGA-R--------VL-D-PKPI-----------------YP-D-D-L----
-------NSTII---------P----V-DD--S---------------------------
PL-YQE----------------G----IVND-IMG-RTL-F-LLMSAV----------N-
-T-E----NM-TVVLDSCY--S--------------------G------------GGTR-
------------------------GN-------------------------FRVR-----
-----AG------AGGS-------------------------------------------
--------
>tr|A0A353AGV5|A0A353AGV5_9CYAN Peptidase C14, caspase catalytic subunit p20 OS=Cyanobacteria bacterium UBA11366 OX=2055775 GN=DDW56_24110 PE=4 SV=1
----------------KLALLV-----------------GINA-Y---------------
QN--G-PLQ---GCV-TDVKLQEQLLI------------H----R---------------
--FGFNP---K--D------I---------VI-----------LT---------------
-------DKQ------------------------------------A-TR--QGMLDA--
----------FEE-HL--------I-----KQA---------K------PG-D-------
VV-VYHFSGHGS-Q--------VK-D-PD-----------------CDFP-D-C-L----
-------NSTFV---------P----I-DG--IL--------P-A-------------GF
P--SQK----------------G----AVAD-IMG-HTL-F-LLMSAL----------Q-
-T-E----NV-TVVLDSCH--S--------------------G------------GGTR-
------------------------GN-------------------------FRVR-----
-----S------------------------------------------------------
--------
>tr|A0A2T2RSN9|A0A2T2RSN9_9CYAN Uncharacterized protein (Fragment) OS=Cyanobacteria bacterium QH_9_48_43 OX=1919126 GN=BRC41_07240 PE=4 SV=1
--------------------LI-----------------GVN--YSPGC-GL--------
----S-ELK---YSA-RDCQTLEKIFR------DEI--------K---------------
--PVPSE---S--E------F---------LV-----------FH---------------
-------DDD--------------------------SSSL------P-TR--DKILET--
----------WK--HI---------------QV---------Q------SN-D-------
TV-IFYFSGHGKLD---------E-K-------------------------D--------
-------RTVLC---------L----R-DT--D---------A-T-------------QL
---ADT----------------G---------LVL-QNW-L----DQLA----N---FN-
-C-K----HK-IALIDACH--S--------------------G------------NVELP
------------------------SK-------------------------N--------
------------------------------------------------------------
--------
>tr|A0A358YBC2|A0A358YBC2_9CYAN Peptidase C14 OS=Cyanobacteria bacterium UBA11149 OX=2055785 GN=DEG17_06130 PE=4 SV=1
----------------KLALLV-----------------GINK-YS-------------R
QP-----LK---GCI-NDLELQRHLLV------------N----C---------------
--FGFNP---K--D------I---------YI-----------LT---------------
-------DEK------------------------------------A-NR--QGILSA--
----------FEE-YL--------I-----KQA---------K------PG-D-------
VV-VYHYSGHGS-L--------IN-D-PHPIITE-----------ADSKK-A-G-L----
-------NGTFV---------P----I-DS--NL--------P-A-------------GY
P--DEG----------------G----LVKD-IMG-HTL-F-LLMSAV----------K-
-T-E----NF-TAILDSCY--S--------------------G------------GAT--
------------------------RD-------------------------SRVR-----
-----SR------DGGE-----K-------------------------------------
--------
>tr|A0A358YKH2|A0A358YKH2_9CYAN Uncharacterized protein OS=Cyanobacteria bacterium UBA11149 OX=2055785 GN=DEG17_23810 PE=4 SV=1
-------------------VLV-----------------GVNH-YQD-S-QI--------
----P-DLR---YCA-NDCKELAAVLK------VAS------------------------
--QEFQE---T--E------I---------IP-----------LY---------------
-------DG---------------------------GEKS------P-EL--SEIMTS--
----------IQ--QF--------------GLA---------K------PE-D-------
TV-LFYFSGHGYLD---------S-N-------------------------N--------
-------RPIFC---------V----A-DT--S---------L-A-------------DL
---AGT----------------G---------FKL-DVL-L----NELG----K---CQ-
-A-Q----RQ-LVWLDACQ--E--------------------Q------------E--ED
------------------------NS-------------------------IRR------
------------------------------------------------------------
--------
>tr|A0A358YMT9|A0A358YMT9_9CYAN Peptidase C14, caspase catalytic subunit p20 OS=Cyanobacteria bacterium UBA11149 OX=2055785 GN=DEG17_27105 PE=4 SV=1
----------------KLALLV-----------------GINA-Y---------------
QN--G-PLQ---GCV-TDVKLQEQLLI------------H----R---------------
--FGFNP---K--D------I---------VI-----------LT---------------
-------DKQ------------------------------------A-TR--QGMLDA--
----------FEE-HL--------I-----KQA---------K------PG-D-------
VV-VYHFSGHGS-Q--------VK-D-PD-----------------CDFP-D-C-L----
-------NSTFV---------P----I-DG--IL--------P-A-------------GF
P--SQK----------------G----AVAD-IMG-HTL-F-LLMSAL----------Q-
-T-E----NV-TVVLDSCH--S--------------------G------------GGTR-
------------------------GN-------------------------FRVR-----
-----S------------------------------------------------------
--------
>tr|A0A1W5CJK0|A0A1W5CJK0_9NOST Uncharacterized protein OS=Anabaena sp. 39858 OX=1710890 GN=AN489_11440 PE=4 SV=1
-------------------LLV-----------------GVNQ-YHD-K-QL--------
----P-SLR---YSA-VDCQVLAEALI------CAT--------Q---------------
--EQFSQ---Q--E------V---------NI-----------FH---------------
-------DF---------------------------AAEL------P-IL--SHIRHS--
----------LQ--QI--------T-----ASA---------Q------HT-D-------
TI-LFYFSGHGMLQ--------AN-T-------------------------Q--------
-------QAYLC---------L----A-DT--Q---------N-D-------------DL
---ENT----------------G---------LSV-QEL-L----QYLS----N---SG-
-V-Q----NQ-LIWLDACH--S--------------------G------------GMT--
------------------------------------------------------------
------------------------------------------------------------
--------
>tr|A0A358YJA4|A0A358YJA4_9CYAN Peptidase C14 OS=Cyanobacteria bacterium UBA11149 OX=2055785 GN=DEG17_20475 PE=4 SV=1
----------------KLALLV-----------------GIND-YK-------------P
EL--G-SLQ---GCL-TDMEMQRELLV------------N----R---------------
--FGFNP---S--D------I---------LE-----------VT---------------
-------NQ------------------------------Q------A-TR--QGILTA--
----------FDE-HI--------I-----KQA---------K------PG-D-------
VV-VFHYSGHGA-R--------VL-D-PNPIG-----------------N-D-P-L----
-------NSTIV---------P----I-ER------------DSD-------------SV
S--NAA----------------N----PVPD-IMG-QTL-F-LLMSLV----------N-
-T-E----NI-TVVLDSCF--S--------------------G------------GGKR-
------------------------GN-------------------------MAVR-----
-----AT------RLAS-----DITL----QASPAEFDYQEQLLS---------------
--------
>tr|A0A358YAU3|A0A358YAU3_9CYAN Peptidase C14, caspase catalytic subunit p20 OS=Cyanobacteria bacterium UBA11149 OX=2055785 GN=DEG17_05700 PE=4 SV=1
----------------KLALLV-----------------GINQ-YI-------------D
GNRLG-LLN---GCV-NDVKLQRALLI------------Y----R---------------
--FGFNP---R--D------I---------LT-----------LT---------------
-------DGQ------------------------------------A-TR--DGILQA--
----------FDE-HL--------V-----KQA---------K------AN-D-------
VV-VFHFSGHGA-R--------VL-D-PKPI-----------------YP-D-D-L----
-------NSTII---------P----V-DD--S---------------------------
PL-YQE----------------G----IVND-IMG-RTL-F-LLMSAV----------N-
-T-E----NM-TVVLDSCY--S--------------------G------------GGTR-
------------------------GN-------------------------FRVR-----
-----AG------AGGS-------------------------------------------
--------
>tr|A0A358YF22|A0A358YF22_9CYAN Peptidase C14 OS=Cyanobacteria bacterium UBA11149 OX=2055785 GN=DEG17_13870 PE=4 SV=1
----------------KLALLV-----------------GINQ-YPQ-------------
---MM-TLG---GCV-TDVAMQRELLI------------H----R---------------
--FGFSD---R--D------I---------LT-----------LT---------------
-------DSQ------------------------------------A-TR--RAIETG--
----------FVE-HL--------I-----KQA---------R------AG-D-------
VV-VFHFSGYGS-R--------VK-R-NLAAD-------------IDK---LGN-W----
-------DNSFV---------T----V-DG--AI-------PT-----------------
---NGI----------------P-----ARD-LLA-ETL-R-LLLLSL----------A-
-T-S----NV-TTILDTAHVD---------------------------------------
------------------------------------------------------------
------------------------------------------------------------
--------
>tr|A0A358YGA6|A0A358YGA6_9CYAN Peptidase C14, caspase catalytic subunit p20 OS=Cyanobacteria bacterium UBA11149 OX=2055785 GN=DEG17_14880 PE=4 SV=1
----------------KLALLV-----------------GINR-YQ-------------Q
SNRFP-DLK---GAV-TDVELQKQLLI------------Y----R---------------
--FGFEP---E--D------I---------LV-----------LT---------------
-------DEK------------------------------------A-TR--QGIIQA--
----------FED-RL--------I-----GQA---------Q------PG-D-------
IV-VFHFSGQGD-R--------IL-D-SD-----------------GAGS-N-G-F----
-------IGTLV---------P----F-DC-----------AP-----------------
---NSD----------------G----AVGD-ITQ-SLL-W-LLMAGI----------N-
-T-E----KV-TLVLDSCF--A--------------------G------------RSSR-
------------------------GG-------------------------LGVI-----
-----SK----FNSG---------------------------------------------
--------
>tr|A0A358YJZ9|A0A358YJZ9_9CYAN Peptidase C14 OS=Cyanobacteria bacterium UBA11149 OX=2055785 GN=DEG17_20045 PE=4 SV=1
----------------KLALLV-----------------GINS-YV-------------K
QP-----LE---GCI-NDLDLQQYLLI------------H----R---------------
--FGFNP---K--D------I---------YI-----------LS---------------
-------DEK------------------------------------A-TR--GGILTA--
----------FEE-HL--------I-----KQA---------K------PG-D-------
VV-VYHYSGHGS-Q--------IL-D-PHPIVVE------------PGKS-E-G-L----
-------AGTFV---------P----V-DG--NL--------P-N-------------DY
P--NVG----------------G----EVTD-ITG-HTL-F-LLMSAL----------K-
-T-E----NV-TAILDSCF--S--------------------G------------GAT--
------------------------RD-------------------------VKVR-----
-----SR------DGGK-------------------------------------------
--------
>tr|A0A1W5CPR9|A0A1W5CPR9_9NOST Uncharacterized protein (Fragment) OS=Anabaena sp. 39858 OX=1710890 GN=AN489_02765 PE=4 SV=1
------------------ALVV-----------------GINK-YSFA--GLS-------
------GLK---SPA-KDAEAIAKRL-------SE----A----G---------------
---NF-----H---------V---------KR-----------SP---------------
-------QFLDPFEDHA----PRV-----------AANQE------L-KL--ADLEKA--
----------LE--EL--------F---Y-PEG--------RS------IP-D-------
TA-LFYFSGHGL---------RK--E-------------------------G-R-IKE--
--------GYLA---------T----S-DT--NP----------D-------------V-
-------G-----------NW-G---------LRL-KWL-R----ELLQ----E---SP-
-V-R----QQ-IIWLDCCY--S--------------------G------------ELL--
-------------------------N--------F-------------------T-----
----EA------DPGDRGNTRD--------------------------------------
--------
>tr|A0A1W5CDN2|A0A1W5CDN2_9NOST Peptidase C14 OS=Anabaena sp. 39858 OX=1710890 GN=AN489_22775 PE=4 SV=1
-------------------LLV-----------------GINE-YQD-V-SL--------
----P-NLR---YPA-GDCEALGDALA------KVT------------------------
--QRFLR---K--E------V---------II-----------HH---------------
-------DF---------------------------MEDT------P-TL--KTVCRS--
----------LE--RI--------V-----SKA---------K------PT-D-------
SI-FLYFSGHGMLE--------PD-T-------------------------Q--------
-------DVVLC---------L----S-DT--R---------Q-E-------------NL
---PDT----------------G---------LPV-QKL-L----QILE----T---SR-
-T-N----QQ-LVCLDTCH--S--------------------G------------DMK--
------------------------------------------------------------
------------------------------------------------------------
--------
>tr|A0A1W5CIH0|A0A1W5CIH0_9NOST Uncharacterized protein OS=Anabaena sp. 39858 OX=1710890 GN=AN489_14945 PE=4 SV=1
-------------------ILV-----------------GVNQ-YQD-E-HL--------
----P-NLN---YSA-IDCQGLSEALT------EAA------------------------
--SQFTQ---K--I------V---------NI-----------YH---------------
-------DF---------------------------APQS------P-SL--ANVRHR--
----------LQ--DI--------T-----STV---------S------PI-D-------
TI-LFYFSGHGVVD--------PK-T-------------------------Q--------
-------EVFLC---------L----A-DT--Q---------K-S-------------NL
---QNT----------------G---------LAL-QEI-L----QLLG----N---SG-
-V-Q----NQ-LVWLDACH--S--------------------G------------GMS--
------------------------------------------------------------
------------------------------------------------------------
--------
>tr|A0A1W5CR31|A0A1W5CR31_9NOST Peptidase C14 OS=Anabaena sp. 39858 OX=1710890 GN=AN489_00155 PE=4 SV=1
------------------------------------------------------------
------DLP---NTV-DDAVGLANIL-------KD----Q----E--------R------
--CAYS----SE-Q------V---------HL-----------LT---------------
-------KEQ------------------------------------A-NR--EGILAA--
----------LD--QL--------A-----QST--------TP-----DS----------
TV-IVYFSGHGY---------QVS-SP----------------------------IGE--
-------AYYLM---------P----F-GY--DQ----------T-------------K-
--LHKT----------------A---------ISG-AEF-I----TKLQ----A---IS-
-A-K----KL-LVLLDCCH--A--------------------G------------GLG--
-------------------------D---------------------------TS-----
----K-------------------------------------------------------
--------
>tr|A0A1B7VE93|A0A1B7VE93_9NOST Sulfatase-modifying factor domain-containing protein OS=Anabaena sp. LE011-02 OX=1710892 GN=AN482_01470 PE=4 SV=1
----------------KMALLI-----------------GVSE-Y--GA-GIP-------
------PLL---SAL-NDVEAMERVL-------QN----P----N--------L------
--GNF-----A--Q------V---------ER-----------LL---------------
-------N--------------------------------------P-DS--VAMRIA--
----------IQ--KL--------F-------K--------NA-----GKE-D-------
LL-LFFFSGHGI-----------T-N-------------------------DDN------
-------HLYLA---------T----R-NT--AK----------DN--------------
--FEAT----------------A---------VDA-NFI-Q----TQSK----S---CY-
-S-K----RQ-VLILDACY--S--------------------G------------AFA--
-------------------------N-------GW-----------------HTK-----
------------S-----------------------------------------------
--------
>tr|A0A1B7UTZ5|A0A1B7UTZ5_9NOST Peptidase C14 caspase catalytic subunit p20 OS=Anabaena sp. LE011-02 OX=1710892 GN=AN482_20715 PE=4 SV=1
----------------GYALLI-----------------GVGE-SAY-------------
---PKWSLP---VTV-KDAQAIQSIL-------ID----P----N--------F------
--CAYPND--EN-H------L---------RL-----------LH---------------
-------DTG------------------------------------A-TR--SEILKG--
----------LE--WL--------K-----VQT--------AN-----DPE-A-------
TV-IVYYSGHGW---------LDQ-ST------------------------------G--
-------QYYLI---------Q----H-DI--EP----------F-------------D-
--IPSS----------------A---------LSG-QEF-T----DALY----Q---IK-
-S-K----RL-IVLIDCCH--A--------------------E------------GMA--
-------------------------K---------------------------TK-----
----DG------------------------------------------------------
--------
>tr|A0A1Z4SY08|A0A1Z4SY08_9CYAN Peptidase C14 caspase catalytic subunit p20 OS=Calothrix sp. NIES-4105 OX=2005463 GN=NIES4105_52460 PE=4 SV=1
----------------KLALLV-----------------GINK-YQ-------------N
LE----HLK---GAL-TDIYLQKELLV------------Y----R---------------
--FGFNP---K--D------I---------LL-----------VS---------------
-------DES---------------------------EIK------P-TR--EGILQA--
----------FEE-HL--------I-----KQA---------K------PG-D-------
TV-VYHFSGHGS-Q--------LL-D-IDSGF-----------------E-D-N-L----
-------NSTFV---------P----N-NR------------S-I-------------SP
T--GNQ----------------K----KVSD-ITG-KTL-F-LLMSAI----------N-
-A-E----NL-TVVLDSCY--S--------------------G------------GGKR-
------------------------GN----------------------------------
------------------------------------------------------------
--------
>tr|A0A1Z4SJ78|A0A1Z4SJ78_9CYAN Peptidase C14 caspase catalytic subunit p20 OS=Calothrix sp. NIES-4105 OX=2005463 GN=NIES4105_04470 PE=4 SV=1
-----------------YALLV-----------------GIDN-YP-----------D--
--PNH-RLQ---GCV-NDIIAIEEYLN------------E----R---------------
--FDQK----E-------------------YQ-LHLLT-----LK---------------
-------DGQ------------------------------------A-TR--EGVING--
----------FRN-HL--------------CQA---------Q------KD-D-------
VV-LFYYSGHGS-Q--------EA-A-PSEFW--------------QLEP-D-H-L----
-------DETLVCY--------------DS--RT--------------------------
---ENG-----------------------WD-LAD-KEL-A-KLISEI-----R---E--
-D-A----HI-TIIMDCCH--S--------------------G------------SGTKD
---------------------PDD------------------------------------
------------------------------------------------------------
--------
>tr|A0A1Z4STX2|A0A1Z4STX2_9CYAN Peptidase C14 caspase catalytic subunit p20 OS=Calothrix sp. NIES-4105 OX=2005463 GN=NIES4105_38380 PE=4 SV=1
----------------KLALLV-----------------GINE-Y---------------
TNGIP-TLG---GCE-QDVLLQHELLM------------H----R---------------
--FGFKA---T--D------I---------LT-----------LT---------------
-------SKQ------------------------------------A-TR--QGILQA--
----------FNE-HL--------I-----KQA---------K------PG-D-------
VV-VFHFSGHGS-Q--------VQ-D-KD-----------------RDTP-D-G-V----
-------NGTLV---------P----V-DS--SL--------P-E---------------
----NG----------------G----VVQD-IMG-HTL-F-TLMYAL----------Q-
-T-D----NV-TMVLDSCH--S--------------------G------------GAKR-
------------------------GR-------------------------FRVR-----
-----SR------LGGS-----GFL------PSP--------------------------
--------
>tr|A0A1Z4SKJ7|A0A1Z4SKJ7_9CYAN WD-40 repeat-containing protein OS=Calothrix sp. NIES-4105 OX=2005463 GN=NIES4105_09080 PE=4 SV=1
-----------------LAFIV-----------------GINN-Y--TN-GIS-------
------PLH---NAE-NDAKTIVEIL-------RSQ---H----G---------------
----Y--------E------I---------CV-----------CL---------------
-------N------------------------------EL------A-AL--DNLTEV--
----------LE--VT--------L-----L----------EQ---V-TEN-D-------
RL-LFYFAGHGI----------AL-NG------------------------DDG------
------PEGYLI---------P----Q-DA--KL----------G---------------
--DTNT----------------Y---------LPM-AKL-Q----KCLE----K-L-P--
-C-R----HF-LGILDCCF--A--------------------G------------AF---
------------------------------------------------------------
------------------------------------------------------------
--------
>tr|A0A1Z4SIC9|A0A1Z4SIC9_9CYAN WD-40 repeat protein OS=Calothrix sp. NIES-4105 OX=2005463 GN=NIES4105_00990 PE=4 SV=1
-------------------FLV-----------------GVNQ-YND-E--F--------
----P-SLR---YPA-LDCQGLTEALT------VAT------------------------
---QYPQ---K--E------V---------IN-----------YH---------------
-------DF---------------------------G-NL------P-LI--GAVCTS--
----------LK--YI--------T-----EQA---------R------SE-D-------
TI-LFYFSGHGILD--------PT-T-------------------------Q--------
-------QCFLC---------L----R-DT--Q---------K-D-------------DL
---VNT----------------S---------LPL-QEL-L----LRLA----Q---SA-
-A-R----QQ-LIWLDACH--S--------------------G------------GMTLR
------------------------GT-------------------------E--------
------------------------------------------------------------
--------
>tr|A0A1Z4T0J1|A0A1Z4T0J1_9CYAN Peptidase C14 caspase catalytic subunit p20 OS=Calothrix sp. NIES-4105 OX=2005463 GN=NIES4105_61450 PE=4 SV=1
-------------------LLV-----------------GIND-YQD-D-GL--------
----P-SLR---YPA-VDCQGLGEAFE------LAT------------------------
--EGFPN---K--E------V---------II-----------HH---------------
-------DN---------------------------TAQP------P-TR--EVVRAS--
----------LQ--RI--------V-----SQT---------Q------AQ-D-------
SL-LLYFSGHGMLE--------PS-Q-------------------------Q--------
-------EAVLC---------M----R-DT--R---------K-D-------------DL
---LAT----------------G---------LGM-NEL-V----RMLS----E---SS-
-A-N----QQ-LLCLDTCH--S--------------------G------------DMRLM
------------------------GG-------------------------GR-------
----A--------R----------------------------------------------
--------
>tr|A0A1Z4SKJ3|A0A1Z4SKJ3_9CYAN Peptidase C14 caspase catalytic subunit p20 OS=Calothrix sp. NIES-4105 OX=2005463 GN=NIES4105_09070 PE=4 SV=1
-----------------YALLI-----------------GIDE-YV-----------S--
--PII-PLR---GCV-NDINEVKAYLE------------A----R---------------
--VQSD----G-------------------YQ-LHLRT-----LL---------------
-------NKN------------------------------------A-TR--QAVIDG--
----------FRQ-HL--------------CQA---------G------SE-D-------
VA-FLYYSGHGS-Q--------QQ-A-PQEFW--------------NMEP-D-R-M----
-------NETIVCY--------------DS--RS--------------------------
---PGS-----------------------WD-LAD-KEL-A-KLIAEV-----A---KE-
-N-P----HI-TIIMDCCH--S--------------------S------------SGTRG
---------------------DIEAD-------------------------TTVR-----
----LA------------------------------------------------------
--------
>tr|A0A1Z4SIN9|A0A1Z4SIN9_9CYAN Uncharacterized protein OS=Calothrix sp. NIES-4105 OX=2005463 GN=NIES4105_02420 PE=4 SV=1
-----------------HAIVI-----------------GINS-Y---D-YL--------
----N-PLK---YAK-RDAQEIQKFLY------NEV------------------------
---KFEE-------------V---------LL-----------FS---------------
-------DDS-----------PQI---N-------GESTR------P-NR--ANLRRV--
----------LL--KK--------F-----NN---PFM----R------PG-D-------
NF-WFFFAGHGI-RH----------N-------------------------D--------
-------RDYLM---------P----S-DG--N---------P-L-------------DI
---EET----------------A---------ISV-NFV-T----ERLR----R---CG-
-A-D----NV-VLILDACR--N-Q-------------------------------GSR-F
------------------------GR----------------------------------
----G--------IGEQTVEVAR-------------------------------------
--------
>tr|A0A1Z4TB52|A0A1Z4TB52_9CYAN Uncharacterized protein OS=Calothrix sp. NIES-4105 OX=2005463 GN=NIES4105_99090 PE=4 SV=1
-----------------WAITI-----------------GINK-Y---D-YL--------
----Q-PLN---YAK-RDAQLMHDFLY------NEA------------------------
---NFER-------------V---------FF-----------FS---------------
-------DDS-----------PDI---A-------GKSTR------P-NR--VNLRRV--
----------LR--EL--------F-----ET---PFM----S------AG-D-------
NF-WFFFSGHGI-RH----------D-------------------------N--------
-------RDYLM---------P----C-DG--S---------P-E-------------DI
---EDT----------------A---------IPI-NFV-T----ERLR----R---CG-
-A-D----NV-VLILDACR--S-L-------------------------------AQK-A
------------------------GE----------------------------------
----G--------IGRQTAEEAR-------------------------------------
--------
>tr|A0A1Z4SI92|A0A1Z4SI92_9CYAN Peptidase C14 caspase catalytic subunit p20 OS=Calothrix sp. NIES-4105 OX=2005463 GN=NIES4105_00870 PE=4 SV=1
------------------SLLV-----------------GINN-YA-----------SES
---AG-QLY---GCI-KDVNLIETYLS------------Q----K---------------
--AASN----Q--Q----------------WE-LVQ----PRKLI---------------
-------NEQ------------------------------------A-TR--QAIIDG--
----------FLQ-YL--------------CQA---------D------SQ-D-------
VV-LFHFSGHGS-Q--------EF-A-PDFWT-----------------K-D-R-R----
-------FETVVCY--------------DS--RV--------------------------
---PNG-----------------------QD-LAD-KEL-S-YLIEQV-----A---KN-
-Q-P----HI-LIILDCCH--S--------------------G------------TATRV
---------------------P---S----------------------------------
------------------------------------------------------------
--------
>tr|A0A1Z4SZF1|A0A1Z4SZF1_9CYAN Extracellular ligand-binding receptor OS=Calothrix sp. NIES-4105 OX=2005463 GN=NIES4105_57910 PE=4 SV=1
----------------KYALLI-----------------GVSE-Y--EP-GLN-------
------PLP---GAA-KDVEAMQRVL-------QQ----P----E--------I------
--GGFVA---E--D------I---------VV-----------LK---------------
-------N--------------------------------------Q-QR--QEAEEA--
----------IF--NF--------F-------A--------NK-----KKE-D-------
LL-LLYFSGHGI-----------I-D-------------------------DIS------
-------QFYFS---------T----R-ST--RK-----------------HEG----KL
--ISPT----------------A---------VAA-SFV-H----QQMQ----N---SR-
-S-R----RQ-VVILDCCF--S--------------------A------------AFT--
-------------------------K-------GL-----------------NAK-----
------------DAGN--------------------------------------------
--------
>tr|A0A1Z4SJF6|A0A1Z4SJF6_9CYAN Peptidase C14 caspase catalytic subunit p20 OS=Calothrix sp. NIES-4105 OX=2005463 GN=NIES4105_05230 PE=4 SV=1
-------------------LLV-----------------GVNT-YLD-D-EL--------
----P-SLR---YSA-LDCQGLAEALQ------TAT------------------------
--RH-TD---I--H------V---------AT-----------YH---------------
-------DF---------------------------T-QL------P-EL--KHVQHE--
----------LT--TI--------I-----KGA---------S------ST-D-------
TI-LFYFSGHGIID--------TV-T-------------------------Q--------
-------QTYLC---------L----R-DT--Q---------K-N-------------NL
---ENT----------------A---------FAV-HEL-L----QLLT----Q---SA-
-T-R----HQ-LVWLDACH--S--------------------G------------GMTLH
------------------------NT-------------------------T--------
-------------------------------PQ---------------------------
--------
>tr|A0A1Z4SR63|A0A1Z4SR63_9CYAN Peptidase C14 caspase catalytic subunit p20 OS=Calothrix sp. NIES-4105 OX=2005463 GN=NIES4105_28330 PE=4 SV=1
-------------------LLV-----------------GVNQ-YLD-K-QI--------
----A-CLN---YSS-QDCQGLADALQ------QAT------------------------
--QGFPQ---K--Q------V---------MV-----------HH---------------
-------DF---------------------------TTQL------P-YL--EAVRSS--
----------LR--KI--------A-----TSA---------K------PQ-D-------
TV-IFYFSGHGIID---------S-T-------------------------T--------
-------RVVLC---------L----Q-DT--H---------K-D-------------NL
---GAT----------------G---------LTL-QEL-L----QTLE----S---CP-
-A-Q----QQ-VVWLDACH--S--------------------G------------GMTLF
------------------------GA----------------------------------
-------------KGDK-------------------------------------------
--------
>tr|A0A355CL66|A0A355CL66_9CYAN Uncharacterized protein OS=Microcoleaceae bacterium UBA10368 OX=2055793 GN=DD001_17730 PE=4 SV=1
-----------------YALLI-----------------GIDG-YQP-N-RL--------
---YK-NLK---GCF-RDINLVADYLL------------K----T---------------
--LKIPS---E--K------I---------FK-----------LTSP-N-PEVA------
ETIE--TKDP-----------------------------E------P-TY--ENIVAQ--
----------FHA---------------ITEIA---------Q------PG-E-------
QV-YIHYSGHGG-R--------MT-T--------------IYPELK--GN-D-Q-Q----
-------DEGIV---------P----M-DVG-N---------------------------
---EGG----------------R----YLRD-V----EL-A-TLLKRM-----T---DK-
-G-L----IV-TVIMDSCH--S--------------------G------------EATR-
-----------------------GDD-------------------------VAIR-----
----GMV----EIDTAP-RDSE--------------------------------------
--------
>tr|A0A355CE03|A0A355CE03_9CYAN Peptidase C14 OS=Microcoleaceae bacterium UBA10368 OX=2055793 GN=DD001_02220 PE=4 SV=1
------------------CIAI-----------------GINQ-Y---Q-LL--------
----Q-PLS---YAA-LDAEGLYAFLV------EEA------------------------
---GFSP---D--G------C---------LL-----------MT---------------
-------DTS-----------PSL---W-------GHSTY------P-NR--ENILRL--
----------TE--SL--------C-----TEHL--------Q------HG-D-------
VL-WCFFSGYGV-SY----------E-------------------------G--------
-------KDYLM---------P----V-DG--N---------P-A-------------DI
---EGT----------------G---------IPV-QLL-L----NTLK----N---AP-
-T-E----TV-LVLVDMNR-----------------------------------------
------------------------------------------------------------
------------------------------------------------------------
--------
>tr|A0A355CJX7|A0A355CJX7_9CYAN Peptidase C14 OS=Microcoleaceae bacterium UBA10368 OX=2055793 GN=DD001_10505 PE=4 SV=1
----------------GLALTI-----------------GLNS-VDP-A-----H----Y
GGWSG-ELT---ACE-ADAEDLAEIAK-----------SR----H---------------
--FTVK-----------------------------------TLLTAS-------------
----------------------------------------------A-TR--AKVISE--
----------MNQ-AA--------------TTL---------Q------SG-D-------
IF-VLSYSGHGG-Q--------VP-D------------------LNGDELDD-I-K----
-------DETWCLY--------------DG------------Q-----------------
--------------------------------LID-DET-Y-NLLGKFA-----------
-A-G---VRI-LVFSDSCH--S--------------------G------------TVTKQ
--------------------AYYQGT-------------------------IANRS----
------------------------------------------------------------
--------
>tr|A0A355CL67|A0A355CL67_9CYAN Caspase OS=Microcoleaceae bacterium UBA10368 OX=2055793 GN=DD001_17735 PE=4 SV=1
-----------------YALII-----------------GIDD-Y--NN-GIS-------
------SLK---TAV-SDATEIARIL-------ETE---H----G---------------
----Y--------T------V---------TL-----------LL---------------
-------N------------------------------QA------A-TL--SELRRV--
----------LE--IEWFDYAHQPL-----L----------KK---I-QKG-D-------
RF-LFFFAGHGI----------AL-NG------------------------EDG------
------PEGYLI---------P----Q-NA--KS----------G---------------
--DVST----------------Y---------LPM-SEV-N----KALL----Q-L-P--
-C-R----HF-LGILDCCF--A--------------------G------------AFRW-
-------------------------S--------------------------SLR-----
----KAI---PVELGTLHKERYDR-----FIQ----------------------------
--------
>tr|A0A2W4WSV3|A0A2W4WSV3_9CYAN Sulfatase-modifying factor protein OS=Phormidesmis priestleyi OX=268141 GN=DCF15_18160 PE=4 SV=1
----------------KFALLI-----------------GISE-Y--AE-GLP-------
------ALP---AAT-QDILAIQRVL-------DD----P----S--------L------
--GNF-----D--E------V---------QV-----------LP---------------
-------N--------------------------------------P-TR--DQMATT--
----------IE--VW--------L-------A--------AR-----QSE-D-------
LV-VLFFSGHGV-----------K-D-------------------------DRR------
-------DLYFA---------S----G-NT--RK-----------------IDN----KL
--MRST----------------A---------LAA-REL-Q----GFLR----D---SR-
-P-R----QQ-IVILDCCF--S--------------------G------------AFG--
-------------------------E--------L-----------------IAR-----
------------DDGEIEL-----------------------------------------
--------
>tr|A0A2W4YM42|A0A2W4YM42_9CYAN Uncharacterized protein (Fragment) OS=Phormidesmis priestleyi OX=268141 GN=DCF15_18965 PE=4 SV=1
----------------RYALVV-----------------GISE-YKS-R-HLA-------
------NLS---KPE-QDADAIASLL-------DK----Y----G---------------
---QF-----DT-K------P---------TV-----------LK---------------
-------GE-------------------------------------V-TR--AQLVEA--
----------LQ--TF--------L---E-KQA--------VN---------S-------
DA-FIYFTGHGI---------GVR-DD------------------------PFE-EQG--
-------HGCLA---------T----S-DT--EV----------T-----VESK----QV
--TSQT-K--------------A---------IPF-TGL-N----GLIQ----K---AN-
-L-S----SL-VMMIDACH--S--------------------G------------DFV--
-----------------------GKA--------A------------------YE-----
------------------------------------------------------------
--------
>tr|A0A2W4XY88|A0A2W4XY88_9CYAN Peptidase C14 OS=Phormidesmis priestleyi OX=268141 GN=DCF15_01685 PE=4 SV=1
-----------------WAICI-----------------GINE-Y---Y-NL--------
----T-PLQ---YAV-RDAVAMRDFFL------KEV------------------------
---AFEQ-------------V---------FY-----------FA---------------
-------DDS-----------PPIAT----PHG--PMRSV------P-TY--ANLKRF--
----------FR--EL--------F-----QQ---QVL----S------VG-D-------
NV-WFFFAGHGE-LH----------E-------------------------G--------
-------HDYLM---------P----V-DV--D---------P-G-------------NV
---DET----------------A---------LKI-SDI-T----ASLR----N---SG-
-A-D----NT-VLLLDACR--S-Q-------------------------------GRR-S
------------------------------------------------------------
------------------------------------------------------------
--------
>tr|A0A2W4WDD5|A0A2W4WDD5_9CYAN Peptidase C14 OS=Phormidesmis priestleyi OX=268141 GN=DCF15_22855 PE=4 SV=1
--------------------LV-----------------GINR-YK-------------E
SQRFV-NLR---GCA-TDVEMQKQLLV------------H----R---------------
--FKFHP---R--D------I---------IT-----------LS---------------
-------DEA---------------------------DMP------P-TR--ENILTA--
----------FEE-HL--------I-----KQA---------T------PE-S-------
VV-VFHFSGHGS-R--------VL-D-ADPIHAD-------------------D-L----
-------NSTFV---------P----S-DV------------D-----------------
---GDL----------------E----QVDD-IMG-KTL-F-LLMSAL----------E-
-T-E----QV-TAVLDSCY--S--------------------G------------GGTR-
------------------------GN-------------------------VRIR-----
-----AA------DGGR-----TFR------AS---------------------------
--------
>tr|A0A2W4XKA5|A0A2W4XKA5_9CYAN Uncharacterized protein OS=Phormidesmis priestleyi OX=268141 GN=DCF15_06215 PE=4 SV=1
----------------KVALLI-----------------GIDK-YDS-------------
----N-RLN---GAV-NDVELQKQLLI------------H----R---------------
--FGFNP---T--D------V---------HT-----------LQ---------------
-------DEQ------------------------------------A-TR--QEILGV--
----------FDE-YL--------Y-----QPA---------Q------AG-D-------
VI-VFHFSGHGE-R--------VQ-S-SDRVSE--NLAGNNCFALAGGDA-T-C-L----
-------NTAIA---------P----I-DH--EA--------A-----------------
---GSD----------------T-----AQD-IMG-HTL-L-LLRAAI-----A---KK-
-T-E----NI-TFVLDCCY--A--------------------G------------GGKR-
------------------------GN-------------------------AIMR-----
-----SL------D----------------------------------------------
--------
>tr|A0A2W4XNM5|A0A2W4XNM5_9CYAN Uncharacterized protein OS=Phormidesmis priestleyi OX=268141 GN=DCF15_06530 PE=4 SV=1
------------------ALIV-----------------GINQ-YQS----LP-------
------TLS---APA-ADAEAVAARL-------QT----Q----G---------------
---EF-----R---------V---------QR-----------LP---------------
-------EVI---LKGR----ATV-----------GNRSK------V-TT--QKLEES--
----------LV--QL--------F---K-PKG--------NN------VA-N-------
TA-LFYFSGHGL---------QR--E-------------------------A-G-IRE--
--------GYLA---------T----S-DA--DP----------D-------------K-
-------G-----------NF-G---------LSL-DWL-R----RLLQ----Q---SP-
-V-R----QI-IVILDCCN--S--------------------G------------ELL--
-------------------------N--------F-------------------S-----
----EA------DPGARNGTD---------------------------------------
--------
>tr|A0A349JG53|A0A349JG53_9CYAN Peptidase C14 OS=Microcoleaceae bacterium UBA11344 OX=2055792 GN=DCS91_03435 PE=4 SV=1
------------------CIAI-----------------GINQ-Y---Q-LL--------
----Q-PLS---YAQ-EDAEGLYAFLV------DEA------------------------
---GFSP---D--G------C---------LL-----------MT---------------
-------DTS-----------PSL---W-------GHSTY------P-NR--ENILRL--
----------TE--SL--------C-----TEHL--------Q------HG-D-------
LL-WCFFSGYGV-SY----------E-------------------------G--------
-------KDYLM---------P----V-DG--N---------P-A-------------DI
---EGT----------------G---------IPV-QLL-L----NTLK----N---AP-
-T-E----TV-LVLVDMNR-----------------------------------------
------------------------------------------------------------
------------------------------------------------------------
--------
>tr|A0A349JLC7|A0A349JLC7_9CYAN Peptidase C14 OS=Microcoleaceae bacterium UBA11344 OX=2055792 GN=DCS91_14410 PE=4 SV=1
-----------------YALLI-----------------GIDF-YFP-H-DLP------D
GR-YK-NLR---GCV-QDINHVETYLK------------D----T---------------
--FNLTP---D--Q------I---------IK-----------LTAS-A-SD-----NPN
QPKE--SPEL-----------------------------L------P-TY--ENIVAK--
----------FKE---------------LTAKA---------Q------PQ-D-------
QV-YIHYSGHGG-Q--------AK-T--------------IYEEIK--TV-A-S-L----
-------DQALV---------P----T-DIG-Q---------------------------
---PNS----------------R----YLRD-L----EF-A-KLLEEM-----V---EK-
-E-L----AV-TLVLDSCH--S--------------------G------------GTTRE
---------------------IEPDY-------------------------SD-------
------------------------------------------------------------
--------
>tr|A0A2T2RHQ2|A0A2T2RHQ2_9CYAN Uncharacterized protein OS=Cyanobacteria bacterium SW_9_44_58 OX=1919144 GN=BRC33_00055 PE=4 SV=1
-----------------WAVLI-----------------GVND-YQD-S-SL--------
----T-SLQ---YSA-ADCQELGKALK------EAT------------------------
--QAFQK---R--E------L---------LV-----------HN---------------
-------DY---------------------------AVDP------P-TA--AAVRGS--
----------LK--RI--------A-----RDA---------S------AN-D-------
KI-VFYFSGHGVLE--------PS-T-------------------------Q--------
-------QAVLC---------L----H-DT--S---------L-N-------------DL
---LGT----------------G---------LAI-SEI-L----GHLG----E---CA-
-A-P----VQ-LVWLDACH--S--------------------G------------GVS--
------------------------------------------------------------
------------------------------------------------------------
--------
>tr|A0A2T2RC95|A0A2T2RC95_9CYAN Peptidase C14 OS=Cyanobacteria bacterium SW_9_44_58 OX=1919144 GN=BRC33_07705 PE=4 SV=1
----------------KLALLV-----------------GINE-YSR-------------
---QT-PLK---GCV-TDVEEQKELLR------------Y----R---------------
--FGFQS---N--D------I---------VT-----------LT---------------
-------DQS------------------------------------A-TR--EKIVSA--
----------FME-HL--------V-----KQA---------Q------PG-D-------
IV-VFHFSGYGA-K--------AQ-I-PPSWQ----------QENVPQS-----------
-------VNALV---------P----S-NG--SS-------GQ-----------------
---WFR----------------D-----SSL-LLE-SSL-A-TLARSL----------P-
-T-D----KV-TLVLDTSYLGT--------------------N------------Q----
------------------------------------------------------------
------------------------------------------------------------
--------
>tr|A0A2Z5X4Q5|A0A2Z5X4Q5_9CYAN Peptidase C14 caspase catalytic subunit p20 OS=Pseudanabaena sp. ABRG5-3 OX=685565 GN=ABRG53_a087 PE=4 SV=1
----------------KLALLV-----------------GINA-YP-------------I
PS-YA-DLK---GCT-TDVELQKALLV------------N----R---------------
--FGFNP---N--D------V---------LT-----------LT---------------
-------NDT---------------------------TQK------P-TR--HNILTA--
----------FEE-HL--------I-----KQA---------Q------PD-D-------
VV-VFHFSGHGD-R--------VT-D-PDPIRGA------------NGAT-I-D-L----
-------NTSFVTY------DP----R-ES------------S-----------------
---G----------------------------IMG-RSL-F-LLLSAL----------K-
-T-D----NV-TTVLDSCY--S--------------------G------------GGTR-
------------------------GN-------------------------VRIR-----
-----S------------------------------------------------------
--------
>tr|A0A2Z5WXJ6|A0A2Z5WXJ6_9CYAN GUN4 domain protein OS=Pseudanabaena sp. ABRG5-3 OX=685565 GN=ABRG53_1822 PE=4 SV=1
------------------AVIV-----------------GIND-Y---D-EI--------
----S-PLK---YAK-SDAERMRDFFM------QDL------------------------
---GVSH---D--------DL---------YF-----------FT---------------
-------DDS-----------PRNAQ---------GRKTQ------P-TY--GTLKSF--
----------LG--DR--------F-----AD---PFL----S------AG-D-------
TL-WFYFSGHGM-PC----------E-------------------------G--------
-------RDYLL---------P----S-DG--N---------P-R-------------SM
---PDL----------------A---------IPI-GYV-T----ERLR----R---SG-
-A-D----NV-VMLIDACR--S-D-------------------------------GTKN-
------------------------------------------------------------
------------------------------------------------------------
--------
>tr|A0A2Z5X4K1|A0A2Z5X4K1_9CYAN Caspase domain protein OS=Pseudanabaena sp. ABRG5-3 OX=685565 GN=ABRG53_a050 PE=4 SV=1
----------------GYALLI-----------------GVGR-SQY-------------
---EKFSLP---VTV-KDTQAIYGAL-------TD----R----D--------L------
--CGYP----QE-Q------I---------RV-----------LN---------------
-------NAE------------------------------------A-TR--NGILQG--
----------LN--WL--------K-----GKV--------ES-----DRE-A-------
TA-IVYYSGHGW---------VDK-SD------------------------------N--
-------RYYLL---------Q----H-DV--KP----------T-------------K-
--LAES----------------A---------LSA-EVF-T----NVIR----E---IE-
-A-E----RF-LVVIDSCH--A--------------------A------------GMA--
-------------------------T---------------------------SK-----
----DA------DAE---------------------------------------------
--------
>tr|A0A2Z5X4Z4|A0A2Z5X4Z4_9CYAN Metallophosphoesterase OS=Pseudanabaena sp. ABRG5-3 OX=685565 GN=ABRG53_a075 PE=4 SV=1
------------------AVII-----------------GIND-Y---D-EI--------
----L-PLR---YAK-NDAENMRDFFV------QDL------------------------
---GVGH---D--------HI---------YF-----------FT---------------
-------DDS-----------PRNTY---------GRKTQ------P-TY--GTLLSF--
----------LA--DR--------F-----ET---PFL----A------VG-D-------
TL-WFYFAGHGM-NF----------E-------------------------G--------
-------RDYLL---------P----S-DG--N---------P-R-------------TI
----KT----------------A---------IPI-SYV-T----ERLR----R---SG-
-A-D----NI-VMLIDGCF--S-D-------------------------------GSQQF
------------------------NT----------------------------------
----G--------IGEEMQ-----------------------------------------
--------
>tr|A0A2Z5X4P3|A0A2Z5X4P3_9CYAN Peptidase C14, caspase catalytic subunit p20 OS=Pseudanabaena sp. ABRG5-3 OX=685565 GN=ABRG53_a077 PE=4 SV=1
-----------------FALVI-----------------GIGT-YANTP-KL--------
------NVP---ITA-QDAKEIAEVL-------KD----Q----S--------K------
--CGYPA---Q--Q------V---------TL-----------LN---------------
-------DAE------------------------------------A-TR--DRILQE--
----------L---DA--------I--AQ------------KV-----SDS-D-------
TF-FLFYSGHGE---------YGT-D----------------------------------
-------GYYLT---------T----H-DT--QL----------EN-----------KKV
--VTGT----------------G---------ISE-KEL-L----EKLR----A---IK-
-A-K----RT-FLFFNACH--S--------------------G------------EIS--
--------------------PRSLGD------E---------------------------
----------QPEEN---------------------------------------------
--------
>tr|A0A2Z5WSX9|A0A2Z5WSX9_9CYAN GUN4 domain protein OS=Pseudanabaena sp. ABRG5-3 OX=685565 GN=ABRG53_0182 PE=4 SV=1
-----------------WAIAI-----------------GVNQ-Y---E-FL--------
----H-PLK---YAK-SDALHICQFLE------NEA------------------------
---KFDR-------------I---------FY-----------FS---------------
-------DDS-----------PDL---D-------GKTTK------P-FR--NNLLKV--
----------FK--EL--------F-----AQ---PFL----H------ES-D-------
NF-WFFFAGHGI-LE----------D-------------------------G--------
-------IDYLM---------P----S-DG--D---------P-D-------------NV
---ANT----------------G---------IAV-NQV-I----QNLR----G---SG-
-A-G----NV-ILALDACR--N-Q--V----------R--RNG------------TTR-S
------------------------GE----------------------------------
----G--------IGRET------------------------------------------
--------
>tr|A0A355HN00|A0A355HN00_9CYAN Peptidase C14, caspase catalytic subunit p20 OS=Cyanobacteria bacterium UBA8803 OX=2055779 GN=DDZ80_21670 PE=4 SV=1
----------------KLALLV-----------------GINT-Y---------------
KN--A-PLK---GCI-TDVNLQQQLLI------------H----R---------------
--FGFNP---K--D------I---------LI-----------LT---------------
-------DGQ------------------------------------A-TR--QGLLSA--
----------FEE-HL--------I-----KQA---------K------PG-D-------
IV-VYHFSGHGS-Q--------VK-D-PD-----------------CDFS-D-C-L----
-------NSTFV---------P----I-DG--IL--------P-E-------------GF
P--QQP----------------G----AVAD-IMG-HTL-F-LLMSAL----------Q-
-T-E----NV-TVVLDSCH--S--------------------G------------GGTR-
------------------------GN-------------------------FQVR-----
-----SR------SGGS-------------------------------------------
--------
>tr|A0A355HIH0|A0A355HIH0_9CYAN Peptidase C14 OS=Cyanobacteria bacterium UBA8803 OX=2055779 GN=DDZ80_09745 PE=4 SV=1
----------------KLALLV-----------------GVNQ-YP--------------
-SPIP-SLQ---GCL-TDVELQYELLV------------R----R---------------
--FGFNS---N--D------I---------LK-----------IT---------------
-------DEA---------------------------EIK------P-TR--QNIIDA--
----------FEN-HL--------I-----KQA---------K------PG-D-------
VV-VFHYSGHGS-R--------VI-D-PNPI-----------------DP-D-G-L----
-------NGTMV---------P----N-NR--YA--------E-D-------------N-
---PDS----------------G----IVRD-IMG-RTL-F-LWMYAL----------Q-
-T-E----NT-TVVLDSCY--S--------------------G------------GGLR-
------------------------GN-------------------------FVVRALS--
-----SR------Q----------------------------------------------
--------
>tr|A0A355HG32|A0A355HG32_9CYAN Peptidase C14 OS=Cyanobacteria bacterium UBA8803 OX=2055779 GN=DDZ80_07800 PE=4 SV=1
----------------KLALLV-----------------GINQ-YA-------------E
QP-----LE---GCL-NDVELQRNLLI------------Y----R---------------
--FGFNK---K--D------I---------YV-----------LP---------------
-------DAK------------------------------------A-TR--EGILTA--
----------FEE-HL--------I-----KQA---------K------PG-D-------
VV-VYHYSGHGS-R--------IF-D-PNPI-VV------------EPGQ-E-G-L----
-------NGTFV---------P----V-DG--NL--------P-D-------------GY
P--EVG----------------G----SVKD-IMG-HTL-F-LLMSAL----------K-
-T-E----NV-TVVLDSCF--S--------------------G------------GAI--
------------------------RD-------------------------ARVR-----
-----SR------NGGK-----NVL------VSPDE------------------------
--------
>tr|A0A355HSW7|A0A355HSW7_9CYAN Peptidase C14 OS=Cyanobacteria bacterium UBA8803 OX=2055779 GN=DDZ80_30090 PE=4 SV=1
----------------KVALLV-----------------GINN-YP-------------D
LP-----LR---GCL-TDVELQRHLLI------------H----R---------------
--FGFNP---K--D------I---------YT-----------LT---------------
-------DAQ------------------------------------A-TR--DGILAA--
----------FEE-YL--------I-----KQA---------K------PG-D-------
VV-VYHYSGHGS-R--------VL-D-PDPIVVE-----------LDEQN-T-G-L----
-------NGTFV---------P----I-DA--DL--------S-S-------------EQ
V--KQG----------------A----VVKD-IMG-HTL-F-LLMSAV----------K-
-S-E----NF-TAVLDSCY--S--------------------G------------GAV--
------------------------RE-------------------------RTIR-----
-----AR------DGGQ-----KVQ------ISPAEKAYQEQ------------------
--------
>tr|A0A355HND1|A0A355HND1_9CYAN Uncharacterized protein OS=Cyanobacteria bacterium UBA8803 OX=2055779 GN=DDZ80_19235 PE=4 SV=1
----------------RYALVV-----------------GIET-YDS-Q-YLD-------
------NLS---KSV-NDATDFAQLL-------QD----Y----G---------------
---NC-----P-------------------------------------------------
--------------------KNHITL---------RQGK-------V-TG--NELIEL--
----------LK--KF--------L---N-NQA--------KN---------Q-------
EA-IIYFSGHG----------------------------------------VLE-EKQNP
ITDEVSQKGYLA---------A----S-DC--QL----------N-----KKGE----RF
--LVGQ-N--------------A---------ISL-QDI-T----TLIN----K---TE-
-L-S----NL-IFILDACH--S--------------------G------------SLIKE
IDNTFNIFQNNGTYYFLAACQAYEES--------W------------------AK-----
----KSKR--H---S---------------------------------------------
--------
>tr|A0A355HCX9|A0A355HCX9_9CYAN Peptidase C14, caspase catalytic subunit p20 OS=Cyanobacteria bacterium UBA8803 OX=2055779 GN=DDZ80_01690 PE=4 SV=1
----------------KLALLV-----------------GINE-YP-------------K
SDRFR-NLQ---GCL-TDVELQRQLLI------------H----R---------------
--FGFKN---T--D------I---------YT-----------LT---------------
-------NDQ------------------------------------A-TR--QGILTT--
----------FDE-HL--------I-----QQA---------K------PG-D-------
VV-VFHFSGHGS-R--------IF-D-PNP----------------INPQ-E-K-L----
-------NSTFV---------P----A-DD-----------------------------H
PL-SQQ----------------G----IVND-ILG-HTL-F-LLMYAL-----K---QK-
-T-E----NI-TVVLDSCH--S--------------------G------------GGTR-
------------------------GN-------------------------VRVR-----
-----NV------RGG--------------------------------------------
--------
>tr|A0A355HP17|A0A355HP17_9CYAN Peptidase C14 OS=Cyanobacteria bacterium UBA8803 OX=2055779 GN=DDZ80_23490 PE=4 SV=1
----------------KLALLV-----------------GINQ-YPR-------------
---ST-ALA---GCV-TDVELQRELLM------------H----R---------------
--FGFKA---T--D------I---------LT-----------LI---------------
-------DSQ------------------------------------A-TR--ENIEMA--
----------FVE-HL--------T-----KQA---------G------AG-D-------
VV-VFHFSGYGS-R--------VK-M-SAEGK-------------ADN---AVR-L----
-------QNSFV---------P----V-DG--IL-------PT-----------------
---KGA----------------L----AAND-VLE-ETL-V-LLLLSL----------A-
-T-D----YV-TTILDTSHTDE--------------------V-----------------
------------------------------------------------------------
------------------------------------------------------------
--------
>tr|A0A355HV52|A0A355HV52_9CYAN Caspase OS=Cyanobacteria bacterium UBA8803 OX=2055779 GN=DDZ80_30370 PE=4 SV=1
----------------KLALLV-----------------GING-YP-------------D
PY----QLK---GCV-NDAYLEQELLI------------H----R---------------
--FGFNP---N--D------I---------LL-----------IT---------------
-------DES---------------------------NIK------P-TR--AGILQG--
----------FEE-HL--------I-----KQA---------K------PG-D-------
IV-VFHFSGHGS-Q--------VF-D-PDSGF-----------------K-D-Q-L----
-------NSTFV---------P----I-DR------------V-V-------------SS
V--GDR----------------V----TVSD-IMG-ESL-F-LLMSAL----------P-
-T-E----NV-TVVLDSCH--S--------------------G------------GGKR-
------------------------GN-------------------------LTVR-----
-----AI------DGG--------------------------------------------
--------
>tr|A0A355HLN0|A0A355HLN0_9CYAN Peptidase C14, caspase catalytic subunit p20 OS=Cyanobacteria bacterium UBA8803 OX=2055779 GN=DDZ80_15810 PE=4 SV=1
----------------KLALLV-----------------GIND-YP-------------E
TSQLS-SLN---GCI-NDVELQRHLLI------------Y----R---------------
--FGFNP---Q--D------I---------LT-----------LT---------------
-------NQN------------------------------------A-TR--QGILDA--
----------FEI-HL--------I-----QQA---------K------PG-D-------
IV-VFHYSGHGS-Q--------VA-D-PD-----------------KDYP-D-G-L----
-------NSTLV---------P----F-DS--QR--------P---------------AN
P--NAG----------------S----IVQD-ITG-HTL-F-LLMTAL----------K-
-T-E----NV-TVVLDCCH--S--------------------G------------GAKR-
------------------------GN-------------------------LQIR-----
-----AV------RG---------------------------------------------
--------
>tr|A0A355HL99|A0A355HL99_9CYAN Uncharacterized protein OS=Cyanobacteria bacterium UBA8803 OX=2055779 GN=DDZ80_15120 PE=4 SV=1
----------------RYALVI-----------------GIAE-YDS-----S-------
------SLPTLKQAA-TDAEAVAQLL-------EQ----S----G---------------
---NF-----Q--E------V---------IR-----------LP---------------
-------RRWLKDKNC-----YEIA-----------P-KK------V-TG--EEVAQE--
----------LQ--QF--------L---L-LQA--------AN---------H-------
EA-LIYFAGHGF---------QVS-S-------------------------PMG-VQK--
--------GYLA---------T----S-NC--GI--------------------------
---DGR-H--------------A---------IPL-DEF-N----LLIG----K---SN-
-L-S----TL-VVLLDCCQ--S--------------------G------------SLL--
-----------------------ERS--------L------------------LE-----
----PT------------------------------------------------------
--------
>tr|A0A355HE11|A0A355HE11_9CYAN Uncharacterized protein OS=Cyanobacteria bacterium UBA8803 OX=2055779 GN=DDZ80_03845 PE=4 SV=1
-----------------YALLC-----------------GVGE-SAV-------------
---PKLSLP---TTV-KDIKALHEVL-------IH----P----E--------F------
--CAY--D--AE-H------I---------RL-----------LH---------------
-------DQQ------------------------------------A-AR--WAIIDG--
----------LE--WL--------K-----KQA--------EA-----DPE-A-------
TA-IVYYSGHGW---------LDK-RY------------------------------E--
-------RYYLL---------Q----H-DI--DN----------S-------------NE
DRLASS----------------A---------LSA-KDF-T----NAVR----Q---IQ-
-A-K----RL-LVIIDSCH--A--------------------E------------GMA--
-------------------------T---------------------------SK-----
----DI------PTS---------------------------------------------
--------
>tr|A0A355A2A9|A0A355A2A9_9CYAN Uncharacterized protein OS=Cyanobacteria bacterium UBA11166 OX=2055780 GN=DD000_25735 PE=4 SV=1
-------------------VLV-----------------GVNH-YQD-S-QI--------
----P-DLR---YCA-NDCKELAAVLK------VAS------------------------
--QEFQE---T--E------I---------IP-----------LY---------------
-------DG---------------------------GEKS------P-EL--SEIMTS--
----------IQ--QF--------------GLA---------K------PE-D-------
TV-LFYFSGHGYLD---------S-N-------------------------N--------
-------RPIFC---------V----A-DT--S---------L-A-------------DL
---AGT----------------G---------FKL-DVL-L----NELG----K---CQ-
-A-Q----RQ-LVWLDACQ--E--------------------Q------------E--ED
------------------------NS-------------------------IRR------
------------------------------------------------------------
--------
>tr|A0A354ZP82|A0A354ZP82_9CYAN Peptidase C14, caspase catalytic subunit p20 (Fragment) OS=Cyanobacteria bacterium UBA11166 OX=2055780 GN=DD000_07090 PE=4 SV=1
----------------KLALLV-----------------GINQ-YI-------------D
GNRLG-LLN---GCV-NDVKLQRALLI------------Y----R---------------
--FGFNP---R--D------I---------LT-----------LT---------------
-------DGQ------------------------------------A-TR--DGILQA--
----------FDE-HL--------V-----KQA---------K------AN-D-------
VV-VFHFSGHGA-R--------VL-D-PKPI-----------------YP-D-D-L----
-------NSTII---------P----V-DD--S---------------------------
PL-YQE----------------G----IVND-IMG-RTL-F-LLMSAV----------N-
-T-E----NM-TVVLDSCY--S--------------------G------------GGTR-
------------------------GN-------------------------FRVR-----
-----AG------AGGS-------------------------------------------
--------
>tr|A0A354ZN68|A0A354ZN68_9CYAN Peptidase C14 OS=Cyanobacteria bacterium UBA11166 OX=2055780 GN=DD000_05115 PE=4 SV=1
----------------KLALLV-----------------GINK-YS-------------R
QP-----LK---GCI-NDLELQRHLLV------------N----C---------------
--FGFNP---K--D------I---------YI-----------LT---------------
-------DEK------------------------------------A-NR--QGILSA--
----------FEE-YL--------I-----KQA---------K------PG-D-------
VV-VYHYSGHGS-L--------IN-D-PHPIITE-----------ADSKK-A-G-L----
-------NGTFV---------P----I-DS--NL--------P-A-------------GY
P--DEG----------------G----LVKD-IMG-HTL-F-LLMSAV----------K-
-T-E----NF-TAILDSCY--S--------------------G------------GAT--
------------------------RD-------------------------SRVR-----
-----SR------DGGE-----K-------------------------------------
--------
>tr|A0A354ZN09|A0A354ZN09_9CYAN Peptidase C14, caspase catalytic subunit p20 OS=Cyanobacteria bacterium UBA11166 OX=2055780 GN=DD000_05555 PE=4 SV=1
----------------KLALLV-----------------GINR-YQ-------------Q
SNRFP-DLK---GAV-TDVELQKQLLI------------Y----R---------------
--FGFEP---E--D------I---------LV-----------LT---------------
-------DEK------------------------------------A-TR--QGIIQA--
----------FED-RL--------I-----GQA---------Q------PG-D-------
IV-VFHFSGQGD-R--------IL-D-SD-----------------GAGS-N-G-F----
-------IGTLV---------P----F-DC-----------AP-----------------
---NSD----------------G----AVGD-ITQ-SLL-W-LLMAGI----------N-
-T-E----KV-TLVLDSCF--A--------------------G------------RSSR-
------------------------GG-------------------------LGVI-----
-----SK----FNSG---------------------------------------------
--------
>tr|A0A354ZQ71|A0A354ZQ71_9CYAN Peptidase C14, caspase catalytic subunit p20 OS=Cyanobacteria bacterium UBA11166 OX=2055780 GN=DD000_09500 PE=4 SV=1
----------------KLALLV-----------------GINA-Y---------------
QN--G-PLQ---GCV-TDVKLQEQLLI------------H----R---------------
--FGFNP---K--D------I---------VI-----------LT---------------
-------DKQ------------------------------------A-TR--QGMLDA--
----------FEE-HL--------I-----KQA---------K------PG-D-------
VV-VYHFSGHGS-Q--------VK-D-PD-----------------CDFP-D-C-L----
-------NSTFV---------P----I-DG--IL--------P-A-------------GF
P--SQK----------------G----AVAD-IMG-HTL-F-LLMSAL----------Q-
-T-E----NV-TVVLDSCH--S--------------------G------------GGTR-
------------------------GN-------------------------FRVR-----
-----S------------------------------------------------------
--------
>tr|A0A354ZP21|A0A354ZP21_9CYAN Peptidase C14 OS=Cyanobacteria bacterium UBA11166 OX=2055780 GN=DD000_04375 PE=4 SV=1
----------------KLALLV-----------------GIND-YK-------------P
EL--G-SLQ---GCL-TDMEMQRELLV------------N----R---------------
--FGFNP---S--D------I---------LE-----------VT---------------
-------NQ------------------------------Q------A-TR--QGILTA--
----------FDE-HI--------I-----KQA---------K------PG-D-------
VV-VFHYSGHGA-R--------VL-D-PNPIG-----------------N-D-P-L----
-------NSTIV---------P----I-ER------------DSD-------------SV
S--NAA----------------N----PVPD-IMG-QTL-F-LLMSLV----------N-
-T-E----NI-TVVLDSCF--S--------------------G------------GGKR-
------------------------GN-------------------------MAVR-----
-----AT------RLAS-----DITL----QASPAEFDYQEQLLS---------------
--------
>tr|A0A354ZYE1|A0A354ZYE1_9CYAN Peptidase C14 OS=Cyanobacteria bacterium UBA11166 OX=2055780 GN=DD000_24370 PE=4 SV=1
----------------KLALLV-----------------GINQ-YPQ-------------
---MM-TLG---GCV-TDVAMQRELLI------------H----R---------------
--FGFSD---R--D------I---------LT-----------LT---------------
-------DSQ------------------------------------A-TR--RAIETG--
----------FVE-HL--------I-----KQA---------R------AG-D-------
VV-VFHFSGYGS-R--------VK-R-NLAAD-------------IDK---LGN-W----
-------DNSFV---------T----V-DG--AI-------PT-----------------
---NGI----------------P-----ARD-LLA-ETL-R-LLLLSL----------A-
-T-S----NV-TTILDTAHVD---------------------------------------
------------------------------------------------------------
------------------------------------------------------------
--------
>tr|A0A355DWS0|A0A355DWS0_9CYAN Uncharacterized protein (Fragment) OS=Cyanobacteria bacterium UBA11162 OX=2055781 GN=DD379_26020 PE=4 SV=1
-----------------WAFVI-----------------GINK-Y---L-RL--------
----R-SLN---YAV-RDAELIRDFFW------QEA------------------------
---GFEH-------------V---------FY-----------FS---------------
-------DNS-----------PDLIA----PDGS-VQSTQ------P-TY--ANLWSF--
----------LL--DF--------F-----ES---PAM----A------EG-D-------
NF-WFFFSGHGI-RY----------Q-------------------------D--------
-------RDYLM---------P----C-DG--N---------P-R-------------AI
---EAT----------------A---------ISL-TYV-T----ERLR----R---CG-
-A-D----NV-ILFLDACR--N-E-------------------------------GDK-A
------------------------------------------------------------
------------------------------------------------------------
--------
>tr|A0A355DNU1|A0A355DNU1_9CYAN Peptidase C14, caspase catalytic subunit p20 OS=Cyanobacteria bacterium UBA11162 OX=2055781 GN=DD379_11505 PE=4 SV=1
----------------KLALLI-----------------GINA-Y---------------
QE--V-PLQ---GCV-TDVNLQQQLLI------------H----R---------------
--FGFNP---N--D------I---------LI-----------LT---------------
-------DEQ------------------------------------A-TR--EGILNA--
----------FEE-HL--------I-----KQA---------K------PG-D-------
VV-VYHYSGHGS-Q--------IS-D-PD-----------------CDFP-D-C-L----
-------NSTFV---------P----V-DG--VL--------P-T-------------EF
P--AKG----------------G----AVSD-IMG-HTL-F-LLMSAI----------K-
-T-E----NV-TVVLDSCH--S--------------------G------------GGTR-
------------------------GN-------------------------FRVR-----
-----SR------NGGS-------------------------------------------
--------
>tr|A0A355DUS8|A0A355DUS8_9CYAN Peptidase C14 OS=Cyanobacteria bacterium UBA11162 OX=2055781 GN=DD379_23025 PE=4 SV=1
----------------KLALLV-----------------GINQ-YPQ-------------
---ST-ALG---GCV-TDVELQRELLI------------H----R---------------
--FGFNP---R--D------I---------LT-----------LT---------------
-------DSQ------------------------------------A-TR--ESIETG--
----------FVE-HL--------T-----KQA---------N------TG-D-------
VV-VFHFSGYGS-R--------IQ-L-GEESS-------------TNP---SLH-L----
-------QNSFV---------P----V-DG--IL-------HP-----------------
---KES----------------R----LANT-LLE-ETL-A-LLLLSL----------A-
-T-D----RV-MTLLDTSHTDP--------------------V------------NVLQ-
------------------------------------------------------------
------------------------------------------------------------
--------
>tr|A0A355DUZ7|A0A355DUZ7_9CYAN Peptidase C14, caspase catalytic subunit p20 OS=Cyanobacteria bacterium UBA11162 OX=2055781 GN=DD379_19870 PE=4 SV=1
----------------KLALLV-----------------GIND-YP-------------E
TSQIS-SLK---GCI-NDVELQRHLLI------------Y----R---------------
--FGFKP---E--D------I---------LT-----------LT---------------
-------NQN------------------------------------A-TR--QGILDA--
----------FET-HL--------I-----QQA---------K------PG-D-------
IV-VFHYSGHGS-Q--------VA-D-PD-----------------QDYP-D-G-L----
-------NSTIV---------P----F-DS--QR--------P-T-------------TN
P--NTG----------------T----IVQD-ITG-HTL-F-LLMTAL----------K-
-T-E----NV-TIVLDCCH--S--------------------G------------GAKR-
------------------------GN-------------------------LQIR-----
-----SV------RGGA-----EFQ------VSSEEK-----------------------
--------
>tr|A0A2W4WE73|A0A2W4WE73_9CYAN Uncharacterized protein OS=Leptolyngbya antarctica OX=268115 GN=DCF17_08085 PE=4 SV=1
------------------ALVV-----------------GINA-YQN----LP-------
------SLQ---APA-QDAESIARCL-------EN----F----G---------------
---EC-----R---------V---------VR-----------LP---------------
-------EAI---THQK----PAI-----------SLRGI------V-TT--PMLEEA--
----------LI--KL--------F---K-PAG--------KN------IP-Q-------
TA-IFYYSGHGL---------QR--Q-------------------------A-G-IQE--
--------GYLA---------T----S-DV--NP----------T-------------A-
-------G-----------QY-G---------LSL-HWL-R----RLLQ----E---SP-
-V-R----QR-VILLDCCN--S--------------------G------------EFF--
-------------------------N--------M-------------------L-----
----EA------DPGARA------------------------------------------
--------
>tr|A0A2W4VPL1|A0A2W4VPL1_9CYAN Peptidase C14 (Fragment) OS=Leptolyngbya antarctica OX=268115 GN=DCF17_21515 PE=4 SV=1
-------------------VIV-----------------GINQ-Y---Q-SL--------
----Q-PLM---YAQ-FDALELRDFLV------NEV------------------------
---GLPP---Q--Y------C---------SL-----------LT---------------
-------DVS-----------PMV---Y-------QGAAA------P-TQ--DVLLQR--
----------LA--QS--------C-----D-RA--------G------PE-D-------
TV-WFFFSGYGV-QW----------Q-------------------------G--------
-------QDYLL---------P----I-DA--D---------P-N-------------RI
---EQT----------------G---------ILI-QTI-L----EKLA----Q---GN-
-Q-R----QS-IVMLDINR--P-Q-------------------------------SA---
------------------------------------------------------------
------------------------------------------------------------
--------
>tr|A0A2W4WD26|A0A2W4WD26_9CYAN Uncharacterized protein OS=Leptolyngbya antarctica OX=268115 GN=DCF17_07015 PE=4 SV=1
----------------KLALLI-----------------GINA-YPD-R-AL---DT--G
VAQDI-ALR---GCL-TDVELQRQLLI------------Y----R---------------
--FGFAP---V--D------V---------VT-----------LT---------------
-------NQA------------------------------------A-TR--AGILTA--
----------IDE-HL--------V-----QQA---------T------AD-D-------
VV-LLHFSGYGS-E--------VL-V----------------------QG-DDG-TSQT-
-------QSAWV---------P----V-DS--RL--------P-----------------
---SED----------------S---PALTD-LLE-AEL-V-AQLSHL----------A-
-T-T----NL-TTVIDAGS-----------------------------------------
------------------------------------------------------------
------------------------------------------------------------
--------
>tr|A0A2Z5T3Z4|A0A2Z5T3Z4_9CYAN Putative peptidase C14, caspase catalytic OS=cyanobacterium endosymbiont of Rhopalodia gibberula OX=1763363 GN=RGRSB_1272 PE=4 SV=1
----------------KLALLV-----------------GIDD-YSS-------------
---HY-KLK---GCV-TDVERQRELLI------------Y----R---------------
--FGFAR---K--D------I---------LT-----------LT---------------
-------EQQ------------------------------------G-TR--ERIEQA--
----------FTE-HL--------I-----QQA---------K------AG-D-------
VV-LFHFSGYGN-Y--------VK-------------------ENLHD---GSP-L--SS
-----TRKRGLV---------P----K-DG--IF-------LT-----------------
---KGT----------------P----TTND-ILE-ETL-L-LLGQSL----------A-
-T-D----KL-TMVLDTSHQYL--------------------------------------
------------------------------------------------------------
------------------------------------------------------------
--------
>tr|A0A0V7ZIK5|A0A0V7ZIK5_9CYAN Peptidase C14 OS=Mastigocoleus testarum BC008 OX=371196 GN=BC008_15510 PE=4 SV=1
----------------KLALLV-----------------GVNN-YP-------------N
SERFT-NLE---GCT-TDVDLQEQLLI------------H----R---------------
--FGFNP---N--D------I---------IK-----------LTSD-E-----------
-----STDKQ------------------------------------P-TR--KNILTT--
----------FEE-HL--------I-----KQA---------K------PG-D-------
VV-VFHFSGHGS-R--------FS-ETSETVRNCR--------------N-N-E-L----
-------NSTLV---------P----G-DD------------------------------
---GEG----------------R----VT-D-IMG-RTL-F-LLMSAL----------K-
-T-E----NV-TAVLDSCF--S--------------------G------------GGTR-
------------------------GN-------------------------FRIR-----
-----SV------SG---------------------------------------------
--------
>tr|A0A0V7ZHG2|A0A0V7ZHG2_9CYAN Peptidase C14, caspase catalytic subunit p20 OS=Mastigocoleus testarum BC008 OX=371196 GN=BC008_15525 PE=4 SV=1
----------------KLALLV-----------------GINQ-Y---------------
NNGLS-PLE---GCV-NDVRLQEQLLT------------Y----R---------------
--FGFNP---K--D------I---------LT-----------LT---------------
-------DTQ------------------------------------A-TR--QGILTA--
----------FEE-HL--------I-----KQA---------K------PG-D-------
IV-VFHFSGHGS-Q--------VA-D-PD-----------------KDTP-D-G-L----
-------NSTLV---------P----I-DA--GF--------P-A-------------GY
P--SQG----------------G----KVQD-IMG-HTL-F-LLMYAL----------K-
-T-E----NV-TFVLDSCH--S--------------------G------------GAKR-
------------------------GN-------------------------FAVR-----
-----SR------DGGK-------------------------------------------
--------
>tr|A0A0V7ZJL9|A0A0V7ZJL9_9CYAN Uncharacterized protein OS=Mastigocoleus testarum BC008 OX=371196 GN=BC008_17815 PE=4 SV=1
------------------ALVI-----------------GINK-YPF----LKD---P--
-LGKCKHLT---TPA-TDAEVIAQQL-------EA----N----E---------------
---NF-----R---------V---------KR-----------FP---------------
-------ASI---INGK----LQVDP---------NPDNP------F-KT--EELEKA--
----------IL--DL--------F---L-PET--------ER------PP-E-------
TA-LLFFAGHGL---------RK--QL------------------------RQN-LTQ--
--------GFLA---------A----S-DS--SP----------R-------------K-
-------N-----------QW-G---------FSL-ELL-W----NILL----Q---SQ-
-V-K----QQ-IIWLDCCF--A--------------------G------------ELL--
-------------------------N--------F-------------------K-----
----DT------ELRRQSPGCD--------------------------------------
--------
>tr|A0A0V7ZF64|A0A0V7ZF64_9CYAN Uncharacterized protein OS=Mastigocoleus testarum BC008 OX=371196 GN=BC008_09280 PE=4 SV=1
-------------------LLV-----------------GVNN-YQD-E-QL--------
----P-NLN---YPA-IDCQGLANSLT------NLT------------------------
--GEFNH---K--E------I---------KI-----------YH---------------
-------DL---------------------------APHG------P-CL--ENVRKS--
----------IK--II--------S-----QQA---------K------ST-D-------
TV-LFYFSGHGVVE--------SS-T-------------------------Q--------
-------QAFLC---------L----S-QT--Q---------K-S-------------NL
---VDT----------------A---------FGI-KEL-L----HLLA----N---CA-
-A-Q----NQ-LVWLDACH--S--------------------G------------GMTLR
------------------------GA----------------------------------
-------------TTET------LIN-----P----------------------------
--------
>tr|A0A0V7ZUE0|A0A0V7ZUE0_9CYAN Uncharacterized protein OS=Mastigocoleus testarum BC008 OX=371196 GN=BC008_17810 PE=4 SV=1
-----------------QALVV-----------------GINK-YPF----LKD---T--
PTSEAKHLT---TPA-TDAEAIAQLL-------EN----H----G---------------
---SF-----R---------V---------QR-----------LP---------------
-------SSI---TNGK----LQVD-----------PRKP------I-NS--DELVDA--
----------VT--RL--------F---I-SED--------KR---------S-------
SA-LLFFTGHGL---------VK--QL-------------------------GS-IKQ--
--------TILA---------T----S-DA--GY----------R-------------K-
-------N-----------QLKG---------LLL-RDL-W----EILQ----R---SP-
-V-T----EQ-IVWLDSCF--S--------------------G------------GLL--
-------------------------D--------F-------------------K-----
----EI------NISAQGSQ----------------------------------------
--------
>tr|A0A0V7ZV46|A0A0V7ZV46_9CYAN Peptidase C14 caspase catalytic subunit p20 OS=Mastigocoleus testarum BC008 OX=371196 GN=BC008_32255 PE=4 SV=1
----------------GYALLI-----------------GVGE-SAY-------------
---SNLSLP---VTV-KDTQAIYAAL-------ID----P----E--------L------
--CAYPDN--EE-H------I---------RV-----------LN---------------
-------NQD------------------------------------A-TK--EGILEG--
----------LN--WL--------K-----AKA--------DS-----DSQ-A-------
TV-FVYYSGHGW---------LEE-NN------------------------------N--
-------SYYLI---------Q----H-DI--DP----------F-------------D-
--LTES----------------A---------LAA-ETF-T----DALR----Q---IQ-
-A-E----RL-LVVIDSCH--A--------------------A------------GMA--
-------------------------T---------------------------SK-----
----EG------KTTPA-------FK--------LP------------------------
--------
>tr|A0A0V7ZFH9|A0A0V7ZFH9_9CYAN Uncharacterized protein OS=Mastigocoleus testarum BC008 OX=371196 GN=BC008_09285 PE=4 SV=1
-------------------LLV-----------------GVNA-YQD-E-KL--------
----P-KLS---YSA-VDCQGLAEALA------ATE------------------------
--GRFTA---K--E------V---------NI-----------YH---------------
-------DS---------------------------APEK------P-TL--GNTVAC--
----------LE--KI--------T-----ALV---------Q------PQ-D-------
TI-LFYFSGHGILD--------LE-T-------------------------N--------
-------QAILC---------L----T-DT--K---------K-D-------------NL
---LTT----------------G---------LPL-EKL-L----QSLT----S---SA-
-A-H----QQ-LVWLDACH--S--------------------G------------SINLI
------------------------SQ-------------------------S--------
-------------------------N-----PT---------------------------
--------
>tr|A0A1Z4RIY3|A0A1Z4RIY3_9CYAN Uncharacterized protein OS=Calothrix sp. NIES-4101 OX=2005461 GN=NIES4101_05850 PE=4 SV=1
-----------------WAIAI-----------------GINS-Y---D-NL--------
----Q-PLK---YAQ-RDAEVMAAWFR------EEA------------------------
---NFDE-------------V---------FL-----------FT---------------
-------ENS-----------PPI------PTNP-PIVTQ------P-TT--ARFRRF--
----------LN--VQ--------F-----E---TPLL----K------PE-D-------
NL-WFFFAGHGK-RY----------N-------------------------D--------
-------QDYLM---------L----P-DS--D---------P-T-------------D-
---STT----------------A---------ISV-DFI-T----QRLR----R---CG-
-A-D----NV-VLLLDACR--D-E-------------------------------GS---
------------------------------------------------------------
------------------------------------------------------------
--------
>tr|A0A1Z4QW08|A0A1Z4QW08_9CYAN Pentapeptide repeat-containing protein OS=Calothrix sp. NIES-4101 OX=2005461 GN=NIES4101_03020 PE=4 SV=1
------------------ALVV-----------------GINT-YSYE--RLS-------
------NLT---APA-QDAEAVAKLL-------EN----Y----G---------------
---DF-----N---------V---------KR-----------LP---------------
-------AVKDK-ENST----IRV-----------GQKTQ------V-TL--TQLEEA--
----------IV--QL--------F---K-PEG--------RN------IP-D-------
TA-LLYFSGHGL---------RK--N-------------------------Q-G-IQE--
--------GFLA---------T----S-DT--NP----------D-------------V-
-------G-----------NW-G---------LRL-KWL-R----ELLQ----E---SE-
-V-R----QQ-IIWLDCCY--S--------------------G------------ELL--
-------------------------N--------F-------------------A-----
----EA------DPGDRGKGRDRC-----FLAASREFE----------------------
--------
>tr|A0A1Z4R1U8|A0A1Z4R1U8_9CYAN Peptidase C14 caspase catalytic subunit p20 OS=Calothrix sp. NIES-4101 OX=2005461 GN=NIES4101_23360 PE=4 SV=1
----------------KLALLV-----------------GINK-Y---------------
ENGMN-PLN---GCV-NDVLLQKNLLI------------H----R---------------
--FGFNP---N--D------I---------KI-----------LI---------------
-------DAQ------------------------------------A-TR--QGILTA--
----------FEQ-HL--------I-----NQA---------K------PG-D-------
VV-VFHFSGHGS-Q--------VV-D-PD-----------------KDNP-D-G-L----
-------NSTLV---------P----I-DS--G--------------------------Y
N--ASG----------------G----VVQD-IMG-HTL-F-LLMYAL----------K-
-T-D----NV-TVVLDSCH--S--------------------G------------GAKR-
------------------------GN-------------------------FVVR-----
-----SR------NG---------------------------------------------
--------
>tr|A0A1Z4RE78|A0A1Z4RE78_9CYAN Peptidase C14 caspase catalytic subunit p20 OS=Calothrix sp. NIES-4101 OX=2005461 GN=NIES4101_22530 PE=4 SV=1
----------------KLALLI-----------------GVNN-YLK-------------
---IP-ALT---GCL-TDVELQRELLI------------H----R---------------
--FGFQA---S--D------I---------LC-----------LT---------------
-------DEA------------------------------------A-SR--DLIEKA--
----------FFE-HL--------A-----SQC---------K------PG-D-------
VV-FFHFSGYGS-R--------IK-S----------------------------------
-------ENALI---------P----V-DG--FL-------NV-----------------
---ENN----------------Q----VANY-LLE-DTL-L-LMLRSL----------P-
-T-E----KV-FAVVDASY-----------------------------------------
------------------------------------------------------------
------------------------------------------------------------
--------
>tr|A0A1Z4QWB4|A0A1Z4QWB4_9CYAN Peptidase C14 caspase catalytic subunit p20 OS=Calothrix sp. NIES-4101 OX=2005461 GN=NIES4101_04090 PE=4 SV=1
----------------KLALLV-----------------GINK-Y---------------
TNGIN-PLY---GCA-TDVLLQKHLLI------------H----R---------------
--FGFNP---N--D------I---------KI-----------LL---------------
-------DEQ------------------------------------A-TR--QGILTA--
----------FEQ-HL--------I-----NQA---------K------PG-D-------
VV-VFHFSGHGS-Q--------VE-D-PD-----------------KDSP-D-G-L----
-------NSTLV---------P----I-DS--G--------------------------Y
D--STG----------------G----VVQD-IMG-HTL-F-LLMYAL----------K-
-T-D----NI-TVVLDSCH--S--------------------G------------GAKR-
------------------------GN-------------------------FVVR-----
-----SR------DGG--------------------------------------------
--------
>tr|A0A1Z4RIM8|A0A1Z4RIM8_9CYAN Peptidase C14 caspase catalytic subunit p20 OS=Calothrix sp. NIES-4101 OX=2005461 GN=NIES4101_06920 PE=4 SV=1
-----------------WAIAI-----------------GINQ-Y---H-FL--------
----Q-PLA---CAQ-ADAEALRGLLV------SNG------------------------
---GFRQ---Q--Q------S---------LL-----------MS---------------
-------DSS-----------PPI---G-------DRPTF------P-TK--DHILLL--
----------LE--DL--------A-----AACW--------R------SQ-D-------
RV-WFFFSGYGI-HH----------N-------------------------G--------
-------KDYLM---------P----V-DG--K---------P-E-------------FV
---EET----------------G---------IEI-ATI-M----HTLH----S---VN-
-V-N-----A-LMLLDINR--A-F-------------------------------TTQ-G
------------------------LD-------------------------T--------
----F--------VGQEIIELAQELQ----VPLILSCQPEQFSY-ESTELGHGFFTAALL
EALSSDHG
>tr|K9PTY8|K9PTY8_9CYAN WD-40 repeat-containing protein OS=Calothrix sp. PCC 7507 OX=99598 GN=Cal7507_5700 PE=4 SV=1
-------------------LLV-----------------GVNQ-YQD-E-QL--------
----P-SLR---YSA-VDCQVLSEALV------MAT--------K---------------
--EQFPQ---K--E------I---------KI-----------YH---------------
-------DF---------------------------ATQL------P-LL--ATVKES--
----------LQ--QI--------A-----ADA---------Q------PI-D-------
TV-IFYFSGHGMLQ--------PS-T-------------------------Q--------
-------QAFLC---------L----A-DT--Q---------K-D-------------NL
---DET----------------G---------LAV-NEL-L----GKLG----K---SG-
-A-Q----NQ-VVWLDACH--S--------------------G------------GMTLR
------------------------G-----------------------------------
------------------------------------------------------------
--------
>tr|A0A0P7YS50|A0A0P7YS50_9CYAN WD-40 repeat-containing protein OS=Phormidesmis priestleyi Ana OX=1666911 GN=HLUCCA11_19215 PE=4 SV=1
-------------------LLV-----------------GVNH-YQD-T-SL--------
----P-DLR---YSA-VDCQGLSEALN------DAT------------------------
--PAFSY---Q--K------I---------RV-----------HY---------------
-------DG---------------------------ALQP------P-TL--ASVQAS--
----------LE--QI--------V-----TKA---------Q------PQ-D-------
TI-LFYFSGHGIQTTAAVSEAVSE-A-------------------------P--------
-------QAVLC---------F----S-DT--Q---------K-E-------------NL
---LET----------------G---------LSL-QFL-L----RALN----R---SA-
-A-R----QQ-LVWLDACH--S--------------------G------------DMTLR
------------------------GT-------------------------TV-------
------------------------------------------------------------
--------
>tr|K9PEP9|K9PEP9_9CYAN Peptidase C14 caspase catalytic subunit p20 OS=Calothrix sp. PCC 7507 OX=99598 GN=Cal7507_1159 PE=4 SV=1
----------------KLALLV-----------------GINK-Y---------------
ANGMN-PLY---GCV-NDVLLQKNLLI------------Y----R---------------
--FGFNP---N--D------I---------KI-----------LI---------------
-------DEQ------------------------------------A-TR--QGILTA--
----------FEQ-HL--------I-----NQA---------K------PG-D-------
TV-VFHFSGHGS-Q--------VV-D-PD-----------------KDNR-D-G-L----
-------NSTLV---------P----I-DS--G--------------------------Y
N--ASG----------------G----VVQD-IMG-HTL-F-LLMYAL----------K-
-T-D----NV-TVVLDSCH--S--------------------G------------GAKR-
------------------------GN-------------------------FVV------
------------------------------------------------------------
--------
>tr|A0A0P7ZWD5|A0A0P7ZWD5_9CYAN Uncharacterized protein containing caspase domain OS=Phormidesmis priestleyi Ana OX=1666911 GN=HLUCCA11_14280 PE=4 SV=1
------------------ALIV-----------------GINQ-YQS----LP-------
------GLN---APA-EDAEAVAGRL-------QT----Q----G---------------
---EF-----R---------V---------HR-----------LP---------------
-------EVI---KKGR----PAV-----------GNRNK------V-TT--AQLEAS--
----------LI--EL--------F---K-PKG--------KN------IP-T-------
TA-LFYFSGHGL---------QR--E-------------------------A-G-VQE--
--------GYLA---------T----S-DT--DP----------S-------------K-
-------G-----------NF-G---------IPL-NWL-R----RLLQ----Q---SP-
-V-R----QL-IIILDCCH--S--------------------G------------ELL--
-------------------------S--------F-------------------N-----
----EA------DPGARAGID---------------------------------------
--------
>tr|U9WBR3|U9WBR3_9CYAN Peptidase c14 caspase catalytic subunit p20 OS=Leptolyngbya sp. Heron Island J OX=1385935 GN=N836_36535 PE=4 SV=1
------------------ALIV-----------------GINQ-YQA----LP-------
------RLT---AAA-KDAEGVANLL-------ET----Y----G---------------
---DF-----R---------V---------RR-----------LP---------------
-------EII---QDQR----PKI-----------GQQTL------V-ST--QQLENS--
----------LV--RL--------L---L-PKG--------DH------IP-E-------
AV-FFYFSGHGL---------QR--E-------------------------I-G-IRE--
--------GYLA---------T----S-DT--QP----------D-------------I-
-------S-----------NS-G---------LSL-SWL-R----RLIR----H---SP-
-I-R----QI-IVILDCCH--S--------------------G------------EFL--
-------------------------S--------L-------------------K-----
----DE------SWQGRDGQSYL------FIAAS--------------------------
--------
>tr|K9PNH2|K9PNH2_9CYAN Peptidase C14 caspase catalytic subunit p20 OS=Calothrix sp. PCC 7507 OX=99598 GN=Cal7507_3690 PE=4 SV=1
------------------ALVV-----------------GINT---YD--RLR-------
------SLN---APA-ADAESIAQIL-------DK----Y----G---------------
---DF-----Q---------V---------TR-----------LP---------------
-------AVKDK-ENET----IRI-----------GKQTK------V-SL--TQLERA--
----------IV--QL--------F---K-PDG--------KP-------P-D-------
TA-LLYFSGHGL---------RK--N-------------------------I-G-IQE--
--------GFLA---------T----S-EV--NA----------D-------------A-
-------G-----------NW-G---------LSL-QWL-R----RLLQ----E---SE-
-V-R----QQ-IVILDCCY--S--------------------G------------EVL--
-------------------------N--------F-------------------A-----
----EA------DPGD--------------------------------------------
--------
>tr|U9VHN2|U9VHN2_9CYAN Sulfatase-modifying factor protein OS=Leptolyngbya sp. Heron Island J OX=1385935 GN=N836_26635 PE=4 SV=1
----------------KYALLI-----------------GIAE-Y--PD-GLT-------
------NLP---AAT-EDVAALERVL-------VD----K----T--------L------
--GGF-----D--H------V---------QT-----------LT---------------
-------D--------------------------------------L-PA--GQLTRA--
----------IE--LW--------F-------A--------DR-----QPD-D-------
LA-LLFFSGHGL-----------K-D-------------------------ERR------
-------DLYFA---------A----S-NT--EK-----------------IRE----KL
--VTST----------------A---------VAA-RNI-H----NFIC----Y---SR-
-C-K----HQ-IVILDCCF--S--------------------G------------AFG--
-------------------------D--------V-----------------LVK-----
------------DDGE--------------------------------------------
--------
>tr|A0A0P8DHE1|A0A0P8DHE1_9CYAN Uncharacterized protein containing caspase domain OS=Phormidesmis priestleyi Ana OX=1666911 GN=HLUCCA11_07420 PE=4 SV=1
-----------------WAITI-----------------GINQ-Y---R-HL--------
----Q-PLV---HAQ-NDARYVHRFLT------EEA------------------------
---GIPA---A--Q------C---------VL-----------LS---------------
-------DLS-----------TSV---N-------EQIVY------P-DK--STINEW--
----------VQ--TI--------T-----H-QV--------Q------PD-D-------
VL-WVFWSGYGV-QIQ----REDG-Q-------------------------N--------
-------LDYLM---------P----I-DG--D---------P-E-------------QI
---EST----------------G---------IAA-TDL-I----DTLA----G---LP-
-T-D----KT-LLVLDINR--S-Q-------------------------------GT---
------------------------------------------------------------
------------------------------------------------------------
--------
>tr|U9W2P9|U9W2P9_9CYAN Wd40 repeat-containing protein OS=Leptolyngbya sp. Heron Island J OX=1385935 GN=N836_03500 PE=4 SV=1
------------------ALIV-----------------GINR-YQY----LQ-------
------PLK---APA-KDAEAIAKRL-------EQ----D----G---------------
---DF-----R---------I---------WR-----------AP---------------
-------EQI---DQANGNK-PVV-----------SATQK------V-SQ--LQLERA--
----------LE--QL--------F---L-PGS--------TQ------AP-E-------
AA-LFYFSGHGL---------PD--E-------------------------K-G-FDQ--
--------GYLA---------T----S-DT--NP----------N-------------N-
-------P-----------RA-G---------LSL-RWL-H----WLLS----K---SQ-
-V-K----QQ-IIWLDCCH--S--------------------G------------SLI--
------------------------VN--------V-------------------G-----
----AA------NPGNSE------------------------------------------
--------
>tr|A0A0N8KM65|A0A0N8KM65_9CYAN Uncharacterized protein OS=Phormidesmis priestleyi Ana OX=1666911 GN=HLUCCA11_20410 PE=4 SV=1
-----------------WAITI-----------------GING-Y---R-YL--------
----Q-RLN---YAV-KDADAVRQFFS------KEL------------------------
---GFEQ-------------V---------YH-----------FT---------------
-------DNS-----------EPIPQ----ERGP-DLVSQ------P-MT--TTLRRF--
----------LR--TR--------F-----EE---EFL----R------AG-D-------
NL-WFFFAGHGI-RH----------E-------------------------N--------
-------RDYLM---------P----M-DG--D---------R-G-------------DL
---ENS----------------A---------IPL-HYI-S----ERLR----R---SG-
-A-D----NV-ILLIDACR--S-D-------------------------------K----
------------------------------------------------------------
------------------------------------------------------------
--------
>tr|K9PP00|K9PP00_9CYAN WD40 repeat-containing protein OS=Calothrix sp. PCC 7507 OX=99598 GN=Cal7507_4318 PE=4 SV=1
------------------ALVV-----------------GINS-YPSSS-KLS-------
------PLT---AAA-QDAEAIAKLL-------EE----Y----G---------------
---EF-----N---------V---------TR-----------LP---------------
-------AIGLK-KDKT----IRV-----------HASNP------V-NF--VDLETA--
----------IT--QL--------F---K-PES--------KQ------LP-E-------
TA-LLYFSGHGW---------VK--D-------------------------K-G-LRE--
--------GFLA---------T----T-DF--NQ----------E-------------N-
-------G-----------QY-G---------LSL-RWL-Q----ELLQ----K---SE-
-I-P----QQ-IIILDCCH--S--------------------G------------ELL--
-------------------------N--------FD------------------A-----
----EA------NPGNK-------------------------------------------
--------
>tr|U9VWL7|U9VWL7_9CYAN Peptidase c14 OS=Leptolyngbya sp. Heron Island J OX=1385935 GN=N836_05300 PE=4 SV=1
-----------------WAIII-----------------GINQ-Y---Q-GF--------
----Q-PLM---QAQ-NDAVGIRRYLI------EEA------------------------
---GFPP---E--N------C---------IL-----------LS---------------
-------DLS-----------KST---D-------QEAVF------P-DR--VAIYDW--
----------IE--TI--------C-----QGRV--------Q------EE-D-------
TL-WFYFSGYGA-QA----------N-------------------------N--------
-------QDYLM---------P----V-DG--D---------P-A-------------QV
---KQT----------------G---------IAL-QDV-V----KHIK----Q---AP-
-T-K----NT-MMVLDMNR-----------------------------------------
------------------------------------------------------------
------------------------------------------------------------
--------
>tr|U9VX31|U9VX31_9CYAN Sulphatase-modifying factor protein OS=Leptolyngbya sp. Heron Island J OX=1385935 GN=N836_06710 PE=4 SV=1
----------------KIALLI-----------------GVGE-Y--GN-GLK-------
------PLR---CPA-NGVGAMQELL-------EN----P----E--------I------
--GGF-----D--Q------V---------VP-----------LI---------------
-------N--------------------------------------P-DL--FTMRSR--
----------IS--EV--------F------TQ--------NL-----TQH-D-------
MV-LFYFTGHGI-----------K-DM------------------------MSG------
-------KFYLS---------T----A-QT--QL----------F------GNG----SP
--NMGT----------------A---------VSA-DFL-K----DVIE----S---SP-
-T-R----RK-VIILDCCF--A--------------------G------------AFV--
-------------------------D-------GF-----------------LA------
------------------------------------------------------------
--------
>tr|K9PRY1|K9PRY1_9CYAN WD40 repeat-containing protein OS=Calothrix sp. PCC 7507 OX=99598 GN=Cal7507_5386 PE=4 SV=1
----------------KLALLI-----------------GVSQ-Y--ET-GLP-------
------PIP---TAI-KDVAAMQRVL-------QN----P----D--------L------
--GGF--------E------V---------KT-----------IE---------------
-------N--------------------------------------P-DL--ITMQIA--
----------IE--EL--------F-------K--------NC-----EKN-D-------
VT-LLFFSGHGI-----------T-D-------------------------DAN------
-------RLYLT---------T----C-NT--RI----------DA--------------
--FYST----------------A---------VSA-SNV-K----NIMQ----K---SP-
-S-K----WQ-VVILDCCY--S--------------------G------------AFG--
-------------------------L-------DW-----------------EPK-----
------------P-----------TSGGC-------------------------------
--------
>tr|A0A0P7ZLT1|A0A0P7ZLT1_9CYAN Uncharacterized protein OS=Phormidesmis priestleyi Ana OX=1666911 GN=HLUCCA11_16890 PE=4 SV=1
-----------------WAICI-----------------GINE-Y---Y-NL--------
----P-PLR---YAV-GDAVAIRDFFL------TEI------------------------
---AFEE-------------V---------FY-----------FA---------------
-------DDS-----------PPIPT----PKG--PMRSE------P-TF--ANLKRF--
----------FR--ER--------F-----QA---QPL----G------VG-D-------
NV-WFFFAGHGE-LH----------D-------------------------G--------
-------HDYLM---------P----I-DV--D---------P-G-------------NV
---DET----------------A---------LRI-SDI-T----ASLR----K---SG-
-A-G----NT-VLLLDACR--S-Q-------------------------------GRR--
------------------------------------------------------------
------------------------------------------------------------
--------
>tr|K9PN39|K9PN39_9CYAN GUN4 domain protein OS=Calothrix sp. PCC 7507 OX=99598 GN=Cal7507_3826 PE=4 SV=1
-----------------WALAI-----------------GINQ-Y---D-FL--------
----Q-PLK---YAK-RDAQLMQNLLC------NEA------------------------
---GFDR-------------V---------FL-----------FS---------------
-------DDS-----------PDI---G-------GESTR------P-YR--ANLRRC--
----------LR--QI--------A-----EN---SFI----E------PE-D-------
NF-WFFFSGHGI-RH----------G-------------------------D--------
-------DDYLM---------P----A-DG--D---------P-D-------------DV
---ENT----------------A---------ISI-QYL-T----ECLR----R---CG-
-S-D----NV-VLILDACH--Y-Q-------------------------------QKR-S
------------------------G-----------------------------------
------------------------------------------------------------
--------
>tr|U9W6W6|U9W6W6_9CYAN Extracellular ligand-binding receptor OS=Leptolyngbya sp. Heron Island J OX=1385935 GN=N836_30285 PE=4 SV=1
----------------KVALLV-----------------GVSE-Y--DS-GFA-------
------ELP---GAV-KDAQAMQTVL-------SA----P----S--------L------
--GKF-D---Q--V------L---------PL-----------LE---------------
-------N--------------------------------------P-DS--SQMQQA--
----------MY--EL--------F-------A--------NR-----GEN-D-------
LV-LLYFSGHGF-----------K-D-------------------------INN------
-------KLYLG---------A----K-SA--SK----------D------SYG----NL
--IDSS----------------V---------ISA-SFV-H----NLMN----E---CR-
-S-K----RQ-VIILDCCF--S--------------------G------------AFP--
-------------------------Q-------GF-----------------VAK-----
------------DDTS--------------------------------------------
--------
>tr|A0A0P7ZQG3|A0A0P7ZQG3_9CYAN Caspase domain OS=Phormidesmis priestleyi Ana OX=1666911 GN=HLUCCA11_10415 PE=4 SV=1
-----------------YALLV-----------------GINK-YD-----------EQS
--HIP-ELK---GCL-NDIQGMQTYLD------------S----R---------------
--IDKN----E-------------------FG-LRLQI-----LT---------------
-------NDQ------------------------------------A-TR--RGIIDG--
----------FRQ-HL--------------AQA---------T------AE-D-------
IV-LFYYAGYGS-K--------AT-A-PKDFWP-----------VTQLTPHS-R-Q----
-------LETLVCY--------------DS--RM--------------------------
---DDA----------------H------WD-LAR-IEL-D-QLIAEV-----T---QN-
-G-T----HI-TAILDSSC--A--------------------------------------
------------------------------------------------------------
------------------------------------------------------------
--------
>tr|U9VJS1|U9VJS1_9CYAN Peptidase c14 caspase catalytic subunit p20 OS=Leptolyngbya sp. Heron Island J OX=1385935 GN=N836_24085 PE=4 SV=1
----------------RRALLI-----------------GVPD-Y-ESE-AIE-------
------DLT---VVR-HDLENLHSAL-------EQ----S----G--------YSVRSLG
TEGILQT---G--R------S---------KI----------------------------
-------------------------------------------------L--QALRQE--
---------------------------CR------------RS-----KGV-D-------
TL-LLYFSGHGI---------HYR-G----------------------------------
-------QDYLI---------P----S-DA--VL----------ED-----------ADF
--IEDY--------------------------LVS-TEL-G----HIID----L---AE-
-A-K----TI-LFFIDACR--E--------------------G------------VKL--
--------------------DAK-------------------------------------
------------------------------------------------------------
--------
>tr|I4F865|I4F865_MICAE Similar to Q4BYD0_CROWT Caspase-1 OS=Microcystis aeruginosa PCC 9432 OX=1160280 GN=MICCA_1860022 PE=4 SV=1
----------------KLALLV-----------------GIDQ-YGA-N-----------
---IP-PLP---GCL-TDVELQKDLLR------------Y----R---------------
--FGFQD---A--D------I---------VT-----------LT---------------
-------GKK------------------------------------A-SR--EAIKSA--
----------FLE-HL--------I-----AQA---------R------AG-D-------
VV-IFHFSGYGS----------------------------------------------LG
-----AGKEVFI---------T----A-D-------------------------------
----G----------------------AENA-LIK-ENI-L-LMARCL----------A-
-T-D----KF-SLIFDSSH-----------------------------------------
------------------------------------------------------------
------------------------------------------------------------
--------
>tr|I4F7T4|I4F7T4_MICAE Genome sequencing data, contig C250 OS=Microcystis aeruginosa PCC 9432 OX=1160280 GN=MICCA_1770007 PE=4 SV=1
-----------------HALVI-----------------WAGD-YKNWG-KLN-------
------NLQ---Y----EAKEVVTALQ-----------KQ--------------------
---GF--------Q------V---------RE-----------IP---------------
---------------------------N------------------P-NR--TKLSNG--
----------IK--DF--------IDDYGYRQN-------------------N-------
RL-VIFFAGHGYTRQQ---------T----------------------------------
-------KGYLVPV-----DAP-DPIV-DE--Q-------------------------GF
---LKA----------------A---------LSM-EQI-N----SWA-----T-Q-ME-
-A-K----HV-LFVFDSCF--S--------------------G------------TIFKQ
------------------------RS-------------------------NG-E-----
----DA--------G---------------------------------------------
--------
>tr|I4FJA8|I4FJA8_MICAE Uncharacterized protein OS=Microcystis aeruginosa PCC 9432 OX=1160280 GN=MICCA_990003 PE=4 SV=1
-----------------KALLV-----------------GIEK-Y-EAG------ENW--
------NLN---GPA-HDVIRMAKWLR------------D--------------------
--QNVPS---E--N----LTI---------FL-------SP--L----------------
-------DNN-----------QETLE---------QAKSLTGSEPAPATK--SSIQDE--
----------L-S-RL---------------QR--------ESA--------S-------
LF-LFYWGGHGW---------VTL-E---------------------------G------
-------KRRLF-Y------------A-DT--QE----G-----D---------------
---ERN--------------------------LDFNDLL------VSAC--------SD-
-SYRK-MPRQ-LFIVDTCA-N---------------------------------------
------------------------------------------------------------
------------------------------------------------------------
--------
>tr|I4FF53|I4FF53_MICAE Diguanylate cyclase (Modular protein) OS=Microcystis aeruginosa PCC 9432 OX=1160280 GN=MICCA_3640025 PE=4 SV=1
----------------RYALVI-----------------GINH-YDNPN-FLP-------
------SLS---KPA-KDAEAVAKFL-------EN----T----G---------------
---TF-----A--N------V---------ER-----------LP---------------
-------NRWIAAEKR-----YEVV-----------PGK-------V-TG--NEVLQA--
----------LK--QI--------L---SGEQT--------KN---------Q-------
EV-LIYFSGHGF---------RLI-N-------------------------RIG-DGE--
--------AYLA---------T----S-DS--Q------------------PDG------
-----K-N--------------A---------ISLDREL-N----PLLR----R---SS-
-L-S----NL-VVMLDCCH--A--------------------G------------ALLP-
-----------------------ENR--------E------------------LD-----
----RILL--EPSLSAFNDKQDYF-----LITACRSE-----------------------
--------
>tr|I4F6X8|I4F6X8_MICAE Uncharacterized protein OS=Microcystis aeruginosa PCC 9432 OX=1160280 GN=MICCA_1430003 PE=4 SV=1
---------------------------------------GTKD-Y---K-NLD-------
---PDKQLP---SVE-TDLELVNSLFT------SGF------------------------
---GYER---V--LP---------------------------------------------
-----------------------------------SLHLN------P-TT--NDLKKL--
----------FP--NW--------L-----RDK--ERH----G------TK-N-------
IL-IFYYSGHGE---------YCP-G-------------------------D--------
-------RHYLI---------L----E-DT--N---------S-D-------------DI
---PST----------------A---------LPT-QDL-V----LPLN----N---KQV
KI-S----QI-LYIIDTCY--S-Q------------------------------------
------------------------------------------------------------
------------------------------------------------------------
--------
>tr|I4FGQ3|I4FGQ3_MICAE Genome sequencing data, contig C280 OS=Microcystis aeruginosa PCC 9432 OX=1160280 GN=MICCA_520007 PE=4 SV=1
-------------------LII-----------------GINE-YQR----L--------
----R-PLK---CAK-QDAVEMARYCR------DEI------------------------
---NFGE-------------V---------FL-----------FT---------------
-------DES-----------DPITA----PNGS-QQETK------P-TY--TNLMAF--
----------LH--DF--------F-----ES---QRL----E------TG-D-------
NF-WFFFSGHGL-RH----------Q-------------------------G--------
-------QDYLV---------P----S-EG--H---------P-T-------------LI
---EQT----------------T---------ISL-NYV-T----QRLR----R---CG-
-A-D----NI-ILFLDACR--N-ENDF----------------------------SNK--
------------------------------------------------------------
----S--------VGWQKQ-----------------------------------------
--------
>tr|I4FGC1|I4FGC1_MICAE Genome sequencing data, contig C250 OS=Microcystis aeruginosa PCC 9432 OX=1160280 GN=MICCA_450003 PE=4 SV=1
----------------RIALVI-----------------GNAN-YTV-------------
---GK--LK---TPL-NDATDMANALK------ELG------------------------
----FE--------------V---------IL-----------LK---------------
-------DS---------------------------------------SK--RQMDDA--
----------LD--QF--------T-----TRI---------N------QG-Y-------
VG-LFYYAGHGM----------EV-E-------------------------G--------
-------ENYLI---------P----V-NAHIK--------YK-K-------------DV
---EYE----------------S---------MPL-GKI-L----GRME----D---AG-
---N----RINIVILDACR--D-NPF-----------RKFW-R------------SSSRG
------------------------------------------------------------
------------------------------------------------------------
--------
>tr|I4FCA1|I4FCA1_MICAE Uncharacterized protein OS=Microcystis aeruginosa PCC 9432 OX=1160280 GN=MICCA_2900013 PE=4 SV=1
----------------KFALLI-----------------GVSE-Y--SE-GLR-------
------PIS---SAI-LDVEAMRRVL-------EH----P----D--------M------
--GAF-----D--Q------V---------TV-----------LP---------------
-------N--------------------------------------P-DK--GSMEKA--
----------VD--DL--------F-------A--------DR-----QKD-D-------
LV-LLYFSGHGL-----------K-A-------------------------QNA------
-------RFFLS---------T----R-DT--GR----------D------QNG----DF
--RRAT----------------A---------LAA-SKL-Q----EYIT----D---SR-
-S-Q----RQ-IIILDCCF--S--------------------G------------ALV--
-------------------------Q-------GM-----------------LIK-----
--------------GELNIQ----------------------------------------
--------
>tr|A0A1X9L814|A0A1X9L814_MICAE Uncharacterized protein OS=Microcystis aeruginosa PCC 7806SL OX=1903187 GN=BH695_2242 PE=4 SV=1
----------------KLALLV-----------------GIDQ-YGA-N-----------
---IP-PLP---GCL-TDVELQKDLLR------------Y----R---------------
--FGFQD---A--D------I---------VT-----------LT---------------
-------GQQ------------------------------------A-SR--EAIEAA--
----------FLE-HL--------I-----AQA---------R------AG-D-------
VV-IFHFSGYGS----------------------------------------------VG
-----AGKEVFI---------T----A-D-------------------------------
----G----------------------SENA-LIK-ENI-L-LMARCL----------A-
-T-D----KC-SLIFDSSH-----------------------------------------
------------------------------------------------------------
------------------------------------------------------------
--------
>tr|A0A1X9LID1|A0A1X9LID1_MICAE Uncharacterized protein OS=Microcystis aeruginosa PCC 7806SL OX=1903187 GN=BH695_4431 PE=4 SV=1
----------------RIALVI-----------------GNAN-YEV-------------
---SK--LG---TPL-NDATDMNAALK------ELG------------------------
----FE--------------V---------IL-----------LK---------------
-------DA---------------------------------------TQ--QQMDEA--
----------ID--RF--------A-----RQM---------T------QG-S-------
VG-LFYYAGHGI----------QI-D-------------------------G--------
-------ENYLI---------P----VNNGLIK--------VE-A-------------DV
---RYK----------------S---------VAL-GQI-L----GRMA----E---AE-
---N----AVNIVILDACR--D-NPF-----------RGFK-R------------SLS--
------------------------------------------------------------
------------------------------------------------------------
--------
>tr|A0A1X9LAB1|A0A1X9LAB1_MICAE Uncharacterized protein OS=Microcystis aeruginosa PCC 7806SL OX=1903187 GN=BH695_3054 PE=4 SV=1
------------------VIAI-----------------GINE-Y---D-NL--------
----K-PLK---YAK-KDAEAIKAWCE------GEG------------------------
---GFDR---S--------GI---------FL-----------FT---------------
-------EDS-----------PPI------PASP-PIPTQ------L-TH--GRLKRF--
----------LQ--RQ--------F-----ET---PLL----K------SG-D-------
NL-WFFFAGHGR-RY----------Q-------------------------D--------
-------KDYLM---------L----P-DS--D---------P-G-------------NV
---RET----------------A---------VSV-DYV-T----ERLR----R---SG-
-A-D----NV-VLLLDACR--D-E-------------------------------DSR-G
------------------------GL----------------------------------
----G--------IGEEEH-----------------------------------------
--------
>tr|A0A1X9L2J8|A0A1X9L2J8_MICAE Uncharacterized protein OS=Microcystis aeruginosa PCC 7806SL OX=1903187 GN=BH695_0924 PE=4 SV=1
-------------------LII-----------------GINQ-YQR----L--------
----K-PLK---CAK-QDAVEMARYCR------DEI------------------------
---NFEE-------------V---------FL-----------FT---------------
-------DDS-----------DPITA----PNGS-QQETK------P-TY--TNLMAF--
----------LH--DF--------F-----ES---QRL----E------TG-D-------
NF-WFFFSGHGL-RH----------Q-------------------------G--------
-------QDYLV---------P----S-EG--H---------P-T-------------LI
---EQT----------------T---------ISL-NYV-T----QRLR----R---CG-
-A-D----NI-ILFLDACR--N-ENDF----------------------------SNK--
------------------------------------------------------------
----S--------VGWQKQ-----------------------------------------
--------
>tr|A0A1X9LFC8|A0A1X9LFC8_MICAE Uncharacterized protein OS=Microcystis aeruginosa PCC 7806SL OX=1903187 GN=BH695_2220 PE=4 SV=1
-------------------LLI-----------------GIDH-YLP-N-QLP------D
GSSYQ-NLK---GCV-RDINQVEAFLQ------------H----K---------------
--LKLPS---D--N------I---------LK-----------LTAS---QD-----TFN
NPIE--PPEQ-----------------------------L------P-TY--ENIVAK--
----------FQQ---------------LANIA---------Q------QG-D-------
SV-YIHYSGHGG-R--------AT-T--------------LYPEVK--GK-D-G-I----
-------DEALV---------P----T-NIG-N---------------------------
---PNT----------------R----YIRD-I----EL-A-FLLENL-----V---NR-
-Q-V----IV-TLVLDCCH--S--------------------G------------GATR-
-----------------------GNQ-------------------------TEI------
------------------------------------------------------------
--------
>tr|A0A2R5FX38|A0A2R5FX38_NOSCO Peptidase C14 caspase catalytic subunit p20 OS=Nostoc commune NIES-4072 OX=2005467 GN=NIES4072_65570 PE=4 SV=1
----------------KLALLV-----------------GINE-Y---------------
SGTIS-ALK---GCV-NDVMLQKELLI------------Y----R---------------
--FGFKS---E--D------I---------RI-----------LT---------------
-------DKQ------------------------------------A-TR--QGILTA--
----------FEE-HL--------I-----KQA---------K------PG-D-------
VV-VFHFSGHGS-R--------VE-D-RD-----------------RDSP-D-G-F----
-------NSTFV---------P----I-DS--QL--------P-P-------------GY
P--VVG----------------G----AVQD-IMG-HTL-F-LLMSAL----------K-
-T-D----NI-TVVLDSCH--S--------------------G------------GGTR-
------------------------GN-------------------------LRVR-----
-----SR------DGSS-----LLQ-----------------------------------
--------
>tr|A0A2R5FQE5|A0A2R5FQE5_NOSCO Peptidase C14 caspase catalytic subunit p20 OS=Nostoc commune NIES-4072 OX=2005467 GN=NIES4072_46580 PE=4 SV=1
-----------------YALLI-----------------GIDN-YP-----------D--
--LNH-HLQ---GCV-NDITAIEEYLN------------E----R---------------
--FDQK----E-------------------YQ-LHLQT-----LK---------------
-------DHQ------------------------------------A-TR--QAVIDG--
----------FRK-HL--------------RQA---------G------QD-D-------
IV-LFYYSGHGS-Q--------EL-A-PKEFW--------------HLEP-D-H-L----
-------DETLVCY--------------DS--RT--------------------------
---EGG-----------------------WD-LAD-KEL-A-KLIAEV-----A---EK-
-D-P----HI-TIIMDCCH--S--------------------G------------SGTKD
---------------------PLQ-----------------------------ER-----
------------------------------------------------------------
--------
>tr|A0A168THL7|A0A168THL7_9CYAN Uncharacterized protein OS=Phormidium willei BDU 130791 OX=399101 GN=AY600_07205 PE=4 SV=1
----------------KIALLI-----------------GVSH-Y--NP-GLT-------
------ALP---AAL-RDVEAMQEVL-------EN----P----D--------I------
--GGF-----D--D------V---------LP-----------LL---------------
-------N--------------------------------------P-DR--QQMEQQ--
----------IE--AL--------F-------S--------NL-----KKD-D-------
VA-LLFFSGHGI-----------K-D-------------------------EMG------
-------ALYFA---------T----S-IT--QK----------K------PDG----QI
--LKST----------------A---------VSA-GFI-Q----NMMA----E---SR-
-S-K----RQ-VVILDCCF--S--------------------G------------AFA--
-------------------------Q-------GM-----------------TAK-----
------------DDG---------------------------------------------
--------
>tr|A0A2R5FRQ5|A0A2R5FRQ5_NOSCO WD-40 repeat protein OS=Nostoc commune NIES-4072 OX=2005467 GN=NIES4072_46570 PE=4 SV=1
-----------------FAIII-----------------GIND-Y--IN-GIR-------
------ELE---TAV-PDAHKLAQII-------QKQ---H----QNLKQQYQAQ------
--NKY--------E------V---------QL-----------LL---------------
-------N------------------------------KR------V-TF--SKLKQL--
----------IE--DF--KQGQIPF-----D----------NEKVAI-TES-D-------
RV-LFYFAGHGI----------AL-EALE--------------------N-QEG------
------PVGYLI---------P----Q-DA--TL----------G---------------
--DSST----------------Y---------LPM-QEL-H----DALN----A-L-P--
-C-R----HL-LAILDCCF--A--------------------G------------AFRW-
------------------------AS--------------------------LKR-----
----EIL---PKVT--VYKERYDR-----FISD---------------------------
--------
>tr|A0A168WVH0|A0A168WVH0_9CYAN Uncharacterized protein (Fragment) OS=Phormidium willei BDU 130791 OX=399101 GN=AY600_00250 PE=4 SV=1
----------------KRALVV-----------------GINR-YL----KLG-------
------RLR---TPA-NDANAVAQRL-------HE----I----G---------------
----F-----E--E------I---------RG-----------LP---------------
-------APETS-ASGLW---IDP-----------NPDTD------V-LK--EELEKE--
----------ID--WL--------F---A-IDN--------DS-----KIP-D-------
IA-LLYFAGHGL---------RY--T-------------------------KGR-KSK--
--------GFLA---------T----S-KA--NP----------K-------------EA
--SS---D-----------KS-G---------VSL-VDL-R----QILE----Y---SP-
-V-E----QQ-IVILDCCH--S--------------------G------------EVF--
-------------------------N--------Y-------------------K-----
----ESQ---VIDPGKS-------------------------------------------
--------
>tr|A0A2R5FZ98|A0A2R5FZ98_NOSCO WD-40 repeat-containing protein OS=Nostoc commune NIES-4072 OX=2005467 GN=NIES4072_46560 PE=4 SV=1
-----------------FAIII-----------------GIND-Y--VN-GIR-------
------ELE---TAV-PDAHKLAQII-------QKQ---H----QNLKQQYQAQ------
--NKY--------E------V---------QL-----------LL---------------
-------N------------------------------KR------V-TF--SKLKQL--
----------IE--DF--KQGQIPF-----D----------NEKVAI-TES-D-------
RV-LFYFAGHGI----------AL-EALE--------------------N-QEG------
------PVGYLI---------P----Q-DA--TL----------G---------------
--DSST----------------Y---------LPM-QEL-H----DALN----A-L-P--
-C-R----HL-LAILDCCF--A--------------------G------------AFRW-
------------------------AS--------------------------LKR-----
----EIL---PKVT--VYKERYDR-----FISD---------------------------
--------
>tr|A0A2R5FT19|A0A2R5FT19_NOSCO Uncharacterized protein OS=Nostoc commune NIES-4072 OX=2005467 GN=NIES4072_51390 PE=4 SV=1
----------------KVALLI-----------------GVSE-Y--EP-GLT-------
------PLP---ASV-KDMQAIAKVL-------QH----P----E--------M------
--GGFAE---A--D------I---------KK-----------LE---------------
-------N--------------------------------------P-DP--QKMQEA--
----------IE--AL--------F-------S--------DR-----RKD-D-------
LA-IVYFSGHGI-----------K-D-------------------------ESG------
-------KLYLA---------T----R-LT--RK----------N------SQG----QL
--IKST----------------A---------VPA-SFI-H----NIMS----E---SR-
-S-K----RQ-IIILDCCF--S--------------------G------------AFA--
-------------------------E-------GW-----------------SAK-----
------------DDGSVD------------------------------------------
--------
>tr|A0A1Z4UDG8|A0A1Z4UDG8_9CYAN Peptidase C14 caspase catalytic subunit p20 OS=Aulosira laxa NIES-50 OX=1541988 GN=NIES50_58610 PE=4 SV=1
----------------KLALLV-----------------GINE-Y---------------
KG-IP-ELY---GCV-NDVQLQRELLI------------H----R---------------
--FGFNP---Q--D------I---------LT-----------LT---------------
-------DQK------------------------------------A-TR--KGMLTA--
----------FEE-HL--------I-----KQA---------K------PG-D-------
VV-VFHFSGHGS-R--------VR-D-RD-----------------RDTE-D-G-L----
-------NSTLV---------P----I-DG--NL--------P-P-------------GY
P--QQG----------------G----QVQH-IMG-HTL-F-LLMSAL----------K-
-T-E----NV-TVVLDSCH--A--------------------G------------GAKR-
------------------------GN-------------------------FRVR-----
-----SI------DGGE-------------------------------------------
--------
>tr|A0A1Z4UG28|A0A1Z4UG28_9CYAN Peptidase C14 caspase catalytic subunit p20 OS=Aulosira laxa NIES-50 OX=1541988 GN=NIES50_68100 PE=4 SV=1
----------------KLALLV-----------------GINE-Y---------------
SDGVA-QLS---GCV-NDVVLQRELLI------------H----R---------------
--FGFNP---Q--D------I---------LT-----------LT---------------
-------DKQ------------------------------------A-TR--KSILQA--
----------FEE-HL--------I-----KQA---------K------PG-D-------
VV-VFHFSGHGS-R--------VI-D-AD-----------------RDNP-D-G-L----
-------VSSLV---------A----V-DS--QL--------A-----------------
S--ENS----------------S----STKE-VTG-HTL-W-LLMAAL----------K-
-T-E----NV-TFVIDTIY--S--------------------G------------GLVS-
------------------------SP-------------------------LK-------
-----SS------QLKQ-----KF------------------------------------
--------
>tr|A0A1Z4U465|A0A1Z4U465_9CYAN Peptidase C14 caspase catalytic subunit p20 OS=Aulosira laxa NIES-50 OX=1541988 GN=NIES50_25650 PE=4 SV=1
----------------KLALLV-----------------GINN-YP-------------N
LED-N-NLN---GCI-TDVDLQQELLI------------H----R---------------
--FGFKP---T--D------I---------LR-----------LTSY-------------
-----PKDIQ------------------------------------P-TR--QNILKA--
----------FEE-HL--------I-----KQA---------K------PG-D-------
VV-VFHFSGHGS-R--------LA-E-VDNIK---------------VNN-D-D-Y----
-------NSTLV---------T----A-DV------------------------------
---GND----------------P----LARD-IMG-RTL-F-LLVSAL----------N-
-T-E----NV-TVVLDSCY--S--------------------G------------GGTR-
------------------------GN-------------------------LLIR-----
-----ST------L-NN-----DRK------ASLE-------------------------
--------
>tr|A0A1Z4UAN1|A0A1Z4UAN1_9CYAN Peptidase C14 caspase catalytic subunit p20 OS=Aulosira laxa NIES-50 OX=1541988 GN=NIES50_48720 PE=4 SV=1
-----------------YALLV-----------------GIDN-YH-----------PES
KPSIK-SLT---GCI-NDIKAIEAYLR------------D----R---------------
--IDKD----S--E----------------WT-LVESTDIPWILI---------------
-------DEQ------------------------------------A-TR--QAILNG--
----------FQQ-HL--------------CKA---------D------SD-D-------
VV-LFYYAGHGS-Q--------EK-V-PEVFS--------------HLEL-D-Q-Y----
-------NETLICY--------------DS--RT--------------------------
---ADG-----------------------WD-IAD-KEL-A-YLISQV-----S---KN-
-N-P----HT-VVILDCCH--S--------------------G------------TGTRD
----------------------VE----------------------------TVR-----
----QAPS-----DERQ-RPWNSFI------FALDSVAF---------------------
--------
>tr|A0A1Z4UG26|A0A1Z4UG26_9CYAN Peptidase C14 caspase catalytic subunit p20 OS=Aulosira laxa NIES-50 OX=1541988 GN=NIES50_68110 PE=4 SV=1
----------------KLALLV-----------------GIND-Y---------------
KNGIP-PLQ---GCL-TDVSLQQELLI------------N----R---------------
--FGFNE---K--N------I---------LT-----------LT---------------
-------DSQ------------------------------------A-TR--QGILQA--
----------FDE-HL--------I-----KQA---------K------PG-D-------
VV-VFHFSGHGS-R--------VL-D-KD-----------------KDMP-D-G-L----
-------NGTIV---------P----I-DS--SL--------P-P---------------
----NG----------------G----VVKD-IMG-HTL-F-LLMYAL----------Q-
-T-A----NV-TVVLDCCH--S--------------------G------------GTKR-
------------------------GN-------------------------FAVR-----
-----SR------D----------------------------------------------
--------
>tr|A0A235IAY7|A0A235IAY7_9NOSO Peptidase C14, caspase catalytic subunit p20 OS=Nostoc sp. 'Peltigera membranacea cyanobiont' 213 OX=2014530 GN=CDG77_11460 PE=4 SV=1
----------------KLALLV-----------------GINE-Y---------------
SGTIP-ALK---GCV-NDVLLQKQLLI------------Y----R---------------
--FGFKS---E--D------I---------RI-----------LT---------------
-------DKQ------------------------------------A-TR--QGILTA--
----------FEE-HL--------I-----KQA---------K------PG-D-------
VV-VFHFSGHGS-Q--------VE-D-RD-----------------RDSP-D-G-L----
-------NSTFV---------P----I-DS--QL--------P-Q-------------GY
P--AVG----------------G----AVQD-ITG-HTL-F-LLMSAL----------K-
-T-D----NV-TVVLDSCH--S--------------------G------------GGTR-
------------------------GN-------------------------LRVR-----
-----SR------NGG--------------------------------------------
--------
>tr|A0A1Z4U250|A0A1Z4U250_9CYAN Extracellular ligand-binding receptor OS=Aulosira laxa NIES-50 OX=1541988 GN=NIES50_18360 PE=4 SV=1
-----------------LAIVI-----------------GIDK-YT----HIP-------
------TLK---NAV-ADAQEIASVL-------QKN---Y----G---------------
----Y--------E------V---------LL-----------LL---------------
-------N------------------------------QR------A-TK--EKLDQL--
----------VS--NL--KNKIIEF---------------DSQSIQV-KPT-D-------
RV-LFYFAGHGF----------AE-EA--Q------------------DS-EDG-R----
------PAGYFM---------P----Q-DA--DD----------G---------------
--NSNT----------------W---------LSM-QKL-Y----AAFS----S-L-D--
-C-H----HL-LMILDCCF--A--------------------G------------RISW-
------------------------VG--------------------------KGR-----
----NAA---RS-R-KLYQQSYEH-----FIKHQTQQIITS-------------------
--------
>tr|A0A1Z4UEN8|A0A1Z4UEN8_9CYAN Pentapeptide repeat-containing protein OS=Aulosira laxa NIES-50 OX=1541988 GN=NIES50_63350 PE=4 SV=1
------------------ALVI-----------------GINR-YPT----LIE---K--
ASDRPPHLQ---APA-IDAEAIAQVL-------ET----Y----G---------------
---KF-----H---------V---------ER-----------LP---------------
-------AAYN--QDGS----WFV-D---------PQQQ-------L-TI--KELETA--
----------IV--QL--------F---N-PPG--------RS------IP-D-------
TA-LLFFAGHGL---------RK--D-------------------------IGG-VIE--
--------GFLG---------T----S-DT--CP----------L-------------M-
-------G-----------DW-G---------LSL-DWL-R----KLLQ----S---SP-
-V-R----QQ-IVWLDCCH--S--------------------G------------EFI--
-------------------------N--------F-------------------H-----
----DA------DPGS--------------------------------------------
--------
>tr|A0A1Z4U242|A0A1Z4U242_9CYAN Peptidase C14 caspase catalytic subunit p20 OS=Aulosira laxa NIES-50 OX=1541988 GN=NIES50_18370 PE=4 SV=1
-----------------YALLV-----------------GIDN-Y------------PQ-
--PIK-SLK---GCV-NDITAIQAYLK------------N----Q---------------
--IA------G--E----------------WQ-LREP----RILT---------------
-------NEQ------------------------------------A-TR--AAIIDG--
----------FQN-YL--------------CQA---------G------SE-D-------
IA-LFYYSGHGG-Q--------EK-A-PEEFW--------------HLEP-D-R-L----
-------DETLVCY--------------DS--RT--------------------------
---PGN-----------------------YD-LAD-KEL-R-YLLFQV-----A---KK-
-N-P----RV-IVILDSCH--S--------------------G------------SGTRD
----------------------IPQG----------------------------------
------------------------------------------------------------
--------
>tr|A0A235IJK2|A0A235IJK2_9NOSO Uncharacterized protein OS=Nostoc sp. 'Peltigera membranacea cyanobiont' 213 OX=2014530 GN=CDG77_07020 PE=4 SV=1
----------------RYALVI-----------------GIAK-YDN----FT-------
------NLP---KAV-NDAEKIAQLL-------RE----H----G---------------
---WF--------D------V---------QP-----------LP---------------
-------GKLIEGENR-----WQVT-----------PDKK------L-TG--KELGQT--
----------LR--TF--------L---L-EKA--------KG---------S-------
EA-LIYFAGHGF---------EAL-N-------------------------LTG-EPK--
--------GFLA---------T----S-DC--NK----------V---------------
---DGQ-N--------------A---------IAF-DDL-N----TLIA----K---SQ-
-L-S----SL-VVLLDCCY--A--------------------G------------SFL--
-----------------------ERS--------F------------------IK-----
----S-------------------------------------------------------
--------
>tr|A0A1Z4UEH0|A0A1Z4UEH0_9CYAN Peptidase C14 caspase catalytic subunit p20 OS=Aulosira laxa NIES-50 OX=1541988 GN=NIES50_62280 PE=4 SV=1
----------------RTALVI-----------------GNSK-YKL-------------
---AT-ELA---NPT-NDATDIANSLR------KLG------------------------
----FE--------------V---------TL-----------LK---------------
-------DA---------------------------------------DL--RQMEQA--
----------ID--NF--------N-----RSL---------R------QG-G-------
TG-LFYYAGHGT----------QV-D-------------------------G--------
-------ENYLI---------P----V-DARLE--------RE-Q-------------DV
---RYE----------------S---------LPV-GKL-L----NVME----D---AS-
---N----DVNIIILDACR--N-NPF-----------GRKW-R------------SLQRG
------------------------LA-------------------------PPTQ-----
------------------------------------------------------------
--------
>tr|A0A1Z4U620|A0A1Z4U620_9CYAN WD-40 repeat protein OS=Aulosira laxa NIES-50 OX=1541988 GN=NIES50_32440 PE=4 SV=1
-------------------LLV-----------------GVNQ-YED-E-QI--------
----P-GLH---YSA-LDCQGLGEALN------AAT------------------------
--QGFPQ---K--E------V---------MI-----------YH---------------
-------DF---------------------------GEQQ------P-KL--ENIRAS--
----------LK--QI--------A-----AAS---------K------PI-D-------
TV-IFYFSGHGMLD--------SL-S-------------------------Q--------
-------QVVLC---------L----Q-DT--Q---------K-E-------------QL
---TDT----------------G---------LKL-QEL-L----QLLE----N---CS-
-A-Q----QQ-LLILDACH--S--------------------G------------GMTLL
------------------------GA----------------------------------
-------------RGET----DPQL-----------------------------------
--------
>tr|A0A1Z4UG58|A0A1Z4UG58_9CYAN Peptidase C14 caspase catalytic subunit p20 OS=Aulosira laxa NIES-50 OX=1541988 GN=NIES50_68220 PE=4 SV=1
----------------KLALLV-----------------GVNS-YP--------------
-SGIP-SLK---GCL-SDVEMQYELLV------------H----R---------------
--FGFNP---K--D------I---------VV-----------IT---------------
-------DEA---------------------------DLK------P-TR--QNILDQ--
----------FQT-HL--------I-----DQA---------K------PG-D-------
VV-VFHFSGHGS-R--------II-D-PYPIPELII------NGEVVPNT-N-K-L----
-------NGTLV---------P----R-DR--NT--------E-----------------
----RS----------------D----VVQD-IMG-RSL-F-LLMYAL----------K-
-T-N----NV-TAILDSCH--S--------------------G------------GGTR-
------------------------GD-------------------------LVFRAVS--
-----SR------L---------D------------------------------------
--------
>tr|A0A1Z4UA03|A0A1Z4UA03_9CYAN Uncharacterized protein OS=Aulosira laxa NIES-50 OX=1541988 GN=NIES50_46320 PE=4 SV=1
-----------------WAIVV-----------------GINT-Y---D-NL--------
----L-PLK---YAQ-LDAEAMATWF-------KEA------------------------
---KFDQ-------------V---------FV-----------FT---------------
-------ENS-----------PSISQVATYSVSS-PIPTQ------P-TY--ARFQRA--
----------LD--VL--------F-----EN---PLL----K------PE-D-------
NF-WFFFAGHGK-RY----------A-------------------------N--------
-------KDYLM---------F----L-DS--N---------P-Q-------------AV
---DRT----------------A---------ISV-NDV-T----EKLL----C---SG-
-A-G----NV-VLFLDACR--D-E-------------------------------PS---
------------------------------------------------------------
------------------------------------------------------------
--------
>tr|A0A1Z4UFB4|A0A1Z4UFB4_9CYAN Uncharacterized protein OS=Aulosira laxa NIES-50 OX=1541988 GN=NIES50_65350 PE=4 SV=1
-----------------WALVI-----------------GINH-Y---D-CL--------
----Q-PLK---YAK-RDAELLQNLLH------NEA------------------------
---GFER-------------V---------FL-----------FS---------------
-------DDS-----------LSI---G-------GELTR------P-DR--ANLLRC--
----------LQ--QL--------F-----ER---PFL----Q------PE-D-------
NF-WFFFNGHGM-NY----------G-------------------------E--------
-------QDYLL---------A----A-DG--N---------P-E-------------DI
---ENT----------------G---------ISL-SYL-T----ECLR----N---SG-
-S-D----NI-VLMLDANH--H-Q-------------------------------HQ---
------------------------------------------------------------
------------------------------------------------------------
--------
>tr|A0A1Z4UE99|A0A1Z4UE99_9CYAN Extracellular ligand-binding receptor OS=Aulosira laxa NIES-50 OX=1541988 GN=NIES50_61890 PE=4 SV=1
----------------KIALLI-----------------GISQ-Y--HP-DLT-------
------SLP---GVE-EDIKAMQRVL-------QN----Q----N--------I------
--CGF-----D--E------V---------KT-----------LL---------------
-------N--------------------------------------C-DR--QTIVDE--
----------IE--QL--------F-------S--------HS-----EKE-D-------
LL-LLYFSGHGI-----------K-D-------------------------EYG------
-------QLYFA---------T----S-IT--RK----------D------ERG----KL
--RKAT----------------A---------VEA-SFV-Q----KIMS----N---SR-
-S-K----RQ-VVILDCCF--S--------------------G------------AFA--
-------------------------E-------GL-----------------PSK-----
------------DD----------------------------------------------
--------
>tr|K9UJD7|K9UJD7_CHAP6 Uncharacterized protein OS=Chamaesiphon minutus (strain ATCC 27169 / PCC 6605) OX=1173020 GN=Cha6605_4276 PE=4 SV=1
------------------CISI-----------------GINR-Y---Q-FL--------
----P-TLS---YGV-ADAVAIEQFFI------DAA------------------------
---GWDS---Q--Q------C---------LL-----------LT---------------
-------DTS-----------AQS---G-------TKSTY------P-NR--ENINRW--
----------LK--QW--------S-----WDKL--------Q------HG-D-------
LL-WFFFSGCGV-SF----------E-------------------------G--------
-------EDYLL---------P----I-DG--K---------T-D-------------DL
---ANT----------------C---------ISI-RQL-Y----QQFR----D---IG-
-V-N-----A-LVFLDANH-----------------------------------------
------------------------------------------------------------
------------------------------------------------------------
--------
>tr|A0A1Z4U7V5|A0A1Z4U7V5_9CYAN Extracellular ligand-binding receptor OS=Aulosira laxa NIES-50 OX=1541988 GN=NIES50_38740 PE=4 SV=1
----------------KYALLI-----------------GASE-YE-SQ-KIN-------
------NLS---GVV-KDIEAMQRVL-------QH----S----E--------I------
--GGF-----D--E------V---------KF-----------LS---------------
-------N--------------------------------------P-DS--DTMRSE--
----------IE--QL--------F------ME--------KC-----QKD-D-------
VV-LLYFSGHGY-----------R-H-------------------------EDG------
-------SLFFV---------S----R-NT--QV----------N------PQG----FP
--RIGT----------------A---------VDA-KFI-H----QNYMS---R---SK-
-S-K----RQ-VLILDCCF--S--------------------G------------AFA--
-------------------------E-------GM-----------------SAK-----
------------DIA---------------------------------------------
--------
>tr|A0A1Z4UAG8|A0A1Z4UAG8_9CYAN Peptidase C14 caspase catalytic subunit p20 OS=Aulosira laxa NIES-50 OX=1541988 GN=NIES50_48040 PE=4 SV=1
----------------KRALLV-----------------GIND-YLK-----------VG
NFQWY-PLE---GAV-NDTQIQKELLI------------N----L---------------
--FGFQP---E--D------I---------RI-----------LH---------------
-------DQE------------------------------------A-TR--ANILQA--
----------FED-HL--------I-----NWA---------Q------PG-D-------
VV-IFHFSGHGS-Q--------VA-D-LD-----------------KVFD-D-G-R----
-------VSTIV---------P----I-DS--PL--------P-P-------------GY
P--NKG----------------G----EVDD-ITG-HTL-W-LLMQKI----------N-
-T-E----NI-TFVLDSCY--S--------------------G------------GARK-
------------------------GI-------------------------LTVR-----
-----SR------PGDQ-----ELL------RITDSK------IQLL-------------
--------
>tr|A0A1Z4UEA2|A0A1Z4UEA2_9CYAN Peptidase C14 caspase catalytic subunit p20 OS=Aulosira laxa NIES-50 OX=1541988 GN=NIES50_61570 PE=4 SV=1
-------------------MLV-----------------GVNQ-YQE-A-QL--------
----P-NLN---YSA-IDCQGLAEALT------EAT------------------------
--SQFAQ---K--N------L---------RI-----------YH---------------
-------DF---------------------------AVDL------P-SL--ANIRHS--
----------LQ--EI--------T-----SAA---------A------PG-D-------
TI-LFYFSGHGIVD--------DQ-S-------------------------Q--------
-------EVFLC---------L----G-DT--Q---------K-S-------------DL
---VNT----------------G---------LAL-QEL-L----QLLA----K---GG-
-V-Q----HQ-LVWLDACH--S--------------------G------------GMTLR
------------------------GA----------------------------------
-------------VRE------NFLN----------------------------------
--------
>tr|A0A235I860|A0A235I860_9NOSO Uncharacterized protein OS=Nostoc sp. 'Peltigera membranacea cyanobiont' 213 OX=2014530 GN=CDG77_12050 PE=4 SV=1
----------------RYALVI-----------------GIAE-YVS-P-SLS-------
------RLS---KTT-NDAEAIAQLL-------EQ----Y----G---------------
---DF-----Q--S------V---------QR-----------LP---------------
-------QRWNKDKNA-----YEMA-----------ASK-------V-TG--AEIGEK--
----------LR--TF--------L---L-EQA--------AN---------N-------
EA-LIYFSGHGF---------TIS-D-------------------------NLG-QQK--
--------GYLA---------S----S-DC--QI----------E-----FKEN----EN
--VEQK-Y--------------G---------IPL-DSL-N----DLIR----A---SQ-
-L-S----SL-VMLLDCCN--S--------------------G------------YFL--
-----------------------ERQ--------L------------------IQ-----
----KT------------------------------------------------------
--------
>tr|A0A235HMT9|A0A235HMT9_9NOSO Peptidase C14 OS=Nostoc sp. 'Peltigera membranacea cyanobiont' 213 OX=2014530 GN=CDG77_33820 PE=4 SV=1
-----------------WAIAI-----------------GINQ-Y---D-YL--------
----Q-PLN---YAK-RDALLMQEFLS------NEA------------------------
---GFER-------------I---------FF-----------FS---------------
-------DDS-----------PEL---A-------GKSTR------P-TR--TNLLRV--
----------LR--QL--------F-----DN---PFM----G------AG-D-------
NF-WFFFSGHGI-RY----------A-------------------------D--------
-------RDYLM---------P----C-DG--D---------P-E-------------DI
---ENT----------------A---------IAI-NFV-S----ERLR----R---CG-
-A-D----NV-VLILDACR--N-E-------------------------------GKK-T
------------------------GE----------------------------------
----G--------IGRQTAEEAR-------------------------------------
--------
>tr|A0A1Z4UBR5|A0A1Z4UBR5_9CYAN Uncharacterized protein OS=Aulosira laxa NIES-50 OX=1541988 GN=NIES50_52640 PE=4 SV=1
----------------KLALLI-----------------GISE-Y--QP-GLN-------
------ALP---GAV-QDLKAMQRVL-------QH----S----E--------M------
--GDFAD---A--D------I---------TV-----------LE---------------
-------N--------------------------------------P-PR--QVMEEA--
----------IE--TL--------F-------S--------GR-----EKD-D-------
LV-LLYFSGHGI-----------K-D-------------------------EAG------
-------RLYLA---------T----S-QT--RK----------N------HKG----GL
--IQTT----------------A---------TAA-SLI-H----GMME----N---SR-
-S-R----RQ-IIILDCCF--S--------------------G------------AFA--
-------------------------E-------GM-----------------KAK-----
------------DDNTVD------------------------------------------
--------
>tr|B4WWA1|B4WWA1_SYNS7 GUN4-like family OS=Synechococcus sp. (strain ATCC 29403 / PCC 7335) OX=91464 GN=S7335_889 PE=4 SV=1
----------------RVALVV-----------------GNAN-YI--------------
---ED-PLD---NPV-NDATDIAAALR------TLG------------------------
----FE--------------V---------TL-----------LL---------------
-------DQ---------------------------------------DL--RSMENA--
----------LE--GF--------Y-----QQL---------Q------QG-S-------
IG-AFYYAGHGA----------QA-E-------------------------G--------
-------ENYLI---------P----L-GASLT--------RQ-S-------------DV
---RYE----------------A---------LAL-GRV-L----DAME----E---SE-
---S----QVNLIIVDACR--D-NPF-----------YRRW-R------------SGSRS
------------------------RS-------------------------VE-------
------------------------------------------------------------
--------
>tr|B4WW31|B4WW31_SYNS7 Caspase domain protein OS=Synechococcus sp. (strain ATCC 29403 / PCC 7335) OX=91464 GN=S7335_877 PE=4 SV=1
----------------KVALLI-----------------GVSE-Y--EP-ELS-------
------PLP---AAT-KDAAALKKVL-------SD----P----E--------M------
--GEF-----D--E------V---------KI-----------LT---------------
-------N--------------------------------------P-DR--QDMQYE--
----------IE--TL--------F-------A--------DR-----HRD-D-------
FI-LLFFSGHGI-----------K-D-------------------------DSN------
-------SLYFA---------S----R-IT--RK----------S------PKG----NL
--VVST----------------A---------VPA-RFI-H----DVMN----K---SR-
-A-K----RQ-VLILDCCF--S--------------------G------------AFD--
-------------------------P-------AL-----------------QTK-----
------------DDGSVDLRNQLGSE----------------------------------
--------
>tr|B4WWA3|B4WWA3_SYNS7 Caspase domain protein OS=Synechococcus sp. (strain ATCC 29403 / PCC 7335) OX=91464 GN=S7335_883 PE=4 SV=1
----------------RVALVI-----------------GNAN-YA--------------
---DD-FLA---NPV-NDATDIAEALR------ALG------------------------
----FE--------------V---------TL-----------LL---------------
-------NK---------------------------------------DL--KDMEDA--
----------LE--IF--------S-----RQL---------R------EG-S-------
IG-AFYYAGHGV----------QV-N-------------------------G--------
-------ENYLI---------P----L-NARLA--------SQ-N-------------DV
---RYD----------------A---------LAL-GKV-L----NVME----E---SE-
---S----RVNLILIDACR--D-NPF-----------YRRW-R------------PRDRN
------------------------LS-------------------------S--------
------------------------------------------------------------
--------
>tr|B4WJP5|B4WJP5_SYNS7 Caspase domain protein OS=Synechococcus sp. (strain ATCC 29403 / PCC 7335) OX=91464 GN=S7335_4564 PE=4 SV=1
-----------------WAIII-----------------GINH-Y---Q-YS--------
----R-PLM---HAG-DDALSVYRFFT------RLA------------------------
---DVAS---S--R------C---------VL-----------LSDLVT-----------
------GDLA-----------TSA---S-------DQAVY------P-DK--SSITER--
----------MQ--TV--------L-----Q-QV--------G------TD-D-------
VL-WIFFSGYGV-QV----------G-------------------------C--------
-------TDYLL---------P----I-DG--D---------H-D-------------NI
---EET----------------G---------VAI-ADL-I----DSLA----Q---IP-
-T-K----KV-LLILDMSR--S-Q-------------------------------GAT--
------------------------------------------------------------
------------------------------------------------------------
--------
>tr|B4WVG0|B4WVG0_SYNS7 Caspase domain protein OS=Synechococcus sp. (strain ATCC 29403 / PCC 7335) OX=91464 GN=S7335_1133 PE=4 SV=1
-----------------NALVV-----------------GISC-YQQ----LS-------
------PLT---APV-KDAEAIAQRL-------EQ----A----S---------------
---DF-----K---------V---------QR-----------LP---------------
-------ERIL--EAGEGKQEPAV-----------SATQP------V-TQ--RQLKQV--
----------LK--QL--------F---L-PDS--------QQ------LP-E-------
TA-LFYFSGHGL---------AS--D-------------------------D-G-HDK--
--------GYLA---------T----S-DT--DP----------N-------------S-
-------P-----------VP-G---------LPL-GWL-H----WLLS----A---SP-
-V-R----QQ-VIWLDCCH--S--------------------G------------SLI--
------------------------VN--------V-------------------D-----
----AA------NPGSGGSRHRC------FIASS--------------------------
--------
>tr|B4WNJ9|B4WNJ9_SYNS7 Caspase domain protein OS=Synechococcus sp. (strain ATCC 29403 / PCC 7335) OX=91464 GN=S7335_5293 PE=4 SV=1
----------------KLALLV-----------------GVND-YP--------------
-SPIP-DLG---GCL-TDVDLQYELLV------------N----K---------------
--FGFAP---S--D------V---------LK-----------IS---------------
-------DGE---------------------------DIG------P-TR--QNVLDA--
----------YNE-HL--------V-----KQA---------K------PG-D-------
VV-VFHYSGHGV-P--------VK-D-PDPIY----------E------N-S-D-E----
-------NGAIILN------DP----L-SN--VGGG-----TP-K-------------LP
V-------------------------------ITG-RTL-F-LLARSL----------Q-
-T-N----NV-TTILDSCH--S--------------------G------------GGT--
------------------------------------------------------------
------------------------------------------------------------
--------
>tr|A0A0V7ZLN9|A0A0V7ZLN9_9CYAN Uncharacterized protein OS=Mastigocoleus testarum BC008 OX=371196 GN=BC008_41845 PE=4 SV=1
-----------------YAVLV-----------------GIDN-YP-----------N--
--PTF-RLK---SCV-NDVAALEEYLR------------S----Q---------------
--IKAE------------------------VQ-LHLKT-----LK---------------
-------DRE------------------------------------A-TR--QAIIDS--
----------FRQ-HL--------------CQA---------E------SN-D-------
VA-LFYYAGHGS-Q--------EL-A-PPEFW--------------DFEP-D-K-L----
-------NNTLVCY--------------DS--HL--------------------------
---EGG-----------------------WD-LAD-KEL-D-KLISEI-----A---QK-
-N-P----HI-ILILDCSH--S--------------------G------------SRTRN
---------------------PSQ-Q-------------------------TAVR-----
----ES------------------------------------------------------
--------
>tr|A0A1E4Q867|A0A1E4Q867_MICAE Caspase-1, p20 OS=Microcystis aeruginosa NIES-98 OX=267869 GN=BFG60_4840 PE=4 SV=1
----------------KLALLV-----------------GIDQ-YGA-N-----------
---IP-PLP---GCL-TDVELQKDLLR------------Y----R---------------
--FGFQD---A--D------I---------VT-----------LT---------------
-------GKK------------------------------------A-SR--EAIEAA--
----------FLE-HL--------I-----AQA---------R------AG-D-------
VV-IFHFSGYGS----------------------------------------------LG
-----AGKEVFI---------T----A-D-------------------------------
----G----------------------AENA-LIK-ENI-L-LMARCL----------A-
-T-D----KF-SLIFDSSH-----------------------------------------
------------------------------------------------------------
------------------------------------------------------------
--------
>tr|A0A0V7ZLW2|A0A0V7ZLW2_9CYAN Peptidase C14 caspase catalytic subunit p20 OS=Mastigocoleus testarum BC008 OX=371196 GN=BC008_41830 PE=4 SV=1
-----------------YALLV-----------------GIND-YSK---------VPDA
----G-NLY---GCI-NDIETVEKYLR------------N----R---------------
--IATEN---G--K----------------WK-LVENPEVPWKLT---------------
-------DSL------------------------------------A-TR--QAIIDG--
----------FEK-HL--------------CNA---------D------SD-D-------
VV-LFYYSGHGS-Q--------EP-A-PDVFS--------------SVEQ-D-G-N----
-------LETFVCY--------------DS--RT--------------------------
---YDN----------------D--NNKIQD-LAD-KEL-N-YLIEKV-----A---KK-
-D-P----HI-LVILDSCH--S--------------------G------------TATRD
---------------------P---E-------------------------VVER-----
----QANP-----N----------------------------------------------
--------
>tr|A0A0V7ZL57|A0A0V7ZL57_9CYAN Uncharacterized protein OS=Mastigocoleus testarum BC008 OX=371196 GN=BC008_20685 PE=4 SV=1
------------------VVLV-----------------GVNQ-YED-S-QI--------
----T-KLS---YCA-NDCKELAKALK------IAT------------------------
--QQFQE---T--E------I---------IA-----------LY---------------
-------DG---------------------------GEKS------P-KR--SEIISS--
----------IE--QF--------------SSA---------K------PE-D-------
TV-LFYFSGHGYLD---------S-E-------------------------N--------
-------RPVVC---------V----A-DT--K---------L-E-------------DL
---TGT----------------G---------LKI-DIL-L----NELR----K---CK-
-A-Q----RQ-LVWLDACQ--E--------------------Q------------Q--QD
------------------------------------------------------------
------------------------------------------------------------
--------
>tr|A0A2L2N3T1|A0A2L2N3T1_9NOSO Caspase domain-containing protein OS=Nostoc sp. 'Peltigera membranacea cyanobiont' N6 OX=1261031 GN=NPM_1764 PE=4 SV=1
-----------------YALIV-----------------GINN-YQ-----------SP-
--TIP-PLK---GCV-NDITVIDEFLR------------K----H---------------
--LTNN----E-------------------DK-LFIKK-----LI---------------
-------NHE------------------------------------A-TR--QAIIDG--
----------FRE-HL--------------CQA---------K------SN-D-------
VA-LFYFSGHGS-Q--------ER-A-GQEFW--------------NLEP-D-H-L----
-------NETLVCW--------------DS--RT--------------------------
---DNI-----------------------WD-LAD-KEI-A-KLITEV-----S---QN-
-H-P----HI-VIILDCCH--S--------------------G------------GGTRD
-------------------------E-------------------------NNNV-----
------------------------------------------------------------
--------
>tr|A0A2L2N4P4|A0A2L2N4P4_9NOSO Caspase domain-containing protein OS=Nostoc sp. 'Peltigera membranacea cyanobiont' N6 OX=1261031 GN=NPM_2145 PE=4 SV=1
------------------VLLV-----------------GIDN-YP-----------D--
--PKH-RLD---GCV-NDITAITEYLN------------E----R---------------
--FDPQ----E-------------------YQ-LHLLK-----LQ---------------
-------DEQ------------------------------------A-TR--EAIING--
----------FRN-HL--------------CQA---------Q------KD-D-------
VV-LFYYSGHGS-Q--------EL-A-PKEFW--------------HIEP-D-H-L----
-------DETLVCH--------------DS--RT--------------------------
---ENG-----------------------WD-LAD-KEL-A-KLIAEV-----A---EK-
-E-P----HI-TIIMDCCH--S--------------------G------------SGTKD
---------------------PMQ-E-------------------------AKER-----
----R-------------------------------------------------------
--------
>tr|A0A2L2NCQ0|A0A2L2NCQ0_9NOSO WD40 repeat-containing protein OS=Nostoc sp. 'Peltigera membranacea cyanobiont' N6 OX=1261031 GN=NPM_5212 PE=4 SV=1
----------------RYALVV-----------------GITD-YKS---PIN-------
------NLT---KPA-TDAEAVEQVL-------RA----H----G---------------
---DF-----E--N------I---------DV-----------LK---------------
-------GK-------------------------------------V-ST--TKLAEA--
----------LK--TL--------L---Q-QQA--------VK---------K-------
EA-LIYFTGHGI---------TVS-D-------------------------SLG-TQQ--
--------AYLA---------T----S-DL--TI----------V-----TQGK----QI
--IEQT-G--------------G---------ISL-LSL-N----NLIR----D---SD-
-L-S----SL-VVLLDCCH--S--------------------G------------YFL--
-----------------------ENN--------L------------------LK-----
------------------------------------------------------------
--------
>tr|A0A2L2NBN7|A0A2L2NBN7_9NOSO Caspase domain-containing protein OS=Nostoc sp. 'Peltigera membranacea cyanobiont' N6 OX=1261031 GN=NPM_4793 PE=4 SV=1
------------------VLLV-----------------GIDN-YP-----------D--
--PKH-RLD---GCV-NDITAITEYLN------------E----R---------------
--FDPQ----E-------------------YQ-LHLLK-----LQ---------------
-------DEQ------------------------------------A-TR--EAIING--
----------FRN-HL--------------CQA---------Q------KD-D-------
VV-LFYYSGHGS-Q--------EL-A-PKEFW--------------HIEP-D-H-L----
-------DETLVCY--------------DS--RT--------------------------
---ENG-----------------------WD-LAD-KEL-A-KLIAEV-----A---EK-
-E-P----HI-TIIMDCCH--S--------------------G------------SGTKD
---------------------PMQ-E-------------------------AKER-----
----R-------------------------------------------------------
--------
>tr|A0A1E4QDS5|A0A1E4QDS5_MICAE Uncharacterized protein OS=Microcystis aeruginosa NIES-98 OX=267869 GN=BFG60_2643 PE=4 SV=1
-------------------LLI-----------------GIDH-YLP-N-QLP------D
GSLYQ-NLK---GCV-RDINQVEAFLQ------------H----K---------------
--LKLPS---D--N------I---------LK-----------LTAS---QD-----TFN
NPIE--PPEQ-----------------------------L------P-TY--ENIVAK--
----------FQQ---------------LANIA---------Q------QG-D-------
SV-YIHYSGHGG-R--------AT-T--------------LYPEVK--GK-D-G-I----
-------DEALV---------P----T-NIG-N---------------------------
---PNT----------------R----YIRD-I----EL-A-FLLENL-----V---NR-
-Q-L----IV-TLVLDCCH--S--------------------G------------GATR-
-----------------------GNQ-------------------------TEI------
------------------------------------------------------------
--------
>tr|A0A1E4QLF8|A0A1E4QLF8_MICAE Serine/threonine kinase OS=Microcystis aeruginosa NIES-98 OX=267869 GN=BFG60_0114 PE=4 SV=1
-----------------HALVI-----------------WAGD-YKNWG-KLN-------
------NLQ---Y----EAKEVITALQ-----------KQ--------------------
---GF--------Q------V---------RE-----------IP---------------
---------------------------N------------------P-NR--TKLSNG--
----------IK--DF--------IDDYGYRQN-------------------N-------
RL-VIFFAGHGYTRQQ---------T----------------------------------
-------KGYLVPV-----DAP-DPIV-DE--Q-------------------------GF
---LKA----------------A---------LSM-EQI-N----SWA-----T-Q-ME-
-A-K----HV-LFVFDSCF--S--------------------G------------TIFKQ
------------------------RS-------------------------NG-E-----
----DA--------G---------------------------------------------
--------
>tr|A0A2L2N450|A0A2L2N450_9NOSO WD40 repeat-containing protein OS=Nostoc sp. 'Peltigera membranacea cyanobiont' N6 OX=1261031 GN=NPM_1937 PE=4 SV=1
-----------------FAVII-----------------GINN-Y--QN-NIP-------
------SLK---TAV-RDACKLAEIL-------QKQ---H----EALKPQYQAQ------
--NKY--------E------V---------QL-----------FL---------------
-------N------------------------------QD------A-SF--NNLNQL--
----------IA--DF--KQGQILF-----D----------NEKVTV-NKD-D-------
RL-LFYFAGHGI----------AL-DALE--------------------N-QEG------
------PVGYLI---------P----Q-DA--IS----------G---------------
--DSST----------------Y---------LPM-QEL-H----DALN----A-L-P--
-C-R----HL-LAILDCCF--A--------------------G------------AFRW-
------------------------AS--------------------------LKR-----
----EVV---RKVQ----------------------------------------------
--------
>tr|A0A2L2NAW6|A0A2L2NAW6_9NOSO Caspase domain protein OS=Nostoc sp. 'Peltigera membranacea cyanobiont' N6 OX=1261031 GN=NPM_4521 PE=4 SV=1
-----------------WAIAI-----------------GINQ-Y---D-YL--------
----Q-PLN---YAK-RDALLMQEFLG------NEA------------------------
---GFER-------------I---------FF-----------FS---------------
-------DDS-----------PEL---A-------GKSTR------P-TR--TNLLRV--
----------LR--QL--------F-----DN---PFM----G------AG-D-------
NF-WFFFSGHGI-RY----------A-------------------------D--------
-------RDYLM---------P----C-DG--D---------P-E-------------DI
---ENT----------------A---------IAI-NFV-S----ERLR----R---CG-
-A-D----NV-VLILDACR--N-E-------------------------------GKK-T
------------------------GE----------------------------------
----G--------IGRQTAEEAR-------------------------------------
--------
>tr|A0A2L2NC22|A0A2L2NC22_9NOSO WD40 repeat-containing protein OS=Nostoc sp. 'Peltigera membranacea cyanobiont' N6 OX=1261031 GN=NPM_4788 PE=4 SV=1
-----------------LAVII-----------------GINN-Y--SN-GIP-------
------ELE---TPV-ADAEKLAKIL-------QEN---Y----Q---------------
----Y--------E------V---------QI-----------LL---------------
-------N------------------------------EK------A-TL--LQLTSL--
----------LA--DL--KQKTLHL-----P----------DQTLQI-EES-D-------
RI-IFYFAGHGI---------VPA-DGLD--------------------N-RDN------
------LAGYLV---------P----Q-DA--RG----------DI---LLQKQI---E-
--INKI----------------L---------LPM-QDL-H----DALT----E-L-P--
-C-R----HL-LVILDCCF--A--------------------G------------AFR--
------------------------SS--------------------------LYR-----
----EIL---PARK----------------------------------------------
--------
>tr|A0A1E4Q8K9|A0A1E4Q8K9_MICAE Uncharacterized protein OS=Microcystis aeruginosa NIES-98 OX=267869 GN=BFG60_4575 PE=4 SV=1
------------------VIAI-----------------GINE-Y---D-NL--------
----K-PLK---YAK-KDAEAIKAWCE------GEG------------------------
---GFDR---S--------GI---------FL-----------FT---------------
-------EDS-----------PPI------PASP-PIPTQ------L-TH--GRLKRF--
----------LQ--KQ--------F-----ET---PLL----K------SG-D-------
NL-WFFFAGHGR-RY----------Q-------------------------D--------
-------KDYLM---------L----P-DS--D---------P-G-------------NV
---RET----------------A---------VSV-DYV-T----ERLR----R---SG-
-A-D----NV-VLLLDACR--D-E-------------------------------DSR-G
------------------------GL----------------------------------
----G--------IGE--------------------------------------------
--------
>tr|A0A0V7ZCZ1|A0A0V7ZCZ1_9CYAN Uncharacterized protein OS=Mastigocoleus testarum BC008 OX=371196 GN=BC008_09630 PE=4 SV=1
----------------KLALLV-----------------GIND-Y---------------
TSGIG-ALR---GCV-TDVEMQRELLL------------H----R---------------
--FGFSP---Q--D------I---------LT-----------LT---------------
-------DEQ------------------------------------A-NR--ENILAA--
----------FEN-HL--------I-----EQA---------K------PG-D-------
VV-VFHFSGHGS-R--------VV-D-PNPI-----------------HP-D-G-I----
-------NGTMV---------P----I-D---RF--------A-S-------------GT
P---TP----------------S----RVRD-IMG-KTL-F-LLTYAL----------Q-
-T-E----NI-TVVLDSCH--S--------------------G------------GGTR-
------------------------GN-------------------------LLVRAAD--
-----TR------L----------------------------------------------
--------
>tr|A0A1E4QFF3|A0A1E4QFF3_MICAE Serine/threonine kinase OS=Microcystis aeruginosa NIES-98 OX=267869 GN=BFG60_2199 PE=4 SV=1
-------------------LFI-----------------GINQ-YKR----L--------
----K-PLK---CAK-QDAVEMARYCR------DEI------------------------
---NFDE-------------V---------FL-----------FT---------------
-------DDS-----------DPITA----PNGS-QQETK------P-TY--TNLMAF--
----------LQ--DF--------F-----ES---QRL----E------TG-D-------
NF-WFFFSGHGL-RH----------Q-------------------------G--------
-------QDYLV---------P----S-EG--H---------P-T-------------LI
---EQT----------------T---------ISL-NYV-T----QRLR----R---CG-
-A-D----NI-ILFLDACR--N-ENDF----------------------------RNK--
------------------------------------------------------------
----S--------VGWQKQ-----------------------------------------
--------
>tr|A0A1E4QAK1|A0A1E4QAK1_MICAE High-affnity carbon uptake protein Hat/HatR OS=Microcystis aeruginosa NIES-98 OX=267869 GN=BFG60_4051 PE=4 SV=1
----------------RYALVI-----------------GINH-YDNPN-FLP-------
------SLS---KPA-KDAEAVAKFL-------EN----T----G---------------
---TF-----A--N------V---------ER-----------LP---------------
-------NCWIAAEKR-----YEVV-----------PGK-------V-TG--NEVLQA--
----------LK--KI--------L---SGEQT--------KN---------Q-------
EV-LIYFSGHGF---------RLI-N-------------------------RIG-DGE--
--------AYLA---------T----S-DS--Q------------------PDG------
-----K-N--------------A---------ISLDREL-N----PLLR----R---SN-
-L-S----NL-VVMLDCCH--A--------------------G------------ALLP-
-----------------------ENR--------E------------------LN-----
----RTLL--EPSLSAFKEKQDYY-----LIAACRSE-----------------------
--------
>tr|A0A2L2NC75|A0A2L2NC75_9NOSO Caspase domain protein OS=Nostoc sp. 'Peltigera membranacea cyanobiont' N6 OX=1261031 GN=NPM_4791 PE=4 SV=1
-----------------FAIVI-----------------GINN-Y--QN-SIR-------
------ELI---TAV-PDALKLAEII-------QKQ---H----ENLKPQYQAQ------
--NKY--------E------V---------QL-----------IL---------------
-------N------------------------------QR------A-SL--SQLKQL--
----------IA--DF--KQGQITL-----D----------REKVTV-TES-D-------
RL-LFYFAGHGI----------AL-DALE--------------------N-QEG------
------PVGYLI---------P----Q-DA--IS----------S---------------
--DSST----------------Y---------LPM-QEL-H----DALN----A-L-P--
-C-R----HL-LGILDCCF--A--------------------G------------AFRW-
------------------------AS--------------------------VKR-----
------------------------------------------------------------
--------
>tr|A0A2L2NC60|A0A2L2NC60_9NOSO WD40 repeat-containing protein OS=Nostoc sp. 'Peltigera membranacea cyanobiont' N6 OX=1261031 GN=NPM_4798 PE=4 SV=1
-----------------LAIII-----------------GINE-Y--SN-GIP-------
------PLK---TPV-NDALKLGEIL-------QSI---Y----K---------------
----Y--------D------V---------QL-----------LL---------------
-------D------------------------------SQ------A-TL--EGLNSL--
----------LA--AF--KQKTLPL-----A----------NETVQV-TEN-D-------
RV-LFYFAGHGI---------VPA-DGLE--------------------N-KGD------
------PLGYLV---------P----Q-DA--RG----------DI---LLQEQV---E-
--ISKV----------------L---------LPM-QAL-H----DALA----E-L-P--
-C-R----HM-LVILDCCF--A--------------------G------------AFR--
------------------------SS--------------------------LYR-----
----DIV---PARK--VFKQRFDR------------------------------------
--------
>tr|A0A0V7ZUC3|A0A0V7ZUC3_9CYAN Sulfatase-modifying factor protein OS=Mastigocoleus testarum BC008 OX=371196 GN=BC008_00235 PE=4 SV=1
----------------KFALLI-----------------GVSE-Y--QK-ELK-------
------PLP---AAV-NDVEAMRRVL-------VN----P----E--------M------
--GGFAE---S--D------I---------EV-----------LT---------------
-------N--------------------------------------P-QP--QKIRDA--
----------IF--QL--------F------LA--------NR-----QKN-D-------
LL-LFYFSGHGI-----------K-D-------------------------DRG------
-------KLYLS---------S----C-ET--HK-----------------EYG----RL
--VKPS----------------A---------IAA-NYL-H----ENIN----D---SR-
-S-Q----RQ-VIILDCCF--S--------------------G------------AIA--
-------------------------Q-------GM-----------------TVK-----
------------DDGNVDLQAQLGGK----------------------------------
--------
>tr|A0A1E4QBA2|A0A1E4QBA2_MICAE Uncharacterized protein OS=Microcystis aeruginosa NIES-98 OX=267869 GN=BFG60_3812 PE=4 SV=1
-----------------KALLV-----------------GIEK-Y-EAG------ESW--
------NLN---GPA-HDVIRMAEWLR------------D--------------------
--QKVPP---E--N----LTI---------FL-------SP--LD---------------
------NDNN-----------RETIE---------QARELTGSEPAPATK--SNIREE--
----------L-S-RL---------------QN--------KSH--------S-------
LF-LFYWGGHGW---------ITP-E---------------------------G------
-------ERLLV-Y------------A-DN--RQ----D-----D---------------
---ERH--------------------------LDFDDFL------VTAR--------SG-
-YYRE-MPKQ-LFIVDTCA-----------------------------------------
------------------------------------------------------------
------------------------------------------------------------
--------
>tr|A0A1S1ZV73|A0A1S1ZV73_9CYAN Uncharacterized protein OS=Cylindrospermopsis raciborskii MVCC14 OX=940191 GN=BCV64_15580 PE=4 SV=1
-----------------WAIVI-----------------GINN-Y---L-NL--------
----Q-RLD---FAQ-SDAEAMKEWFL------QEA------------------------
---KFDQ-------------V---------FL-----------FT---------------
-------ENS-----------PPI------PTNTQPIPTQ------P-TF--GILMSF--
----------LG--RQ--------F-----KK---PLL----T------TG-D-------
NL-WFFFSGHGQ-RS----------R-------------------------D--------
-------KDYLM---------L----K-DT--N---------P-G-------------DI
---ERT----------------A---------ISV-EYV-T----ERLR----G---SG-
-A-D----NV-ILFLDACR--S-Q-------------------------------GAK-D
------------------------GL----------------------------------
------------------------------------------------------------
--------
>tr|A0A0V7ZY11|A0A0V7ZY11_9CYAN Uncharacterized protein OS=Mastigocoleus testarum BC008 OX=371196 GN=BC008_35710 PE=4 SV=1
----------------RYALVI-----------------AVGD-YQS-Q-HLT-------
------SIS---QSA-TDAEAIAQIL-------EK----H----G---------------
---KF-----Q---------V---------ER-----------LP---------------
-------KRQNQQTKS-----WEVV-----------AEP-------V-TK--EQIVQA--
----------IK--TL--------L---K-ERA--------VK---------N-------
EA-LIYFTGHGL---------QIL-D-------------------------DWD-EQT--
--------GFLA---------T----S-NC--EL----------E-----FRGE----KL
--VKQS-N--------------E---------IQL-KDL-N----NYIE----K---SD-
-V-G----RL-VMLLDCCH--S--------------------G------------SFL--
-----------------------NHQ--------L------------------LH-----
----ET------------------------------------------------------
--------
>tr|A0A1E4QFP7|A0A1E4QFP7_MICAE Serine/threonine kinase OS=Microcystis aeruginosa NIES-98 OX=267869 GN=BFG60_2217 PE=4 SV=1
------------------------------------------------------------
------------------------------------------------------------
------------------------------------------------------------
-------------------------T----PSGT-FLETK------P-TA--TNLKIF--
----------LH--EF--------F-----ES---PQL----E------TG-D-------
NF-WFFFSGHGL-RH----------Q-------------------------E--------
-------QDYLV---------P----H-DG--H---------S-Q-------------LL
---PDT----------------T---------ISL-TYL-T----QRLR----K---CG-
-A-D----NI-ILLLDSCR--N-ETRF----------------------------GNK--
------------------------------------------------------------
----S--------TGGKPQ-----------------------------------------
--------
>tr|A0A0V7ZNW5|A0A0V7ZNW5_9CYAN Uncharacterized protein OS=Mastigocoleus testarum BC008 OX=371196 GN=BC008_24395 PE=4 SV=1
-------------------LLV-----------------GVNQ-YQD-K-SL--------
----P-SLR---YPA-VDCKGLGDAMT------QAI------------------------
--HNFPN---K--E------V---------IV-----------HN---------------
-------DF---------------------------TEKP------P-TL--SQVRNS--
----------LG--RI--------V-----TQA---------Q------SR-D-------
SV-ILYFSGHGMLD--------ED-T-------------------------Q--------
-------QPVLC---------M----A-DT--R---------K-G-------------DL
---LNT----------------G---------LVM-QEL-L----QLLG----S---SS-
-A-H----QQ-LLCLDTCH--S--------------------G------------NVMLL
------------------------GG-------------------------NRGL-----
----S--------RDAGAS--E--------------------------------------
--------
>tr|A0A2N6JY17|A0A2N6JY17_FISMU Peptidase C14 caspase catalytic subunit p20 OS=Fischerella muscicola CCMEE 5323 OX=2019572 GN=CEN44_21835 PE=4 SV=1
-----------------YALLV-----------------GIDE-YD-----------PAS
VPPIP-SLR---GCV-NDISAVETYLR------------E----R---------------
--VAGD----R--E----------------WN-LVEPTNQPWILI---------------
-------NQN------------------------------------A-TR--QAIIDG--
----------FRK-HL--------------CNA---------D------SE-D-------
VV-LFYYAGHGG-Q--------QK-S-PQEFW--------------GLEP-D-H-L----
-------DETLVCY--------------DS--RT--------------------------
---ITS-----------------------RD-LAD-KEI-A-YLLSQV-----A---QK-
-N-P----HV-VVILDCCH--S--------------------G------------SGTRD
----------------------IE------------------------------------
------------------------------------------------------------
--------
>tr|A0A2N6JYS8|A0A2N6JYS8_FISMU Peptidase C14 OS=Fischerella muscicola CCMEE 5323 OX=2019572 GN=CEN44_20500 PE=4 SV=1
----------------KLALLV-----------------GINQ-YP-------------A
SQRFT-DLE---GCV-TDVELQQELLI------------H----R---------------
--FGFNK---S--D------I---------LR-----------LTSD-------------
-----PSDKQ------------------------------------P-TR--NNILTA--
----------FEE-HL--------I-----KQA---------K------PT-D-------
VV-VFHFSGHGS-Q--------LL-D-PNPVQLCPN----------QQFN-S-D-L----
-------NSSIV---------T----A-ED------------------------------
---GQN----------------K----LVPD-IMG-RTL-F-LLMSAL----------Q-
-T-D----NV-SFVMDSCH--S--------------------G------------GGTR-
------------------------GN-------------------------FRIR-----
-----SV------PGNN-------------------------------------------
--------
>tr|A0A2N6JXZ9|A0A2N6JXZ9_FISMU Peptidase C14 OS=Fischerella muscicola CCMEE 5323 OX=2019572 GN=CEN44_22015 PE=4 SV=1
-----------------WAIVV-----------------GINN-Y---N-NL--------
----Q-QLK---CAK-RDAEAMETWFQ------DEA------------------------
---RFDA-------------V---------LK-----------FT---------------
-------EDS-----------PTIYQVDIYKANP-PIPTQ------P-TY--GNFRRF--
----------LR--AN--------F-----EK---PLL----E------TG-D-------
NL-WFFFAGHGC-RE----------N-------------------------D--------
-------RDYLM---------F----L-DS--D---------P-G-------------DV
---EHT----------------A---------IPI-DYV-T----QRLR----R---SG-
-A-D----NV-VLFLDACR--N-E-------------------------------G----
------------------------------------------------------------
------------------------------------------------------------
--------
>tr|A0A2N6JUU2|A0A2N6JUU2_FISMU Uncharacterized protein OS=Fischerella muscicola CCMEE 5323 OX=2019572 GN=CEN44_27895 PE=4 SV=1
----------------KYALVI-----------------GIAN-YSN----FT-------
------NLP---KAV-NDAEAIAELL-------EQ----N----G---------------
---NF-----Q--E------V---------KR-----------LP---------------
-------AKWNPEENR-----WQIA-----------PDKK------L-TG--KQLTQE--
----------LE--QF--------L---L-KQA--------AK---------Q-------
EA-VIYFAGHGF---------EIR-G-------------------------MGG-NKK--
--------GYLA---------T----S-DC--SS--------------------------
---DGQ-N--------------A---------ILL-SEL-N----HLIA----V---SD-
-L-S----SL-VMVLDCCH--A--------------------G------------SLL--
-----------------------EHS--------I------------------PV-----
----SST-----------------------------------------------------
--------
>tr|A0A2N6K6D9|A0A2N6K6D9_FISMU Transcriptional regulator OS=Fischerella muscicola CCMEE 5323 OX=2019572 GN=CEN44_05950 PE=4 SV=1
-----------------WALVI-----------------GINQ-Y---E-FL--------
----E-PLK---YAK-QDAQLMQNFLC------NEI------------------------
---GFEQ-------------V---------FL-----------FC---------------
-------DRS-----------PKG---L-------EASTH------P-YR--NTLLQF--
----------LQ--DF--------F-----EQ---TCL----E------PG-D-------
NF-WFFLSGHGI-GH----------A-------------------------N--------
-------QDYIM---------L----C-DG--N---------P-Q-------------DV
---ENT----------------A---------LPV-NYI-F----EKLR----S---CG-
-A-G----NI-ILIFDACR--D-Q-------------------------------NKT-F
------------------------GE----------------------------------
----K--------FGQ--------------------------------------------
--------
>tr|L8NVP5|L8NVP5_MICAE Caspase domain protein OS=Microcystis aeruginosa DIANCHI905 OX=1235808 GN=C789_2205 PE=4 SV=1
----------------KLALLV-----------------GIDQ-YGA-N-----------
---IP-PLP---GCL-TDVELQKDLLR------------Y----R---------------
--FGFQD---A--D------I---------VT-----------LT---------------
-------GQQ------------------------------------A-SR--EAIEAA--
----------FLE-HL--------I-----AQA---------R------AG-D-------
VV-IFHFSGYGS----------------------------------------------VG
-----AGKEVFI---------T----A-D-------------------------------
----G----------------------SENA-LIK-ENI-L-LMARCL----------A-
-T-D----KC-SLIFDSSH-----------------------------------------
------------------------------------------------------------
------------------------------------------------------------
--------
>tr|K9T5Q5|K9T5Q5_9CYAN Caspase domain-containing protein OS=Pleurocapsa sp. PCC 7327 OX=118163 GN=Ple7327_1983 PE=4 SV=1
----------------KLALLV-----------------GINE-YPD-------------
---ST-SLK---GCL-TDVELQQELLV------------H----R---------------
--FGFKS---Q--D------I---------LT-----------LT---------------
-------GQQ------------------------------------A-GR--EAIESA--
----------FLE-HL--------I-----EQA---------T------PG-D-------
VV-VFHFSGYGR-Q--------VK-V----------------PETVDK---SYR-L----
-------VNSLM---------P----S-DS--IL-------TT-----------------
---KGT----------------P----ATND-LLE-ETL-L-LLGRSL----------A-
-T-N----KV-TFVLDTSYCST--------------------G------------RLLQ-
------------------------GN-------------------------LRVR-----
-----SFPT---------------------------------------------------
--------
>tr|A0A1L9QR25|A0A1L9QR25_9CYAN Uncharacterized protein OS=Roseofilum reptotaenium AO1-A OX=1925591 GN=BI308_12970 PE=4 SV=1
----------------KLALLV-----------------GINQ-YPL-K-E---------
---SL-KLQ---GCL-TDVELQRELLV------------D----R---------------
--LGFSS---R--D------I---------LT-----------LT---------------
-------NEQ------------------------------------A-TR--EQIESA--
----------FIN-HL--------I-----SQV---------R------PD-D-------
VV-VFHFSGYGR-S--------VQ-T-GETPA---------------------E-L----
-------QSSLV---------P----I-DG--TL-------PQ-----------------
---ASG----------------G----QIND-LLE-STL-Q-LLLKSL----------K-
-T-T----QV-VTILDTSY-----------------------------------------
------------------------GT-------------------------LERQ-----
-----Q------------------------------------------------------
--------
>tr|L8NT45|L8NT45_MICAE Caspase domain protein OS=Microcystis aeruginosa DIANCHI905 OX=1235808 GN=C789_3203 PE=4 SV=1
----------------RIALVI-----------------GNAN-YEV-------------
---SK--LG---TPL-NDATDMNAALK------ELG------------------------
----FE--------------V---------IL-----------LK---------------
-------DA---------------------------------------TQ--QQMDEA--
----------ID--RF--------A-----RQM---------T------QG-S-------
VG-LFYYAGHGI----------QI-D-------------------------G--------
-------ENYLI---------P----VNNGLIK--------VE-A-------------DV
---RYK----------------S---------VAL-GQI-L----GRMA----E---AE-
---N----AVNIVILDACR--D-NPF-----------RGFK-R------------SLS--
------------------------------------------------------------
------------------------------------------------------------
--------
>tr|L8NKT8|L8NKT8_MICAE Caspase domain protein OS=Microcystis aeruginosa DIANCHI905 OX=1235808 GN=C789_4221 PE=4 SV=1
----------------KFALLI-----------------GVSE-Y--SE-GLR-------
------PIS---SAI-LDVEAMRRVL-------EH----P----D--------M------
--GAFDQV-TD--Q------V---------TV-----------LR---------------
-------N--------------------------------------P-DK--GSMEKA--
----------VE--VL--------F-------A--------NR-----QRD-D-------
LV-LLYFSGHGL-----------K-D-------------------------QKA------
-------RFFLS---------T----R-DT--GR----------D------QNG----DF
--RLAT----------------A---------LAA-SKL-Q----EYIT----D---SR-
-S-Q----RQ-IIILDCCF--S--------------------G------------ALV--
-------------------------Q-------GM-----------------PIK-----
--------------GEFNIQEE--------------------------------------
--------
>tr|K9T2R1|K9T2R1_9CYAN Uncharacterized protein OS=Pleurocapsa sp. PCC 7327 OX=118163 GN=Ple7327_1021 PE=4 SV=1
------------------CIAI-----------------GIDR-Y---H-FF--------
----P-PLN---SAE-ASARILYQCLV------EEA------------------------
---KISV---R--Q------A---------LL-----------LT---------------
-------DAS-----------PRF---L-------DRSTY------P-NR--ENLISW--
----------LE--IR--------N-----SPSS--------S------P----------
-L-WFFFSGYGI-SY----------Q-------------------------G--------
-------EDYLM---------P----I-DG--N---------L-K-------------DI
---PGT----------------G---------IAM-RSL-F----ESLI----Q---QG-
-T-A----RI-LVVLDL-R--G-M-------------------------------G----
-------------------------D-------------------------A--------
----M--------VGQQAIALAKQMK----ISLIVSSHGDK-----SASLGRGMLATALV
E-------
>tr|L8NLX7|L8NLX7_MICAE Caspase domain protein OS=Microcystis aeruginosa DIANCHI905 OX=1235808 GN=C789_3837 PE=4 SV=1
------------------VIAI-----------------GINE-Y---D-NL--------
----K-PLK---YAK-KDAEAIKAWCE------GEG------------------------
---GFDR---S--------GI---------FL-----------FT---------------
-------EDS-----------PPI------PASP-PIPTQ------L-TH--GRLKRF--
----------LQ--RQ--------F-----ET---PLL----K------SG-D-------
NL-WFFFAGHGR-RY----------Q-------------------------D--------
-------KDYLM---------L----P-DS--D---------P-G-------------NV
---RET----------------A---------VSV-DYV-T----ERLR----R---SG-
-A-D----NV-VLLLDACR--D-E-------------------------------DSR-G
------------------------GL----------------------------------
----G--------IGEEEH-----------------------------------------
--------
>tr|L8NUS1|L8NUS1_MICAE Caspase domain protein OS=Microcystis aeruginosa DIANCHI905 OX=1235808 GN=C789_2184 PE=4 SV=1
-------------------LLI-----------------GIDH-YLP-N-QLP------D
GSSYQ-NLK---GCV-RDINQVEAFLQ------------H----K---------------
--LKLPS---D--N------I---------LK-----------LTAS---QD-----TFN
NPIE--PPEQ-----------------------------L------P-TY--ENIVAK--
----------FQQ---------------LANIA---------Q------QG-D-------
SV-YIHYSGHGG-R--------AT-T--------------LYPEVK--GK-D-G-I----
-------DEALV---------P----T-NIG-N---------------------------
---PNT----------------R----YIRD-I----EL-A-FLLENL-----V---NR-
-Q-V----IV-TLVLDCCH--S--------------------G------------GATR-
-----------------------GNQ-------------------------TEI------
------------------------------------------------------------
--------
>tr|D4TUI3|D4TUI3_9CYAN Peptidase C14, caspase catalytic subunit p20 OS=Raphidiopsis brookii D9 OX=533247 GN=CRD_02671 PE=4 SV=1
-----------------WAITI-----------------GINQ-Y---E-LF--------
----Q-PLG---WAQ-NDAEALNDLLV------TEL------------------------
---GFSE---E--N------C---------LL-----------MT---------------
-------NSS-----------RPR---G-------KRSSH------P-NR--ENILYF--
----------LH--EL--------E-----AKFW--------Q------PG-D-------
YL-WFFLSGYGV-NY----------N-------------------------N--------
-------KDYLL---------P----Q-DA--N---------P-D-------------RI
---WET----------------A---------IPV-GEI-M----QGFQ----T---AG-
-L-N-----V-LLIFDINR--A-F-------------------------------GTQ-A
-------------------------D-------------------------A--------
----P--------V----------------------------------------------
--------
>tr|A0A2P1UIB7|A0A2P1UIB7_9CHRO Peptidase C14 OS=Microcystis sp. MC19 OX=1967666 GN=B5D77_16325 PE=4 SV=1
----------------KLALLV-----------------GIDQ-YGA-N-----------
---TP-PLP---GCL-TDVELQKDLLR------------Y----R---------------
--FGFQD---A--D------I---------VT-----------LT---------------
-------GQK------------------------------------A-SG--EAIKAA--
----------FLE-HL--------I-----AQA---------K------AG-D-------
VV-IFHFSGYGS----------------------------------------------LG
-----AGKEVFI---------A----A-D-------------------------------
----G----------------------AENA-LIK-ENI-L-LMARCL----------A-
-T-D----KF-SLVFDSSH-----------------------------------------
------------------------------------------------------------
------------------------------------------------------------
--------
>tr|A0A0M4TXA6|A0A0M4TXA6_9NOSO Uncharacterized protein OS=Nostoc piscinale CENA21 OX=224013 GN=ACX27_16145 PE=4 SV=1
-----------------IGLLI-----------------GVDE-Y--EP-GLN-------
------PLP---AAG-KDIEALRRVL-------QD----P----E--------M------
--GDF-----Q--E------L---------KS-----------LK---------------
-------N--------------------------------------P-DP--QIMQYE--
----------IE--AL--------F-------S--------ER-----TKE-D-------
LI-LLYFSGHGI-----------K-D-------------------------DAG------
-------NLYFA---------T----R-AT--KK----------N------SKG----EL
--VRST----------------A---------VPA-HFI-H----EVMK----R---SR-
-A-K----RQ-VIILDCCF--S--------------------G------------AFD--
-------------------------P-------IL-----------------YAK-----
------------------------------------------------------------
--------
>tr|A0A0M5MHI9|A0A0M5MHI9_9NOSO Clp protease OS=Nostoc piscinale CENA21 OX=224013 GN=ACX27_19470 PE=4 SV=1
----------------KFALLI-----------------GVSE-Y--QP-GLN-------
------ALP---GAV-QDIKAMQRVL-------QH----S----E--------M------
--GDFAD---A--D------M---------TV-----------LE---------------
-------N--------------------------------------P-PR--HVMERA--
----------IE--NL--------F-------S--------NR-----QKD-D-------
LV-LFYFSGHGI-----------K-D-------------------------DSG------
-------KLYLS---------T----S-ET--SK----------Y------QSG----EL
--IQTT----------------A---------TAA-SLI-H----GMME----R---SR-
-S-R----RQ-VIILDCCF--S--------------------G------------AFA--
-------------------------E-------GM-----------------KAK-----
------------DDNTVD------------------------------------------
--------
>tr|B5W8Y1|B5W8Y1_ARTMA Peptidase C14 caspase catalytic subunit p20 OS=Arthrospira maxima CS-328 OX=513049 GN=AmaxDRAFT_5231 PE=4 SV=1
----------------KLALLV-----------------GINS-YS-------------T
QP-----LI---GCV-NDIYLQRELLI------------H----R---------------
--FGFHP---Q--D------I---------YI-----------LE---------------
-------DKQ------------------------------------A-TR--DGILTA--
----------FEE-YL--------I-----KQA---------K------PG-D-------
VV-VYHYSGHGS-R--------IF-D-PQPILRE------------VGST-Q-Q-L----
-------NGTFV---------P----V-DG--DL--------P-P-------------GY
P--NAP----------------G----SVKD-IMG-HTL-F-LLMSAL----------Q-
-T-E----NV-TVVLDSCF--A--------------------G------------GAT--
------------------------RE-------------------------ARVR-----
-----S------------------------------------------------------
--------
>tr|A0A0M5MG55|A0A0M5MG55_9NOSO Peptidase C14, caspase catalytic subunit p20 OS=Nostoc piscinale CENA21 OX=224013 GN=ACX27_05445 PE=4 SV=1
----------------KLALLV-----------------GINE-YS-------------E
DDGLS-PLF---GCV-TDVRLQQELLI------------H----R---------------
--FGFKP---Q--D------I---------LT-----------LT---------------
-------DKQ------------------------------------A-TR--QGILTA--
----------FEE-HL--------I-----KQA---------K------PS-D-------
VV-LFHFSGHGT-R--------VK-D-PD-----------------SDAP-D-G-L----
-------NSTFI---------P----I-DG--KL--------P-----------------
P--NGR----------------G----SVNH-IMG-HTL-F-LLMSAL----------K-
-T-E----NV-TVVLDSCH--S--------------------G------------GGKR-
------------------------GN-------------------------LRVR-----
-----SV------N----------------------------------------------
--------
>tr|A0A0M4U0V6|A0A0M4U0V6_9NOSO Sulfatase-modifying factor protein OS=Nostoc piscinale CENA21 OX=224013 GN=ACX27_30075 PE=4 SV=1
----------------KVALLI-----------------GISE-Y--EP-GLT-------
------PLP---NAV-NDVEAMRRVL-------VN----P----E--------M------
--GDFAP---E--N------V---------TV-----------LQ---------------
-------N--------------------------------------P-QR--QEMEDA--
----------IY--NL--------Y-------A--------HR-----DKD-D-------
LL-LFYFSGHGV-----------T-V-------------------------ESG------
-------DFYFS---------T----S-IT--RK-----------------NQN----KL
--VPTT----------------A---------VAG-TSV-H----SWMN----Q---SK-
-S-K----RQ-VVILDCCF--S--------------------G------------AFA--
-------------------------K-------GL-----------------TAK-----
------------D-----------------------------------------------
--------
>tr|B5VW76|B5VW76_ARTMA Peptidase C14 caspase catalytic subunit p20 OS=Arthrospira maxima CS-328 OX=513049 GN=AmaxDRAFT_0768 PE=4 SV=1
----------------KLALLV-----------------GINQ-YPK-----------VS
QRHIE-PLS---GCV-TDVELQRELLI------------G----R---------------
--FGFNP---S--D------I---------LA-----------LT---------------
-------DKE------------------------------------A-TR--ENIETS--
----------FIE-HL--------I-----NQA---------Q------PG-D-------
LV-VFHYSGYGS-H--------VA-D-TNQNPD------------------EPT-I----
-------KHSLI---------P----V-DV--TQ-------D------------------
----RM----------------G---EPIND-IME-DTL-W-LLLRSL----------R-
-T-Q----QV-VTILDTSYVYP--------------------G------------YSQQ-
------------------------GV-------------------------LRI------
------------------------------------------------------------
--------
>tr|A0A0M5MH07|A0A0M5MH07_9NOSO Peptidase C14 OS=Nostoc piscinale CENA21 OX=224013 GN=ACX27_12800 PE=4 SV=1
----------------KLALLV-----------------GINQ-YRK-------------
---SP-SLS---GCL-TDVELQKELLI------------H----R---------------
--FGFLP---A--N------I---------LT-----------LT---------------
-------DEQ------------------------------------A-SR--EFIEAA--
----------CLD-HL--------G-----KQV---------K------SD-D-------
VV-VFHFSGYGT-R--------IK-L-NESED---------------------T-L----
-------QNALV---------P----T-NE--NL-------EI-----------------
---QDE----------------K----IATY-LLE-ETL-L-LLLRSL----------P-
-T-E----KV-TAVLDTSYELP--------------------S------------TIQP-
------------------------TS-------------------------WRIR-----
-----ARQE----L----------------------------------------------
--------
>tr|A0A0M4TPA8|A0A0M4TPA8_9NOSO Sulfatase-modifying factor protein OS=Nostoc piscinale CENA21 OX=224013 GN=ACX27_27650 PE=4 SV=1
----------------KVALLI-----------------GISE-YH-EP-TLA-------
------PLP---KAV-EDVEAMRRVL-------EN----P----E--------M------
--GGFD-------D------V---------TV-----------LK---------------
-------N--------------------------------------P-KR--QELERE--
----------IY--NL--------Y-------A--------NR-----QKD-D-------
LV-LLYFSGHGV-----------T-V-------------------------ENG------
-------DFYFS---------T----C-ET--QK-----------------NQN----KL
--LPFT----------------A---------VAA-TSV-H----RWMN----E---SK-
-S-K----RR-VVILDCCF--S--------------------G------------AFA--
-------------------------K-------GL-----------------TAK-----
------------DSGTID------------------------------------------
--------
>tr|A0A2P1UDU3|A0A2P1UDU3_9CHRO Uncharacterized protein OS=Microcystis sp. MC19 OX=1967666 GN=B5D77_07030 PE=4 SV=1
----------------RTALVI-----------------GNAS-YQ--------------
---DN-PLK---NSI-NDAEAMANALK------DVG------------------------
----FD--------------V---------IL-----------LE---------------
-------NA---------------------------------------DL--KQIENA--
----------ID--TF--------H-----HQL---------K------AG-G-------
VG-LFYYAGHGT----------QV-D-------------------------G--------
-------ENYLI---------P----V-NAKLD--------VA-E-------------DV
---RYE----------------A---------IPV-GKV-L----ARME----D---AA-
---N----QMNIVILDACR--N-NPF-----------ARKW-R------------SSQRG
------------------------LA-------------------------PI-------
------------------------------------------------------------
--------
>tr|A0A166VH86|A0A166VH86_9CYAN Peptidase C14 OS=Leptolyngbya valderiana BDU 20041 OX=322866 GN=AY599_15225 PE=4 SV=1
-----------------------------------------G------------------
-----ADLP---NTV-NDAVGLADLL-------KN----P----E--------R------
--CAYP----PE-Q------V---------QL-----------LT---------------
-------EEQ------------------------------------A-AK--TNVLDA--
----------LD--KL--------A-----ATT--------TA-----TS----------
TV-IVYFSGHGY---------KLS-HP------------------------M---MGD--
-------RYFLI---------P----Y-GY--DL----------N-------------K-
--LANT----------------T---------ISG-DEF-V----AKLR----S---IP-
-A-K----KF-LLLLDCCH--A--------------------G------------GLG--
-------------------------D---------------------------LS-----
----E-------------------------------------------------------
--------
>tr|A0A168SJ65|A0A168SJ65_9CYAN Uncharacterized protein OS=Leptolyngbya valderiana BDU 20041 OX=322866 GN=AY599_07040 PE=4 SV=1
-----------------YALIV-----------------GLEQ-YQ----HWE-------
------QLQ---SPH-NDARRLASIL-------NER---Y----G---------------
----FD--------------T---------TL-----------LL---------------
-------D--------------------------------------A-ST--QEILSA--
----------IN--DL------------------------RER---S-SED-D-------
NV-LIYFAGHGQ--------------------LL--------------RA-DDR-E----
-----LRRGYWL---------P----V-NA--EA----------D---------------
--RTTF----------------W---------VPN-SAI-N----DHLA----L-L-D--
-A-R----SV-LVVADSCY--G--------------------G------------AMSTD
-----------------------PAS----------------------------------
------------------------------------------------------------
--------
>tr|A0A2P1UJW5|A0A2P1UJW5_9CHRO Uncharacterized protein OS=Microcystis sp. MC19 OX=1967666 GN=B5D77_19555 PE=4 SV=1
---------------------------------------GTKD-Y---K-NLD-------
---PDKQLP---SVE-TDLELVVDLFT------RDF------------------------
---GYQR---V--LT---------------------------------------------
-----------------------------------DLDIN------P-KK--DEIPLK--
----------FA--QW--------L-----QQN--CR-----E------T--D-------
IV-IFYYSGHGE---------YIL-G-------------------------D--------
-------RHYLL---------L----E-DT--D---------P-K-------------LI
---GQT----------------A---------LST-EDL-V----RPLN----N---DGV
RI-A----QI-LYIIDTCC--S-Q------------------------------------
------------------------------------------------------------
------------------------------------------------------------
--------
>tr|B5W3U5|B5W3U5_ARTMA Peptidase C14 caspase catalytic subunit p20 OS=Arthrospira maxima CS-328 OX=513049 GN=AmaxDRAFT_3443 PE=4 SV=1
----------------GHALVI-----------------GVG------------------
-----QDLP---NTV-NDAEGLVAIL-------TD----P----S--------R------
--CAYP----PE-Q------V---------TL-----------LV---------------
-------NEK------------------------------------A-DR--SQVLEA--
----------LD--QL--------A-----KTT--------NS-----ES----------
TV-VIYFSGHGY---------QVA-SP----------------------------TGE--
-------FYYFM---------P----Y-GY--NI----------N-------------K-
--LYQT----------------A---------ISS-QEF-A----EKLK----A---IT-
-S-Q----KM-LILLDCCH--A--------------------G------------GVG--
-------------------------E---------------------------AK-----
----AP------GLEMA---ASP-------------------------------------
--------
>tr|K1WA15|K1WA15_ARTPT Putative peptidase C14 caspase catalytic subunit p20 OS=Arthrospira platensis C1 OX=459495 GN=SPLC1_S203930 PE=4 SV=1
----------------KLALLV-----------------GINQ-YPK-----------VS
QRHIE-PLS---GCV-TDVELQRELLI------------G----R---------------
--FGFNP---S--D------I---------LA-----------LT---------------
-------DKE------------------------------------A-TR--ENIETS--
----------FIE-HL--------I-----NQA---------Q------PG-D-------
LV-VFHYSGYGS-H--------VA-D-TNQNPD------------------EPT-I----
-------KHSLI---------P----V-DV--TQ-------D------------------
----RM----------------G---EPIND-IME-DTL-W-LLLRSL----------R-
-T-Q----QV-VTILDTSYVYP--------------------G------------YSQQ-
------------------------GV-------------------------LRI------
------------------------------------------------------------
--------
>tr|K1WG59|K1WG59_ARTPT Peptidase C14 caspase catalytic subunit p20 OS=Arthrospira platensis C1 OX=459495 GN=SPLC1_S041190 PE=4 SV=1
----------------KLALLV-----------------GINS-YS-------------T
QP-----LI---GCV-NDIYLQRELLI------------H----R---------------
--FGFHP---Q--D------I---------YI-----------LE---------------
-------DKQ------------------------------------A-TR--DGILTA--
----------FEE-YL--------I-----KQA---------K------PG-D-------
VV-VYHYSGHGS-R--------IF-D-PQPILRE------------VGST-Q-Q-L----
-------NGTFV---------P----V-DG--DL--------P-P-------------GY
P--NAP----------------G----SVKD-IMG-HTL-F-LLMSAL----------Q-
-T-E----NV-TVVLDSCF--A--------------------G------------GAT--
------------------------RE-------------------------ARVR-----
-----S------------------------------------------------------
--------
>tr|A0A2G4F2V2|A0A2G4F2V2_9CYAN Uncharacterized protein OS=Tychonema bourrellyi FEM_GT703 OX=2040638 GN=CP500_007295 PE=4 SV=1
----------------RYALVI-----------------GITE-YQS-S-QMS-------
------RLP---KAA-SDAEILAQVL-------EQ----Y----G---------------
---GF-----E---------V---------KR-----------LP---------------
-------ARWNAEKNC-----FEIS-----------GNKT------V-TA--AEVGQE--
----------LR--TL--------L---L-DRA--------TK---------N-------
EA-LIYFAGHGF---------TFC-D-------------------------TLG-QQK--
--------GVLA---------T----S-DC--QV----------E-----MAGK----EV
--IDYK-Y--------------G---------ISL-ASL-N----DLIQ----Q---SD-
-L-S----SL-VMLLDCCH--S--------------------G------------YFL--
-----------------------ESQ--------L------------------VQ-----
----QTL-------G---------------------------------------------
--------
>tr|K1X0E5|K1X0E5_ARTPT Peptidase C14 caspase catalytic subunit p20 OS=Arthrospira platensis C1 OX=459495 GN=SPLC1_S542790 PE=4 SV=1
----------------GHALVI-----------------GVG------------------
-----QDLP---NTV-NDAEGLAAIL-------TD----P----S--------R------
--CAYP----PE-Q------V---------TL-----------LV---------------
-------NEK------------------------------------A-DR--SQVLEA--
----------LD--KL--------A-----KTT--------NS-----ES----------
TV-VIYFSGHGY---------QVA-SP----------------------------TGE--
-------FYYLM---------P----Y-GY--NI----------N-------------K-
--LYQT----------------A---------ISG-QEF-A----EKLK----A---IT-
-S-Q----KL-LILLDCCH--A--------------------G------------GVG--
-------------------------E---------------------------AK-----
----AP------GLE---------------------------------------------
--------
>tr|A0A2G4F4V4|A0A2G4F4V4_9CYAN Peptidase C14 OS=Tychonema bourrellyi FEM_GT703 OX=2040638 GN=CP500_003940 PE=4 SV=1
------------------CIAI-----------------GINQ-Y---Q-LL--------
----Q-PLS---YAQ-EDAEAVYTFLV------EEA------------------------
---GFSR---D--E------C---------LL-----------MT---------------
-------DSS-----------PSL---W-------GNSTY------P-NR--ENILKL--
----------TE--NL--------C-----AEHL--------Q------QG-D-------
LL-WCFFSGYGV-SH----------E-------------------------G--------
-------KDYLM---------P----V-DG--N---------P-A-------------DI
---QGT----------------G---------IPV-ELL-L----NTLK----K---AP-
-T-E----TV-LVLVDMNR-----------------------------------------
------------------------------------------------------------
------------------------------------------------------------
--------
>tr|A0A2G4F4N5|A0A2G4F4N5_9CYAN Sulfatase-modifying factor protein OS=Tychonema bourrellyi FEM_GT703 OX=2040638 GN=CP500_003845 PE=4 SV=1
-----------------VGLLI-----------------GVSE-Y--QP-GLN-------
------PLP---AAV-KDIEALQRVL-------QD----P----E--------M------
--GGF-----D--E------V---------KT-----------LA---------------
-------N--------------------------------------P-EP--HAMQLA--
----------IE--TL--------F-------D--------SR-----AKD-D-------
LI-LLFFSGHGI-----------K-D-------------------------DAG------
-------RLYFA---------S----R-ST--RK----------N------PKG----NL
--IKST----------------A---------ISA-SFV-H----EIMN----N---SR-
-A-K----RQ-AIILDCCF--S--------------------G------------AFD--
-------------------------P-------GL-----------------QAK-----
------------DDGSVD------------------------------------------
--------
>tr|A0A252DG81|A0A252DG81_9NOSO Uncharacterized protein OS=Nostoc sp. T09 OX=1932621 GN=BV372_26720 PE=4 SV=1
-----------------YALLI-----------------GVG------------------
-----ADLA---VTV-KDATAVRDVL-------ID----P----N--------R------
--AAYP----PA-Q------V---------TL-----------LT---------------
-------ETV------------------------------------A-TR--QNILAA--
----------FD--QI--------I-----SQV--------NQ-----NPD-A-------
TV-IIYYSGHGG---------RIK-RT------------------------------N--
-------EYFLV---------P----Y-GY--DP----------S-------------Q-
--RANT----------------A---------LSG-LEF-T----QKIA----A---IT-
-A-R----KL-VVLLDCCH--A--------------------G------------GIP--
-------------------------A---------------------------LK-----
----EP------G-----------------------------------------------
--------
>tr|A0A252EAH5|A0A252EAH5_9NOSO Uncharacterized protein OS=Nostoc sp. T09 OX=1932621 GN=BV372_06145 PE=4 SV=1
-------------------LLV-----------------GVNQ-YQD-E-QL--------
----P-SLR---YSA-VDCQVLAEALA------GAT--------K---------------
--EQFPQ---R--Q------V---------KI-----------YH---------------
-------DF---------------------------ANQL------P-LL--VTVRES--
----------LR--QI--------A-----ADA---------Q------PI-D-------
TI-LFYFSGHGMLQ--------PN-T-------------------------Q--------
-------EAFLC---------L----A-DT--Q---------K-D-------------SL
---ENT----------------G---------LPV-KEL-L----TQLS----K---SG-
-A-Q----NQ-LLWLDACH--S--------------------G------------GMT--
------------------------------------------------------------
------------------------------------------------------------
--------
>tr|A0A252D9J9|A0A252D9J9_9NOSO Peptidase C14 OS=Nostoc sp. T09 OX=1932621 GN=BV372_28910 PE=4 SV=1
----------------KLALLI-----------------GINQ-YSG-------------
---NP-ALS---GCL-TDVELQKELLM------------Y----R---------------
--FGFPA---S--N------I---------LT-----------LT---------------
-------EEQ------------------------------------A-SR--EFIEAA--
----------FLE-HL--------G-----KQV---------R------PG-D-------
VV-VFHFSGYGT-R--------IK-S-ET--D---------------------T-V----
-------QNALI---------P----Y-D-------------S-----------------
---QNS----------------K----IVNY-LLE-ETL-L-LLLRSL----------P-
-T-D----RV-TAVLDTS------------------------------------------
------------------------------------------------------------
------------------------------------------------------------
--------
>tr|A0A252E0R2|A0A252E0R2_9NOSO Transcriptional regulator OS=Nostoc sp. T09 OX=1932621 GN=BV372_17065 PE=4 SV=1
-----------------WALVI-----------------GINH-Y---D-LL--------
----Q-PLK---YAK-RDAELMQNLLH------NEA------------------------
---GFER-------------V---------FF-----------FS---------------
-------DDS-----------PSI---G-------GELTR------P-YR--ANLLRF--
----------LQ--QL--------F-----DR---PFL----K------PE-D-------
NF-WFFFSGHGM-MH----------V-------------------------H--------
-------QDYLM---------P----A-DG--N---------P-D-------------DI
---ENT----------------G---------ISL-QYL-T----ECLR----G---CG-
-S-N----NI-VMMLDACR--H-Q-------------------------------HKP-S
------------------------SE----------------------------------
----G--------IGQQ-------------------------------------------
--------
>tr|A0A252CVS6|A0A252CVS6_9NOSO Peptidase C14 (Fragment) OS=Nostoc sp. T09 OX=1932621 GN=BV372_33465 PE=4 SV=1
-----------------WAIVV-----------------GINH-Y---E-NL--------
----R-SLN---FAK-RDASVMAMWFQ------QEA------------------------
---KFEQ-------------V---------FL-----------FT---------------
-------DDS-----------PPI------ATNP-PIPTQ------P-TF--GHLRRF--
----------LR--AQ--------F-----ED---TLL----K------PE-D-------
NL-WFFFAGHGN-RY----------K-------------------------D--------
-------KDYLM---------F----C-DS--D---------P-G-------------DI
---EHT----------------A---------ISV-DYV-T----QRLR----R---SG-
-A-D----NV-VLFLDACR--D-E-------------------------------SSR-S
------------------------GL----------------------------------
------------------------------------------------------------
--------
>tr|A0A252E769|A0A252E769_9NOSO Uncharacterized protein OS=Nostoc sp. T09 OX=1932621 GN=BV372_09975 PE=4 SV=1
----------------KLALLI-----------------EVSQ-Y--QP-GLN-------
------PLP---AAE-KDVLEIQRIL-------QH----P----Q--------I------
--GNF-----S--D------I---------QI-----------LH---------------
-------N--------------------------------------P-DP--LEMQDA--
----------IE--TL--------F-------S--------GR-----AKD-D-------
LV-LLFFSGHGI-----------K-D-------------------------DTG------
-------KLYFA---------T----R-LT--RK----------D------ERS----AL
--RKST----------------A---------VAA-SFV-H----DIMS----N---SR-
-S-K----RQ-VVILDCCF--S--------------------G------------AFA--
-------------------------E-------GL-----------------LAK-----
------------DDGAIDVKAQLGGE----------------------------------
--------
>tr|A0A252EC77|A0A252EC77_9NOSO Peptidase C14 OS=Nostoc sp. T09 OX=1932621 GN=BV372_00740 PE=4 SV=1
-----------------WAITI-----------------GINQ-Y---H-LF--------
----Q-PLS---CAQ-ADAEALNDFLA------TEA------------------------
---GFIP---Q--H------C---------LL-----------MT---------------
-------DTS-----------VPL---R-------DRSTY------P-TR--ENIFLL--
----------LE--DL--------A-----ASYW--------Q------PQ-D-------
HL-WLFFSGYGI-NY----------K-------------------------G--------
-------QDYLM---------P----V-EG--N---------P-D-------------LV
---QET----------------G---------IEL-RSL-M----QSLQ----L---TG-
-L-N-----V-LLLLDINR--A-F-------------------------------GTQ-A
-------------------------D-------------------------A--------
----P--------VGQE-------------------------------------------
--------
>tr|A0A252EC02|A0A252EC02_9NOSO ABC transporter substrate-binding protein OS=Nostoc sp. T09 OX=1932621 GN=BV372_03005 PE=4 SV=1
----------------KVALLI-----------------GVSE-Y--ES-DLT-------
------PLP---AAT-KDVEAIQQVL-------QN----P----E--------I------
--GGF-----D--D------V---------KV-----------LL---------------
-------N--------------------------------------P-KQ--YEMAEA--
----------IE--IL--------F-------A--------ER-----QRD-D-------
LV-LLFFSGHGI-----------K-D-------------------------ESG------
-------TLYFA---------A----C-NT--RK----------N------LQG----RL
--FETT----------------A---------MAA-SSV-H----KFMS----D---SR-
-S-R----RE-VLILDCCF--S--------------------G------------AFA--
-------------------------E-------GM-----------------LAR-----
------------DDGFVDIKNQLGGEGRAVLTSSTST-----------------------
--------
>tr|A0A252E3G8|A0A252E3G8_9NOSO Uncharacterized protein OS=Nostoc sp. T09 OX=1932621 GN=BV372_13595 PE=4 SV=1
----------------KVALLI-----------------GVSE-Y--EP-GLN-------
------PLP---AAV-KDIEALQRVL-------KD----P----E--------M------
--GGF-----D--E------V---------KA-----------LP---------------
-------N--------------------------------------P-DR--QTMESE--
----------IE--TL--------F-------S--------SR-----AKD-D-------
LV-LLFFSGHGI-----------K-D-------------------------DSS------
-------KLYFA---------T----R-TT--RK----------N------PKG----EL
--IRST----------------A---------VAT-NFV-H----EVMN----N---SR-
-A-K----RQ-TIILDCCF--S--------------------G------------AFD--
-------------------------P-------AL-----------------QAK-----
------------DDGSVD------------------------------------------
--------
>tr|A0A252E9X0|A0A252E9X0_9NOSO Uncharacterized protein OS=Nostoc sp. T09 OX=1932621 GN=BV372_06250 PE=4 SV=1
-------------------LLV-----------------GVNQ-YED-E-QI--------
----P-CLH---YSA-LDCQGLGEALN------AAT------------------------
--QAFPQ---K--E------V---------MI-----------YH---------------
-------DF---------------------------ASQQ------P-KL--ENVLTS--
----------LR--QI--------A-----AAT---------K------PI-D-------
TV-LFYFSGHGMLD--------PL-S-------------------------Q--------
-------QVVLC---------L----Q-DT--Q---------K-E-------------KL
---IDT----------------G---------LKL-QEV-L----QLLE----S---CS-
-A-Q----QQ-LVVLDACH--S--------------------G------------GMTLL
------------------------GA----------------------------------
-------------RGET-------------------------------------------
--------
>tr|A0A252EDI6|A0A252EDI6_9NOSO Uncharacterized protein OS=Nostoc sp. T09 OX=1932621 GN=BV372_01600 PE=4 SV=1
----------------KVALLI-----------------GVSE-Y--EP-GLS-------
------PLP---AAV-KDVDGMYQAL-------VH----P----E--------I------
--GGFAK---A--D------I---------EV-----------LQ---------------
-------N--------------------------------------P-QR--QEMEEA--
----------IE--NL--------F-------T--------GR-----QRD-D-------
LL-LLFFSGHGI-----------K-D-------------------------DTG------
-------RLYLA---------T----R-TT--RK----------T------LKG----DL
--IRSS----------------A---------VAA-SFV-H----ESMS----R---SR-
-S-K----RQ-VVILDSCF--S--------------------G------------AFA--
-------------------------E-------GL-----------------LAK-----
------------DDGTVN------------------------------------------
--------
>tr|B4VH56|B4VH56_9CYAN Caspase domain protein OS=Coleofasciculus chthonoplastes PCC 7420 OX=118168 GN=MC7420_7152 PE=4 SV=1
----------------KLALLV-----------------GVNN-YP--------------
-APIP-TLQ---GCL-TDVELQYELLV------------R----R---------------
--FGFNP---H--D------I---------LR-----------VT---------------
-------DET---------------------------PIK------P-TR--QGIIDA--
----------VET-HL--------I-----QQA---------K------PG-D-------
VV-VFHYSGHGS-R--------VI-D-PNPI-----------------NP-D-G-L----
-------NSTIV---------P----N-NR--QI--------E-T-------------G-
---QEA----------------G----KVRD-IMG-RTL-F-LWMSAL----------D-
-T-E----NV-TVVMDSCH--S--------------------G------------GGLR-
------------------------GN-------------------------FLVRAVP--
-----SR------QGGG-----DDQ------AS---------------------------
--------
>tr|A0A1E5QGA5|A0A1E5QGA5_9CYAN Uncharacterized protein OS=Desertifilum sp. IPPAS B-1220 OX=1781255 GN=BH720_18365 PE=4 SV=1
----------------KLALLV-----------------GINQ-YAD-------------
----T-ALN---GCV-TDVELQRELLI------------H----R---------------
--FGFNP---S--D------I---------LV-----------LT---------------
-------DRD------------------------------------A-TR--QKIVEA--
----------FVH-HL--------S-----AQA---------G------SG-D-------
TI-VFHFSGFGR-R--------VK-M-GETAN---------------------V-V----
-------QNTLV---------P----I-DN--AQ-------GT-----------------
----------------------------VND-LLE-QTL-Q-LLWRSL----------S-
-T-D----RV-TAVLDTS------------------------------------------
------------------------------------------------------------
------------------------------------------------------------
--------
>tr|A0A1E5QL41|A0A1E5QL41_9CYAN Peptidase C14 OS=Desertifilum sp. IPPAS B-1220 OX=1781255 GN=BH720_09815 PE=4 SV=1
----------------KVALLV-----------------GINQ-YS-------------S
AP-----LE---GCI-TDVELQRHLLI------------H----R---------------
--FGFNP---K--D------I---------HT-----------LT---------------
-------DSQ------------------------------------A-TR--QNLLDA--
----------FEE-YL--------I-----KPV---------K------AG-D-------
VA-VYHFSGHGS-R--------VF-D-PDPIPHL-----------TRSDG-T-G-L----
-------NGTLV---------P----A-DG--HL--------P-N-------------GY
P--STG----------------G----TVKD-IMG-HTL-F-LLMSAV----------P-
-T-E----NF-TAVLDSCY--S--------------------G------------GATR-
------------------------RD-------------------------FRVR-----
-----SR------QGGR-----QLE------VSPEE------------------------
--------
>tr|B4VYF1|B4VYF1_9CYAN Caspase domain protein OS=Coleofasciculus chthonoplastes PCC 7420 OX=118168 GN=MC7420_2584 PE=4 SV=1
----------------KLALLV-----------------GINQ-YP-------------N
SDRFG-NLA---GCV-TDVDLQEYLLI------------H----R---------------
--FGFHP---H--D------I---------VR-----------LTSD-E-----------
-----TPNKQ------------------------------------P-TR--QIILTA--
----------FEE-HL--------I-----KQA---------K------PG-D-------
VV-VFHFSGHGS-R--------LY-D-PNSLQNCPN----------QIVN-D-Q-L----
-------NSTLV---------P----A-DD------------------------------
---GQN----------------G----IALD-IMG-RSL-F-LLMSAL----------N-
-T-E----NV-TAVLDSCY--S--------------------G------------GGTR-
------------------------GN-------------------------FRVR-----
-----SV------SG---------------------------------------------
--------
>tr|A0A2A2TKK0|A0A2A2TKK0_9CYAN Uncharacterized protein OS=Calothrix elsteri CCALA 953 OX=987040 GN=CK510_09420 PE=4 SV=1
----------------RWAFLV-----------------GINR-YTD-P-NF--------
----G-TLK---FCV-NDVLAIANILQ------QVG------------------------
------------------YEV---------VC-----------LHDELE-----------
------RDSH----------------------------LF------P-TR--DNVEAQ--
----------LK--QL--------C-----HQV---------Q------SD-D-------
LL-WVHFACHGTRVERE-----VN-K-------------------------K--------
-------EPVLI---------T----R-DT--R---------Q-D-------------LL
---ETR----------------A---------ISL-AEV-E----KFMR----D---SQ-
-A-R----QL-VLTLDACH--S--------------------G------------VELGR
------------------------D-----------------------------------
------LTD--PEFIRNVYELAEGFA----LIAAST--------------AQ--------
--------
>tr|B4VIC8|B4VIC8_9CYAN Caspase domain protein OS=Coleofasciculus chthonoplastes PCC 7420 OX=118168 GN=MC7420_7640 PE=4 SV=1
-----------------YALLV-----------------GIDE-YP-----------K--
--PGD-CLK---GCV-NDIKAVKDYLE------------Q----R---------------
--FASD----N-------------------YQ-LCIQT-----LL---------------
-------NKD------------------------------------A-TR--EAIIKG--
----------FQK-HL--------------SQA---------N------SN-D-------
VV-LFYYSGHGS-Q--------EE-NIPEEFL--------------RFEP-D-K-K----
-------NETLYCY--------------DS--GL--------------------------
---PGH-----------------------WH-LAD-KEL-N-KLIREV-----A---VK-
-D-P----HI-CVILDCCH--S--------------------G------------SGTKD
---------------------PSP-D-------------------------VVER-----
----SA------------------------------------------------------
--------
>tr|B4W5B5|B4W5B5_9CYAN Caspase domain protein OS=Coleofasciculus chthonoplastes PCC 7420 OX=118168 GN=MC7420_5988 PE=4 SV=1
----------------KLALLV-----------------GINQ-YPT------------N
SDRFT-SLS---GCV-NDVRLQEQLLI------------H----R---------------
--FGFQP---D--D------I---------KT-----------IT---------------
-------DTE------------------------------------A-TR--DRILTA--
----------FET-HL--------I-----QQA---------K------PG-D-------
VV-VFHFSGHGS-Q--------VF-D-PNP----------------IDPS-Y-P-L----
-------NSSLV---------P----A-DE-----------------------------H
WQ-AED----------------G----IVNE-ITG-HTL-F-LLMFAL-----K---QK-
-T-D----NV-TVVLDSCH--S--------------------G------------GGTR-
------------------------GN-------------------------VKIR-----
-----A------------------------------------------------------
--------
>tr|B4VPJ5|B4VPJ5_9CYAN Caspase domain protein OS=Coleofasciculus chthonoplastes PCC 7420 OX=118168 GN=MC7420_5532 PE=4 SV=1
----------------KLALLV-----------------GINE-YPR-------------
---TT-ALA---GCV-TDVELQRELLI------------H----R---------------
--FGFQA---N--D------I---------VT-----------LT---------------
-------NSQ------------------------------------A-TR--ETIETT--
----------FIE-HL--------T-----KQA---------E------AG-D-------
VV-VFHFSGYGS-Q--------VQ-M-PQQDET------------VAS---AVR-W----
-------QNSFV---------P----V-DG--IL-------PT-----------------
---KGE----------------P----AAND-FLA-ETL-A-LLLRSL----------K-
-T-D----QV-TTVLDTSHTQA--------------------V------------NILK-
------------------------GS-------------------------LKVR-----
-----S------------------------------------------------------
--------
>tr|B4VXL2|B4VXL2_9CYAN Caspase domain protein OS=Coleofasciculus chthonoplastes PCC 7420 OX=118168 GN=MC7420_1185 PE=4 SV=1
----------------KLALLV-----------------GINK-YP--------------
-PGIS-SLR---GCL-TDVEMQYELLV------------H----R---------------
--FGFNP---K--D------I---------LR-----------LT---------------
-------DDT---------------------------PNK------P-TR--QNLLDA--
----------FET-HL--------I-----EQA---------Q------PG-D-------
IV-VFHYSGHGS-L--------VL-D-PDAIPI-------------HPDI-Q-G-Y----
-------NGTMV---------V----Y-DS--RQ--------N-----------------
---NQD----------------F----HVND-IMG-KTL-F-LLMSAL----------N-
-T-E----NV-TVVLDSCH--S--------------------G------------GGTR-
------------------------GN-------------------------LVY------
------------------------------------------------------------
--------
>tr|A0A2A2TI11|A0A2A2TI11_9CYAN Peptidase C14 OS=Calothrix elsteri CCALA 953 OX=987040 GN=CK510_14340 PE=4 SV=1
----------------KLALLI-----------------GVNN-YLE-------------
---LP-GLS---GCL-TDVELQRELLL------------H----R---------------
--FGFQP---S--D------I---------LC-----------LT---------------
-------DDA------------------------------------A-SR--DLIEKA--
----------FFE-HL--------T-----SQC---------K------PG-D-------
VV-FLHFSGYGS-C--------IK-S----------------------------------
-------ANALI---------P----A-DG--YV-------NV-----------------
---KSS----------------Q----VANY-LLE-DTL-L-LMLRSL----------P-
-T-D----RV-FAVIDASYNSF---------------------------------NIKPN
---------------------ISNSG-------------------------LKIR-----
-----TQLT----DIGI-------------DIAASEIDLQKQLK----------------
--------
>tr|B4VID1|B4VID1_9CYAN Receptor family ligand binding region OS=Coleofasciculus chthonoplastes PCC 7420 OX=118168 GN=MC7420_7731 PE=4 SV=1
-----------------FAIII-----------------GINK-Y--DN-LQK-------
------PLE---TAV-SDAEELARILKHHHEQLEEK---YQEQNK---------------
----Y--------E------V---------RL-----------LT---------------
-------D------------------------------ED------A-TL--EKLDQL--
----------LE--NF--QKGKIPL-----D----------NETVQV-DDN-D-------
RV-IFYFAGHGK----------AT-KATE--------------------T-ENG------
------PTGYFL---------P----Q-DA--AN----------D---------------
---TST----------------W---------LPM-RKL-H----DALL----K-L-D--
-C-R----HM-LLILDCCF--A--------------------G------------AFRW-
------------------------GT--------------------------CQR-----
----DVE---LA------------------------------------------------
--------
>tr|B4VID0|B4VID0_9CYAN Caspase domain protein OS=Coleofasciculus chthonoplastes PCC 7420 OX=118168 GN=MC7420_7737 PE=4 SV=1
-----------------YALLV-----------------GINE-YP-----------E--
--PVS-RLY---GCL-KDINAVEEYLL------------E----R---------------
--VATD----G-------------------FQ-LKLHK-----LL---------------
-------DQQ------------------------------------A-TR--QAIIDG--
----------FLQ-HL--------------CQA---------G------RN-D-------
IV-LFYYSGHGG-Q--------AT-T-PKEFE--------------HLEP-D-L-L----
-------QETLICY--------------DS--RT--------------------------
---KGG-----------------------WD-LAD-KEL-G-YLIDKV-----A---KN-
-N-P----HI-CIILDSCH--S--------------------G------------SGTKD
---------------------PLL-E-------------------------TKVR-----
----RGS-----------------------------------------------------
--------
>tr|A0A2A2TIB1|A0A2A2TIB1_9CYAN Peptidase C14 OS=Calothrix elsteri CCALA 953 OX=987040 GN=CK510_13815 PE=4 SV=1
-------------------LLV-----------------GVNE-YQD-I-RL--------
----P-SLR---YPS-VDCQGLGEALT------KAT------------------------
--QGFPN---K--E------V---------II-----------YH---------------
-------DF---------------------------ATQL------P-TI--ESIRQS--
----------LE--KI--------V-----SQT---------Q------PQ-D-------
SI-LLYFSGHGMLE--------EK-S-------------------------Q--------
-------QAVLC---------F----R-DT--R---------T-N-------------DL
---LKT----------------G---------LAL-QEL-L----QMLG----N---SR-
-S-H----QQ-MLCLDTCH--S--------------------G------------DMNLL
------------------------KV-------------------------N-GN-----
----A--------RD---------------------------------------------
--------
>tr|B4VIC9|B4VIC9_9CYAN Caspase domain protein OS=Coleofasciculus chthonoplastes PCC 7420 OX=118168 GN=MC7420_8059 PE=4 SV=1
-----------------HAIII-----------------GINN-Y-----TEK-------
------PLR---AAK-NDAEKLAQIL--GSEERKKD---E----Q---------------
----Y--------N------V---------LL-----------LT---------------
-------D------------------------------EQ------A-TH--SKLTNL--
----------LE--AL--KEGKIHF-----P----------NETVEL-KEN-N-------
RL-LIYFSGHGL----------AS-SLEDSQKVRG-----------EGEK-EKF-L----
------NNQYLQ---------C----Q-DG--KK--------------------------
--------------------------------LPL-KDL-F----NALQ----P-L-N--
-C-R----HL-LLILDCCF--A--------------------GQAINNTGLEDVSAYRT-
------------------------AS--------------------------FEN-----
----D-------------------------------------------------------
--------
>tr|B4W5B3|B4W5B3_9CYAN Tetratricopeptide repeat family (Fragment) OS=Coleofasciculus chthonoplastes PCC 7420 OX=118168 GN=MC7420_6570 PE=4 SV=1
------------------ALVV-----------------GINK---YE--RFN-------
------PLN---APG-GDAEAVAQRL-------EQ----Y----G---------------
---EF-----K---------V---------TR-----------LP---------------
-------GVKDK-QNNR----IRV-----------GQKTN------V-KL--SQLRNA--
----------II--QL--------F---K-PKG--------KS------VP-D-------
TA-LLYFSGHGL---------RQ--D-------------------------L-G-VEE--
--------GFLA---------S----S-DV--NP----------E-------------G-
-------E-----------NW-G---------LSL-QWL-R----RLLL----T---SE-
-V-R----QQ-IVILDCCY--S--------------------G------------EVL--
-------------------------N--------V-------------------A-----
----EA------DPG---------------------------------------------
--------
>tr|A0A2A2TPR5|A0A2A2TPR5_9CYAN Uncharacterized protein (Fragment) OS=Calothrix elsteri CCALA 953 OX=987040 GN=CK510_01525 PE=4 SV=1
------------------ALVV-----------------GINQ-YPF----LKD---T--
PTSPAKHLT---TPA-ADAEAIAQLL-------ET----D----N---------------
---TF-----T---------V---------AR-----------LP---------------
-------KLE---IDGK----VQVD-----------PKGQ------V-SL--EELSRE--
----------IN--KL--------F---C-ADN--------NR---------D-------
TA-LLFFAGHGL---------QQLNSL-------------------------GN-KRK--
--------ICLA---------T----S-NT--------------K-------------G-
-------T-----------GENS---------ISL-NDL-W----ELLE----Q---SP-
-V-K----EQ-IIWLDSCY--G--------------------G------------ELL--
-------------------------E--------F-------------------Q-----
----ES------DLP---------------------------------------------
--------
>tr|A0A1E5QHM0|A0A1E5QHM0_9CYAN Peptidase C14 OS=Desertifilum sp. IPPAS B-1220 OX=1781255 GN=BH720_16230 PE=4 SV=1
-----------------WAIAI-----------------GINK-Y---N-YL--------
----Q-RLH---YAQ-QDAERVQTFLE------REA------------------------
---GFDY-------------V---------LR-----------MS---------------
-------EEA-----------------E-------DRSFH------P-TK--GNIRRS--
----------LR--RL--------A-----EK---AKM----G------PG-D-------
NF-WFFFSGHGI-PE----------E-------------------------G--------
-------CDYLM---------P----L-DG--D---------P-D-------------DI
---KES----------------A---------IAI-SDI-T----NILR----G---CG-
-A-D----NV-VLILDACR--Q--------------------G------------GKK-A
------------------------GK----------------------------------
----G--------IGDQTTE----------------------------------------
--------
>tr|A0A2A2TAZ8|A0A2A2TAZ8_9CYAN Peptidase C14 OS=Calothrix elsteri CCALA 953 OX=987040 GN=CK510_28180 PE=4 SV=1
------------------VLLV-----------------GINQ-YED-G-GL--------
----P-SLR---YPA-VDCQGLGEALF------KAT------------------------
--QGFPQ---K--E------V---------IV-----------HH---------------
-------DF---------------------------ALVK------P-TA--TTVRQS--
----------LQ--YI--------V-----SQT---------R------SQ-D-------
TI-LLYFSGHGILE--------PD-T-------------------------Q--------
-------QAVLC---------M----T-DT--E---------K-N-------------NL
---LNT----------------G---------IPM-QEL-L----QMLG----N---SS-
-A-H----QQ-LVCLDTCH--S--------------------G------------DMVLR
------------------------GN-------------------------NG-T-----
----S--------RDAENP--SF--N-----STSQMLQ----------------------
--------
>tr|A0A2A2T9S5|A0A2A2T9S5_9CYAN Uncharacterized protein OS=Calothrix elsteri CCALA 953 OX=987040 GN=CK510_29730 PE=4 SV=1
------------------ALVV-----------------GINT-YSYE--RLS-------
------NLT---APA-QDAEAISKFL-------EE----Y----G---------------
---EF-----N---------V---------KR-----------LP---------------
-------AVKDK-QNNT----IRV-----------GQKTQ------V-SL--TQLEEA--
----------IV--QL--------F---K-PEG--------KN------IP-D-------
TA-LLYFSGHGL---------RK--S-------------------------RGG-IHQ--
--------GFLA---------P----S-DV--NP----------D-------------L-
-------A-----------NW-G---------LSL-QWL-R----QLLQ----E---SE-
-V-K----QQ-IIWLDCCQ-----------------------------------------
------------------------------------------------------------
------------------------------------------------------------
--------
>tr|B4W085|B4W085_9CYAN Caspase domain protein, putative OS=Coleofasciculus chthonoplastes PCC 7420 OX=118168 GN=MC7420_3523 PE=4 SV=1
----------------GYALLI-----------------GVGE-SAY-------------
---PKWSLP---VTV-KDMHAIQSIL-------TD----P----N--------L------
--CGYLND--EQ-H------I---------RL-----------LY---------------
-------DAG------------------------------------A-TR--QAIVDG--
----------LT--WL--------K-----AQA--------AA-----DTE-A-------
TI-IIYYSGHGW---------LDQ-ST------------------------------G--
-------KYYLI---------Q----H-DI--EA----------V-------------D-
--IPDS----------------A---------VSA-QAF-T----EAIR----Q---IC-
-A-K----RL-LVIIDSCH--A--------------------Q------------GMA--
-------------------------T---------------------------AK-----
------------------------------------------------------------
--------
>tr|A0A1E5QF97|A0A1E5QF97_9CYAN Uncharacterized protein OS=Desertifilum sp. IPPAS B-1220 OX=1781255 GN=BH720_20565 PE=4 SV=1
-----------------YALLI-----------------GIDY-YFP-N-RLP------D
GASYR-HLK---GSV-RDVNAVEALLK------------E----K---------------
--LNLPE---E--Q------I---------YK-----------LTAS-H-GD-----DPE
KPAE--LPSQ-----------------------------W------P-TY--ENMVSH--
----------WQA---------------LIAQA---------Q------SQ-D-------
IV-YVQYCGHGG-R--------AQ-T--------------IYPSLK--GG-G-G-I----
-------DEALV---------P----L-DIG-N---------------------------
---STS----------------R----YLRD-L----EL-V-KLVQAL-----V---DK-
-G-A----IL-TLVLDCCH--S--------------------G------------EPTR-
-----------------------GGD-------------------------AEVR-----
----GLQ-----------------------------------------------------
--------
>tr|A0A2A2TMT3|A0A2A2TMT3_9CYAN Peptidase C14, caspase catalytic subunit p20 OS=Calothrix elsteri CCALA 953 OX=987040 GN=CK510_06010 PE=4 SV=1
-------------------LAV-----------------GINN-YK-----------SS-
--AIP-SLK---GCV-NDVTALDEFLK------------R----H---------------
--LVTN----G-------------------DK-LHIKK-----LI---------------
-------DVQ------------------------------------A-TR--QAIIDG--
----------FRE-HL--------------CQA---------T------SN-D-------
VA-LFYFSGHGS-Q--------EN-A-SEEFW--------------HLEP-D-H-L----
-------NETLVCW--------------DS--RT--------------------------
---DGI-----------------------WD-LAD-KEL-A-KLIAEI-----S---QN-
-H-P----HF-VVILDCCH--S--------------------G------------GGTRA
-------------------------E-------------------------NDVS-----
----LNAY----------------------------------------------------
--------
>tr|A0A2A2TM27|A0A2A2TM27_9CYAN Peptidase C14 caspase catalytic subunit p20 OS=Calothrix elsteri CCALA 953 OX=987040 GN=CK510_06505 PE=4 SV=1
-----------------YALLI-----------------GVGE-CEE-------------
---PKLSLP---TTV-KDIQAVKTLL-------TN----E----K--------L------
--CGYIDS--DQ-H------L---------RL-----------LS---------------
-------NTI------------------------------------A-TS--ANILDG--
----------LN--WL--------K-----QQA--------EN-----DPE-A-------
TI-FIYYSGHGC---------LDA-SG---------------------------------
-------DYYLI---------P----H-ET--DR----------A-------------G-
--IADT----------------A---------LPA-TTF-N----TALQ----Q---IP-
-A-K----QL-LVIIDSCH--A--------------------Q------------GMA--
-------------------------S---------------------------SK-----
----EG------ANN-----RSPLPK--GFTQTALPKNI---------------------
--------
>tr|A0A2A2TIT6|A0A2A2TIT6_9CYAN Peptidase C14 OS=Calothrix elsteri CCALA 953 OX=987040 GN=CK510_13075 PE=4 SV=1
-----------------WAIAI-----------------GINN-Y---D-NL--------
----Q-PLK---YAQ-RDAEVMATWFE------EEA------------------------
---KFDQ-------------I---------FL-----------FT---------------
-------ENS-----------PPI------PANP-PIVTQ------P-TN--ARFRRF--
----------LN--RQ--------F-----E---TPLL----N------PE-D-------
NL-WFFFAGHGK-RY----------N-------------------------D--------
-------QDYLM---------F----P-DS--D---------P-T-------------D-
---STT----------------A---------ISV-DYV-T----QRLR----R---CG-
-A-D----NV-VLLLDACR--D-E-------------------------------GSR-G
------------------------------------------------------------
------------------------------------------------------------
--------
>tr|A0A2A2TMS8|A0A2A2TMS8_9CYAN Peptidase C14 OS=Calothrix elsteri CCALA 953 OX=987040 GN=CK510_05565 PE=4 SV=1
-----------------WAIAI-----------------GINE-Y---Q-FL--------
----Q-PLA---CAQ-ADAEAVRGLLV------ADG------------------------
---GFKQ---Q--Q------S---------LL-----------MS---------------
-------DTS-----------PPI---G-------DRATS------P-TK--DNILLL--
----------LE--DL--------A-----AACW--------R------PQ-D-------
RV-WFFFSGYGI-QH----------N-------------------------G--------
-------KDYLM---------P----V-DG--N---------P-G-------------QV
---EET----------------G---------IEV-ATI-M----HTLH----S---VN-
-V-N-----A-LMLLDINR--A-F-------------------------------ATQ-G
------------------------LD-------------------------T--------
----F--------VGQEIIELAQELE----VPLILSCQPEQF------------------
--------
>tr|A0A2A2TB53|A0A2A2TB53_9CYAN Uncharacterized protein OS=Calothrix elsteri CCALA 953 OX=987040 GN=CK510_29105 PE=4 SV=1
-------------------LLV-----------------GVKG-YND-T-EI--------
----S-SLN---YSA-EDCQGLGSALI------EAS------------------------
--TEFTQ---T--E------L---------KI-----------YH---------------
-------DY---------------------------ASQL------P-VL--ENVRNS--
----------LQ--QI--------T-----TAA---------Q------PI-D-------
TI-LFYFSGHGILE--------PN-T-------------------------G--------
-------QAFLC---------L----A-DT--Q---------K-S-------------NL
---GNT----------------G---------LAV-QEV-L----QLLS----N---CA-
-S-Q----SQ-LVWLDSCH--S--------------------G------------GMTLR
------------------------GA----------------------------------
-------------MQ---------------------------------------------
--------
>tr|B4VVF2|B4VVF2_9CYAN Caspase domain protein OS=Coleofasciculus chthonoplastes PCC 7420 OX=118168 GN=MC7420_4082 PE=4 SV=1
------------------ALVV-----------------GINR-YPG----LT------K
HTGNEQHLE---TPA-RDAEAIAQRL-------EE----F----G---------------
---GF-----R---------V---------RR-----------LP---------------
-------ECK---IEGK----SQV-----------HPKQS------V-TA--KELKTA--
----------IA--QL--------F---T-PRT--------NS------PL-N-------
TA-LLFFSGHGL---------RD--Q-------------------------V-G-ITE--
--------GYLA---------T----S-DS--LP----------S-------------R-
-------E-----------MW-G---------VSL-KWL-R----HVLA----A---SA-
-I-P----QQ-IVWLDCCY--G--------------------G------------EFF--
-------------------------N--------V-------------------T-----
----PE------DLKVTHSKQLH-------------------------------------
--------
>tr|A0A2A2THB6|A0A2A2THB6_9CYAN Uncharacterized protein OS=Calothrix elsteri CCALA 953 OX=987040 GN=CK510_16215 PE=4 SV=1
-------------------LLV-----------------GVNQ-YQD-Q-GL--------
----L-SLQ---YPA-LDCQGLSEALS------KAT------------------------
--QQFPQ---R--E------V---------IT-----------CN---------------
-------DF---------------------------TTDL------P-SL--LMVRTS--
----------LE--RI--------T-----TTA---------K------AE-D-------
TI-LFYFSGHGILR--------EH-S-------------------------S--------
-------QPYLC---------L----R-DT--Q---------I-D-------------DL
---INT----------------S---------LPL-SEL-L----QLLS----N---CK-
-A-C----QQ-LVWLDACH--S--------------------G------------GMTLR
------------------------GQ-------------------------L--------
-------------------------N-----PTQ--------------------------
--------
>tr|A0A2A2TKR2|A0A2A2TKR2_9CYAN Peptidase C14 caspase catalytic subunit p20 OS=Calothrix elsteri CCALA 953 OX=987040 GN=CK510_09480 PE=4 SV=1
-----------------YALLI-----------------GVGE-CEE-------------
---PKLSLP---TTV-KDIEAVKTLL-------TN----E----K--------L------
--CGYIDN--NQ-H------L---------RL-----------LS---------------
-------NAI------------------------------------A-TS--ANILDG--
----------LN--WL--------K-----QQT--------EN-----DPE-A-------
TI-FIYYSGHGC---------LDA-SG---------------------------------
-------DYYLI---------P----H-ET--DR----------A-------------D-
--ITDT----------------A---------LPA-TQF-N----AALQ----Q---IP-
-A-K----QL-LVIIDSCH--A--------------------Q------------GMA--
-------------------------S---------------------------SK-----
----EG------DTK----NRPPLPK--GFTQTALPKN----------------------
--------
>tr|A0A2A2TLK9|A0A2A2TLK9_9CYAN Uncharacterized protein OS=Calothrix elsteri CCALA 953 OX=987040 GN=CK510_08110 PE=4 SV=1
------------------ALVV-----------------GINK-YPF----LKD---S--
-TGNFKHLS---TPA-SDAEAIAQLL-------EA----Q----N---------------
---NF-----R---------V---------KR-----------FP---------------
-------ASI---IDDK----SQVD-----------PDKP------F-KT--EELEKV--
----------IL--DL--------F---L-PET--------GK------SP-E-------
TA-LLFFAGHGL---------RK--QL------------------------RQN-LTQ--
--------GFLG---------A----S-DV--NP----------G-------------K-
-------------------MW-G---------FSL-RDL-W----DILH----Q---SQ-
-V-K----QQ-IIWLDCCF--A--------------------G------------ELL--
-------------------------N--------F-------------------K-----
----DT------ELEKQSSGCD--------------------------------------
--------
>tr|A0A1E5QQC2|A0A1E5QQC2_9CYAN Uncharacterized protein OS=Desertifilum sp. IPPAS B-1220 OX=1781255 GN=BH720_02130 PE=4 SV=1
-------------------LLV-----------------GVNQ-YQD-T-QI--------
----S-TLR---YSA-LDCQGLAEALM------GSN------------------------
--LEFPE---K--A------L---------EV-----------YH---------------
-------DF---------------------------APHQ------P-TL--AAIRDS--
----------LK--TV--------S-----ASV---------Q------PQ-D-------
TI-LFYFSGHGLLE--------PQ-T-------------------------Q--------
-------QAVLC---------L----S-DT--Q---------R-D-------------NL
---IET----------------G---------LPL-AEL-L----YWLS----E---SS-
-A-Q----QQ-LVWLDACH--S--------------------G------------GMTLR
------------------------QV----------------------------------
-------------KNSDSK--KGE------------------------------------
--------
>tr|A0A1E5QL38|A0A1E5QL38_9CYAN Uncharacterized protein OS=Desertifilum sp. IPPAS B-1220 OX=1781255 GN=BH720_09965 PE=4 SV=1
------------------ALIV-----------------GINT-YQY----LP-------
------NLK---APA-VDAEAIAQQL-------QT----Y----G---------------
---EF-----R---------I---------HR-----------LP---------------
-------EII---HENR----PQI-----------GLKTA------V-TL--RELEAA--
----------LV--RL--------F---K-PPG--------DN------IP-Q-------
TA-LFYFSGHGL---------QK--Q-------------------------A-G-IRE--
--------GYLA---------V----S-DA--NP----------E-------------Q-
-------S-----------FY-G---------LSL-FWL-R----RLLQ----E---SP-
-V-R----QR-IILLDCCH--S--------------------G------------ELL--
-------------------------N--------F-------------------L-----
----DA------DPGAKAGTDRL------FMAAS--------------------------
--------
>tr|K9WUR9|K9WUR9_9NOST WD40 repeat-containing protein OS=Cylindrospermum stagnale PCC 7417 OX=56107 GN=Cylst_1848 PE=4 SV=1
-------------------LLV-----------------GVNQ-YQD-K-RI--------
----P-PLR---YSA-VDCQILAEALA------GAT--------Q---------------
--EQFLQ---K--E------V---------KI-----------YH---------------
-------DF---------------------------AQEF------S-LL--ATVRTT--
----------LQ--QI--------T-----AAA---------A------PL-D-------
TI-LFYFSGHGMLQ--------PQ-N-------------------------Q--------
-------QAFLC---------L----A-DT--Q---------K-D-------------DL
---PNT----------------A---------LAV-QEL-L----QLLG----N---SR-
-A-Q----NQ-LVWLDACH--S--------------------G------------GMTLR
------------------------G-----------------------------------
------------------------MN-----P----------------------------
--------
>tr|K9X7C2|K9X7C2_9NOST Uncharacterized protein OS=Cylindrospermum stagnale PCC 7417 OX=56107 GN=Cylst_6623 PE=4 SV=1
-----------------YALLV-----------------GIDN-YP-----------N--
--PNH-CLQ---GCV-NDITAIAEYLH------------E----R---------------
--FERT----E-------------------YQ-LHLQT-----LK---------------
-------DKQ------------------------------------A-TR--EAIING--
----------FRE-HL--------------RQA---------E------ED-D-------
VV-LFYYSGHGS-Q--------EQ-A-PQEFW--------------HLEP-D-H-L----
-------DETLVCY--------------DS--RT--------------------------
---DGG-----------------------WD-LAD-KEL-A-VLIAEV-----A---NN-
-N-P----HM-TIILDCCH--S--------------------G------------SGTKD
---------------------PLQ-E-------------------------VKER-----
----RLP-----------------------------------------------------
--------
>tr|A0A1Z4TR64|A0A1Z4TR64_9CYAN Peptidase C14 caspase catalytic subunit p20 OS=Fischerella sp. NIES-4106 OX=2005456 GN=NIES4106_42180 PE=4 SV=1
-----------------YALLV-----------------GIDE-YD-----------PAS
VVSIP-SLQ---GCV-NDINAVEMYLR------------E----R---------------
--VARD----R--E----------------WN-LVEPTNQPWILI---------------
-------NQN------------------------------------A-TR--QAIVDG--
----------FRQ-HL--------------CNA---------D------SE-D-------
VV-LFYYAGHGG-Q--------QK-S-PQEFW--------------SLEP-D-R-L----
-------DETLVCY--------------DS--RT--------------------------
---VNS-----------------------RD-LAD-KEI-A-YLISEV-----A---QK-
-N-P----HV-VVILDCCH--S--------------------G------------SGTRD
----------------------IAVN-------------------------VRQ------
------------------------------------------------------------
--------
>tr|A0A1Z4TPQ7|A0A1Z4TPQ7_9CYAN Peptidase C14 caspase catalytic subunit p20 OS=Fischerella sp. NIES-4106 OX=2005456 GN=NIES4106_37350 PE=4 SV=1
------------------ALVI-----------------GINR-YPL----LKD---K--
PASKARHLL---TPA-DDAEAIAQIL-------EK----Y----G---------------
---NF-----K---------V---------RR-----------LP---------------
--------AYN--QNGL----WQV-D---------PNPKP-----PV-RV--RDLQEA--
----------IS--QL--------F---C-PPD--------SS------IP-D-------
TA-LLFFAGHGL---------QK--H-------------------------QGR-VLE--
--------SFLA---------T----S-DV--CP----------L-------------N-
-------D-----------KW-G---------VSL-DWL-R----ELLQ----S---SP-
-V-R----QQ-IVWLDCCH--S--------------------G------------GLL--
------------------------------------------------------------
------------------------------------------------------------
--------
>tr|A0A1Z4TEJ5|A0A1Z4TEJ5_9CYAN Peptidase C14 caspase catalytic subunit p20 OS=Fischerella sp. NIES-4106 OX=2005456 GN=NIES4106_01420 PE=4 SV=1
-----------------YALLV-----------------GIDE-YI-----------S--
--PVP-PLK---GCV-NDIMAVKEYLQ------------K----R---------------
--VSED----G-------------------YQ-LHLRT-----IL---------------
-------NQN------------------------------------A-TR--QAMIDG--
----------FRQ-HL--------------CQA---------N------SK-D-------
VA-FFYFAGHGS-Q--------EE-A-PEEFW--------------SLEP-D-R-L----
-------NETLVCY--------------DS--RS--------------------------
---SGG-----------------------WD-LAD-KEL-A-KLIAEV-----A---VN-
-N-P----HI-AMIMDCCH--S--------------------G------------SGTRG
---------------------DLETE-------------------------TAVR-----
----KA------------------------------------------------------
--------
>tr|A0A2G7GJJ8|A0A2G7GJJ8_9CHRO Uncharacterized protein OS=Chroococcales cyanobacterium IPPAS B-1203 OX=2049454 GN=CSQ79_14080 PE=4 SV=1
----------------KFALLI-----------------GVSR-H--GT-GFN-------
------TLP---GAV-KDVEAMQRVL-------QN----P----D--------L------
---GF-----D--E------V---------EI-----------LQ---------------
-------N--------------------------------------P-EP--LSMQAA--
----------LE--AL--------F------RDK-------AR-----QSD-D-------
LV-LLYFSGYCI-----------R-D-------------------------YSN------
-------KLYFA---------T----N-ST--SK----------N------PQR----EL
--IKST----------------V---------VPA-GFI-Q----DVMN----D---SR-
-A-T----QQ-VVILDCCF--I--------------------Q------------A-A--
-------------------------V-------N--------------------------
---------------VVAAQ----------------------------------------
--------
>tr|A0A1Z4TJZ3|A0A1Z4TJZ3_9CYAN Uncharacterized protein OS=Fischerella sp. NIES-4106 OX=2005456 GN=NIES4106_20520 PE=4 SV=1
-----------------WAISI-----------------GINY-Y---D-NL--------
----R-PLK---YAE-RDANLFGEFLK------QEA------------------------
---KFDE-------------V---------FY-----------FS---------------
-------DHS-----------SKIVR----PNSQ-PILSQ------P-KF--TNLLRA--
----------LR--TL--------T-----KK---KFM----G------VG-D-------
NF-WFFFSGHGR-RR----------N-------------------------Q--------
-------RDFLM---------L----S-DS--D---------P-G-------------NV
---EKT----------------A---------IAV-SDV-V----ESLR----N---CG-
-A-G----NI-ILILDACR--D-N------------------P------------GDK-G
------------------------GE----------------------------------
----G--------IGTEAQQGVIT------------------------------------
--------
>tr|A0A1Z4TR58|A0A1Z4TR58_9CYAN Uncharacterized protein OS=Fischerella sp. NIES-4106 OX=2005456 GN=NIES4106_42350 PE=4 SV=1
-----------------YALVI-----------------GIAN-YHH-------------
---I-RPLS---KTT-NDASDLHETL-------IQ----N--------------------
---GYS----QT-N------V---------TI-----------LL---------------
-------DQD------------------------------------A-TK--AAISQK--
----------LE--LL--------A-----SHV--------KA-----HD----------
TV-IIFFSGHGA---------RLF-GG----------------------------FSS--
-------GEYLC---------P----V-EA--EI----------N-------------K-
--IKDT----------------C---------ISD-AEF-T----NALR----A---IH-
-A-S----RL-VVFLDSCH--S--------------------G------------GV---
------------------------------------------------------------
------------------------------------------------------------
--------
>tr|A0A2G7GNC0|A0A2G7GNC0_9CHRO Uncharacterized protein OS=Chroococcales cyanobacterium IPPAS B-1203 OX=2049454 GN=CSQ79_03415 PE=4 SV=1
------------------VLLV-----------------GINE-YSD-S-DI--------
----P-TLR---YSA-VDCQGLAEALT------VAT------------------------
--QRFPH---K--E------I---------IV-----------HH---------------
-------DF---------------------------AALT------P-EL--SAVQSS--
----------LK--YI--------I-----SAA---------R------AQ-D-------
TV-LFYFSGHGFLE--------PD---------------------------Q--------
-------QAVLC---------L----A-DT--Q---------K-D-------------DL
---LNT----------------G---------WAM-SEL-L----RMLG----E---CA-
-A-T----QQ-LVWLDACH--S--------------------G------------GMTLI
------------------------GA----------------------------------
-------------RGENT------------------------------------------
--------
>tr|A0A1Z4TLV8|A0A1Z4TLV8_9CYAN Peptidase C14 caspase catalytic subunit p20 OS=Fischerella sp. NIES-4106 OX=2005456 GN=NIES4106_27410 PE=4 SV=1
-----------------MAFVI-----------------GINN-Y--GN-GIS-------
------SLQ---NAV-NDAKKLIETL-------RTK---H----G---------------
----Y--------Q------V---------WV-----------CL---------------
-------D------------------------------EV------A-TL--SNLKNF--
----------LE--QT--------L-----P----------QQ---V-QPD-D-------
RL-LFYFAGHGI----------AI-NG------------------------DDG------
------PEGYLI---------P----Q-DA--KL----------G---------------
--DSKT----------------Y---------LAM-TQL-Q----ECLS----N-L-P--
-C-R----HF-LGIFDCCF--A--------------------G------------AFRW-
-------------------------S--------------------------STR-----
----D-------------------------------------------------------
--------
>tr|A0A1Z4TRX1|A0A1Z4TRX1_9CYAN Uncharacterized protein OS=Fischerella sp. NIES-4106 OX=2005456 GN=NIES4106_45050 PE=4 SV=1
----------------RWAFLV-----------------GVNR-YVD-S-GI--------
----S-DLN---FCV-NDVLVLGQTLE------SLG------------------------
------------------YEV---------VT-----------LHDQQD-----------
------WNHP----------------------------RF------P-NR--NNVEAR--
----------LK--HV--------C-----DAV---------Q------PD-D-------
LL-WVHFACHGTVVKTA-----AN-H-------------------------T--------
-------EPILI---------T----C-DT--Q---------I-N-------------LL
---EQQ----------------A---------LPV-AKV-E----QYMK----A---SQ-
-A-R----RF-LLTLDACH--T--------------------G------------LDIGR
------------------------DL----------------------------------
------LAD--PEFIHNVYEQA--------------------------------------
--------
>tr|A0A1Z4TMY6|A0A1Z4TMY6_9CYAN Uncharacterized protein OS=Fischerella sp. NIES-4106 OX=2005456 GN=NIES4106_30250 PE=4 SV=1
-----------------WALVI-----------------GINQ-Y---E-FL--------
----Q-PLK---YAK-RDAQLMREFLC------NEA------------------------
---GFDQ-------------V---------CL-----------FC---------------
-------DNS-----------PKG---F-------ETSTH------P-SR--NNLLHF--
----------LH--NL--------F-----EK---SCL----Q------PG-D-------
NF-WCFFSGHGI-VH----------A-------------------------N--------
-------QDYIM---------P----C-DG--K---------I-Q-------------DV
---ENT----------------G---------IPV-NYL-T----EGLR----G---CG-
-S-G----NV-ILIFDACR--H-Q-------------------------------NKT-L
------------------------GE----------------------------------
----K--------FGQQTQQ----------------------------------------
--------
>tr|A0A1Z4TLM1|A0A1Z4TLM1_9CYAN Uncharacterized protein OS=Fischerella sp. NIES-4106 OX=2005456 GN=NIES4106_26430 PE=4 SV=1
-----------------WAITI-----------------GVNQ-Y---E-YL--------
----Q-PLN---YAK-RDAQLMQEFLR------QEA------------------------
---GCER-------------I---------FF-----------FS---------------
-------DDS-----------PDI---N-------GKSTR------P-NR--TNLLRL--
----------LR--QL--------F-----ET---PFM----G------AG-D-------
NL-WFFFSGHGI-RH----------T-------------------------D--------
-------RDYLM---------P----C-DG--D---------P-E-------------DI
---ENT----------------A---------ISI-NFV-T----ERLR----R---CG-
-A-D----NV-VMILDACR--S-L-------------------------------GTR-A
------------------------GE----------------------------------
----G--------IGRQTAEQAR-------------------------------------
--------
>tr|K9WWZ7|K9WWZ7_9NOST Alpha/beta hydrolase family protein,Caspase domain-containing protein OS=Cylindrospermum stagnale PCC 7417 OX=56107 GN=Cylst_2100 PE=4 SV=1
-----------------YALLV-----------------GIDE-YD-----------PAS
IPLIP-TLK---GSV-NDIKAVAAFLR------------E----R---------------
--IAKD----I--G----------------WQ-LIEPTNQPWILT---------------
-------NQQ------------------------------------A-TR--QAIING--
----------FQQ-HL--------------CNA---------D------SD-D-------
VV-LFYYAGHGA-E--------ER-A-PEEFW--------------HLEP-D-R-L----
-------NKTLVCY--------------DS--RT--------------------------
---EDS-----------------------RD-LAD-KEL-T-YLISKV-----A---QK-
-H-P----HI-LTILDCCH--S--------------------G------------LGTSD
----------------------LSPE-------------------------KTVR-----
----RSPI-----DWRE-RPLNSFI------FA---------------------------
--------
>tr|K9X7G0|K9X7G0_9NOST Uncharacterized protein OS=Cylindrospermum stagnale PCC 7417 OX=56107 GN=Cylst_5558 PE=4 SV=1
-----------------WAIAI-----------------GINK-Y---S-NL--------
----K-PLE---YAK-GDAEGMGDWFS------KEG------------------------
---RFDE-------------V---------FL-----------FT---------------
-------EDS-----------PPI------PATPASIETQ------P-TF--GHLRRF--
----------LR--AQ--------F-----DE---PLL----Q------PG-D-------
NL-WFFFAGHGQ-RH----------A-------------------------D--------
-------CDYLM---------L----S-DS--D---------P-G-------------DP
---EHT----------------A---------ISV-DFV-T----QRLR----R---CG-
-A-D----NV-VLFLDACR--N-E-------------------------------GSR-S
------------------------GV----------------------------------
------------------------------------------------------------
--------
>tr|A0A1Z4TSU3|A0A1Z4TSU3_9CYAN Extracellular ligand-binding receptor OS=Fischerella sp. NIES-4106 OX=2005456 GN=NIES4106_48200 PE=4 SV=1
----------------KLALLI-----------------GVSE-YE-SN-VLP-------
------PLP---GVV-KDIEAMQRVL-------EH----P----E--------I------
--GKF-----D--Q------V---------TQ-----------LI---------------
-------N--------------------------------------K-DA--STIHYE--
----------IE--RL--------F------TE--------NR-----YKD-D-------
LV-LLYLSGHGF-----------R-D-------------------------ENG------
-------YLHYV---------S----C-NT--KI----------N------EHK----HV
--FTGT----------------A---------VAA-RFI-Q----EQCMN---R---SQ-
-S-Q----RQ-VVILDCCF--S--------------------G------------AFA--
-------------------------E-------GM-----------------SAK-----
------------------------------------------------------------
--------
>tr|K9WWV9|K9WWV9_9NOST Uncharacterized protein OS=Cylindrospermum stagnale PCC 7417 OX=56107 GN=Cylst_2032 PE=4 SV=1
----------------KIALLI-----------------GVSE-Y--EP-ELP-------
------PLP---NAV-NDVEAMQRVL-------LN----P----E--------M------
--GGFDK---A--E-----------------V-----------LK---------------
-------N--------------------------------------P-QR--QVMEDA--
----------IY--EL--------Y-------A--------NR-----QKE-D-------
LL-LLYFSGHGI-----------T-E-------------------------DTG------
-------DFYFS---------T----R-FT--RK-----------------DGG----KL
--RPTT----------------A---------VAA-RNV-H----LWMN----Q---SK-
-S-R----RM-VVILDCCF--S--------------------A------------AFA--
-------------------------K-------GL-----------------TAK-----
------------DSGTIN------------------------------------------
--------
>tr|K9X2Y8|K9X2Y8_9NOST Putative low-complexity protein OS=Cylindrospermum stagnale PCC 7417 OX=56107 GN=Cylst_4767 PE=4 SV=1
------------------ALVV-----------------GINS-YSYE--GLN-------
------TLQ---APA-QDAEAIAQLL-------EK----Y----G---------------
---DF-----K---------V---------TR-----------LP---------------
-------AVKNK-ENNT----IRV-----------GKQAK------V-AH--SDLKKA--
----------IV--QL--------F---K-PEG--------HP-------P-D-------
TA-LLYFSGHGL---------RE--D-------------------------I-G-VEE--
--------GYLA---------T----S-DV--NP----------L-------------S-
-------G-----------NW-G---------LSL-QWL-R----RLLQ----E---SS-
-V-R----QQ-IVVLDCCY--S--------------------G------------EVL--
-------------------------N--------F-------------------T-----
----EA------DPGDRGKGRDRC-----FIAAS--------------------------
--------
>tr|A0A2T1CLU8|A0A2T1CLU8_9CYAN Peptidase C14 OS=filamentous cyanobacterium CCP2 OX=2107700 GN=C7B76_25595 PE=4 SV=1
----------------KLALLV-----------------GINQ-YSE-Q-AC-----DCV
PVRGT-ALS---GCL-TDVELQQELLV------------H----R---------------
--FGFNP---A--D------I---------VT-----------LT---------------
-------DQQ------------------------------------A-SR--EAIEEA--
----------FLF-HL--------V-----EQA---------Q------PG-D-------
VV-VFHFSGLGS-R--------VQ-W-TEAGEG--------------------E-L----
-------GNTLV---------P----V-DG--SL-------ST-----------------
---EEN----------------A----AIND-ISQ-ETL-G-LLLRSL----------P-
-T-E----NV-TTILDTSYTNL--------------------------------------
------------------------------------------------------------
------------------------------------------------------------
--------
>tr|A0A2T1D8U0|A0A2T1D8U0_9CYAN Uncharacterized protein OS=filamentous cyanobacterium CCP2 OX=2107700 GN=C7B76_10850 PE=4 SV=1
------------------ALAV-----------------GINT-YQS----LP-------
------NLK---APA-RDAEIIAQQL-------HK----N----G---------------
---EF-----R---------V---------HR-----------LP---------------
-------EVI---QAGK----PAV-----------GQKTQ------V-TL--RELETA--
----------LI--SL--------F---K-PKG--------NN------IP-Q-------
TA-LFYFSGHGI---------QR--D-------------------------A-G-IQE--
--------GYLA---------L----S-DS--QP----------E-------------K-
-------G-----------FY-G---------LSL-FWL-R----RLLQ----E---SP-
-V-R----QR-IVILDCCH--S--------------------G------------ELL--
-------------------------N--------F-------------------L-----
----EA------DPGARPGTD---------------------------------------
--------
>tr|A0A2T1D5D0|A0A2T1D5D0_9CYAN Uncharacterized protein OS=filamentous cyanobacterium CCP2 OX=2107700 GN=C7B76_13095 PE=4 SV=1
-----------------IAIVI-----------------GIND-Y--HN-GIS-------
------PLR---TAT-QDATSIAKLL-------EQQ---H----H---------------
----Y--------L------V---------KL-----------FL---------------
-------D------------------------------KQ------V-TL--AALEKL--
----------FE--Q---------L-----T----------KQ---V-HPD-D-------
RL-LFYFGGHGI----------AL-NG------------------------EDG------
------PEGFLI---------P----Q-DA--RL----------G---------------
--EVSS----------------Y---------LPM-LRL-N----EALS----Q-L-P--
-C-R----HF-LAILDCCF--A--------------------G------------AFRW-
-------------------------S--------------------------SSR-----
----KLA---AVPE-VIHKERYDR-----FIQ----------------------------
--------
>tr|A0A2T1DR05|A0A2T1DR05_9CYAN Caspase OS=filamentous cyanobacterium CCP2 OX=2107700 GN=C7B76_01915 PE=4 SV=1
-----------------YALLV-----------------GINQ-YE-----------PTS
--KVN-PLR---GCA-NDVQTMEAYLK------------E----R---------------
--ISKD------------------------IN-CEIKT-----LI---------------
-------NEQ------------------------------------A-TY--AAIVDG--
----------FRN-HL--------------SKA---------K------GERD-------
TI-LFWFSGHGS-Q--------EP-A-PEEFW--------------HLEP-D-R-K----
-------NETLVCY--------------DS--RT--------------------------
---PNG-----------------------KD-LAD-KEL-A-YLIGEL-----A---KN-
-N-P----HI-VVILDNCH--S--------------------G------------SGTRD
---------------------PFQ-Q-------------------------AEER-----
----RIP-----------------------------------------------------
--------
>tr|A0A0K1S2A9|A0A0K1S2A9_9CHRO Caspase-1 p20 OS=Microcystis panniformis FACHB-1757 OX=1638788 GN=VL20_3080 PE=4 SV=1
----------------KLALLV-----------------GIDQ-YGV-N-----------
---IP-PLP---GCL-TDVELQKDLLR------------Y----R---------------
--FGFQD---A--D------I---------VT-----------LT---------------
-------GQK------------------------------------A-SR--EAIEAA--
----------FLE-HL--------I-----AQA---------R------AG-D-------
VV-IFHFSGYGS----------------------------------------------VG
-----DRKEVFI---------T----A-H-------------------------------
----G----------------------AENA-LIK-ENI-L-LMARCL----------A-
-T-D----KF-SLIFDSSH-----------------------------------------
------------------------------------------------------------
------------------------------------------------------------
--------
>tr|A0A2T1DQZ3|A0A2T1DQZ3_9CYAN Uncharacterized protein OS=filamentous cyanobacterium CCP2 OX=2107700 GN=C7B76_01905 PE=4 SV=1
-----------------LALIV-----------------GINK-YA-QDQRIA-------
------DLT---TAR-FDAIKLAEIL--------KQ---Y----E---------------
----Y--------D------V---------EL-----------LT---------------
-------DDK----------------------------NQ------A-TC--DGIRAA--
----------LK--RL------------------------TDR---VQHQQ-DK-----A
RL-IFYFAGHGI----------PS-QG------------------------DDG------
------EAGYLV---------P----Q-DA--EV----------E---------------
--QLKN----------------F---------LPM-GEL-Y----AELT----D-L-PP-
SC-R----HV-LIILDCCF--A--------------------G------------AFKF-
------------------------NS--------------------------RHV-----
----RFK---GKPE-EISK-----------------------------------------
--------
>tr|K9Q5F1|K9Q5F1_9CYAN Peptidase C14 caspase catalytic subunit p20 OS=Leptolyngbya sp. PCC 7376 OX=111781 GN=Lepto7376_4243 PE=4 SV=1
----------------KLALLI-----------------GING-YP--------------
--GAD-KLD---GCV-NDVQLQQELLI------------H----R---------------
--FGFNP---K--D------I---------LT-----------VT---------------
-------DET---------------------------INK------P-TR--ENILRA--
----------FEE-HL--------I-----KQA---------K------PG-D-------
VV-VYHYSGHGS-K--------VR-A-ED-------------E-----------------
-------NSTFV---------P----L-DS--QW--------K-S-------------GR
S--AKE----------------I----TVDD-IMG-HTL-Y-LLMSAI----------Q-
-T-E----HF-TAVLDSCY--S--------------------G------------GGTR-
------------------------GN-------------------------TKIR-----
-----SI------E----------------------------------------------
--------
>tr|A0A2T1D5F3|A0A2T1D5F3_9CYAN Caspase OS=filamentous cyanobacterium CCP2 OX=2107700 GN=C7B76_13070 PE=4 SV=1
-----------------YALLI-----------------GIDH-YNP-N-PL--------
---YK-SLQ---GCV-RDINLVDHFLK------------Q----T---------------
--LQPPP---K--Q------I---------YK-----------LLSP-N-PDNAAL-LGL
RSAD--EANV-----------------------------L------P-TY--ANIVSA--
----------FQQ---------------ITDRA---------Q------PR-D-------
LV-YIHYSGHGG-R--------AT-T--------------IFSELK--GE-G-Q-N----
-------DEGIV---------P----M-DIG-E---------------------------
---QNG----------------Q----YLRD-V----EL-A-TLLKRM-----T---DK-
-G-V----IV-TLVLDSCH--S--------------------G------------GATR-
-----------------------G-D-------------------------CDIR-----
----GSH----ETDSRS-RSQ---------------------------------------
--------
>tr|K9Q255|K9Q255_9CYAN Sulphatase-modifying factor protein OS=Leptolyngbya sp. PCC 7376 OX=111781 GN=Lepto7376_3220 PE=4 SV=1
-----------------VAITI-----------------GVNH-Y---Q-YE--------
----R-SLE---FAG-NDAKAMQSYL-------QRN------------------------
---GFEE-------------V---------IL-----------YA---------------
-------DGE-----------KDY---------------Q------P-EL--TNLLIG--
----------IK--RI--------S-----NT---VRL----G------KE-D-------
SF-WFFFSGHGG-RQ----------E-------------------------G--------
-------RDYLL---------P----T-YG--S---------S-Q-------------TL
---ERS----------------A---------IAI-EEV-V----RALR----R---CG-
-A-G----NL-VLILDACR--N----V----------IPNYGK------------GSH--
------------------------------------------------------------
----------------QTLEL---------------------------------------
--------
>tr|K9Q1L0|K9Q1L0_9CYAN Sulphatase-modifying factor protein OS=Leptolyngbya sp. PCC 7376 OX=111781 GN=Lepto7376_3027 PE=4 SV=1
-----------------WALVI-----------------GINQ-Y---Q-NL--------
----Q-SLQ---YAV-NDAELMRNYF-------TRA------------------------
---GFER-------------V---------FY-----------FT---------------
-------DNS-----------PEISS----PNGG-YVSTV------P-TT--GNLFSF--
----------LH--DF--------F-----EQ---PAL----N------DG-D-------
NF-WFFFSGHGI-RD----------E-------------------------G--------
-------KDYLM---------P----C-DG--N---------P-R-------------LL
---EKT----------------A---------IST-QYI-T----ERLR----N---CG-
-A-D----NV-ILFLDACR--N-E-------------------------------GAK-A
------------------------GI----------------------------------
----G--------IG---------------------------------------------
--------
>tr|K9PZQ2|K9PZQ2_9CYAN GUN4 domain protein OS=Leptolyngbya sp. PCC 7376 OX=111781 GN=Lepto7376_1984 PE=4 SV=1
-----------------WAICI-----------------GVNE-Y---D-NL--------
----P-NLS---FAK-RDAEKMQQYFR------SDV------------------------
---KFDK-------------V---------YL-----------FT---------------
-------DDS-----------PPI-D----DADK-PYASR------P-TY--GALRRF--
----------LR--VR--------F-----EE---DFL----S------DG-D-------
NL-WFFFSGHGI-RH----------Q-------------------------D--------
-------RDYLL---------P----S-DADPD---------P-A-------------GI
---EDT----------------A---------IPI-SYV-S----ERLR----R---SG-
-A-D----NV-ILLLDACR--SEQ-------------------------------SSK-D
------------------------------------------------------------
------------------------------------------------------------
--------
>tr|A0A2T1CCY8|A0A2T1CCY8_9CYAN Uncharacterized protein (Fragment) OS=filamentous cyanobacterium CCP2 OX=2107700 GN=C7B76_30360 PE=4 SV=1
------------------ALVV-----------------GINT-YAN----LT-------
------PLT---APA-EDAESIARRL-------EQ----D----G---------------
---EF-----Q---------V---------KR-----------LP---------------
-------EIV---QAGE----LRV-----------GKQTR------V-TL--RELKQA--
----------LV--NL--------F---K-PES--------QQ------IP-D-------
TA-LFYFSGHGL---------RA--D-------------------------L-G-IQE--
--------GYLA---------T----S-DT--NP----------E-------------Q-
-------E-----------FF-G---------LSL-GWL-R----DLLK----E---SP-
-I-R----QQ-IIWLDCCH--S--------------------G------------ALI--
-------------------------N--------I-------------------A-----
----EA------DPAERG------------------------------------------
--------
>tr|K9Q0Y8|K9Q0Y8_9CYAN Sulphatase-modifying factor protein OS=Leptolyngbya sp. PCC 7376 OX=111781 GN=Lepto7376_3118 PE=4 SV=1
-----------------WAICI-----------------GINE-Y---D-YF--------
----Q-DLN---YAV-QDAAAMQAFCR------DEV------------------------
---QFEK-------------V---------YY-----------FA---------------
-------DDA-----------AALQL----GQGK-TFKAQ------P-TS--DNLENF--
----------LF--DR--------F-----EK---KFL----E------PE-D-------
NL-WFFFAGHGK-QI----------N-------------------------G--------
-------RDYLL---------P----S-NA--N---------P-R-------------NI
---ERP----------------G---------LAI-RNI-A----DRLR----R---SG-
-A-G----NV-VMFIDACR--S-E-------------------------------GSR--
------------------------------------------------------------
------------------------------------------------------------
--------
>tr|A0A0K1S3N4|A0A0K1S3N4_9CHRO Serine/threonine protein kinase OS=Microcystis panniformis FACHB-1757 OX=1638788 GN=VL20_3781 PE=4 SV=1
--------------------LI-----------------GVSE-Y--SE-GLH-------
------SIS---SAT-QDIEAMRRVL-------EH----P----D--------M------
--GAF-----D--Q------V---------TV-----------LP---------------
-------N--------------------------------------P-DK--GSMEKA--
----------VE--VL--------F-------A--------NR-----QKD-D-------
LV-LLYFSGHGL-----------K-D-------------------------QKA------
-------RFFLS---------T----R-DT--GR----------D------QKG----NF
--SLAT----------------A---------LAA-TKL-Q----EYIT----D---SH-
-S-Q----RQ-IIILDCCF--S--------------------G------------ALV--
-------------------------Q-------GM-----------------PIK-----
--------------GELN------------------------------------------
--------
>tr|K9Q3H2|K9Q3H2_9CYAN Sulphatase-modifying factor protein OS=Leptolyngbya sp. PCC 7376 OX=111781 GN=Lepto7376_3499 PE=4 SV=1
----------------KVALLI-----------------GSGD-YQYPN-DFN-------
------LLE---TAA-RNVAALQQLF-------ED----P----E--------I------
--GGF-----N--E------V---------QV-----------LT---------------
-------H--------------------------------------P-TE--SEMRRA--
----------IA--IL--------F-------SP-------ER-----SKK-D-------
TL-LFYFAGHGV-----------K-D-------------------------DSG------
-------RLYFA---------A----K-DS--ER----------N--------------L
--LGAT----------------A---------VLA-SWV-H----QQMN----T---CW-
-A-K----RQ-IVILDCCF--S--------------------G------------AF---
------------------------------------------------------------
------------DPQ---------------------------------------------
--------
>tr|A0A0K1RUP5|A0A0K1RUP5_9CHRO Serine/threonine kinase OS=Microcystis panniformis FACHB-1757 OX=1638788 GN=VL20_378 PE=4 SV=1
----------------RIALVI-----------------GNAN-YQV-------------
---GK--LD---TPL-NDATDMANALK------ELG------------------------
----FE--------------V---------IL-----------LK---------------
-------DS---------------------------------------SK--RQMDDA--
----------LD--QF--------T-----TRI---------N------QG-Y-------
VG-LFYYAGHGM----------EV-E-------------------------G--------
-------ENYLI---------P----V-NAQIK--------YK-K-------------DV
---EYE----------------S---------MPL-GKI-L----GRME----D---AG-
---N----RINIVILDACR--D-NPF-----------RKFW-R------------SSSRG
------------------------------------------------------------
------------------------------------------------------------
--------
>tr|K9PWW6|K9PWW6_9CYAN Sulphatase-modifying factor protein OS=Leptolyngbya sp. PCC 7376 OX=111781 GN=Lepto7376_1010 PE=4 SV=1
----------------KFALLV-----------------GVSE-YKHLE-EKQ-------
------QLP---NAA-RDLEAMRNVL-------EP----A----E--------L------
--GGF--------E------V---------AC-----------LN---------------
-------N--------------------------------------P-DK--STLEIA--
----------IY--NL--------F-------T--------NR-----QKE-D-------
VV-LFYFSGHGM-----------R-D-------------------------KQF------
-------NLYFG---------L----S-AT--QQ----------D------QKA----VV
--IPPT----------------A---------TDA-RYL-H----QQIG----N---SR-
-S-E----RQ-VIILDCCF--S--------------------G------------AFA--
-------------------------K-------GL-----------------IAK-----
----G-------EQAKL-------------------------------------------
--------
>tr|U5QIA5|U5QIA5_9CYAN WD-40 repeat-containing protein OS=Gloeobacter kilaueensis JS1 OX=1183438 GN=tolB PE=4 SV=1
-------------------LLI-----------------GVNQ-YQE-S-PL--------
----A-PLG---YCA-ADCEGIAEALL------EAT------------------------
--APFPN---K--E------L---------LI-----------HH---------------
-------DF---------------------------AKSP------P-TH--RAIAAS--
----------LD--RI--------V-----AEA---------M------PQ-D-------
TL-LVYFCGHGVLD--------PA-S-------------------------A--------
-------QTILC---------L----A-DT--R---------F-D-------------AL
---TDT----------------G---------LGL-RQL-L----LRFG----N---CR-
-A-R----QQ-LVWLDACH--S--------------------G------------SLRLQ
------------------------GS-------------------------A--------
-------------SAETS------------------------------------------
--------
>tr|U5QPB1|U5QPB1_9CYAN WD-40 repeat-containing protein OS=Gloeobacter kilaueensis JS1 OX=1183438 GN=tolB PE=4 SV=1
-------------------LLV-----------------GVNT-YRD-P-RL--------
----P-TLR---YCV-ADCRGIAAALQ------EAN------------------------
--RHLAA---Q--T------A---------FI-----------LH---------------
-------DE---------------------------ASEA------P-TL--ANVRSA--
----------VE--QI--------V-----ALA---------R------PQ-D-------
TV-LFYFCGHGTLE--------PV-Q-------------------------R--------
-------RAVLC---------L----A-DT--D---------Q-D-------------DL
---LAT----------------G---------LEL-RRL-L----AQLG----R---SV-
-A-A----QQ-IIWLDACH--S--------------------G------------GVN--
------------------------------------------------------------
------------------------------------------------------------
--------
>tr|U5QK96|U5QK96_9CYAN WD-40 repeat-containing protein OS=Gloeobacter kilaueensis JS1 OX=1183438 GN=tolB PE=4 SV=1
-----------------RAVLV-----------------GVNS-YAD-P-AL--------
----P-DLQ---FCT-ADCQQLAQALA------HLH------------------------
--RGAIA---N--E------I---------AV-----------H----------------
-----------------------------------GGNGA------PTSS--QSMRWS--
----------LE--RL--------V-----ETS---------Q------PE-D-------
TV-LFYFSGHGQLD---------S-G-------------------------G--------
-------QVVLC---------L----S-DA--GGT-------------------------
--------------------------------LPV-GEL-L----AALE----R---CP-
-A-R----QR-LLWLDACH--G--------------------G------------GLGTA
------------------------------------------------------------
------------------------------------------------------------
--------
>tr|A0A139WSQ5|A0A139WSQ5_9CYAN Peptidase C14, caspase catalytic subunit p20 OS=Scytonema hofmannii PCC 7110 OX=128403 GN=WA1_06315 PE=4 SV=1
----------------KLALLV-----------------GINE-Y---------------
QNGAN-PLR---GCV-NDVQLQKELLT------------H----R---------------
--FGFNP---N--D------I---------RI-----------LT---------------
-------DAQ------------------------------------A-TR--QNILTT--
----------FEE-HL--------I-----NQA---------K------PG-D-------
VV-VFHFSGHGS-R--------VV-D-PD-----------------KDTP-D-G-R----
-------NSTLV---------P----V-DA--GL--------P-Q-------------EY
P--SKG----------------G----VVQD-IMG-HTL-F-LLMYAL----------K-
-T-D----NV-TVVLDSCH--S--------------------G------------GAKR-
------------------------GN-------------------------FVVRSALLQ
AVPGLSR------D----------------------------------------------
--------
>tr|I4I1X7|I4I1X7_MICAE Peptidase C14, caspase catalytic subunit P20 OS=Microcystis aeruginosa PCC 9809 OX=1160285 GN=MICAH_5020005 PE=4 SV=1
----------------KLALLV-----------------GIDQ-YGA-N-----------
---IP-PLP---GCL-TDVELQKDLLR------------Y----R---------------
--FGFQD---A--D------I---------VT-----------LT---------------
-------GQQ------------------------------------A-SR--EAIEAA--
----------FLE-HL--------I-----AQA---------R------LG-D-------
VV-IFHFSGYGS----------------------------------------------LG
-----AGKEVFI---------T----A-D-------------------------------
----G----------------------AENA-LIK-ENI-L-LMARCL----------A-
-T-D----KF-SLIFDSSH-----------------------------------------
------------------------------------------------------------
------------------------------------------------------------
--------
>tr|A0A139X8C8|A0A139X8C8_9CYAN Peptidase C14 caspase catalytic subunit p20 OS=Scytonema hofmannii PCC 7110 OX=128403 GN=WA1_25450 PE=4 SV=1
-----------------YALLV-----------------GIDQ-YD-----------PNS
VFQVP-SLQ---GCV-NDIVAAQQYLE------------E----R---------------
---TKD----G--E----------------WK-LIEP----LILK---------------
-------NEQ------------------------------------A-TR--EAIIKG--
----------FKE-HL--------------CKA---------E------SS-D-------
VV-FFYYAGHGG-Q--------EK-A-PEEFW--------------VLEP-D-R-L----
-------NESLICY--------------DS--RT--------------------------
---ANE-----------------------KD-LAD-KEL-S-YLISLV-----A---KK-
-E-P----HV-LIVLDCCH--S--------------------G------------SGTRD
----------------------LAPD-------------------------VK-------
------------------------------------------------------------
--------
>tr|A0A139XGK0|A0A139XGK0_9CYAN Caspase OS=Scytonema hofmannii PCC 7110 OX=128403 GN=WA1_01320 PE=4 SV=1
-----------------YALLV-----------------GIDE-YI-----------E--
--PVP-PLN---GCV-NDILAIQEYLQ------------G----R---------------
--VTTD----G-------------------YQ-LHIRT-----LL---------------
-------NQD------------------------------------A-TR--QAVIDG--
----------FRQ-HL--------------CQA---------S------CE-D-------
VA-FFYYAGHGS-Q--------EQ-A-PQEFW--------------AIEP-D-R-L----
-------DETLVCY--------------DS--RC--------------------------
---LGG-----------------------WD-LAD-KEL-A-KLIAEV-----A---EK-
-K-T----HI-AIILDCCH--S--------------------G------------SGTRG
---------------------DLEGE-------------------------TAIR-----
----KTST-----DK---------------------------------------------
--------
>tr|A0A139WSI8|A0A139WSI8_9CYAN Uncharacterized protein OS=Scytonema hofmannii PCC 7110 OX=128403 GN=WA1_06035 PE=4 SV=1
-----------------YALLV-----------------GINE-YH-----------PDS
SPSVG-SLT---GCL-NDVKAIESYLK------------N----R---------------
--IDVE----S--E----------------WT-LVESTDVPWILT---------------
-------NEQ------------------------------------A-TR--QAVING--
----------FQQ-HL--------------CKA---------D------SD-D-------
VV-LFYYAGHGS-Q--------QK-V-QEAFS--------------HLEI-D-N-L----
-------NETIICY--------------DS--RT--------------------------
---KDG-----------------------WD-ITD-KEL-A-YLISQV-----S---KN-
-N-P----HT-VVILDCCH--S--------------------G------------TGTRD
----------------------SE----------------------------IVR-----
----QAPG-----DERQ-RPWDSFI------FA---------------------------
--------
>tr|A0A139WSK2|A0A139WSK2_9CYAN Peptidase C14 OS=Scytonema hofmannii PCC 7110 OX=128403 GN=WA1_06180 PE=4 SV=1
-------------------FLV-----------------GVNH-YQD-E-SL--------
----P-SLR---YPA-IDCQGLAEALA------KAT------------------------
--RGFPK---K--E------V---------II-----------HH---------------
-------DF---------------------------GTHP------P-TL--ETVRRS--
----------LQ--QL--------I-----SQT---------R------YQ-D-------
TV-LLYFSGHGMLE--------QS-T-------------------------Q--------
-------QAVLC---------L----S-DT--N---------K-D-------------NL
---LTS----------------G---------LSL-QAL-L----QILS----A---SP-
-A-H----QQ-LLCLDTCH--S--------------------G------------DMVLV
------------------------GS-------------------------G--------
----A--------KGAIAT--DE-------------------------------------
--------
>tr|A0A139X5V4|A0A139X5V4_9CYAN Uncharacterized protein OS=Scytonema hofmannii PCC 7110 OX=128403 GN=WA1_29020 PE=4 SV=1
-------------------LLV-----------------GVNQ-YQD-E-RL--------
----P-NLN---YSA-LDCQGLAKALV------GAT------------------------
--EHFPQ---K--E------I---------KI-----------YH---------------
-------DF---------------------------APQL------P-YL--DTVRAS--
----------LQ--EI--------S-----TAA---------R------PQ-D-------
TI-LFYFSGHGIFV--------PN-T-------------------------Y--------
-------QTFLC---------L----A-NT--Q---------K-D-------------DI
---LNT----------------G---------LAI-QEL-L----QLLG----K---CP-
-A-Q----NQ-LVWLDACH--S--------------------G------------GMTLR
------------------------GA----------------------------------
-------------TVA--------------------------------------------
--------
[truncated: 834,415 more chars]
