# Supplementary material for: Phylogenetic Distribution and Diversity of Bacterial Pseudo-Orthocaspases Underline Their Putative Role in Photosynthesis
Source: Front Plant Sci. 2019 Mar 14;10:293. doi: 10.3389/fpls.2019.00293 (PMC6426788; doi:10.3389/fpls.2019.00293)
Supplement: Supplementary file 3 [file Data_Sheet_1.zip › prokaryotic_pseudo-p20_alignment.fasta]

>tr|A0A348U501|A0A348U501_BRASZ Caspase family protein OS=Bradyrhizobium sp. OX=376 GN=DCS46_12205 PE=4 SV=1
RLALIIGNGHYPDAS----------APLA-----QPINDARTLSSA-LRH----------
-E-G--FD-------VDVVE-------------------------DATKD--------DM
FRA--VE-----RM-KAKIR---PDTVVMLFFGGYGVQV---------------GR----
-------------------ES-------YMIPV-------DA--TIWKEADV----RRTG
VSVES----VLDA---M-KERGAK--AKLV------------VLDASRR----------N
PYERRFRAF-----SHGLAPISPPENT---------------------------------
>tr|A0A348QEJ2|A0A348QEJ2_BRASZ Tetratricopeptide repeat protein OS=Bradyrhizobium sp. OX=376 GN=DCS46_12145 PE=4 SV=1
RFALVIGNAKYPDAD----------APLK-----EPVNDARDVADE-LKR----------
-D-G--FT-------VEVGE-------------------------NLTGD--------GM
HRA--FD-----RL-YGKIK---PGSVALIFFSGYGIQS---------------NR----
-------------------QS-------YMIPI-------DA--QIWAEADV----RRDG
FSLET----VLGE---I-NSRGAG--VKIA------------LIDASRR----------N
PFERRFRS----------------------------------------------------
>tr|A0A348UIK6|A0A348UIK6_BRASZ Caspase-like domain-containing protein (Fragment) OS=Bradyrhizobium sp. OX=376 GN=DCS46_36665 PE=4 SV=1
RLALVVGNGAYQA------------GALQ-----TAANDAGLVAQT-LQA----------
-A-G--FD-------VIGAR-------------------------DLDSE--------TL
RKS--FR-----DF-IQKVQDAGPNAVAFVYLAGYGVQL---------------TG----
-------------------EN-------YFVPV-------DA--KIARDTDV----PVEA
IRISD----YSHL---L-SALPIK--AGVI------------VLDAARS----------N
PFAKDG------------------------------------------------------
>tr|A0A352XVV1|A0A352XVV1_9CHLR Uncharacterized protein OS=Ktedonobacter sp. OX=1932716 GN=DCS90_07755 PE=4 SV=1
RYALIVGIDNYNDETHFI--------PLP-----FAQADARALHEL-LID---------P
ERGG--WN------AEDVVF--LS-------------------GDAATRD--------EI
ESQ--LR-----DL-CLVRAQ--AGDLVLFYFAGHAFLD--------------PAT----
-------------------GD------GYVALR-------TT--QADR--------PVTG
LHVPTF---VDHY---L-YDSKAGDI--LT------------ILDIAHTGSGWRQQKKQD
DISLLFGQS-----LLDLPRTSGRVIIASRRSGE--------------------------
>tr|A0A349SN07|A0A349SN07_9GAMM Uncharacterized protein OS=Gammaproteobacteria bacterium OX=1913989 GN=DCS92_05645 PE=4 SV=1
-YALIITNSQY-----------QEFDNLE-----LEADDANRLTDV-LSK----------
-KYG--FE---------VLR--LH---------------------NASRY--------KV
LSA--LN-----GF-REVLT---EQDNLLVFYSGRSDVENTNKRC---------------
----------------------------YWLPV-------DA--ESNNTGT-----WISS
LAIND----MLYT---M-----AA--KHVL-----------VIADACVGPRLS-----ES
AVV-----------------------------KIDDSLG---------------------
>tr|A0A352X9W4|A0A352X9W4_9CYAN Peptidase C14 OS=Cyanobacteria bacterium UBA11367 OX=2055774 GN=DDW51_14675 PE=4 SV=1
KLALLVGINQYPQ-----------MMTLG-----GCVTDVAMQREL-LIH----------
-RFG--FS------DRDILT--LT-------------------DSQATRR--------AI
ETG--FV-----EH-LIKQAR--AGDVVVFHFSGYGSRVKRNLAA---------D-----
----IDK--LGNW------DN-------SFVTV-------DG--AIPTNGIP-----ARD
LLAETLRL-LLLS---L-----AT--SNVT-----------TILDTAHV----------D
------------------------------------------------------------
>tr|A0A352XB18|A0A352XB18_9CYAN Peptidase C14, caspase catalytic subunit p20 OS=Cyanobacteria bacterium UBA11367 OX=2055774 GN=DDW51_16820 PE=4 SV=1
KLALLVGINRYQQSNR--------FPDLK-----GAVTDVELQKQL-LIY----------
-RFG--FE------PEDILV--LT-------------------DEKATRQ--------GI
IQA--FE-----DR-LIGQAQ--PGDIVVFHFSGQGDRILDSDGA---------G-----
---------SNGF------IG-------TLVPF-------DC----APNSDG----AVGD
ITQSLLWL-LMAG---I-----NT--EKVT-----------LVLDSCFA----------G
RSS-----------RGGLGVISKFNSG---------------------------------
>tr|A0A2W4SQX6|A0A2W4SQX6_9RHIZ Uncharacterized protein OS=Rhizobiales bacterium OX=1909294 GN=DCF30_20190 PE=4 SV=1
RVALVIGNGTYP-L-----------APIG-----DAASDARAVASA-LRE----------
-G-A--FD-------VVTAE-------------------------DANGP--------AL
QDA--IA-----TF-ASKLR---HGVQAVVFYSGHAVQL---------------RN----
-------------------RN-------FLVPV-------DA--RLRSAPEV----AQAA
VDLDM----LLDA---L-IVARPE--SALV------------VLDASRD----------N
PWQVELAGN-----AKA-------------------------------------------
>tr|A0A2W4UMH9|A0A2W4UMH9_9CYAN Uncharacterized protein OS=Leptolyngbya foveolarum OX=47253 GN=DCF25_10290 PE=4 SV=1
---ITIGINQYRHIQ-----------PLM-----HAQSDALFTHRF-FTE----------
EA-G--IA------ANHCVL--LS------DLATSVGAQ----VVYPDKP--------AI
AQW--IQ-----TI-IT-QVG--PGDVLWFFFSGYGTQL---------------KG----
-------------------AD-------YLLPI-------DG--DPDQI-------AETG
IALAD----LVNT---L-AQLPTDKA--VL------------VLDINRSQGA-------L
------------------------------------------------------------
>tr|A0A328IFN1|A0A328IFN1_9CYAN Transcriptional regulator OS=Hapalosiphonaceae cyanobacterium JJU2 OX=2109628 GN=C6Y22_17430 PE=4 SV=1
-WALVIGINQYEFLQ-----------PLR-----YANRDAQLMQEF-LCN----------
EA-D--F--------EQVYL--FC------DHSLKGSET----SNHPSRN--------NL
LQF--LQ-----NLFEQCCLQ--PGDNFWFFFIGYGIVH---------------SN----
-------------------QD-------YIMPC-------DG--NLQDV-------ENTA
ISVNY----LTEC---L-RSCGSGNL--IL------------VFDACRHQNK--------
IFGGKFGRQ-----TQQIARQ---------------------------------------
>tr|A0A359N8B8|A0A359N8B8_9CYAN Uncharacterized protein OS=Cyanobacteria bacterium UBA11148 OX=2055786 GN=DEG47_12985 PE=4 SV=1
RLALVVGINTYDYEG---------LRNLT-----APAEDAEAIAQL-LTE----------
-YGN--F-------QVGRLPS-ITTEYNTIRTLPT-------SNTRVTLA--------QL
EEA--LV-----QLFQPEGNDI-PDTA-LVYFSGYGL--------------HKDRG---I
-------------------QTD------FLATS-------DI--NPNRGNWGL-------
-SLQW----LRRL---L-QNSPVR--QQII------------WLDCCC------------
------------------------------------------------------------
>tr|A0A359NJR0|A0A359NJR0_9CYAN Peptidase C14 OS=Cyanobacteria bacterium UBA11148 OX=2055786 GN=DEG47_33465 PE=4 SV=1
KLALLVGINQYPQ-----------STALG-----GCVTDVELQREL-LIH----------
-RFG--FN------PRDILT--LT-------------------DSQATRE--------SI
ETG--FV-----EH-LTKQAN--TGDVVVFHFSGYGSRIQLGEES---------S-----
----TDP--SLHL------QN-------SFVPV-------DG--ILQPKESR----LANT
LLEETLAL-LLLS---L-----AT--DRVM-----------TLLDTSHT----------D
PVNVLQ------------------------------------------------------
>tr|A0A2Z6CCQ6|A0A2Z6CCQ6_PLAAG Uncharacterized protein OS=Planktothrix agardhii NIES-204 OX=282423 GN=NIES204_14390 PE=4 SV=1
-ICIAIGINQYQYLQ-----------PLN-----YAQKDAEAIYEY-LVD----------
VA-G--FP------RDQSLL--IT------DKSPQMSKM----STYPNRE--------NI
VDW--VE-----SF-CKEQLG--PEDVLWFFFSGHGFAK---------------DG----
-------------------RD-------YLLPI-------DG--NPTQL-------ETTG
IPIQE----LFDY---F-KAAATDKI--LV------------LLDINR------------
------------------------------------------------------------
>tr|A0A1W9W7M0|A0A1W9W7M0_9CHLR Uncharacterized protein OS=Anaerolineaceae bacterium 4572_78 OX=1972460 GN=B6242_11855 PE=4 SV=1
-IALIIGNSRYENG-----------TL-K-----HPVNDATEMAKV-LRE----------
-I-G--FK-------VISPK------------------------FNLNYQ--------QI
NFF--TL-----KF-AECLK-SLKNSVGLFYFSGHGTQITEG--R---------KK----
-------------------KN-------YLLPID------NA--NILDSRNV----KQKA
FPVQV----LLDR---L-ENAGND--VNII------------ILDTSRD----------N
PYP----GS-----SGGLAKIQSSRS-FIAYPTAENETVVDYGNTNN-------------
>tr|A0A357P691|A0A357P691_9CYAN Peptidase C14, caspase catalytic subunit p20 OS=Cyanobacteria bacterium UBA11153 OX=2055782 GN=DEA79_09355 PE=4 SV=1
KLALLVGINRYQQSNR--------FPDLK-----GAVTDVELQKQL-LIY----------
-RFG--FE------PEDILV--LT-------------------DEKATRQ--------GI
IQA--FE-----DR-LIGQAQ--PGDIVVFHFSGQGDRILDSDGA---------G-----
---------SNGF------IG-------TLVPF-------DC----APNSDG----AVGD
ITQSLLWL-LMAG---I-----NT--EKVT-----------LVLDSCFA----------G
RSS-----------RGGLGVISKFNSG---------------------------------
>tr|A0A357P9M3|A0A357P9M3_9CYAN Peptidase C14 OS=Cyanobacteria bacterium UBA11153 OX=2055782 GN=DEA79_16155 PE=4 SV=1
KLALLVGINQYPQ-----------MMTLG-----GCVTDVAMQREL-LIH----------
-RFG--FS------DRDILT--LT-------------------DSQATRR--------AI
ETG--FV-----EH-LIKQAR--AGDVVVFHFSGYGSRVKRNLAA---------D-----
----IDK--LGNW------DN-------SFVTV-------DG--AIPTNGIP-----ARD
LLAETLRL-LLLS---L-----AT--SNVT-----------TILDTAHV----------D
------------------------------------------------------------
>tr|A0A254WA82|A0A254WA82_9CYAN Uncharacterized protein OS=cyanobacterium TDX16 OX=1503470 GN=B7486_41235 PE=4 SV=1
KLALLVGINQYPA-----------TLSLG-----GCLTDVALQREL-LVH----------
-RFG--FN------PTDILT--LT-------------------DRQATRK--------QV
EAA--FL-----EH-LTQQTK--TGDTVVFHFSGYGRRVLNSEVG---------I----R
NSEFKTA--NNQFP-----IN-------SLVCA-------DG----------------ED
LLDETLWL-LLRS---L-----PT--RQIA-----------TFLDTSFG----------T
------------------------------------------------------------
>tr|A0A077JI05|A0A077JI05_9CYAN Putative peptidase C14, caspase catalytic OS=cyanobacterium endosymbiont of Epithemia turgida isolate EtSB Lake Yunoko OX=1228987 GN=ETSB_1738 PE=4 SV=1
KLALLVGIDDYGS-----------HYKLK-----GCVTDVERQREL-LIY----------
-RFG--FA------PKDILT--LT-------------------EQQGTRE--------RI
ERA--FT-----EH-LIQQAK--AGDVVLFHFSGYGNYVK--------------------
--ENIHD--VFPLS-SSTRKR-------GLVPK-------DG--ILLTKDTP----TTND
FLEETLLL-LGQS---L-----AT--DKLT-----------MVLDTSHQ----------Y
LGRELE---------GNLQG----------------------------------------
>tr|A0A350Y780|A0A350Y780_9CYAN Uncharacterized protein OS=Cyanobacteria bacterium UBA11370 OX=2055769 GN=DCY91_14325 PE=4 SV=1
RLALVVGINTYDYEG---------LRNLT-----APAEDAEAIAQL-LTE----------
-YGN--F-------QVGRLPS-ITTEYNTIRTLPT-------SNTRVTLA--------QL
EEA--LV-----QLFQPEGNDI-PDTA-LVYFSGYGL--------------HKDRG---I
-------------------QTD------FLATS-------DI--NPNRGNWGL-------
-SLQW----LRRL---L-QNSPVR--QQII------------WLDCCC------------
------------------------------------------------------------
>tr|A0A350YB42|A0A350YB42_9CYAN Peptidase C14 OS=Cyanobacteria bacterium UBA11370 OX=2055769 GN=DCY91_21495 PE=4 SV=1
KLALLVGINQYPQ-----------STALG-----GCVTDVELQREL-LIH----------
-RFG--FN------PRDILT--LT-------------------DSQATRE--------SI
ETG--FV-----EH-LTKQAN--TGDVVVFHFSGYGSRIQLGEES---------S-----
----TDP--SLHL------QN-------SFVPV-------DG--ILQPKESR----LANT
LLEETLAL-LLLS---L-----AT--DRVM-----------TLLDTSHT----------D
PVNVLQ------------------------------------------------------
>tr|A0A0S8IYM9|A0A0S8IYM9_9BACT Uncharacterized protein OS=Planctomycetes bacterium SM23_65 OX=1704030 GN=AMK75_04865 PE=4 SV=1
GLALCVGIDRYP---------LL--GDLK-----GSRERAETIGKK-L------------
KDVGYQF--------VTVLV-------------------------DGAKRWEDRATLANI
RNH--AL-----QF----ARLARPEDRLVVFFAGRGIM---------V------KG----
-------------------QA-------CLVPA-------HG----DEDNTV----PVEW
L-LKT----LAESKAG-------S--KFLV-------------VDAGK------------
------------------------------------------------------------
>tr|A0A1Q7G2Q8|A0A1Q7G2Q8_9BACT Uncharacterized protein OS=Candidatus Rokubacteria bacterium 13_1_40CM_4_69_5 OX=1805364 GN=AUH81_14160 PE=4 SV=1
RHALVIGIDDY---PQ---GSPSGDAKLS-----YAVRDAQTLAQL-LTR----------
-APG--FG------PDGVTL--LE---------------------NATRD--------LV
IGA--LR-----AL-RARVS---DEDSVIIFFAGHGAV---GPGG---------DGRL--
-------------------HH-------YLLPH-------DG--QLADLAGT----ALMD
DRLEE----LIGQ---L-----PT--RQVV-----------VLLDAGYVGGGT-------
------------------------------------------------------------
>tr|A0A2E9L1U2|A0A2E9L1U2_9DELT Uncharacterized protein OS=Deltaproteobacteria bacterium OX=2026735 GN=CL921_07875 PE=4 SV=1
-HALVIGVSDYQDNAW---------VDLQ-----SVGADVKAVRET-L------------
EEQG---------FVVETLM-------------------------NPTKN--------QL
LNG--IT-----DF-I-DTHGYEQENRLLFYYAGHGHTQ-------ER------NG----
-------------------RKFG-----YLVPV-------DAPNPYDNERAF----FHKS
LKMEQ----VLSLAKQI-----ES--KHFM-----------FVFDSSFS-----------
------DSV-----L---------------------------------------------
>tr|A0A1F6LTC9|A0A1F6LTC9_9BACT Uncharacterized protein OS=Candidatus Lindowbacteria bacterium RIFCSPLOWO2_12_FULL_62_27 OX=1817870 GN=A3G34_13545 PE=4 SV=1
---VCIGIDQY-DQW----------PALS-----FAEKSAEAVKDR-LFK----------
-KMG--FE-------SVQIL--------------------------LNKQ--------AT
RKE--IESLLTTRL-PAEVSEADR---VVLYFAGHGYTQELR-GG---------RR----
-------------------KG-------YLIPA-------DC--PT---ADY----FSSA
ISVSR----LMEM---I-DMIPAK--HVLV------------ILDAAL---S--------
--------------DDRI------------------------------------------
>tr|A0A1H1YLI1|A0A1H1YLI1_9BRAD Tetratricopeptide repeat-containing protein OS=Bradyrhizobium canariense OX=255045 GN=SAMN05444158_4885 PE=4 SV=1
RYALVIGNAKYPDAD----------APLK-----EPLNDARDVADE-LKR----------
-D-G--FN-------VDVGE-------------------------NLTGE--------AM
RRA--FD-----RL-YGKIK---PGSVALIFFSGFGVQA---------------AR----
-------------------QS-------YMIPI-------DA--QIWTEPDV----RRDG
FSLES----VLGE---I-NNRGAG--VKIA------------LVDASRR----------N
PFERRFRS----------------------------------------------------
>tr|A0A1H1YM84|A0A1H1YM84_9BRAD Caspase domain-containing protein OS=Bradyrhizobium canariense OX=255045 GN=SAMN05444158_4897 PE=4 SV=1
RIALVIGNGHYPDAN----------APLT-----QPINDARALTAA-LRR----------
-D-G--FE-------VDVVE-------------------------DASRD--------DM
TRA--VA-----RL-KARIN---PDSVVMLYFGGYGVQA---------------GR----
-------------------ES-------YMIPV-------DA--AIWRESDV----RRQG
VSIES----VLDV---M-KERGAR--AKLV------------VVDASRR----------N
PYERRFRSF-----SHGLAPIDAPDKT---------------------------------
>tr|A0A2G6NDT7|A0A2G6NDT7_9DELT Uncharacterized protein OS=Deltaproteobacteria bacterium OX=2026735 GN=CSA22_07850 PE=4 SV=1
-RALIIAVDAYTDPEL---------KPLT-----APVNSAKRLGKV-LKD----------
-TYG--FS-------VTYLL-----------------------DDQATQK--------AM
YKT--LR-----TF-ASTAT---PDESSLIFFSGYGQTD---------------------
---------------PVYQYA-------WWLPV-------DA--SPQNMLSF--------
VDINQLSS-LIRA---M-----ES--RHVL-----------VISDASFTGKF--------
------------------------------------------------------------
>tr|A0A2N6H8I0|A0A2N6H8I0_9BACT Uncharacterized protein OS=Nitrospira sp. CG24C OX=1985131 GN=CAF43_07025 PE=4 SV=1
-WAIVIGVENYLLAP-----------KIP-----GVIEDAKAVAQA-F-R----------
-QLG--FD----------EV--VE---------------------LYDKD--------AS
ARR--LQQMLSDYL-PRKVG---RYDRLVLYFAGHAGV---MQDL---------DGME--
-------------------LG-------YLVPW-------DA--QVGNVSKS----MTFE
Q-LKE----FSRR---S-----AS--KHTL-----------FFLNAA-------------
------------------------------------------------------------
>tr|A0A357GIJ4|A0A357GIJ4_9CYAN Peptidase C14 OS=Cyanobacteria bacterium UBA11159 OX=2055783 GN=DEA78_16250 PE=4 SV=1
KLALLVGINQYPQ-----------MMTLG-----GCVTDVAMQREL-LIH----------
-RFG--FS------DRDILT--LT-------------------DSQATRR--------AI
ETG--FV-----EH-LIKQAR--AGDVVVFHFSGYGSRVKRNLAA---------D-----
----IDK--LGNW------DN-------SFVTV-------DG--AIPTNGIP-----ARD
LLAETLRL-LLLS---L-----AT--SNVT-----------TILDTAHV----------D
------------------------------------------------------------
>tr|A0A357GMT6|A0A357GMT6_9CYAN Peptidase C14, caspase catalytic subunit p20 OS=Cyanobacteria bacterium UBA11159 OX=2055783 GN=DEA78_27125 PE=4 SV=1
KLALLVGINRYQQSNR--------FPDLK-----GAVTDVELQKQL-LIY----------
-RFG--FE------PEDILV--LT-------------------DEKATRQ--------GI
IQA--FE-----DR-LIGQAQ--PGDIVVFHFSGQGDRILDSDGA---------G-----
---------SNGF------IG-------TLVPF-------DC----APNSDG----AVGD
ITQSLLWL-LMAG---I-----NT--EKVT-----------LVLDSCFA----------G
RSS-----------RGGLGVISKFNSG---------------------------------
>tr|A0A2Z6CTQ3|A0A2Z6CTQ3_9NOSO Uncharacterized protein OS=Nostoc sp. HK-01 OX=196308 GN=NIES2109_25390 PE=4 SV=1
---VAVGINRYDYLQ-----------QLN-----YAKRDAELIQQF-LRT----------
EA-G--F--------ERIFF--FT------DDSPDIGGK----STRPTRA--------NL
RRV--FL-----ELFNQPFMG--AGDNFWFFFSGQGIRH---------------AE----
-------------------RD-------YLMPL-------DG--NPADI-------EETA
IPINF----VTER---L-RCCGADNV--VL------------ILDACRNQSE--------
KSGEGIGRQ-----TAEEAR----------------------------------------
>tr|A0A2Z6CUV4|A0A2Z6CUV4_9NOSO Peptidase C14 caspase catalytic subunit p20 OS=Nostoc sp. HK-01 OX=196308 GN=NIES2109_32240 PE=4 SV=1
KLALLIGINQYRK-----------SPSLS-----GCLTDVELQKEL-LIH----------
-RFG--FL------AANILT--LT-------------------DEQASRE--------FI
EAA--FL-----DH-FGKQVK--SDDVVVFHFSGYGTRIKLNESE---------D-----
-----------TL------QN-------ALVPT-------NE--NLEIQNEN----IATY
LLEETLLL-LLRS---L-----PT--ERVT-----------AVLDTSY------------
------------------------------------------------------------
>tr|A0A2G6ILJ9|A0A2G6ILJ9_9RHOB Uncharacterized protein OS=Rhodobacterales bacterium OX=1948890 GN=CSA72_02695 PE=4 SV=1
-YALVVGNASYEPPF----------APLA-----SPAKDAARFEAA-FTE----------
-L-G--FS-------VEVLL-------------------------DADHA--------QF
DAA--LT-----DM-QGKVA---EGDTVAVVYSGNGWRA---------------QG----
-------------------VD-------YLMPI-------DA--G--NEASL----LEKS
IPLRNGETGVLDR---L-RATPAD--LVVV------------ISDAGRSEL---------
------------------------------------------------------------
>tr|A0A1Q7WTL6|A0A1Q7WTL6_9PROT Uncharacterized protein OS=Alphaproteobacteria bacterium 13_1_20CM_3_64_12 OX=1803502 GN=AUG47_02135 PE=4 SV=1
RFALVIGNSKYPDAE----------APLK-----EPINDARDIGDE-LKR----------
-N-G--FN-------IELGE-------------------------NLTGD--------AM
RRA--FA-----RL-YSRIK---PGSVALIFFSGFGVQS---------------NR----
-------------------QS-------FMIPV-------DA--QIWTEADV----RRDG
FSLET----VLGE---I-SSRGAG--VKIA------------LVDASRR----------N
PFERRFRSF-----SA--------------------------------------------
>tr|A0A363TXJ7|A0A363TXJ7_9BRAD Uncharacterized protein (Fragment) OS=Bradyrhizobiaceae bacterium OX=2072420 GN=C3F17_01815 PE=4 SV=1
RIALIIGNSSYPDAS----------TPLS-----TTVRDARVLADE-FKR----------
-L-G--FD-------VELQE-------------------------NLGKE--------EM
KRA--IA-----GF-TAKVQ---NGTEALFYFGGIGLQA---------------GR----
-------------------RS-------FLIPV-------NA--QIWSETDV----TREG
VGVDD----LLAE---L-NRRGAK--VKII------------IVDAARR----------N
PFERRFRAS---------------------------------------------------
>tr|A0A2E5HPB6|A0A2E5HPB6_9DELT Uncharacterized protein OS=Myxococcales bacterium OX=2026763 GN=CMH57_12380 PE=4 SV=1
RLALVIGNSAYPTGA------------LG-----PAAPDARAMAEA-LGD----------
-Q-G--FE-------VTLAV-------------------------DLDQD--------GM
NQA--LS-----AF-RRALE---RGGTGLFYYSGYAIQV---------------QG----
-------------------RN-------YLIPV-------DA--NIRTEADV----DLES
IDMGR----LMVT---L-ESLPGQ--A-IF------------ILDASRM----------S
PFEGSFRPK---------------------------------------------------
>tr|A0A1M3CAM4|A0A1M3CAM4_9BRAD Caspase-like domain-containing protein OS=Nitrobacter sp. 62-23 OX=1895798 GN=BGO16_16150 PE=4 SV=1
RIALVIGNGAYAK------------APLA-----TAANDGGLIAQT-LQA----------
-A-G--FD-------VTGAR-------------------------DLDGD--------TL
RGA--FR-----DF-IKKAEASGPDTVAVVYLAGYGLQF---------------SG----
-------------------EN-------YFIPV-------DS--TIAHDTDI----PTEG
LRISD----YMRQ---L-TALPLK--LSVV------------MLDIARE----------Q
PFIEDG------------------------------------------------------
>tr|A0A1M3CBU4|A0A1M3CBU4_9BRAD Peptidase OS=Nitrobacter sp. 62-23 OX=1895798 GN=BGO16_00360 PE=4 SV=1
RVALVIGNGHYPDAN----------EPLK-----QSINDARALTTI-LRR----------
-D-G--FD-------VIMVE-------------------------DANAD--------DM
RSA--VR-----RL-EAKIG---PDTTALLFFSGFGIQS---------------GR----
-------------------ES-------YMIPV-------DA--RIWKEADV----RRDG
LSVEA----VLGA---M-KERSAR--VKLA------------VIDASRR----------N
PYERRFRSY-----SHGLAPINVPDNA---------------------------------
>tr|A0A1M3CJH1|A0A1M3CJH1_9BRAD Uncharacterized protein OS=Nitrobacter sp. 62-23 OX=1895798 GN=BGO16_02815 PE=4 SV=1
RIALVIGNASYPDSE----------APLK-----EPINDARDVADE-LKH----------
-D-G--FD-------VETGE-------------------------NLTGE--------AM
RHA--LQ-----RL-YSRIR---PGSVALIFFSGYGIQS---------------GR----
-------------------QS-------FLIPV-------NA--QIWTEADV----RRDG
FSLET----ILGE---I-NNRGAG--VKIA------------LIDASRR----------N
PFERRFRS----------------------------------------------------
>tr|A0A258CW03|A0A258CW03_9BRAD Uncharacterized protein OS=Bosea sp. 32-68-6 OX=1970325 GN=B7Z14_11655 PE=4 SV=1
--GLVIGNGAYP-L-----------APVA-----GATADARAVAQA-LRE----------
-G-G--FD-------VVTAE-------------------------DASGP--------AL
QDA--IA-----AF-SARLR---HGAQAVVFYSGHAVQQ---------------RG----
-------------------RN-------FLVPV-------DM--RLRSPAEI----GRAA
IDLDL----LLDA---L-IVARPA--SALV------------VLDASRD----------N
PWQADLAGP-----SK--------------------------------------------
>tr|A0A1Q3KAX8|A0A1Q3KAX8_9RHIZ Peptidase c14 caspase catalytic subunit p20 OS=Rhizobiales bacterium 68-8 OX=1895817 GN=BGN94_14535 PE=4 SV=1
RVALVLANAAYQNT-----------PRLL-----NPVRDGEAIAAK-LRE----------
-L-N--FD-------VIS-G------------------------FDLTTS--------ES
EAL--VA-----RF-GKELK---GAGVGLFYYAGHALQL---------------DG----
-------------------EN-------YLLPV-------NA--AVEDEASL----DFEA
IRLEV----ILRQ---MSREAGTR--L--V------------FLDAALA----------N
PL----------------------------------------------------------
>tr|A0A2S0QB64|A0A2S0QB64_NODSP Uncharacterized protein OS=Nodularia spumigena UHCC 0039 OX=1914872 GN=BMF81_04478 PE=4 SV=1
KLALLIGINQYQK-----------SPALG-----GCLTDVELQKEL-LIH----------
-RFG--FV------ASDILT--LT-------------------AEKATRT--------SI
EEA--FV-----AH-LGQQVK--AGDVAVFHFSGYGTRIKSGRFI---------D-----
-----------TV------QN-------ALVPA-------N---AQDAQKDE----IVNY
ILEETIRL-LLRS---L-----PT--DRVT-----------AVLDTSYN----------A
PSKVQP---------TGWRIRVRPES----------------------------------
>tr|A0A258A7P5|A0A258A7P5_9BRAD Uncharacterized protein OS=Bosea sp. 12-68-7 OX=1970324 GN=B7Z40_08480 PE=4 SV=1
--GLVIGNGAYP-L-----------SPLA-----GATADARTVAQA-LRE----------
-G-G--FD-------VVTAE-------------------------DASGP--------AL
QDA--IA-----AF-SARLR---HGAQAVVFYSGHAVQQ---------------RG----
-------------------RN-------FLVPV-------DM--RLRSPAEI----GRAA
IDLDL----LLDA---L-IVARPA--SALV------------VLDASRD----------N
PWQADLAGP-----SK--------------------------------------------
>tr|A0A352AJ04|A0A352AJ04_9CYAN Peptidase C14 OS=Cyanobacteria bacterium UBA9273 OX=2055791 GN=DC064_16935 PE=4 SV=1
KLALLVGINQYPR-----------STALA-----GCVTDVELQREL-LMH----------
-RFG--FK------ATDILT--LI-------------------DSQATRE--------NI
EMA--FV-----EH-LTKQAG--AGDVVVFHFSGYGSRVKMSAEG---------K-----
----ADN--AVRL------QN-------SFVPV-------DG--ILPTKGAL----AAND
VLEETLVL-LLLS---L-----AT--DYVT-----------TILDTSHT----------D
EV----------------------------------------------------------
>tr|A0A2M7WCS8|A0A2M7WCS8_9PROT Uncharacterized protein OS=Alphaproteobacteria bacterium CG_4_10_14_0_2_um_filter_63_37 OX=1973896 GN=COX57_04675 PE=4 SV=1
RVALVIGNHHY-QTL----------ESLP-----VAGADAEALARR-L-E----------
-ETG--FE-------VLRRN-------------------------DLDTG--------AM
KKA--VR-----QF-KAALSPGDE---AIFAFAGYGVAE---------------EG----
-------------------VD-------YLLPV-------DI--VGESIDRI----RDDA
LSLQR----VLDD---L-QDKQPRFALAIVDTC---RGN--PFVGGATGLGH--------
--------------ERGMAAISAGNG----------------------------------
>tr|A0A2W6BGD4|A0A2W6BGD4_PSEST Uncharacterized protein OS=Pseudomonas stutzeri OX=316 GN=DI537_18735 PE=4 SV=1
RIALVVGNGAYR-T-----------APLA-----NAAADARAVADV-LRQ----------
-G-E--FD-------LVSIE-------------------------NADRA--------AF
EQA--LA-----TF-RGKLA---RGAQVVVFYAGHAVQS---------------RG----
-------------------RN-------FLVPI-------DI--APRGPAEV----ARDT
FDLDQ----LVDA---L-IVSRPA--SALI------------VLDAARD----------N
PWQAGL------------------------------------------------------
>tr|A0A2D9QQQ0|A0A2D9QQQ0_9BACT Uncharacterized protein OS=Candidatus Poribacteria bacterium OX=2026781 GN=CMK16_02755 PE=4 SV=1
KAAVIVGVSDYPAKSNIP--------DLQ-----HSSQXAKSLSNF-XT-----------
-EXG--YQ-------CHTLL-----------------------DREATKE--------XL
ESH--IQ-----TL-IEMSE-QKSLDHFIFYFSGRGTRIEDDPVFSVL-YFV-DED----
---------KDEL------DE-------CLLLS-------DA--DPAD--------LDTY
LRDDALFE-FVTQ---I-----KT--DAIT-----------LILDCSFNGVA--------
------------------------------------------------------------
>tr|A0A2E0XR84|A0A2E0XR84_9BACT Uncharacterized protein OS=Candidatus Poribacteria bacterium OX=2026781 GN=CMK14_25335 PE=4 SV=1
-VCVVSGINGYQN-N---------ISPLR-----FCVSDIKALREV-LIDLQIG------
---A--FK------AANVLL--MT------DDS-------TGIDRSTGRN--------TV
AKL---------ER-LSRCIQ--TGDPFIFVHAGRGINR---------------EQ----
-------------------KS-------FPL-------AINS--DSRSTRML----EKST
VLLEM----VSEI---L-SEIRAS--QTLT------------IIDACRN----------D
PSSGRGDQD---------------------------------------------------
>tr|A0A2D5VDC7|A0A2D5VDC7_9BACT Uncharacterized protein OS=Candidatus Poribacteria bacterium OX=2026781 GN=CMK12_04515 PE=4 SV=1
KAAVIVGVSDYPDKSGIP--------DLQ-----YPSQEAQSLTDL-LT-----------
-KQG--YQ-------CYTLL-----------------------NQEATKN--------NL
EMS--MQ-----AL-TEVSK-QKSLEHLIFYFSGRGTRIEDDPVFSTL-YFV-DED----
---------KDEL------DE-------CFLLS-------DA--DPAD--------PDTY
LRDDALFE-FVTQ---I-----KT--NATT-----------LILDCS-------------
------------------------------------------------------------
>tr|A0A2E9F6E1|A0A2E9F6E1_9BACT Uncharacterized protein OS=Candidatus Poribacteria bacterium OX=2026781 GN=CMK17_05990 PE=4 SV=1
KAAVIVGVSDYPAKSNIP--------DLQ-----HSSQEAKSLSNF-LT-----------
-EQG--YQ-------CHTLL-----------------------DREATKE--------NL
ESH--IQ-----TL-IEMSE-QKSLDHFIFYFSGRGTRIEDDPVFSVL-YFV-DED----
---------KDEL------DE-------CLLLS-------DA--DPAD--------LDTY
LRDDALFE-FVTQ---I-----KT--DAIT-----------LILDCSFNGVA--------
------------------------------------------------------------
>tr|A0A2E9F454|A0A2E9F454_9BACT Uncharacterized protein OS=Candidatus Poribacteria bacterium OX=2026781 GN=CMK17_01995 PE=4 SV=1
KAAVIVGVSDYPAKSNIP--------DLQ-----HSSQEAKSLSNF-LT-----------
-ERG--YQ-------CHTLL-----------------------DREATKE--------NL
ESH--IQ-----TL-IEMSE-QKSLDHFIFYFSGRGTRIEDDPVFSVL-YFV-DED----
---------KDEL------DE-------CLLLS-------DA--DPAD--------LDTY
LRDDALFE-FVTQ---I-----KT--DAIT-----------LILDCSFNGVA--------
------------------------------------------------------------
>tr|A0A2D6S4G2|A0A2D6S4G2_9BACT Uncharacterized protein OS=Candidatus Poribacteria bacterium OX=2026781 GN=CMK10_10460 PE=4 SV=1
KAAVIVGVSDYPAKSNIP--------DLQ-----HSSQEAKSLSNF-LT-----------
-EQG--YQ-------CHTLL-----------------------DREATKE--------NL
ESH--IQ-----TL-IEMSE-QKSLDHFIFYFSGRGTRIEDDPVFSVL-YFV-DED----
---------KDEL------DE-------CLLLS-------DA--DPAD--------LDTY
LRDDALFE-FVTQ---I-----KT--DAIT-----------LILDCSFNGVA--------
------------------------------------------------------------
>tr|A0A2A4SNT8|A0A2A4SNT8_9DELT Uncharacterized protein OS=SAR324 cluster bacterium OX=2024889 GN=COB67_13445 PE=4 SV=1
-LAIVIALENYESGE-FG--------SIK-----YALNDGQAFCRM-LQE----------
KL-Q--LP------EEQILF--WK-------------------NEEVTKE--------KL
EEE--LP-----QL-IQG-LE--RGGRFIFYYVGHGTEEQG-------------------
--------------------------VTKLTAW-------DA--QS-------------L
LSLQEI---LLKP---L-AGSGCQES--LL------------FFDFSR------------
------------------------------------------------------------
>tr|A0A1M3NMF5|A0A1M3NMF5_9RHIZ Uncharacterized protein OS=Rhizobiales bacterium 65-9 OX=1895816 GN=BGP06_17785 PE=4 SV=1
RAALVIGNAAYAAL-----------PRLA-----GADEDAAAVAGA-LER----------
-L-G--VS-------VTRAL-------------------------NADRR--------AT
LAA--IA-----AF-RRDAA---SADAALLFYSGYSLRY---------------RD----
-------------------AA-------SIAPT-------DA--VLRQEADI----GRET
IDLSQ----AIDA---M-PVAGAA--FIVID------GC---------------------
--GSAG------------------------------------------------------
>tr|A0A2W7BQQ9|A0A2W7BQQ9_9CYAN Peptidase C14 (Fragment) OS=Leptolyngbya sp. OX=47254 GN=DCF21_01790 PE=4 SV=1
KLALLIGINAYPDRALDP--GVAQDIALR-----GCLTDVELQRQL-LIY----------
-RFG--FA------PVDVVT--LT-------------------NQAATRA--------GI
LTA--ID-----EH-LVQQAT--ADDVVLLHFSGYGSEVLVQGDD---------G-----
---------TSQT------QS-------AWVPV-------DS--RLPSEDSP----ALTD
LLEAELVA-QLSH---L-----AT--TNLT-----------TVIDAGS------------
------------------------------------------------------------
>tr|A0A1M3NSU1|A0A1M3NSU1_9RHIZ Uncharacterized protein OS=Rhizobiales bacterium 65-9 OX=1895816 GN=BGP06_01390 PE=4 SV=1
RVALVIGNADYRFA-----------PPLK-----NADREADDVGAA-LER----------
-L-G--FD-------VTRAV-------------------------NADLS--------AL
RGS--IA-----AF-QRGAA---TADAALVFYSGYALRY---------------RG----
-------------------AG-------YLVPI-------DA--SLKDDASF----EWDT
LQLGQ----VIGA---L-ARARVS--FLIVN------GCADGRLDSMLR----------R
PGGTA-------------------------------------------------------
>tr|A0A2W6ZGV2|A0A2W6ZGV2_9CYAN Uncharacterized protein OS=Leptolyngbya sp. OX=47254 GN=DCF32_16005 PE=4 SV=1
---VIVGINQYQSLQ-----------PLM-----YAQFDALELRDF-LVA----------
EV-G--LP------AQYCSL--LT------DISAVVYEG----AAAPTRE--------VL
LQR--LA-----QS-CD-RAG--PEDTVWFFFSGYGVQW---------------QG----
-------------------KD-------YLLPI-------DA--DPNRI-------EQTG
ILVET----LLNQ---L-AQGNQRQS--IV------------MLDMNRPQ----------
------------------------------------------------------------
>tr|A0A2W7A534|A0A2W7A534_9CYAN Uncharacterized protein OS=Leptolyngbya sp. OX=47254 GN=DCF22_16005 PE=4 SV=1
KIALLVGVSVCDMG----------FPPLL-----KARTNVEVLKRA-LQG----------
TSSG--F-------VVQTLND------------PS-------------LP--------DM
MEA--IE-----QLFRHREEN---DQV-LFFFSGYGI--------------KDVDG----
--------------------QL------YFAAP-------HT----ALDDRGNLI-RSRT
MPIRF----LHNV---M-DTSPAW--RQVV------------IFDCCFRQT-----GGIS
PTEGE-------------------------------------------------------
>tr|A0A2W7AP36|A0A2W7AP36_9CYAN Peptidase C14 (Fragment) OS=Leptolyngbya sp. OX=47254 GN=DCF21_20485 PE=4 SV=1
---VIVGINQYQSLQ-----------PLM-----YAQFDALELRDF-LVN----------
EV-G--LP------PQYCSL--LT------DVSPMVYQG----AAAPTQD--------VL
LQR--LA-----QS-CD-RAG--PEDTVWFFFSGYGVQW---------------QG----
-------------------QD-------YLLPI-------DA--DPNRI-------EQTG
ILIQT----ILEK---L-AQGNQRQS--IV------------MLDINRPQS---------
------------------------------------------------------------
>tr|A0A2D9JUP9|A0A2D9JUP9_9RHOB Peptidase C14, caspase catalytic subunit p20 OS=Sulfitobacter sp. OX=1903071 GN=CMH86_04265 PE=4 SV=1
RVAMVIGISAYEDA-----------APLD-----GPRADAALXTXT-LEG----------
-Q-G--FD-------VTTLI-------------------------DTDSA--------TX
KXE--LS-----DF-AFQAE---TXDXALXYYAGRRVAS---------------GG----
-------------------QS-------YLIPV-------XA--PLAPASAL----RQQG
VALPA----LLRA-----AGKARQ--IRLV------------LLDNCHA----------A
PR----------------------------------------------------------
>tr|A0A2E6WWT4|A0A2E6WWT4_9RHOB Peptidase C14, caspase catalytic subunit p20 OS=Sulfitobacter sp. OX=1903071 GN=CMH88_04855 PE=4 SV=1
RVAMVIGMAAYEGA-----------AVPD-----GPREDAAALTAA-LEG----------
-Q-G--FD-------VTTLI-------------------------DAESG--------PL
KKE--LS-----DF-AFQAE---TADIAVIYYAGRRIAS---------------GG----
-------------------ES-------YLIPV-------GA--PMAPASAL----RGEG
VALPA----LLRA-----VGKARQ--IRLV------------VLDNCHA----------A
PL----------------------------------------------------------
>tr|A0A352EHC2|A0A352EHC2_9RHOB Peptidase C14, caspase catalytic subunit p20 OS=Sulfitobacter sp. OX=1903071 GN=DC031_00945 PE=4 SV=1
RVAMVIGMAAYEGA-----------AVPD-----GPREDAAALTAA-LEG----------
-Q-G--FD-------VTTLI-------------------------DAESG--------PL
KKE--LS-----DF-AFQAE---TADIAVIYYAGRRIAS---------------GG----
-------------------ES-------YLIPV-------GA--PMAPASAL----RGEG
VALPA----LLRA-----VGKARQ--IRLV------------VLDNCHA----------A
PL----------------------------------------------------------
>tr|A0A2T3E7C2|A0A2T3E7C2_9RHIZ Peptidase C14 caspase catalytic subunit p20 OS=Rhizobium sp. JAB6 OX=2127050 GN=C7U61_10195 PE=4 SV=1
RIAFVVGNAAYKV------------GALP-----TPANDAGLIAQT-LQA----------
-A-G--FD-------VIGAR-------------------------DLDQN--------GL
RDA--MR-----DF-LTKANASGPNTVVFVYLAGYGVQY---------------QG----
-------------------DN-------YFVPV-------DA--QIANATDV----PVEA
LRMTD----FTKS---L-AAIDNR--GSIV------------VLDAARA----------N
PFVQSNQP----------------------------------------------------
>tr|A0A348T344|A0A348T344_BRASZ Caspase-like domain-containing protein (Fragment) OS=Bradyrhizobium sp. OX=376 GN=DCS52_00640 PE=4 SV=1
RLALVVGNGAYQA------------GALQ-----TAANDAGLVAQT-LQA----------
-A-G--FD-------VIGAR-------------------------DLDSE--------TL
RKS--FR-----DF-IQKVQDAGPNAVAFVYLAGYGVQL---------------TG----
-------------------EN-------YFVPV-------DA--KIARDTDV----PVEA
IRISD----YSHL---L-SALPIK--AGVI------------VLDAARS----------N
PFAKDG------------------------------------------------------
>tr|A0A1G1I7R3|A0A1G1I7R3_9BACT Uncharacterized protein OS=Nitrospirae bacterium RIFCSPLOWO2_02_FULL_62_14 OX=1801717 GN=A3H49_10005 PE=4 SV=1
-WAVIFGINDYLLAP-----------KLK-----TSVADGKALAET-L-R----------
-KLG--FE----------EV--VE---------------------VYDKN--------AS
SKA--MHHILRDVL-PRKVG---RQDRVVIFFAGHAGI---TPDR---------NGQD--
-------------------LG-------YLVPC-------DA--QANNVSKA----VTMD
D-LKE----FSRR---V-----MA--KHIL-----------FVLDTGISGWEI-------
------------------------------------------------------------
>tr|A0A1Q3K4L7|A0A1Q3K4L7_9BRAD Caspase-like domain-containing protein OS=Nitrobacter sp. 62-13 OX=1895797 GN=BGN91_08475 PE=4 SV=1
RIALVIGNGAYAK------------APLA-----TAANDGGLIAQT-LQA----------
-A-G--FD-------VTGAR-------------------------DLDGD--------TL
RGA--FR-----DF-MKKAETSGPDTVAVVYLAGYGLQF---------------SG----
-------------------EN-------YFIPV-------DS--TIAHDTDI----PTEG
LRIGD----YLRQ---L-TALPLK--LSIV------------VLDIARE----------Q
PFIED-------------------------------------------------------
>tr|A0A1Q3KBY1|A0A1Q3KBY1_9BRAD Peptidase C14 OS=Nitrobacter sp. 62-13 OX=1895797 GN=BGN91_06355 PE=4 SV=1
RVALVIGNAAYQP------------EALP-----TPANDAGLIAQT-LQA----------
-A-G--FD-------VVGAR-------------------------DLDQD--------TL
RRT--FR-----EF-LDKVSASGPDSVAVIYLGGYGVQL---------------EG----
-------------------EN-------YFVPV-------DA--KLARDTDV----PLET
LRLSD----YIRP---L-AALKIK--AGIV------------ILDAARA----------N
PFA---------------------------------------------------------
>tr|A0A1Q3JSV8|A0A1Q3JSV8_9BRAD Peptidase OS=Nitrobacter sp. 62-13 OX=1895797 GN=BGN91_10245 PE=4 SV=1
RVALVIGNGHYPDAN----------GPLG-----QSINDARALTTI-LRR----------
-D-G--FD-------VITVE-------------------------DANRD--------DM
RRA--VR-----RL-ESKIG---PDTTALLFFSGFGIQS---------------GR----
-------------------ES-------YMIPV-------DA--RIWKEADV----RRDG
LSVEA----VLGA---M-KTRSAK--VKLA------------VIDASRR----------N
PYERRFRSY-----SHGLAPITVPDNALILSSAT--------------------------
>tr|A0A1M3PLY7|A0A1M3PLY7_9RHIZ Peptidase C14 caspase catalytic subunit p20 OS=Rhizobium sp. 60-20 OX=1895819 GN=BGP09_21935 PE=4 SV=1
RMALVVGNAAYKA------------GALP-----TPANDAGLIAQT-LQA----------
-A-G--FD-------VIGAR-------------------------DLDQN--------DL
RDA--MR-----DF-LTKANAAGPNTVVFVYLAGYGVQY---------------QG----
-------------------DN-------YFVPV-------DA--QMANATDV----PVQA
IRISD----FTKS---L-SALNNR--GSIV------------VLDAARA----------N
PFVKSDQPL-----A---------------------------------------------
>tr|A0A2V6Q2E2|A0A2V6Q2E2_9BACT Uncharacterized protein OS=Candidatus Rokubacteria bacterium OX=2053607 GN=DMD81_00015 PE=4 SV=1
KKALVVGINTYG-----------SPNDLP-----SSTRDADAFAGV-LES----------
-M----YR------FEQIRV--LK-------------------DGEATRE--------LF
ERA--L------DG-LLHGAS--PNDRLVLYFSGHGAR-YERGG----------------
-----------VI------EE-------GIVLQ-------DG--KFYD------------
--DQDLVA-RTEA---L-----PP--GILT-----------VVLDCSFS----------S
------------------------------------------------------------
>tr|A0A2V7CLH1|A0A2V7CLH1_9BACT Uncharacterized protein OS=Candidatus Rokubacteria bacterium OX=2053607 GN=DMD87_28350 PE=4 SV=1
RWAVVIGVGDYESKS-VR--------KLR-----FAESDADAMYRL-LTT----------
RG-G--YE------RENVLL--LT------D----------KAPEKPTLE--------NI
RLA--LG-----DF-LPRKTS--RDDMVLIYYAGYGAADVDA------------TH----
-------------------KD-ADGLAMYLIPR-------NV--QPDSL-------RTTA
LAMDE----IPGM---L-ARVPAERV--VL------------LLDTSYSGA---------
-----PGGR-----TLAPSKAPSR------------------------------------
>tr|A0A2V6YVG7|A0A2V6YVG7_9BACT Uncharacterized protein OS=Candidatus Rokubacteria bacterium OX=2053607 GN=DME01_00710 PE=4 SV=1
RWAVVIGVGDYENKS-VP--------KLR-----FSDSDADAMYRL-LTT----------
RA-G--YE------RENVLL--LT------D----------KAPEKPTLH--------NI
RLA--LG-----DF-LPRKTT--RDDMVLIYYAGYGAPDVDA------------AS----
-------------------KD-PDGLAKYLIPR-------NV--QPESL-------RKTA
FAMDE----VPGM---L-ARIPAERV--VF------------LLDTSYSGA---------
-----SGGR---------------------------------------------------
>tr|A0A1E4ED82|A0A1E4ED82_9RHIZ Uncharacterized protein OS=Methylobacterium sp. SCN 67-24 OX=1660110 GN=ABS59_06210 PE=4 SV=1
RLALVIGNTAYR-E-----------APLA-----NPVTDSRAVAEA-LRQ----------
-G-D--FD-------VTMVE-------------------------NADRA--------GL
ERA--LA-----AF-REKLT---RGAHVVVFYAGHAVQH---------------RG----
-------------------RN-------FLAAV-------DA--NIRSPGDL----GRDA
SDFDG----LLDA---L-IVSRPA--SAVV------------VLDAARD----------N
PWQAA-------------------------------------------------------
>tr|A0A357A5D4|A0A357A5D4_9CYAN Peptidase C14 OS=Cyanobacteria bacterium UBA11691 OX=2055778 GN=DD761_04615 PE=4 SV=1
KLALLVGINQYPLKE---------SLKLQ-----GCLTDVELQREL-LVD----------
-RLG--FS------SRDILT--LT-------------------NEQATRE--------QI
ESA--FL-----NH-LISQVR--PDDVVVFHFSGYGRSVQTGETP---------A-----
-----------EL------QS-------SLVPI-------DG--NVPQASGR----QIND
LLESTLQL-LLKS---L-----KT--TQVV-----------TILDTSY------------
---------------GTLERQQV-------------------------------------
>tr|A0A1Q7B3L8|A0A1Q7B3L8_9PROT Uncharacterized protein OS=Alphaproteobacteria bacterium 13_2_20CM_2_64_7 OX=1803507 GN=AUI16_30250 PE=4 SV=1
RVALVIGNAGYQV------------GALT-----TPANDAGLIAQT-LQA----------
-A-G--FD-------VVGAR-------------------------DLDQD--------SL
RRA--FR-----DF-LEKATGAGTDTVAFVYVSGYGVQL---------------EG----
-------------------EN-------YFVPI-------DA--KIARDSDV----AAEA
LRMSD----YIRP---L-AALKLK--ASIV------------VLDVARA----------N
PFAKS-------------------------------------------------------
>tr|A8Y9Z0|A8Y9Z0_MICAE Similar to Q4BYD0_CROWT Caspase-1 (Fragment) OS=Microcystis aeruginosa PCC 7806 OX=267872 GN=IPF_5133 PE=4 SV=1
KLALLVGIDQYGAN----------IPPLP-----GCLTDVELQKDL-LRY----------
-RFG--FQ------DADIVT--LT-------------------GQQASRE--------AI
EAA--FL-----EH-LIAQAR--AGDVVIFHFSGYGS-----------------------
---------------VGAGKE-------VFITA-------D--------G------SENA
LIKENILL-MARC---L-----AT--DKCS-----------LIFDSSH------------
------------------------------------------------------------
>tr|A0A285XIE8|A0A285XIE8_ENSAD Uncharacterized protein, contains caspase domain OS=Ensifer adhaerens OX=106592 GN=SAMN05421890_3564 PE=4 SV=1
RLAFVVGNAAYKV------------GPLA-----TPANDAGLIAQT-LQA----------
-A-G--FD-------VVGAR-------------------------DLDQN--------GL
HDA--MR-----DF-IAKVTAAGPNAVVFVYLAGYGLQY---------------QG----
-------------------DN-------YFAPV-------DA--QIANAADV----PVET
LRLSD----FSKA---L-AAIDNR--GSIV------------VLDGARA----------N
PF----------------------------------------------------------
>tr|A0A1Q7X832|A0A1Q7X832_9BACT Uncharacterized protein OS=Candidatus Rokubacteria bacterium 13_1_20CM_2_70_7 OX=1805343 GN=AUG00_03430 PE=4 SV=1
RHALVIGIDDY---PQ---GSPSGDAKLS-----YAVRDAQTLAQL-LTR----------
-APG--FG------PDGVTL--LE---------------------NATRD--------LV
IGA--LR-----AL-RARVS---DEDSVIVFFAGHGAV---GPGG---------DGRL--
-------------------HH-------YLLPH-------DG--QLADLAGT----ALMD
DRLEE----LIGQ---L-----PT--RQVV-----------VLLDAGYVGGGT-------
------------------------------------------------------------
>tr|A0A2G2G2L9|A0A2G2G2L9_9PROT Uncharacterized protein OS=Arcobacter sp. OX=1872629 GN=COA44_10240 PE=4 SV=1
RVAYIISNGDYDD------------SPLP-----VAIENGRKMKTF-LEN----------
-H-D--FE-------VIYKE-------------------------DASKR--------DI
IKG--LR-----QF-KASLK---PNGIALFYFAGHMIQV---------------KE----
-------------------RN-------YLIPI-------EA--SIESDYHV----LYEA
INLEA----ITSK---M-DKMNSR--LNII------------IIDSSYA----------N
PFGDRFRAR-----KLGIAPIDSDKNTDIILSTKPNK-----------------------
>tr|A0A2N2K869|A0A2N2K869_9DELT Uncharacterized protein OS=Deltaproteobacteria bacterium HGW-Deltaproteobacteria-15 OX=2013742 GN=CVU57_09880 PE=4 SV=1
-HALLIGISQY-----------EKWEPLK-----SPAKDAEEVGRI-LVS----------
-KYN--FK------KENVVL--LT---------------------DNTKE--------SP
TRANILNHL--DRY-FRELT---PNDNLLIFYTGHS-----YEDE---------NGET--
----------------------------YWVPR-------DG--EKSTKLTW----LRHT
EICRE----FFASP-DL-----KA--KNLC-----------IISDSAFSNKLF-------
--------------VPKMTRITLDDLRYEE------------------------------
>tr|A0A1G1K8Q1|A0A1G1K8Q1_9BACT Uncharacterized protein OS=Nitrospirae bacterium RIFCSPLOWO2_12_FULL_63_8 OX=1801718 GN=A3K11_01920 PE=4 SV=1
-WAVIFGINDYLLAP-----------KLK-----TSVADGKALAET-L-R----------
-KLG--FE----------EV--VE---------------------VYDKN--------AS
SKA--MHHILRDVL-PRKVG---RQDRVVIFFAGHAGI---TPDR---------NGQD--
-------------------LG-------YLVPC-------DA--QANNVSKA----VTMD
D-LKE----FSRR---V-----MA--KHIL-----------FVLDTGISGWEI-------
------------------------------------------------------------
>tr|A0A1Q3VZC2|A0A1Q3VZC2_9BRAD Caspase-like domain-containing protein OS=Afipia sp. 64-13 OX=1895701 GN=BGO65_00780 PE=4 SV=1
RIALVIGNGAYQK------------APLA-----TAANDAGLIAQT-LQA----------
-A-G--FD-------VVGAR-------------------------DLDGD--------TL
RKS--LR-----DF-VQKAESSGPDTVAMIYLAGYGIQL---------------AG----
-------------------EN-------YFIPV-------DS--TLNRDVDI----PTEG
LRISD----YMRQ---L-SALPLK--AGIV------------VLDAARE----------Q
PFVTG-------------------------------------------------------
>tr|A0A1B7WL49|A0A1B7WL49_9NOST Peptidase C14 OS=Anabaena sp. CRKS33 OX=1710888 GN=AN487_09275 PE=4 SV=1
-WAIAIGINQYQLFQ-----------PLG-----CAQADAEAIKDY-LVT----------
QA-G--FP------SENCLL--MT------NTSPPIGDK----SSYPTKE--------NI
LSL--LQ-----KL-AATFWQ--PEDYLWLFFSGYGVNY---------------KE----
-------------------QD-------YLMPV-------GG--DPEQV-------AETG
IEVRS----LMQS---L-ELTGIK-V--LF------------IFDINRAFGT-------Q
A-D---------------------------------------------------------
>tr|A0A357E3L2|A0A357E3L2_9BRAD Caspase-like domain-containing protein (Fragment) OS=Afipia sp. OX=1871052 GN=DEA80_11920 PE=4 SV=1
RIALVIGNGNYQK------------APLA-----TAANDAGLIAQT-LQA----------
-A-G--FD-------VVGAR-------------------------DLDGE--------TL
RQT--FG-----DF-IRKAQAAGPDTVAFVYLAGYGLQL---------------AG----
-------------------EN-------YFAPV-------DA--NMVRDTDV----PVEG
LRVGD----YIRQ---L-SSLPLK--GTVV------------VLDAAYN----------H
PFAKE-------------------------------------------------------
>tr|A0A353I5M7|A0A353I5M7_9BRAD Caspase-like domain-containing protein (Fragment) OS=Afipia sp. OX=1871052 GN=DDW72_11755 PE=4 SV=1
RIALVIGNGNYQK------------APLA-----TAANDAGLIAQT-LQA----------
-A-G--FD-------VVGAR-------------------------DLDGE--------TL
RQT--FG-----DF-IRKAQAAGPDTVAFVYLAGYGLQL---------------AG----
-------------------EN-------YFAPV-------DA--NMVRDTDV----PVEG
LRVGD----YIRQ---L-SSLPLK--GTVV------------VLDAAYN----------H
PFAKE-------------------------------------------------------
>tr|A0A1I5LZF8|A0A1I5LZF8_9RHIZ Uncharacterized protein, contains caspase domain OS=Mesorhizobium sp. NFR06 OX=1566290 GN=SAMN03159463_03459 PE=4 SV=1
RLAFVIGNGAYKT------------GELA-----TAANDAGLIGQT-LQA----------
-A-G--FD-------VVGAR-------------------------DVDQD--------SL
RGA--FR-----DF-MAKVSAAGPDAVVFVYLAGQGVQF---------------EG----
-------------------EN-------YFLPV-------DA--QIANPNDV----PLQA
MRMSD----VTRS---L-AGQPAK--VNII------------VLDAARP----------N
AF----------------------------------------------------------
>tr|A0A1V5PCP8|A0A1V5PCP8_9BACT WD domain, G-beta repeat OS=bacterium ADurb.Bin363 OX=1866927 GN=BWY64_02842 PE=4 SV=1
--AIIAGVSNYSS-P---------DIKLS-----FPDRDGKNIAKA----LEIG------
---G--KRL-LGSHKVHITL--LT------STP-------EGNSLLCIKE--------NL
KKA---------FY-EARKAK--PQDIVVVYLAGYGITL----------------Q----
-------------------KE-------GDLYCYLTKEAIST--DMSSPEIR----SKSS
VTCDE----LAEW---F-NQIPSL--RQII------------ILDTCAG----------G
PLARQLT-----------------------------------------------------
>tr|A0A353ABN6|A0A353ABN6_9CYAN Peptidase C14 OS=Cyanobacteria bacterium UBA11366 OX=2055775 GN=DDW56_14490 PE=4 SV=1
KLALLVGINQYPQ-----------MMTLG-----GCVTDVAMQREL-LIH----------
-RFG--FS------DRDILT--LT-------------------DSQATRR--------AI
ETG--FV-----EH-LIKQAR--AGDVVVFHFSGYGSRVKRNLAA---------D-----
----IDK--LGNW------DN-------SFVTV-------DG--AIPTNGIP-----ARD
LLAETLRL-LLLS---L-----AT--SNVT-----------TILDTAHV----------D
------------------------------------------------------------
>tr|A0A353M062|A0A353M062_9FIRM Uncharacterized protein OS=Firmicutes bacterium OX=1879010 GN=DDW87_08760 PE=4 SV=1
---IVIGIDDYQYES----------DLLD-----GPVEDAKKVYKT-LFE------GNKL
AGLG--EL--------------LI-------------------NSDASRD-RIRY---WI
QEA--VE---LAQS---------SADYLVIYFSGN-------------------TG----
-------------------VD-------FLSPW-------DD--DGSSDESE----IITD
VTLES----WVRG---F--------PGNVT-----------LIIDGAHSATM--------
------------------------------------------------------------
>tr|A0A353A950|A0A353A950_9CYAN Peptidase C14, caspase catalytic subunit p20 OS=Cyanobacteria bacterium UBA11366 OX=2055775 GN=DDW56_09670 PE=4 SV=1
KLALLVGINRYQQSNR--------FPDLK-----GAVTDVELQKQL-LIY----------
-RFG--FE------PEDILV--LT-------------------DEKATRQ--------GI
IQA--FE-----DR-LIGQAQ--PGDIVVFHFSGQGDRILDSDGA---------G-----
---------SNGF------IG-------TLVPF-------DC----APNSDG----AVGD
ITQSLLWL-LMAG---I-----NT--EKVT-----------LVLDSCFA----------G
RSS-----------RGGLGVISKFNSG---------------------------------
>tr|A0A2T2RV77|A0A2T2RV77_9CYAN Peptidase C14 OS=Cyanobacteria bacterium QH_9_48_43 OX=1919126 GN=BRC41_02285 PE=4 SV=1
KLALLVGINQYPQ-----------SANLK-----GCITDVERQREL-LIY----------
-RFG--FH------PDDVYT--IT-------------------DASATRE--------KI
ETA--FV-----EH-LIKQAG--EEDVVVFHYSGYGSRIKIPHSS---------HAAQ--
SSETETG--NHRL------TN-------SLVPV-------DG--ISE---------AKNE
VSEETLML-LARS---L-----AT--DKVT-----------MVLDTSHT----------R
TG----------------------------------------------------------
>tr|A0A358YF22|A0A358YF22_9CYAN Peptidase C14 OS=Cyanobacteria bacterium UBA11149 OX=2055785 GN=DEG17_13870 PE=4 SV=1
KLALLVGINQYPQ-----------MMTLG-----GCVTDVAMQREL-LIH----------
-RFG--FS------DRDILT--LT-------------------DSQATRR--------AI
ETG--FV-----EH-LIKQAR--AGDVVVFHFSGYGSRVKRNLAA---------D-----
----IDK--LGNW------DN-------SFVTV-------DG--AIPTNGIP-----ARD
LLAETLRL-LLLS---L-----AT--SNVT-----------TILDTAHV----------D
------------------------------------------------------------
>tr|A0A358YGA6|A0A358YGA6_9CYAN Peptidase C14, caspase catalytic subunit p20 OS=Cyanobacteria bacterium UBA11149 OX=2055785 GN=DEG17_14880 PE=4 SV=1
KLALLVGINRYQQSNR--------FPDLK-----GAVTDVELQKQL-LIY----------
-RFG--FE------PEDILV--LT-------------------DEKATRQ--------GI
IQA--FE-----DR-LIGQAQ--PGDIVVFHFSGQGDRILDSDGA---------G-----
---------SNGF------IG-------TLVPF-------DC----APNSDG----AVGD
ITQSLLWL-LMAG---I-----NT--EKVT-----------LVLDSCFA----------G
RSS-----------RGGLGVISKFNSG---------------------------------
>tr|A0A258GE05|A0A258GE05_9RHOB Uncharacterized protein OS=Rhodobacterales bacterium 32-67-9 OX=1970560 GN=B7Z02_11475 PE=4 SV=1
-RAVVVGIDAYPD--------LALARPLT-----GARADAERFRDF-LTG----------
-EMG--FD------ASEVTL--LT-------------------DAAATSS--------AI
MAA--II-----DR-LVAETA--AGDRAVFYFAGLG---SRLAGP---------GG----
-----------GI------NE-------VLLAH-------DA--P---------S-VLGN
IPRDALAE-IFDL---L-----AD--QQVT-----------VIVDAS-------------
------------------------------------------------------------
>tr|A0A354I161|A0A354I161_9PORP Caspase OS=Porphyromonadaceae bacterium OX=2049046 GN=DDY12_09295 PE=4 SV=1
---LAVGIADYPGTS----------RDLS-----LPANDARMIKTL--------------
------YDK-IPGTTTTLLL-----------------------NENATKA--------AV
REA--MT-----KV-FASAK---PDDTIILFFSGHGY-----------------DGGF--
-------------------ST------------------YDG--------------HLNY
AEIKK----------GM-AASPAK--NKII------------FADATFSGNLRRNSESVS
PDKIK-------------------------------------------------------
>tr|A0A349MIX0|A0A349MIX0_9PROT Uncharacterized protein OS=Alphaproteobacteria bacterium OX=1913988 GN=DCS88_09135 PE=4 SV=1
-FAVVVGIARYRNIE-----------SRH-----YGDRDAANMASV-LTR----------
RG-I--FL------ADPEHV--RVRL-----------------DGQATQE--------TI
LQD--IE-----WLAGKGRIH--PNAVLLFYFSGLGAPW---------------IA----
-------------------NDPPEFVDGLLLPV-------QV--DGLKIT------PQTA
ISLNF----LKGL---L-SDLPDREI--VV------------ILDTCFHGQG-------H
------------------------------------------------------------
>tr|A0A355CE03|A0A355CE03_9CYAN Peptidase C14 OS=Microcoleaceae bacterium UBA10368 OX=2055793 GN=DD001_02220 PE=4 SV=1
--CIAIGINQYQLLQ-----------PLS-----YAALDAEGLYAF-LVE----------
EA-G--FS------PDGCLL--MT------DTSPSLWGH----STYPNRE--------NI
LRL--TE-----SL-CTEHLQ--HGDVLWCFFSGYGVSY---------------EG----
-------------------KD-------YLMPV-------DG--NPADI-------EGTG
IPVQL----LLNT---L-KNAPTETV--LV------------LVDMNR------------
------------------------------------------------------------
>tr|A0A1W9X9I4|A0A1W9X9I4_9GAMM Uncharacterized protein OS=Beggiatoa sp. 4572_84 OX=1972449 GN=B6247_01325 PE=4 SV=1
RLALVIGNGTYQNV-----------SSLD-----TPVNDANEMAAV-LKE----------
-L-G--FK-------VIL-K------------------------PNVQRR--------AM
IEA--VQ-----QF-GTQLH--QNGGVGLFYFSGYGLQT---------------KG----
-------------------RN-------FLVPV-------NA--NILSEADI----EFES
LEVKR----VLAQ---M-EQANNR--INIV------------ILEACRD----------N
PYKKDIANL-----RDGLAK----------------------------------------
>tr|A0A1W9WE11|A0A1W9WE11_9GAMM Uncharacterized protein OS=Beggiatoa sp. 4572_84 OX=1972449 GN=B6247_27685 PE=4 SV=1
-IALVIANS-YNGT-----------L--K-----HPVNDAKAMREV-LTK----------
-L-G--FR-------VIF-K------------------------TELNGG--------SM
NRA--TV-----DF-SNCLQ--TSQGVGLFYFTGYGMQV---------------DD----
-------------------KN-------YLLPI-------NA--NVVDKHDM----PYNT
FPVEK----MLKR---L-KELNNE--LNII------------ILDASRD----------N
PYPS--FG------RRGLASMSPPSGFFIAYPTETGKTIQDDQRG---------------
>tr|A0A1W9WJM7|A0A1W9WJM7_9GAMM Uncharacterized protein OS=Beggiatoa sp. 4572_84 OX=1972449 GN=B6247_24525 PE=4 SV=1
-VALVIANSQYQQG-----------RLSR-----QPVNDGNAMKTV-LKK----------
-L-G--FR-------VIF-K------------------------TELNEK--------AM
NKA--TV-----DF-SRCLQ--ISKGVGLFYFSGYGMQL---------------YG----
-------------------TN-------YLLPI-------NT--SIMDQYDV----EYDT
FSVNK----MLER---L-KKLKNK--LNII------------ILDASRE----------S
PYPN--FGL-----RRGLASMSPPNGFFISYPTEPDKIVLQTSRYKNS------------
>tr|A0A1W9WIY8|A0A1W9WIY8_9GAMM Uncharacterized protein OS=Beggiatoa sp. 4572_84 OX=1972449 GN=B6247_25105 PE=4 SV=1
--ALVIGNSQYDKG-----------ALGY-----SPLKNAHKLANV-LKQ----------
-L-C--FQ-------VDLRY-------------------------DLNRN--------EM
DKA--ID-----AF-TRRLAD--RKSIGIFYFAGRGALG---------------KQ----
-------------------GT-------FLLPIN------NT--YIRQQADL----EFDA
IALNK----ILTR---M--AKDNV--QNIM------------ILDACYA----------N
PSRDV-------------------------------------------------------
>tr|A0A349DIM8|A0A349DIM8_9BACT Uncharacterized protein OS=Microscillaceae bacterium OX=2053581 GN=DCS93_06655 PE=4 SV=1
----SIGISKYVKNE----------FNLT-----YADDDARGIHQT-FTS----------
ARNKQLFK----DIKSKLLL-----------------------NEQATYG--------NI
IQS--FR-----WL----EKNATSRDLVILFISGQG----------FR------VG----
-------------------DKF------YILPY-------GG-----SPDKL----ELSG
IEWNG----LNKSLERL-----NC--PKLV-----------L-LDACRK-----------
------RQL-----GGCLTKSQKALKS---------------------------------
>tr|A0A349JG53|A0A349JG53_9CYAN Peptidase C14 OS=Microcoleaceae bacterium UBA11344 OX=2055792 GN=DCS91_03435 PE=4 SV=1
--CIAIGINQYQLLQ-----------PLS-----YAQEDAEGLYAF-LVD----------
EA-G--FS------PDGCLL--MT------DTSPSLWGH----STYPNRE--------NI
LRL--TE-----SL-CTEHLQ--HGDLLWCFFSGYGVSY---------------EG----
-------------------KD-------YLMPV-------DG--NPADI-------EGTG
IPVQL----LLNT---L-KNAPTETV--LV------------LVDMNR------------
------------------------------------------------------------
>tr|A0A1Q3MS98|A0A1Q3MS98_9BACT Uncharacterized protein OS=Armatimonadetes bacterium 55-13 OX=1895717 GN=BGO01_02305 PE=4 SV=1
RFAVLVGVDKYSFITEPT-------RQLQ-----GAETDTNLMKRM-LD-----------
-LYG--FK-------STVLL-----------------------RSDATRK--------RI
VEE--MS-----LL-SKAA---KSGDEAVFYFSGRGTIQPNVEAP---------NN----
---------KTDF------EP-------VLAPF-------DA--SATA--------LDPD
IRMRRIED-WAKQ---L---DIRG--VHVT-----------IILDCSFQSLTR-----AE
F-----------------------------------------------------------
>tr|A0A2T2RC95|A0A2T2RC95_9CYAN Peptidase C14 OS=Cyanobacteria bacterium SW_9_44_58 OX=1919144 GN=BRC33_07705 PE=4 SV=1
KLALLVGINEYSR-----------QTPLK-----GCVTDVEEQKEL-LRY----------
-RFG--FQ------SNDIVT--LT-------------------DQSATRE--------KI
VSA--FM-----EH-LVKQAQ--PGDIVVFHFSGYGAKAQIPPSW---------Q-----
-QENVPQS-----------VN-------ALVPS-------NG--SSGQWFRD-----SSL
LLESSLAT-LARS---L-----PT--DKVT-----------LVLDTSYL----------G
TNQ---------------------------------------------------------
>tr|A0A1Q7EI26|A0A1Q7EI26_9BACT Uncharacterized protein OS=Candidatus Rokubacteria bacterium 13_1_40CM_69_27 OX=1805367 GN=AUH29_12460 PE=4 SV=1
RHALVIGIDDY---PQ---GSPSGDAKLS-----YAVRDAQTLAQL-LTR----------
-APG--FG------PDGVTL--LE---------------------NATRD--------LV
IGA--LR-----AL-RARVS---DEDSVIVFFAGHGAV---GPGG---------DGRL--
-------------------HH-------YLLPH-------DG--QLADLAGT----ALMD
DRLEE----LIGQ---L-----PT--RQVV-----------VLLDAGYVGGGT-------
------------------------------------------------------------
>tr|A0A348G1X5|A0A348G1X5_9RHIZ Uncharacterized protein OS=Blastochloris sp. GI OX=2233851 GN=BLTE_22430 PE=4 SV=1
KLALVIANGTYAH-----------APAVR-----TAAADAGIVGET-LAA----------
-A-G--YE-------VMSLA-------------------------DVRQA--------DI
GRA--LR-----DF-LDALEDAGPETTVFVYYAGHAVQT---------------GG----
-------------------DN-------YLVPA-------DA--EIRADADI----VFQA
FRLND----FLEE---L-ARIPAA--ARVV------------VIDAAHD----------L
GLPKDAAVP-----AG--------------------------------------------
>tr|A0A2T3GPN2|A0A2T3GPN2_9RHIZ Peptidase C14 caspase catalytic subunit p20 OS=Rhizobium sp. SEMIA4064 OX=2127048 GN=C9E91_10155 PE=4 SV=1
RIALVVGNAAYQA------------GALP-----TPANDAGLIAQT-LQA----------
-A-G--FD-------VIGAR-------------------------DLDQN--------GL
RDA--MR-----DF-LTKANASGPDTIVFVYLAGYGVQY---------------QG----
-------------------DN-------YFVPV-------DA--QIANATDV----PLQA
VRTSD----FTKS---L-AALNNR--GSIV------------VLDAARA----------N
PFVQSNQ-----------------------------------------------------
>tr|A0A2H9VC02|A0A2H9VC02_9BRAD Putative caspase-like protein OS=Bradyrhizobium lablabi OX=722472 GN=BKA76_2630 PE=4 SV=1
RIALVIGNGAYAK------------APLA-----TAANDAGLIAQT-LQA----------
-A-G--FD-------VVGAR-------------------------DLDGD--------TL
RRS--FR-----DF-TQKAESSGPGTVAMVYLAGYGMQL---------------AG----
-------------------EN-------YFIPV-------DS--AISRDTDV----PTEG
LRISD----YVRR---L-ASLPLK--ASIV------------VLDAARR----------Q
PFVEGGQPV-----AS--------------------------------------------
>tr|A0A2H9V5N0|A0A2H9V5N0_9BRAD Tetratricopeptide repeat protein OS=Bradyrhizobium lablabi OX=722472 GN=BKA76_0361 PE=4 SV=1
RYALVIGNAKYPDAE----------APLR-----EPINDARDVADE-LKR----------
-D-G--FT-------VDIGE-------------------------NLTGD--------AM
RRA--FD-----KL-YGKIK---PGSVVLVFFSGFGVQS---------------SR----
-------------------QS-------YMIPV-------DA--QIWTEPDV----RRDG
FSLET----VLGE---I-NSRGAG--VKIA------------LIDASRR----------N
PFERRFRS----------------------------------------------------
>tr|A0A2H9V5R7|A0A2H9V5R7_9BRAD Caspase domain-containing protein OS=Bradyrhizobium lablabi OX=722472 GN=BKA76_0347 PE=4 SV=1
RLALVIGNGHYPDAS----------APLA-----QPINDARALTVT-LRR----------
-N-G--FD-------VDVVE-------------------------DASKD--------DM
QRA--VD-----RL-KEKIK---PDSVVMLFFGGYGVQA---------------GR----
-------------------ES-------FMIPV-------DA--AIWKEGDI----KREG
ISVES----VLAD---I-KERGAR--AKLV------------VIDASRR----------N
PYERRFRSF-----SHGLAPINAPDNALILTSAT--------------------------
>tr|A0A355HP17|A0A355HP17_9CYAN Peptidase C14 OS=Cyanobacteria bacterium UBA8803 OX=2055779 GN=DDZ80_23490 PE=4 SV=1
KLALLVGINQYPR-----------STALA-----GCVTDVELQREL-LMH----------
-RFG--FK------ATDILT--LI-------------------DSQATRE--------NI
EMA--FV-----EH-LTKQAG--AGDVVVFHFSGYGSRVKMSAEG---------K-----
----ADN--AVRL------QN-------SFVPV-------DG--ILPTKGAL----AAND
VLEETLVL-LLLS---L-----AT--DYVT-----------TILDTSHT----------D
EV----------------------------------------------------------
>tr|A0A2N6H5U4|A0A2N6H5U4_9BACT Uncharacterized protein OS=Nitrospira sp. CG24D OX=1985130 GN=CAF44_07700 PE=4 SV=1
-WAVVIGVEHYLLAP-----------SIP-----GALADAKTVAQA-F-R----------
-QMG--FD----------EV--VE---------------------VYDKD--------AS
FRH--LQQLLSDML-PRKVG---RMDRLVLFYAGHSGV---TQDA---------EGKD--
-------------------LG-------YLVPS-------DA--QINNVAKS----ITFD
Q-LKD----FTRR---L-----AA--KHTL-----------LILDTAVRGW---------
------------------------------------------------------------
>tr|A0A354ZN09|A0A354ZN09_9CYAN Peptidase C14, caspase catalytic subunit p20 OS=Cyanobacteria bacterium UBA11166 OX=2055780 GN=DD000_05555 PE=4 SV=1
KLALLVGINRYQQSNR--------FPDLK-----GAVTDVELQKQL-LIY----------
-RFG--FE------PEDILV--LT-------------------DEKATRQ--------GI
IQA--FE-----DR-LIGQAQ--PGDIVVFHFSGQGDRILDSDGA---------G-----
---------SNGF------IG-------TLVPF-------DC----APNSDG----AVGD
ITQSLLWL-LMAG---I-----NT--EKVT-----------LVLDSCFA----------G
RSS-----------RGGLGVISKFNSG---------------------------------
>tr|A0A354ZYE1|A0A354ZYE1_9CYAN Peptidase C14 OS=Cyanobacteria bacterium UBA11166 OX=2055780 GN=DD000_24370 PE=4 SV=1
KLALLVGINQYPQ-----------MMTLG-----GCVTDVAMQREL-LIH----------
-RFG--FS------DRDILT--LT-------------------DSQATRR--------AI
ETG--FV-----EH-LIKQAR--AGDVVVFHFSGYGSRVKRNLAA---------D-----
----IDK--LGNW------DN-------SFVTV-------DG--AIPTNGIP-----ARD
LLAETLRL-LLLS---L-----AT--SNVT-----------TILDTAHV----------D
------------------------------------------------------------
>tr|A0A355DUS8|A0A355DUS8_9CYAN Peptidase C14 OS=Cyanobacteria bacterium UBA11162 OX=2055781 GN=DD379_23025 PE=4 SV=1
KLALLVGINQYPQ-----------STALG-----GCVTDVELQREL-LIH----------
-RFG--FN------PRDILT--LT-------------------DSQATRE--------SI
ETG--FV-----EH-LTKQAN--TGDVVVFHFSGYGSRIQLGEES---------S-----
----TNP--SLHL------QN-------SFVPV-------DG--ILHPKESR----LANT
LLEETLAL-LLLS---L-----AT--DRVM-----------TLLDTSHT----------D
PVNVLQ------------------------------------------------------
>tr|A0A1Q4C6H8|A0A1Q4C6H8_9RHIZ Uncharacterized protein OS=Rhizobiales bacterium 62-47 OX=1895811 GN=BGP05_09035 PE=4 SV=1
RLALVIGNAKYPDNE----------APLK-----EPINDARNIADE-LKR----------
-D-G--FN-------VEIGE-------------------------NLNGD--------AM
RRA--FD-----KL-YARTK---PGSVVLVFFSGFGIQS---------------AR----
-------------------QS-------YILPV-------DA--QIWTEADV----RRDG
FSLET----ILGE---I-NGRGAG--VKIA------------LLDASRR----------N
PFERRFRS----------------------------------------------------
>tr|A0A1Q4BX40|A0A1Q4BX40_9RHIZ Caspase-like domain-containing protein OS=Rhizobiales bacterium 62-47 OX=1895811 GN=BGP05_21530 PE=4 SV=1
RIALVIGNGAYTK------------VPLA-----TAANDGGLIAQT-LQA----------
-A-G--FD-------VAGAR-------------------------DLDGD--------TL
RGA--FR-----DF-VKKAEASGPDTVAVVYLAGYGIQL---------------AG----
-------------------EN-------YFIPV-------DS--TIARDTDI----PIEG
LRISD----YMRQ---L-TALPLK--LSIV------------VLDLARE----------Q
PFIEGGQSI---------------------------------------------------
>tr|A0A1Q4BSF2|A0A1Q4BSF2_9RHIZ Peptidase C14 OS=Rhizobiales bacterium 62-47 OX=1895811 GN=BGP05_04950 PE=4 SV=1
RVALVIGNAAYQP------------EALP-----TTANDAGLIAQT-LQA----------
-A-G--FD-------VVGAR-------------------------DLDQD--------TL
RRT--FR-----EF-LDKVSASGPDTVAFIYLGGYGVQL---------------EG----
-------------------EN-------YFVPI-------DA--KLARDTDV----PLEA
LRLSD----YIRP---L-AALNIK--AGIV------------VLDAARA----------N
PFAQSG------------------------------------------------------
>tr|A0A1Q4C7C9|A0A1Q4C7C9_9RHIZ Peptidase OS=Rhizobiales bacterium 62-47 OX=1895811 GN=BGP05_09075 PE=4 SV=1
KIALVIGNSHYPDAN----------TPLS-----QPINDARALSTT-LRR----------
-D-G--FD-------VDTVE-------------------------DASKA--------DL
RQA--VE-----RL-KSKIR---PESIVMLFFAGYGVQA---------------GR----
-------------------ES-------YMIPV-------DA--AIWNETDV----RHEG
TSIES----VLGM---M-KQRGAQ--AKMV------------VVDASRR----------N
PYERRFRSY-----SHGLAPINAPDNA---------------------------------
>tr|A0A2W4VPL1|A0A2W4VPL1_9CYAN Peptidase C14 (Fragment) OS=Leptolyngbya antarctica OX=268115 GN=DCF17_21515 PE=4 SV=1
---VIVGINQYQSLQ-----------PLM-----YAQFDALELRDF-LVN----------
EV-G--LP------PQYCSL--LT------DVSPMVYQG----AAAPTQD--------VL
LQR--LA-----QS-CD-RAG--PEDTVWFFFSGYGVQW---------------QG----
-------------------QD-------YLLPI-------DA--DPNRI-------EQTG
ILIQT----ILEK---L-AQGNQRQS--IV------------MLDINRPQSA--------
------------------------------------------------------------
>tr|A0A2W4WD26|A0A2W4WD26_9CYAN Uncharacterized protein OS=Leptolyngbya antarctica OX=268115 GN=DCF17_07015 PE=4 SV=1
KLALLIGINAYPDRALDT--GVAQDIALR-----GCLTDVELQRQL-LIY----------
-RFG--FA------PVDVVT--LT-------------------NQAATRA--------GI
LTA--ID-----EH-LVQQAT--ADDVVLLHFSGYGSEVLVQGDD---------G-----
---------TSQT------QS-------AWVPV-------DS--RLPSEDSP----ALTD
LLEAELVA-QLSH---L-----AT--TNLT-----------TVIDAGS------------
------------------------------------------------------------
>tr|A0A1Q3P1A2|A0A1Q3P1A2_9BRAD Uncharacterized protein OS=Bosea sp. 67-29 OX=1895723 GN=BGO20_05415 PE=4 SV=1
RVALVIANEAYP-E-----------APIG-----GAAQQGRVVAQV-LSA----------
-G-G--FD-------VVAVE-------------------------NADRN--------AL
RQA--IA-----TF-AGKLR---RGAQVVVFYSGHAIQR---------------RN----
-------------------RN-------FL--L--------------STQNG----AGGA
VDLDE----IVDP---L-IVSRPA--SALL------------FVDAGRE----------N
PW----------------------------------------------------------
>tr|A0A371WT48|A0A371WT48_9RHIZ Caspase-like domain-containing protein OS=Methylovirgula sp. 4M-Z18 OX=2293567 GN=DYH55_00150 PE=4 SV=1
RLALVIGESAYPQ------------NALP-----TAANDAGLIAST-LSA----------
-E-G--FD-------VTGAR-------------------------DLDDE--------SL
RKS--LR-----EF-LDKAAAAGPNAVVFVYIAGQGLQL---------------EG----
-------------------EN-------YLVPV-------GA--SIARDTDV----PANA
YRLSD----FTRA---L-DGIPLK--ARIV------------VLDAAHA----------N
NFAKGGQPI-----AAGL------------------------------------------
>tr|A0A2Z5T3Z4|A0A2Z5T3Z4_9CYAN Putative peptidase C14, caspase catalytic OS=cyanobacterium endosymbiont of Rhopalodia gibberula OX=1763363 GN=RGRSB_1272 PE=4 SV=1
KLALLVGIDDYSS-----------HYKLK-----GCVTDVERQREL-LIY----------
-RFG--FA------RKDILT--LT-------------------EQQGTRE--------RI
EQA--FT-----EH-LIQQAK--AGDVVLFHFSGYGNYVK--------------------
--ENLHD--GSPL--SSTRKR-------GLVPK-------DG--IFLTKGTP----TTND
ILEETLLL-LGQS---L-----AT--DKLT-----------MVLDTSHQ----------Y
L-----------------------------------------------------------
>tr|A0A1X3G068|A0A1X3G068_9BRAD Uncharacterized protein OS=Bradyrhizobium canariense OX=255045 GN=BSZ18_08255 PE=4 SV=1
RFALVIGNAKYPDAD----------APLK-----EPLNDARDVADE-LKR----------
-D-G--FS-------VEIGE-------------------------NLTGD--------GM
RRA--FD-----KL-YGKIK---PGSVALVFFSGFGIQS---------------AR----
-------------------QS-------YLLPI-------DA--QIWTESDV----RRDG
ISLET----VLGE---L-NTRGAG--VKIA------------LVDASRR----------N
PFERRFRS----------------------------------------------------
>tr|A0A1X3EUI3|A0A1X3EUI3_9BRAD Peptidase OS=Bradyrhizobium canariense OX=255045 GN=BSZ18_08140 PE=4 SV=1
RLALVIGNGHYPDAS----------APLT-----QSINDARALSSS-LRK----------
-N-G--FD-------VDMVE-------------------------DATKD--------DM
VRA--VN-----RL-KSRIK---PDTVVMLFFGGYGVQA---------------GR----
-------------------ES-------YMLPV-------DA--VIWKESDV----RRHG
VSIEG----VLDM---M-KEQGAK--AKLV------------VVDASRR----------N
PYERRFRSY-----SHG-------------------------------------------
>tr|A0A0A6P0V4|A0A0A6P0V4_9GAMM Peptidase C14 caspase catalytic subunit p20 OS=Candidatus Thiomargarita nelsonii OX=1003181 GN=OT06_56295 PE=4 SV=1
-VALVIANSQYQKK-----------IL-K-----QSLNDAKAIRKV-LKE----------
-N-G--FK-------VIF-K------------------------TNLNLK--------SM
NQA--TR-----EF-SKCLK--ISQGMGLFYFTGYGMQL---------------NG----
-------------------KN-------YILPI-------DI--DIMDKMDV----KYDT
FPMQK----LFDR---L-KEAKNE--LNIV------------ILDASHK----------S
PYRF--FE------HRGLANES--------------------------------------
>tr|A0A2D5FDV6|A0A2D5FDV6_9GAMM Peptidase C14 OS=Haliea sp. OX=1932666 GN=CME38_13570 PE=4 SV=1
--ALVIGNSNY-----------RHLDQLS-----TPLTDVDRVAGM-LAS----------
-KYG--FG---------VQV--LH---------------------DASDA--------GV
MRA--LN-----QL-NGVLE---EDDNLLIYYAGHG-----NRRA---------TGAYE-
-------------------SG-------YWLPV-------NA--EPPPDDTF----WVPT
EQVSS----HLAR---L-----PA--RRIL-----------VVTDSTFAGLLA-----DN
PAFLLVSG------RENLLSDAYIDLRFPNKSRLLLSSGQD-------------------
>tr|A0A1Z4RE78|A0A1Z4RE78_9CYAN Peptidase C14 caspase catalytic subunit p20 OS=Calothrix sp. NIES-4101 OX=2005461 GN=NIES4101_22530 PE=4 SV=1
KLALLIGVNNYLK-----------IPALT-----GCLTDVELQREL-LIH----------
-RFG--FQ------ASDILC--LT-------------------DEAASRD--------LI
EKA--FF-----EH-LASQCK--PGDVVFFHFSGYGSRIKS-------------------
-------------------EN-------ALIPV-------DG--FLNVENNQ----VANY
LLEDTLLL-MLRS---L-----PT--EKVF-----------AVVDASY------------
------------------------------------------------------------
>tr|A0A1Z4RIM8|A0A1Z4RIM8_9CYAN Peptidase C14 caspase catalytic subunit p20 OS=Calothrix sp. NIES-4101 OX=2005461 GN=NIES4101_06920 PE=4 SV=1
-WAIAIGINQYHFLQ-----------PLA-----CAQADAEALRGL-LVS----------
NG-G--FR------QQQSLL--MS------DSSPPIGDR----PTFPTKD--------HI
LLL--LE-----DL-AAACWR--SQDRVWFFFSGYGIHH---------------NG----
-------------------KD-------YLMPV-------DG--KPEFV-------EETG
IEIAT----IMHT---L-HSVNVN-A--LM------------LLDINRAFTT-------Q
GLDTFVGQE-----IIELAQELQVPLILSCQPEQFSYESTELGHGFFTAALLEALSSDHG
>tr|A0A0Q3KY34|A0A0Q3KY34_9BRAD Formylglycine-generating enzyme, required for sulfatase activity, contains SUMF1/FGE domain OS=Bosea thiooxidans OX=53254 GN=ARD30_18395 PE=4 SV=1
RVALVIANGSYP-E-----------AQIA-----NAVPQGRAVAET-LRA----------
-G-G--FD-------VVAVE-------------------------NASRA--------QM
RDA--IA-----AF-AGKLG---PRAQAVVFYSGHAVQQ---------------RS----
-------------------RN-------FLVPL--------------QPQNA----ERDT
VDLDE----IVDP---L-IVARPA--SALV------------FIDASRD----------N
PW----------------------------------------------------------
>tr|A0A0E4BQ32|A0A0E4BQ32_9BRAD Peptidase OS=Bradyrhizobium diazoefficiens OX=1355477 GN=CO678_15645 PE=4 SV=1
RLALVIGNGHYPDAN----------APLT-----QSINDARALSST-LRK----------
-N-G--FD-------VDMVE-------------------------DATKD--------DM
VRA--VN-----RL-KSRIK---RDTVVMLFFGGYGVQA---------------GR----
-------------------QS-------YMLPI-------DA--VIWKESDV----RRQG
VSIDG----VLDM---M-KEQGAK--AKLV------------VVDASRR----------N
PYERRFRSY-----SHGLAPISAPDNA---------------------------------
>tr|A0A0R3BNH0|A0A0R3BNH0_9BRAD Caspase domain-containing protein OS=Bradyrhizobium yuanmingense OX=108015 GN=AOQ72_03195 PE=4 SV=1
RLALVIGNGHYPDAS----------APLT-----QSINDARALSSS-LRK----------
-N-G--FD-------VDMVE-------------------------DATRD--------DM
VRA--VS-----RL-KSRIT---RDSVVMLFFGGYGVQA---------------GR----
-------------------ES-------YMLPV-------DA--VIWKEKDV----RRQG
VSIEG----VLEM---M-KEQGAK--AKLV------------VVDASRR----------N
PYERRFRSY-----SHGLAPISAS------------------------------------
>tr|A0A0N1DMT2|A0A0N1DMT2_9RHIZ Peptidase C14 OS=Rhizobium acidisoli OX=1538158 GN=AOG23_19520 PE=4 SV=1
-RALLIGIDDYE----------MREAKLT-----GSASDVKAMQLF-LVK----------
-TLA--YR------PEQIHT--LT-------------------NRKASRE--------AI
LAE--ID-----DW-LVRQST--PGSRVFLYFSGQG---SEEMGA---------EA----
-----------TT------SP-------TLVAA-------DA--KLVREAGK-VT-VTNQ
IRETEIAA-RLNS---L-----KD--RRVT-----------LLIDACHV----------G
PGS------------RSAV-----------------------------------------
>tr|Q212G2|Q212G2_RHOPB Peptidase C14, caspase catalytic subunit p20 OS=Rhodopseudomonas palustris (strain BisB18) OX=316056 GN=RPC_3182 PE=4 SV=1
RIALVIGNANYQA------------GALP-----TPANDAGLVAQT-LQA----------
-A-G--FD-------VTGAR-------------------------DLDQE--------TL
RRT--FR-----EF-LDKAAAAGPDAVAFVYLGGYGVQL---------------EG----
-------------------EN-------YVVPI-------DA--KIVRDVNV----PLEA
LRLSD----YLTP---L-AALKLK--ASMV------------VLDLARA----------N
PFAK--------------------------------------------------------
>tr|A0A0P8DHE1|A0A0P8DHE1_9CYAN Uncharacterized protein containing caspase domain OS=Phormidesmis priestleyi Ana OX=1666911 GN=HLUCCA11_07420 PE=4 SV=1
-WAITIGINQYRHLQ-----------PLV-----HAQNDARYVHRF-LTE----------
EA-G--IP------AAQCVL--LS------DLSTSVNEQ----IVYPDKS--------TI
NEW--VQ-----TI-TH-QVQ--PDDVLWVFWSGYGVQIQRED----------GQN----
-------------------LD-------YLMPI-------DG--DPEQI-------ESTG
IAATD----LIDT---L-AGLPTDKT--LL------------VLDINRSQGT--------
------------------------------------------------------------
>tr|U9VWL7|U9VWL7_9CYAN Peptidase c14 OS=Leptolyngbya sp. Heron Island J OX=1385935 GN=N836_05300 PE=4 SV=1
-WAIIIGINQYQGFQ-----------PLM-----QAQNDAVGIRRY-LIE----------
EA-G--FP------PENCIL--LS------DLSKSTDQE----AVFPDRV--------AI
YDW--IE-----TI-CQGRVQ--EEDTLWFYFSGYGAQA---------------NN----
-------------------QD-------YLMPV-------DG--DPAQV-------KQTG
IALQD----VVKH---I-KQAPTKNT--MM------------VLDMNR------------
------------------------------------------------------------
>tr|Q20XC8|Q20XC8_RHOPB Peptidase C14, caspase catalytic subunit p20 OS=Rhodopseudomonas palustris (strain BisB18) OX=316056 GN=RPC_4686 PE=4 SV=1
RLALVIGNGHYPDAG----------APLA-----QPINDARALTAA-LRR----------
-D-G--FD-------VDVVE-------------------------DATRN--------DM
DRA--IA-----RL-KARIT---PESVVMLYFGGFAIQA---------------GR----
-------------------ES-------YMVPV-------DA--TIWKEADV----RRNG
VSVES----VLTA---M-QAQGAR--AKLA------------VIDASRR----------N
PYERRFRGY-----SHGLAPIDVPDNALVLSAATPGKVADDSNAANSVLM----------
>tr|Q21AX9|Q21AX9_RHOPB Peptidase C14, caspase catalytic subunit p20 OS=Rhodopseudomonas palustris (strain BisB18) OX=316056 GN=RPC_0887 PE=4 SV=1
RVALVIGNAKYPDSE----------KPLK-----EPINDARELGEE-LQR----------
-A-G--FD-------VEIGE-------------------------NLNGE--------AM
RRA--FD-----RL-YARVE---PGAVALVFFSGFGIQS---------------NR----
-------------------QS-------YLIPV-------DA--QIWTEPDV----RRDG
VSLET----VLGE---I-NSRGAA--IKVA------------LLDASRR----------N
PFERRFRS----------------------------------------------------
>tr|A0A0P7ZQG3|A0A0P7ZQG3_9CYAN Caspase domain OS=Phormidesmis priestleyi Ana OX=1666911 GN=HLUCCA11_10415 PE=4 SV=1
-YALLVGINKYDEQSHIP--------ELK-----GCLNDIQGMQTY-LDS------RIDK
NEFG--LR-------LQILT-----------------------NDQATRR--------GI
IDG--FR-----QH-LAQA---TAEDIVLFYYAGYGSKATAPKDFWPVTQL---TP----
---------HSRQ------LE-------TLVCY-------DS--RMDD--------AHWD
LARIELDQ-LIAE---V---TQNG--THIT-----------AILDSSCA-----------
------------------------------------------------------------
>tr|I4F865|I4F865_MICAE Similar to Q4BYD0_CROWT Caspase-1 OS=Microcystis aeruginosa PCC 9432 OX=1160280 GN=MICCA_1860022 PE=4 SV=1
KLALLVGIDQYGAN----------IPPLP-----GCLTDVELQKDL-LRY----------
-RFG--FQ------DADIVT--LT-------------------GKKASRE--------AI
KSA--FL-----EH-LIAQAR--AGDVVIFHFSGYGS-----------------------
---------------LGAGKE-------VFITA-------D--------G------AENA
LIKENILL-MARC---L-----AT--DKFS-----------LIFDSSH------------
------------------------------------------------------------
>tr|A3X0F4|A3X0F4_9BRAD Peptidase C14, caspase catalytic subunit p20 OS=Nitrobacter sp. Nb-311A OX=314253 GN=NB311A_10393 PE=4 SV=1
RVALVIGNGHYPDAT----------QPLK-----QSINDARALATI-LRR----------
-D-G--FD-------VIMVE-------------------------DADKD--------DM
HRA--VR-----RL-ETKIG---PDTTALLFFSGFGIQS---------------GR----
-------------------ES-------YMIPV-------NA--RIWKEADV----RRDG
LSIET----VLGA---M-KERAAK--VKLA------------VIDASRR----------N
PYERRFRSY-----SHGLAPINVPD-----------------------------------
>tr|A3X0E4|A3X0E4_9BRAD Peptidase C14 OS=Nitrobacter sp. Nb-311A OX=314253 GN=NB311A_10453 PE=4 SV=1
RVALVIGNAAYPDSE----------APLK-----EPINDARDVAAE-LKH----------
-D-G--FD-------VETGE-------------------------NLTGE--------AM
RLA--LK-----RL-YTRIK---PGSVALIFFSGYGIQS---------------GR----
-------------------QS-------YLIPV-------DA--QLWTEADV----RRDG
FSLET----ILGE---I-NNRGAG--VKIA------------LLDASRR----------N
PFERRFRS----------------------------------------------------
>tr|A0A1B3M7S3|A0A1B3M7S3_9RHIZ Caspase domain protein OS=Sinorhizobium sp. RAC02 OX=1842534 GN=BSY16_1916 PE=4 SV=1
RYALLIGNAEYEDA-----------EPLE-----NPLNDIDLVGEA-LER----------
-V-N--FS-------VTRAT-------------------------DVDHL--------GM
LSA--LN-----NF-TRVAEKA-ENPVLFVYFSGYAVQI---------------GG----
-------------------DN-------FLLPT-------DA--SGRTLTGL----RNRS
LAVSE----VTET---L-RKLGTG--LKVV------------LFDAAHE----------N
PFLT-LRDI-----PDGLAEPKNAEGIHYAYASAPGTA----------------------
>tr|A0A369TB10|A0A369TB10_9PROT Uncharacterized protein OS=Rhodospirillaceae bacterium OX=1898112 GN=DRB17_19720 PE=4 SV=1
-LALVIGNHDY-RQA----------PDAR-----TARIDAGAVADA-L-E----------
-QGG--YE-------VISGT-------------------------DLNRN--------DM
RGG--IA-----RF-ADRVGEANR---AVVFYSGHALMS---------------GG----
-------------------VT-------YLAPV-------EQ--GNDSLVEV----MMDG
VPLDL----VLRL---A-GEASGR---AVV------------FIDGA----Q--------
--------------LDGFTPKSFAE-----------------------------------
>tr|I2QUI3|I2QUI3_9BRAD Uncharacterized protein OS=Bradyrhizobium sp. WSM1253 OX=319003 GN=Bra1253DRAFT_08414 PE=4 SV=1
RIALVVGNGAYAK------------SPLA-----TTANDAGLIAQT-LQA----------
-A-G--FD-------VVGAR-------------------------DLDGD--------TL
RKS--FR-----DF-IQKAQASGPGTVAMVYLAGYGVQL---------------AG----
-------------------EN-------YFIPV-------DS--NITRDTDI----PTEG
LRIGD----YLRQ---L-ASVPLK--ANIV------------VLDAARA----------Q
PFVEGGQQI-----ASG-------------------------------------------
>tr|I2QL76|I2QL76_9BRAD Uncharacterized protein OS=Bradyrhizobium sp. WSM1253 OX=319003 GN=Bra1253DRAFT_05295 PE=4 SV=1
RFALVIGNAKYPDAD----------APLK-----EPLNDARDVADE-LKR----------
-D-G--FS-------VEIGE-------------------------NLTGD--------GM
RRA--FD-----KL-YGKIK---PGSVALVFFSGFGIQS---------------AR----
-------------------QS-------YLLPI-------DA--QIWTESDV----RRDG
ISLET----VLGE---L-NTRGAG--VKIA------------LVDASRR----------N
PFERRFRS----------------------------------------------------
>tr|I2QVD3|I2QVD3_9BRAD Uncharacterized protein OS=Bradyrhizobium sp. WSM1253 OX=319003 GN=Bra1253DRAFT_00264 PE=4 SV=1
RLALVIGNSTYPDAD----------SPLS-----QMTRDAEGLTNA-LRN----------
-D-G--FL-------VDAVD-------------------------NATRP--------DI
TRA--ID-----RL-TAKVH---FNSIVLVYFGGYGVQS---------------DG----
-------------------QN-------YLIPV-------DA--KIWTEEDV----RRQG
VSIDR----LLSQ---L-KSSGAR--VRLV------------VIEASRR----------N
PYERRFRNY-----S---------------------------------------------
>tr|A0A1X9L814|A0A1X9L814_MICAE Uncharacterized protein OS=Microcystis aeruginosa PCC 7806SL OX=1903187 GN=BH695_2242 PE=4 SV=1
KLALLVGIDQYGAN----------IPPLP-----GCLTDVELQKDL-LRY----------
-RFG--FQ------DADIVT--LT-------------------GQQASRE--------AI
EAA--FL-----EH-LIAQAR--AGDVVIFHFSGYGS-----------------------
---------------VGAGKE-------VFITA-------D--------G------SENA
LIKENILL-MARC---L-----AT--DKCS-----------LIFDSSH------------
------------------------------------------------------------
>tr|I2QL50|I2QL50_9BRAD Uncharacterized protein OS=Bradyrhizobium sp. WSM1253 OX=319003 GN=Bra1253DRAFT_05269 PE=4 SV=1
RLALVIGNGHYPDAN----------APLT-----QSINDARALSSS-LRK----------
-N-G--FD-------VDMVE-------------------------DATKD--------DM
VRA--VN-----RL-KSRIK---RDTVVMLFFGGYGVQA---------------GR----
-------------------ES-------YMLPV-------DA--VIWKENDV----RRQG
VSIEG----VLDM---M-KEQGAK--AKLV------------VVDASRR----------N
PYERRFRSY-----SHG-------------------------------------------
>tr|U1H5I3|U1H5I3_9BRAD Diaminopimelate epimerase (Fragment) OS=Bradyrhizobium sp. DFCI-1 OX=1230476 GN=C207_07104 PE=4 SV=1
RLALVVGNGAYQA------------GALQ-----TAANDAGLVAQT-LQA----------
-A-G--FD-------VIGAR-------------------------DLDSE--------TL
RKS--FR-----DF-IQKVQDAGPNAVAFVYLAGYGVQL---------------TG----
-------------------EN-------YFVPV-------DA--KIARDTDV----PVEA
IRISD----YSHL---L-SALPIK--AGVI------------VLDAARS----------N
PFAKD-------------------------------------------------------
>tr|U1IGG5|U1IGG5_9BRAD Tryptophan-rich sensory protein OS=Bradyrhizobium sp. DFCI-1 OX=1230476 GN=C207_03902 PE=4 SV=1
RFALVIGNAKYPDAD----------APLK-----EPVNDARDVADE-LKR----------
-D-G--FT-------VEVGE-------------------------NLTGD--------GM
HRA--FD-----RL-YGKIK---PGSVALIFFSGYGIQS---------------NR----
-------------------QS-------YMIPI-------DA--QIWAEADV----RRDG
FSLET----VLGE---I-NSRGAG--VKIA------------LIDASRR----------N
PFERRFRS----------------------------------------------------
>tr|A0A136LF34|A0A136LF34_9BACT Caspase domain protein OS=Armatimonadetes bacterium OLB18 OX=1617424 GN=UZ18_ATM001000422 PE=4 SV=1
-SALLVAIDDYPFITDAR-------FKLK-----GADLDLQYMTAL-CQ-----------
-FGG--FT-------VATLK-----------------------NDEATRA--------AI
ETV--LT-----KL-EQNA---ARGDEVLFYFSGRGSVAPDPDSF---------DP----
---------FKDM------EA-------TLVPH-------DG--QEAS--------AIFD
LRMRRLAR-FAQT---I---EGKG--GRVT-----------LILDTCFR-----------
------------------------------------------------------------
>tr|U1HDB1|U1HDB1_9BRAD 50S ribosomal protein L20 OS=Bradyrhizobium sp. DFCI-1 OX=1230476 GN=C207_03890 PE=4 SV=1
RLALIIGNGHYPDAS----------APLA-----QPINDARTLSSA-LRH----------
-E-G--FD-------VDVVE-------------------------DATKD--------DM
FRA--VE-----RM-KAKIR---PDTVVMLFFGGYGVQV---------------GR----
-------------------ES-------YMIPV-------DA--TIWKEADV----RRTG
VSVES----VLDA---M-KERGAK--AKLV------------VLDASRR----------N
PYERRFRAF-----SHGLAPISPPENT---------------------------------
>tr|A0A2M6UP96|A0A2M6UP96_9BRAD Uncharacterized protein OS=Bradyrhizobium sp. TSA1 OX=709803 GN=TSA1_29415 PE=4 SV=1
KLALVIGNARYPDNE----------FVLN-----DVANDTQDVTEE-LKR----------
-S-G--FV-------VDRQS-------------------------NLTAD--------AM
RQV--LD-----RF-YARIE---RGTVALIFFDGFAIQS---------------NR----
-------------------QT-------YLLPV-------DA--QIWTEPDV----ARDG
FSLDT----ILAE---M-NTRGAA--IKIA------------LIDASRR----------N
PFERRFRRY---------------------------------------------------
>tr|B3QBA3|B3QBA3_RHOPT Peptidase C14 caspase catalytic subunit p20 OS=Rhodopseudomonas palustris (strain TIE-1) OX=395960 GN=Rpal_5158 PE=4 SV=1
RVALVIGNSKYPDAD----------KPLS-----QSVSDARELADD-LKR----------
-A-G--FD-------AELGE-------------------------DLSGD--------AM
RRA--FD-----RL-YQRTK---PGAAALVFFSGFGIQS---------------GR----
-------------------QS-------YLIPI-------DA--QIWTEPDV----RRDG
ISLET----VLNE---L-NSRGAS--VKIA------------LIDASRR----------N
PFERRFRS----------------------------------------------------
>tr|B3Q7K5|B3Q7K5_RHOPT Peptidase C14 caspase catalytic subunit p20 OS=Rhodopseudomonas palustris (strain TIE-1) OX=395960 GN=Rpal_3269 PE=4 SV=1
RIALVIGNGAYAK------------APLS-----TAANDGGLIAQT-LQA----------
-A-G--FD-------VSGAR-------------------------DLDGD--------TL
RGA--FR-----DF-VKKAEDSGPDTVAAVYLAGYGVQY---------------AG----
-------------------EN-------YFIPV-------DS--RLSRDTEI----PTEG
LRISD----YLRQ---L-AALPLK--TSVV------------VLDLARE----------Q
PFVPGG-SV-----ASG-------------------------------------------
>tr|A0A2M6ULT7|A0A2M6ULT7_9BRAD Peptidase OS=Bradyrhizobium sp. TSA1 OX=709803 GN=TSA1_36250 PE=4 SV=1
RLALVIGNGHYPDAS----------APLT-----QSINDARALSSS-LRK----------
-N-G--FD-------VDMVE-------------------------DATKD--------DM
VRA--VA-----RL-KSRIK---RDTVVMLFFGGYGVQA---------------GR----
-------------------ES-------YMLPV-------DA--VIWKESDV----RRQG
VSIDG----VLDM---M-KEQGAK--AKLV------------VVDASRR----------N
PYERRFRSY-----SHGLAPISASD-----------------------------------
>tr|A0A2E5ET08|A0A2E5ET08_9BACT Uncharacterized protein OS=Verrucomicrobiales bacterium OX=2026801 GN=CMO80_23115 PE=4 SV=1
RVALVISNSQYPGK-----------DAIP-----TVAQDAQAVSKL-LQD----------
-R-D--FR-------VTTAL-------------------------NRTRD--------EL
RLL--IN-----TF-IDSTP---INGTALIYFGGHSMTVKDN------------KG----
-------------------IE-------QVLLL-------TI--D-GN---------RKA
ILLRN----VIGR---VETSSAAK--STII------------LIDSGRG----------I
P-----------------------------------------------------------
>tr|B3QED9|B3QED9_RHOPT Peptidase C14 caspase catalytic subunit p20 OS=Rhodopseudomonas palustris (strain TIE-1) OX=395960 GN=Rpal_0861 PE=4 SV=1
RLALVIGNAHYPDAA----------SPLL-----QPINDARLLSAS-LRH----------
-E-G--YD-------VDMIE-------------------------DASRD--------EI
LRA--VE-----RI-KARAG---KDATVMLFFGGYGIQS---------------GR----
-------------------DN-------YMIPV-------DA--KIWTEADV----RRSG
VSVEQ----VLAE---I-KAAGAH--TNLA------------VLDASRR----------N
PYERRFRAY-----SHGLAPIE--------------------------------------
>tr|A0A1G5WLN5|A0A1G5WLN5_9RHIZ Uncharacterized protein, contains caspase domain OS=Mesorhizobium qingshengii OX=1165689 GN=SAMN02927914_01445 PE=4 SV=1
RLAFVIGNAAYPS------------GALA-----TPANDAGLIAQT-LQA----------
-A-G--FD-------VVGAR-------------------------DVDQE--------SL
RGA--LR-----DF-LGKVSAAGPDAVVFIYLAGHGVQF---------------EG----
-------------------EN-------YFLPV-------DA--QIANPTDV----PLQG
MRLSD----VSKS---L-AGLPTK--VNIV------------VLDAARP----------N
AF----------------------------------------------------------
>tr|A0A2M6ULV7|A0A2M6ULV7_9BRAD Uncharacterized protein OS=Bradyrhizobium sp. TSA1 OX=709803 GN=TSA1_36380 PE=4 SV=1
RFALVIGNAKYPDAD----------APLK-----EPINDARDVADE-LKR----------
-D-G--FA-------VEIGE-------------------------NLTGD--------GM
RRA--FD-----KL-YGKIK---PGSVALVFFSGFGIQS---------------AR----
-------------------QS-------YMLPI-------DA--QIWTESDV----RRDG
FSLET----VLGE---L-NTRGAG--VKIA------------LIDASRR----------N
PFERRFRS----------------------------------------------------
>tr|A0A1Z4UG28|A0A1Z4UG28_9CYAN Peptidase C14 caspase catalytic subunit p20 OS=Aulosira laxa NIES-50 OX=1541988 GN=NIES50_68100 PE=4 SV=1
KLALLVGINEY--SDG--------VAQLS-----GCVNDVVLQREL-LIH----------
-RFG--FN------PQDILT--LT-------------------DKQATRK--------SI
LQA--FE-----EH-LIKQAK--PGDVVVFHFSGHGSRVIDADRD---------N-----
---------PDGL------VS-------SLVAV-------DS--QLASENSS----STKE
VTGHTLWL-LMAA---L-----KT--ENVT-----------FVIDTIYS-----------
---------------GGL-VSSPLKSSQL-----KQKF----------------------
>tr|A0A2V5CIH7|A0A2V5CIH7_9RHIZ Putative caspase-like protein OS=Rhizobium sp. UGM030330-04 OX=1378077 GN=N434_04436 PE=4 SV=1
RIAFVVGNAAYKT------------GALP-----TPANDAGLIAQT-LQA----------
-A-G--FD-------VIGAR-------------------------DLDQN--------GL
RDA--MR-----DF-LTKANASGPDTVVFVYLAGYGVQY---------------QG----
-------------------DN-------YFVPV-------DA--QIKQATDV----PVEA
LRITD----FTRS---L-ASLDNR--GSIV------------VLDAARA----------N
PFVQSSQP----------------------------------------------------
>tr|G7D847|G7D847_BRAJP Uncharacterized protein OS=Bradyrhizobium japonicum USDA 6 OX=1037409 GN=BJ6T_48490 PE=4 SV=1
RIALVVGNGAYAK------------SPLA-----TTANDAGLIAQT-LQA----------
-A-G--FD-------VVGAR-------------------------DLDGD--------TL
RKS--LR-----DF-IQKAQASGPGTVAMIYLAGYGVQL---------------AG----
-------------------EN-------YFIPV-------DS--NITRDTDI----PTEG
LRISD----YARQ---L-ASIPLK--ANIV------------VLDAARA----------Q
PFIEGGQPI-----AS--------------------------------------------
>tr|G7DDM3|G7DDM3_BRAJP Uncharacterized protein OS=Bradyrhizobium japonicum USDA 6 OX=1037409 GN=BJ6T_03110 PE=4 SV=1
RYALVIGNAKYPDAD----------APLK-----EPLNDARDIADE-LKR----------
-D-G--FS-------VEIGE-------------------------NLTGD--------GM
RRA--FD-----KL-YGKIK---PGSVALIFFSGFGIQS---------------AR----
-------------------QS-------YMLPI-------DA--QIWTESDV----RRDG
FSLET----VLGE---L-NTRGAG--VKIA------------LIDASRR----------N
PFERRFRS----------------------------------------------------
>tr|G7DF22|G7DF22_BRAJP Uncharacterized protein OS=Bradyrhizobium japonicum USDA 6 OX=1037409 GN=BJ6T_03270 PE=4 SV=1
RLALVIGNGHYPDAS----------APLT-----QSINDARALSSS-LRK----------
-N-G--FD-------VDMVE-------------------------DATKD--------DM
VRA--VN-----RL-KSRIK---RDTVVMLFFGGYGVQA---------------GR----
-------------------ES-------YMLPV-------DA--VIWRESDV----RRQG
VSIDG----VLDM---M-KEQGAK--AKLV------------VVDASRR----------N
PYERRFRSY-----SHGLAPISAPDNA---------------------------------
>tr|A0A1Z4UFB4|A0A1Z4UFB4_9CYAN Uncharacterized protein OS=Aulosira laxa NIES-50 OX=1541988 GN=NIES50_65350 PE=4 SV=1
-WALVIGINHYDCLQ-----------PLK-----YAKRDAELLQNL-LHN----------
EA-G--F--------ERVFL--FS------DDSLSIGGE----LTRPDRA--------NL
LRC--LQ-----QLFERPFLQ--PEDNFWFFFNGHGMNY---------------GE----
-------------------QD-------YLLAA-------DG--NPEDI-------ENTG
ISLSY----LTEC---L-RNSGSDNI--VL------------MLDANHHQHQ--------
------------------------------------------------------------
>tr|K9UJD7|K9UJD7_CHAP6 Uncharacterized protein OS=Chamaesiphon minutus (strain ATCC 27169 / PCC 6605) OX=1173020 GN=Cha6605_4276 PE=4 SV=1
--CISIGINRYQFLP-----------TLS-----YGVADAVAIEQF-FID----------
AA-G--WD------SQQCLL--LT------DTSAQSGTK----STYPNRE--------NI
NRW--LK-----QW-SWDKLQ--HGDLLWFFFSGCGVSF---------------EG----
-------------------ED-------YLLPI-------DG--KTDDL-------ANTC
ISIRQ----LYQQ---F-RDIGVN-A--LV------------FLDANH------------
------------------------------------------------------------
>tr|B4WJP5|B4WJP5_SYNS7 Caspase domain protein OS=Synechococcus sp. (strain ATCC 29403 / PCC 7335) OX=91464 GN=S7335_4564 PE=4 SV=1
-WAIIIGINHYQYSR-----------PLM-----HAGDDALSVYRF-FTR----------
LA-D--VA------SSRCVL--LSDLV-TGDLATSASDQ----AVYPDKS--------SI
TER--MQ-----TV-LQ-QVG--TDDVLWIFFSGYGVQV---------------GC----
-------------------TD-------YLLPI-------DG--DHDNI-------EETG
VAIAD----LIDS---L-AQIPTKKV--LL------------ILDMSRSQGA-------T
------------------------------------------------------------
>tr|A0A2T7U5M2|A0A2T7U5M2_9RHIZ Caspase-like domain-containing protein OS=Microvirga sp. KLBC 81 OX=1862707 GN=DC522_04535 PE=4 SV=1
RLALVIGQSAYDG------------RQLA-----TAANDAGLIAQT-LTS----------
-A-G--FE-------VVQGR-------------------------DLNAN--------DL
RSV--VR-----DF-LDKAQALEGDAAIMVYLSGFGIQL---------------EG----
-------------------EN-------YLLPV-------DA--RIQRDVDV----PIEG
FRLSD----LVRS---L-ERTPAQ--ARII------------VADMARD----------Y
PL----------------------------------------------------------
>tr|A0A2U3PR87|A0A2U3PR87_9BRAD Uncharacterized protein OS=Bradyrhizobium sp. ORS 3257 OX=167468 GN=BRAD3257_0482 PE=4 SV=1
RFALVIGNAKYPDAD----------APLK-----EPINDARDVADE-LKR----------
-D-G--FS-------VEIGE-------------------------NLTGD--------GM
RRA--FD-----KL-YSKIK---PGSVALVFFSGFGIQS---------------AR----
-------------------QS-------YMLPV-------DA--QIWTESDV----RRDG
FSLET----VLGE---L-HTRGAG--VKIA------------LIDASRR----------N
PFERRFRS----------------------------------------------------
>tr|A0A2U3Q1G3|A0A2U3Q1G3_9BRAD Uncharacterized protein OS=Bradyrhizobium sp. ORS 3257 OX=167468 GN=BRAD3257_4184 PE=4 SV=1
RIALVVGNGAYAK------------SPLA-----TTANDAGLIAQT-LQA----------
-A-G--FD-------VVGAR-------------------------DLDGD--------TL
RKS--MR-----DF-IQKAQASGPGTVAMIYLAGYGVQL---------------AG----
-------------------EN-------YFIPV-------DS--NITRDTDI----PTEA
MRISD----YARQ---L-ASIPLK--ANIV------------VLDAARA----------Q
PFIEGGQPI-----ASG-------------------------------------------
>tr|A0A2U3PR69|A0A2U3PR69_9BRAD Uncharacterized protein OS=Bradyrhizobium sp. ORS 3257 OX=167468 GN=BRAD3257_0464 PE=4 SV=1
RLALVIGNGHYPDAN----------APLT-----QSINDARALSSS-LRK----------
-N-G--FD-------VDMVE-------------------------DATKD--------DM
VRA--VG-----RL-KSRIT---HDSVVMLFFGGYGVQA---------------GR----
-------------------ES-------YMLPV-------DA--VIWKESDV----RRHG
VSIDG----VLEM---M-KEQGAK--AKLV------------VVDASRR----------N
PYERRFRSY-----SHGLAPISA-------------------------------------
>tr|A0A2A3D569|A0A2A3D569_9RHIZ Peptidase C14 caspase catalytic subunit p20 OS=Mesorhizobium sp. WSM3860 OX=2029403 GN=CK220_22845 PE=4 SV=1
RLAFVIGNGAYQS------------GELA-----TAANDAGLIAQT-LQA----------
-A-G--FD-------VVGAR-------------------------DVDQD--------SL
RGA--LR-----DF-LGKVSAAGPDAVVFVYLAGHGVQF---------------EG----
-------------------EN-------YFLPV-------DA--QIASPADV----PLQA
MRLSD----VTRS---L-AGLPAK--VNIV------------VLDAARP----------N
AF----------------------------------------------------------
>tr|A0A0V7ZLN9|A0A0V7ZLN9_9CYAN Uncharacterized protein OS=Mastigocoleus testarum BC008 OX=371196 GN=BC008_41845 PE=4 SV=1
-YAVLVGIDNYPNPTF----------RLK-----SCVNDVAALEEY-LRS------QI-K
AEVQ--LH-------LKTLK-----------------------DREATRQ--------AI
IDS--FR-----QH-LCQA---ESNDVALFYYAGHGSQELAPPEFW---DF---EP----
----------DKL------NN-------TLVCY-------DS--HLEG--------G-WD
LADKELDK-LISE---I---AQKN--PHII-----------LILDCSHSGSRT-----RN
PSQQTAVRE-----S---------------------------------------------
>tr|A0A1E4Q867|A0A1E4Q867_MICAE Caspase-1, p20 OS=Microcystis aeruginosa NIES-98 OX=267869 GN=BFG60_4840 PE=4 SV=1
KLALLVGIDQYGAN----------IPPLP-----GCLTDVELQKDL-LRY----------
-RFG--FQ------DADIVT--LT-------------------GKKASRE--------AI
EAA--FL-----EH-LIAQAR--AGDVVIFHFSGYGS-----------------------
---------------LGAGKE-------VFITA-------D--------G------AENA
LIKENILL-MARC---L-----AT--DKFS-----------LIFDSSH------------
------------------------------------------------------------
>tr|A0A0D7PL50|A0A0D7PL50_9BRAD Caspase-like domain-containing protein (Fragment) OS=Bradyrhizobium sp. LTSP885 OX=1619232 GN=UP09_06040 PE=4 SV=1
RLALVVGNGAYQA------------GALQ-----TAANDAGLIAQT-LQA----------
-A-G--FD-------VIGAR-------------------------DLDGE--------TL
RKS--FR-----DF-VQKVQDAGPNSVAFVYLAGYGVQL---------------TG----
-------------------EN-------YFVPV-------DA--KIARDTDV----PVEA
IRMTD----YTHQ---L-SALGIK--ASVI------------VLDAARS----------N
PFAKD-------------------------------------------------------
>tr|A0A0D7NM89|A0A0D7NM89_9BRAD Uncharacterized protein OS=Bradyrhizobium sp. LTSP885 OX=1619232 GN=UP09_24075 PE=4 SV=1
RFALVIGNAKYPDAD----------APLK-----EPINDARDVADE-LKR----------
-D-G--FI-------VDVGE-------------------------NLTGD--------GM
RRA--FD-----KL-YGKIK---PGSVALIFFSGYGIQS---------------NR----
-------------------QS-------YMIPV-------DA--QIWAEPDV----RRDG
FSLET----VLGD---I-NSRGAG--VKIA------------LVDASRR----------N
PFERRFRS----------------------------------------------------
>tr|A0A0D7NM15|A0A0D7NM15_9BRAD Peptidase OS=Bradyrhizobium sp. LTSP885 OX=1619232 GN=UP09_23990 PE=4 SV=1
RLALIIGNGHYPDAS----------APLA-----QPINDARNLSAT-LRH----------
-N-G--FD-------VDVVE-------------------------DATRD--------DM
VRA--VE-----RM-KAKIR---PDTVVMLFFGGYGVQV---------------GR----
-------------------ES-------YMIPV-------DA--AIWKEADV----KRSG
VSVDA----VLDA---M-KEQGAK--AKLV------------VLDASRR----------N
PYERRFRSF-----SHGLAPISPPENTLVLTSAT--------------------------
>tr|H5YEP2|H5YEP2_9BRAD Uncharacterized protein OS=Bradyrhizobium sp. WSM471 OX=319017 GN=Bra471DRAFT_00505 PE=4 SV=1
RFALVIGNAKYPDAD----------APLK-----EPLNDARDIADE-LKR----------
-D-G--FS-------VEIGE-------------------------NLTGD--------GM
RRA--FD-----KL-YGKIK---PGSVALVFFSGFGIQS---------------AR----
-------------------QS-------YLLPI-------DA--QIWTESDV----RRDG
ISLET----VLGE---L-NTRGAG--VKIA------------LVDASRR----------N
PFERRFRS----------------------------------------------------
>tr|A0A1G5BZ04|A0A1G5BZ04_9RHIZ Uncharacterized protein, contains caspase domain OS=Microvirga guangxiensis OX=549386 GN=SAMN02927923_00390 PE=4 SV=1
RLALVIGQSAYDG------------RVLA-----TAANDAGLIAQT-LTS----------
-A-G--FE-------VVQGR-------------------------DLNAN--------DL
RSV--VR-----DF-LDKAQTLESDGAVMVYLSGYGIQL---------------EG----
-------------------EN-------YLLPV-------DA--RIQRDVDV----PIEG
FRLSD----LVRS---L-ERTPAQ--VRIV------------VADMARD----------Y
AMP---------------------------------------------------------
>tr|H5YEM5|H5YEM5_9BRAD Uncharacterized protein OS=Bradyrhizobium sp. WSM471 OX=319017 GN=Bra471DRAFT_00487 PE=4 SV=1
RLALVIGNGHYPDAN----------APLT-----QSINDARALSSS-LRK----------
-N-G--FD-------VDMVE-------------------------DATKD--------DM
VRA--VN-----RL-KSRIK---RDTVVMLFFGGYGVQA---------------GR----
-------------------ES-------YMLPV-------DA--AIWKENDV----RRQG
VSIEG----VLDM---M-KEQGAK--AKLV------------VVDASRR----------N
PYERRFRSY-----SHG-------------------------------------------
>tr|H5YLZ8|H5YLZ8_9BRAD Uncharacterized protein OS=Bradyrhizobium sp. WSM471 OX=319017 GN=Bra471DRAFT_04431 PE=4 SV=1
RIALVVGNGAYAK------------SPLA-----TTANDAGLIAQT-LQA----------
-A-G--FD-------VVGAR-------------------------DLDGD--------TL
RKS--FR-----DF-IQKAQASGPGTVAMVYLAGYGVQL---------------AG----
-------------------EN-------YFIPV-------DS--NITRDTDI----PTEG
LRIGD----YLRQ---L-ASVPLK--ANIV------------VLDAARA----------Q
PFVEGGQQI-----ASG-------------------------------------------
>tr|L8NVP5|L8NVP5_MICAE Caspase domain protein OS=Microcystis aeruginosa DIANCHI905 OX=1235808 GN=C789_2205 PE=4 SV=1
KLALLVGIDQYGAN----------IPPLP-----GCLTDVELQKDL-LRY----------
-RFG--FQ------DADIVT--LT-------------------GQQASRE--------AI
EAA--FL-----EH-LIAQAR--AGDVVIFHFSGYGS-----------------------
---------------VGAGKE-------VFITA-------D--------G------SENA
LIKENILL-MARC---L-----AT--DKCS-----------LIFDSSH------------
------------------------------------------------------------
>tr|K9T5Q5|K9T5Q5_9CYAN Caspase domain-containing protein OS=Pleurocapsa sp. PCC 7327 OX=118163 GN=Ple7327_1983 PE=4 SV=1
KLALLVGINEYPD-----------STSLK-----GCLTDVELQQEL-LVH----------
-RFG--FK------SQDILT--LT-------------------GQQAGRE--------AI
ESA--FL-----EH-LIEQAT--PGDVVVFHFSGYGRQVKV-------------------
-PETVDK--SYRL------VN-------SLMPS-------DS--ILTTKGTP----ATND
LLEETLLL-LGRS---L-----AT--NKVT-----------FVLDTSYC----------S
TGRLLQ---------GNLRVRSFPT-----------------------------------
>tr|A0A1L9QR25|A0A1L9QR25_9CYAN Uncharacterized protein OS=Roseofilum reptotaenium AO1-A OX=1925591 GN=BI308_12970 PE=4 SV=1
KLALLVGINQYPLKE---------SLKLQ-----GCLTDVELQREL-LVD----------
-RLG--FS------SRDILT--LT-------------------NEQATRE--------QI
ESA--FI-----NH-LISQVR--PDDVVVFHFSGYGRSVQTGETP---------A-----
-----------EL------QS-------SLVPI-------DG--TLPQASGG----QIND
LLESTLQL-LLKS---L-----KT--TQVV-----------TILDTSY------------
---------------GTLERQQ--------------------------------------
>tr|A0A257KJJ6|A0A257KJJ6_9BRAD Peptidase OS=Bradyrhizobiaceae bacterium PARB1 OX=2015576 GN=CFE29_24095 PE=4 SV=1
RLALVIGNGHYPDAG----------SPLL-----QPINDARAVTHA-LRQ----------
-D-G--FD-------VDVIE-------------------------DATRD--------DM
TRA--VE-----RL-KNKIK---PDSTVMLYFGGYGVQV---------------GR----
-------------------QS-------YMIPV-------DA--AIWRERDV----RRQG
MSIET----VLDV---M-KERGAQ--AKLV------------VLDASRR----------N
PYERRFRAY-----S---------------------------------------------
>tr|A0A2D9TX10|A0A2D9TX10_9GAMM Uncharacterized protein OS=Pseudomonadales bacterium OX=1891229 GN=CMK83_13500 PE=4 SV=1
-YALIITNSQY-----------QEFDNLE-----LEADDANRLTDV-LSK----------
-KYG--FE---------VLR--LH---------------------NASRY--------KV
LSA--LN-----GF-REVLT---EQDNLLVFYSGRSDVENTNKRC---------------
----------------------------YWLPV-------DA--ESNNTGT-----WISS
LAIND----MLYT---M-----AA--KHVL-----------VIADACVGPRLS-----ES
AVV-----------------------------KIDDSLG---------------------
>tr|K9T2R1|K9T2R1_9CYAN Uncharacterized protein OS=Pleurocapsa sp. PCC 7327 OX=118163 GN=Ple7327_1021 PE=4 SV=1
--CIAIGIDRYHFFP-----------PLN-----SAEASARILYQC-LVE----------
EA-K--IS------VRQALL--LT------DASPRFLDR----STYPNRE--------NL
ISW--LE-----IR-NSPSSS--P---LWFFFSGYGISY---------------QG----
-------------------ED-------YLMPI-------DG--NLKDI-------PGTG
IAMRS----LFES---L-IQQGTARI--LV------------VLDL-RGMG---------
--DAMVGQQ-----AIALAKQMKISLIVSSHGDK----SASLGRGMLATALVE-------
>tr|A0A257KJA4|A0A257KJA4_9BRAD Uncharacterized protein OS=Bradyrhizobiaceae bacterium PARB1 OX=2015576 GN=CFE29_24070 PE=4 SV=1
RVALVIGNAKYPDAE----------APLK-----EPINDARDIAAE-LKR----------
-D-G--FE-------VETGE-------------------------NLGGD--------GM
RRA--LE-----KL-YGKVT---PGTVALVYFSGYGIQS---------------SR----
-------------------QS-------YMLPV-------DA--QIWTEADV----RRDG
FSLET----VLNE---L-NGRGAG--VKIA------------LLDASRR----------N
PFERRFRSF-----S---------------------------------------------
>tr|A0A257KG88|A0A257KG88_9BRAD Peptidase C14 OS=Bradyrhizobiaceae bacterium PARB1 OX=2015576 GN=CFE29_29780 PE=4 SV=1
RVALVIGNAAYPS------------GALP-----TTANDAGLIAQT-LQA----------
-A-G--FD-------VTGAR-------------------------DLDQD--------TL
RRT--FR-----EF-LDKVSASGPDTVAFIYLAGYGVQL---------------EG----
-------------------EN-------YFVPV-------DA--KLAHDTDL----PLEA
LRLSD----YMRP---L-SAVKIK--AGIV------------VLDAARA----------S
PFAKS-------------------------------------------------------
>tr|A0A150ZJ10|A0A150ZJ10_9BRAD Uncharacterized protein (Fragment) OS=Bradyrhizobium sp. DOA1 OX=1126616 GN=SE91_08200 PE=4 SV=1
KIALVIGNARYPDNE----------SVLS-----DVANDAQVVAEE-LKR----------
-A-G--FV-------VDSQS-------------------------NVTGD--------AM
RRA--LD-----RF-YARIE---RGAVALIFFDGFGIQS---------------NR----
-------------------QS-------YLLPV-------DA--QIWTEPDV----SRDG
FSLDA----ILAE---M-NTRGAA--IKIA------------LIDASRR----------N
PFERRFRRY-----S---------------------------------------------
>tr|A0A150ZG08|A0A150ZG08_9BRAD Uncharacterized protein (Fragment) OS=Bradyrhizobium sp. DOA1 OX=1126616 GN=SE91_30285 PE=4 SV=1
RFALVIGNAKYPDAD----------APLK-----EPINDARAVADE-LKR----------
-D-G--FS-------VEIGE-------------------------NLTGD--------AM
RRA--FD-----KL-YSKIK---PGSVALVFFSGFGIQS---------------AR----
-------------------QS-------YMLPV-------DA--QIWTESDV----RRDG
FSLET----VLGE---L-NTRGAG--VKIA------------LIDASRR----------N
PFERRFRS----------------------------------------------------
>tr|A0A150ZFY0|A0A150ZFY0_9BRAD Peptidase OS=Bradyrhizobium sp. DOA1 OX=1126616 GN=SE91_30395 PE=4 SV=1
RLALVIGNGHYPDAN----------APLT-----QSINDARALSSS-LRK----------
-N-G--FD-------VDMVE-------------------------DATKD--------DM
VRA--VN-----RL-KSRIK---QDTVVMLFFGGYGVQA---------------GR----
-------------------ES-------YMLPV-------DA--VIWKESDV----RRQG
VSIDG----VLDM---M-KEQGAK--AKLV------------VVDASRR----------N
PFERRFRSY-----SHGLAPISAPDNA---------------------------------
>tr|D4TUI3|D4TUI3_9CYAN Peptidase C14, caspase catalytic subunit p20 OS=Raphidiopsis brookii D9 OX=533247 GN=CRD_02671 PE=4 SV=1
-WAITIGINQYELFQ-----------PLG-----WAQNDAEALNDL-LVT----------
EL-G--FS------EENCLL--MT------NSSRPRGKR----SSHPNRE--------NI
LYF--LH-----EL-EAKFWQ--PGDYLWFFLSGYGVNY---------------NN----
-------------------KD-------YLLPQ-------DA--NPDRI-------WETA
IPVGE----IMQG---F-QTAGLN-V--LL------------IFDINRAFGT-------Q
A-DAPV------------------------------------------------------
>tr|A0A179SI59|A0A179SI59_9RHIZ Peptidase C14 OS=Methylobacterium platani OX=427683 GN=A5481_05475 PE=4 SV=1
RIALVVGNGAYAA------------GALP-----TAANDAGLVAQT-LQA----------
-T-G--FD-------VVGAR-------------------------DLDED--------SL
RRS--LR-----DF-TDKAAAAGPDTVAFLYLAGYGLQL---------------EN----
-------------------EA-------YFAPV-------DA--RIETASDV----PLQA
LRVSD----YVKR---L-AALPLK--ARFV------------VLDAART----------A
P-----------------------------------------------------------
>tr|A0A2P1UIB7|A0A2P1UIB7_9CHRO Peptidase C14 OS=Microcystis sp. MC19 OX=1967666 GN=B5D77_16325 PE=4 SV=1
KLALLVGIDQYGAN----------TPPLP-----GCLTDVELQKDL-LRY----------
-RFG--FQ------DADIVT--LT-------------------GQKASGE--------AI
KAA--FL-----EH-LIAQAK--AGDVVIFHFSGYGS-----------------------
---------------LGAGKE-------VFIAA-------D--------G------AENA
LIKENILL-MARC---L-----AT--DKFS-----------LVFDSSH------------
------------------------------------------------------------
>tr|A0A2D2CZN8|A0A2D2CZN8_METTR Uncharacterized protein OS=Methylosinus trichosporium OB3b OX=595536 GN=CQW49_10185 PE=4 SV=1
--ALLIGNAAYPDGE----------AELT-----TPVNDAEKLSEA-LQR----------
-L-G--YQ-------AEVVK-------------------------NLGKK--------DM
GDA--IE-----RF-LQRLD---SGSTAVLFFAGFGVQA---------------GG----
-------------------KN-------YLIPV-------DA--HIWSEDDV----ASQG
VSLDD----VLAK---I-AARNVK--TRIV------------LVDAARR----------N
PFDTRFR-----------------------------------------------------
>tr|B5VW76|B5VW76_ARTMA Peptidase C14 caspase catalytic subunit p20 OS=Arthrospira maxima CS-328 OX=513049 GN=AmaxDRAFT_0768 PE=4 SV=1
KLALLVGINQYPK------VSQRHIEPLS-----GCVTDVELQREL-LIG----------
-RFG--FN------PSDILA--LT-------------------DKEATRE--------NI
ETS--FI-----EH-LINQAQ--PGDLVVFHYSGYGSHVADTNQN---------PD----
---------EPTI------KH-------SLIPV-------DV--TQD--RMG---EPIND
IMEDTLWL-LLRS---L-----RT--QQVV-----------TILDTSYV----------Y
PGYSQQ---------GVLRI----------------------------------------
>tr|A0A2T2QAI3|A0A2T2QAI3_9BRAD Peptidase OS=Bradyrhizobium sp. MOS002 OX=2133947 GN=C7G41_34660 PE=4 SV=1
RLALVIGNGHYPDAN----------APLT-----QSINDARALSSS-LRK----------
-S-G--FD-------VDMVE-------------------------DATKD--------DM
VRA--VN-----RL-KSRIK---RDTVVMLFFGGYGVQA---------------GR----
-------------------ES-------YMLPV-------DA--VIWKENDV----RRQG
VSIEG----VLDM---M-KEQGAK--AKLV------------VVDASRR----------N
PYERRFRSY-----SHG-------------------------------------------
>tr|A0A0M5MH07|A0A0M5MH07_9NOSO Peptidase C14 OS=Nostoc piscinale CENA21 OX=224013 GN=ACX27_12800 PE=4 SV=1
KLALLVGINQYRK-----------SPSLS-----GCLTDVELQKEL-LIH----------
-RFG--FL------PANILT--LT-------------------DEQASRE--------FI
EAA--CL-----DH-LGKQVK--SDDVVVFHFSGYGTRIKLNESE---------D-----
-----------TL------QN-------ALVPT-------NE--NLEIQDEK----IATY
LLEETLLL-LLRS---L-----PT--EKVT-----------AVLDTSYE----------L
PSTIQP---------TSWRIRARQEL----------------------------------
>tr|A0A2T2QG75|A0A2T2QG75_9BRAD Caspase-like domain-containing protein OS=Bradyrhizobium sp. MOS002 OX=2133947 GN=C7G41_24900 PE=4 SV=1
RIALVVGNGAYAK------------SPLA-----TTANDAGLIAQT-LQA----------
-A-G--FD-------VVGAR-------------------------DLDGD--------TL
RKS--FR-----DF-IQKAQASGPGTVAMVYLAGYGVQL---------------AG----
-------------------EN-------YFIPV-------DS--NITRDTDI----PTEG
LRIGD----YLRQ---L-ASVPLK--ANIV------------VLDAARA----------Q
PFVEGGQQI-----AGG-------------------------------------------
>tr|A0A176S7F4|A0A176S7F4_9GAMM Peptidase C14 caspase catalytic subunit p20 (Fragment) OS=Candidatus Thiomargarita nelsonii OX=1003181 GN=THIOM_000249 PE=4 SV=1
-IALLIANSKYEKT-----------L--R-----QPVNDAKAMKKV-LTK----------
-I-G--FR-------VIL-K------------------------TELDNK--------AM
NKA--TR-----EF-SKCLK--ITQGVGLFYFSGYGMQL---------------AG----
-------------------KN-------YLLPI-------NP--DIGDETDV----KYEG
FPVNK----ILDR---F-ETSKNE--LNII------------ILDASRE----------N
PYPR--FG------SRGLASLSPPNGFFIAYPTDTNKTVGEEQGVENS------------
>tr|A0A176S3R4|A0A176S3R4_9GAMM Peptidase C14, caspase catalytic domain protein (Fragment) OS=Candidatus Thiomargarita nelsonii OX=1003181 GN=THIOM_001525 PE=4 SV=1
------GIDTYQ-----------YVSPLR-----GSKTDVEEMVQF-IQK----------
-VWN--YQ------PHQILT--LV-------------------DEQATRK--------NI
LKA--ID-----NW-LIKGTQ--PGDRVFFFYSGHGYYIWDDNGD---------ES----
----------DGY------DE-------ALCPV-------ET--K--------IT-SETM
IRDDEIVA-RLQR---L-----KG--RQVM-----------VVIDAYRS----------G
GMT------------DGLPGKVP-------------------------------------
>tr|A0A0A6PCS7|A0A0A6PCS7_9GAMM Uncharacterized protein OS=Candidatus Thiomargarita nelsonii OX=1003181 GN=OT06_31615 PE=4 SV=1
---LAIGVSDYDNNS----------LDLN-----YAAQDARDFVKV-L------------
EQQNSLYR----EISVKLLV-------------------------DASKN--------DI
LDG--LE-----WI----EQQVTQDDVAIIFVAGHG-IN-------DT------NG----
-------------------HY-------YFLPR-------NF-----NEQSF----KRTA
LAYHD----IKNTLSVL-----QG--KVLF-----------F-IDTSFKT-------VKQ
GGVADIDKI-----ANDLSSAE--------------------------------------
>tr|S4N436|S4N436_9ACTN Uncharacterized protein OS=Streptomyces afghaniensis 772 OX=1283301 GN=STAFG_0230 PE=4 SV=1
-HALIVGIERYDAGP---------TWDLI-----GPARDAVRFHRL-LRG----------
-A-G--VP------EANLRLH-LS------PLPPHVPDV---QYEPADRA--------TL
RRV-LVR-----EL----ASA--QGDVLWVWWGGHGVTD--------R------AG----
-------------------RQ-------RLFCA-------DA--TTADKVGIDLDSALER
YAGDAVPG-LTQQ---L------------------------WIVDASANSE---------
------------------------------------------------------------
>tr|A0A2T2QPP4|A0A2T2QPP4_9BRAD Uncharacterized protein OS=Bradyrhizobium sp. MOS002 OX=2133947 GN=C7G41_04745 PE=4 SV=1
RFALVIGNAKYPDAD----------APLK-----EPLNDARDVADE-LKR----------
-D-G--FS-------VETGE-------------------------NLTGD--------GM
RRA--FD-----KL-YGKIK---PGSVALVFFSGFGIQS---------------AR----
-------------------QS-------YLLPI-------DA--QIWTESDV----RRDG
ISLET----VLGE---L-NTRGAG--VKIA------------LVDASRR----------N
PFERRFRS----------------------------------------------------
>tr|A0A1C3VKA5|A0A1C3VKA5_9RHIZ Uncharacterized protein, contains caspase domain OS=Rhizobium lusitanum OX=293958 GN=GA0061101_105407 PE=4 SV=1
RIALVVGNAAYKT------------GALP-----TPANDAGLIAQT-LQA----------
-A-G--FD-------VIGAR-------------------------DLDQN--------GL
RDT--LR-----DF-LAKANASGPHTVAFVYLAGYGLQY---------------QG----
-------------------DN-------YFVPV-------DA--QIANATDV----PVEA
IRVTD----FTKS---L-AAINNR--GSIV------------VLDAARA----------N
PFAQS-------------------------------------------------------
>tr|A0A176RXJ7|A0A176RXJ7_9GAMM Peptidase C14 caspase catalytic subunit p20 (Fragment) OS=Candidatus Thiomargarita nelsonii OX=1003181 GN=THIOM_003859 PE=4 SV=1
-IALVIANSQYRGG-----------TL-R-----QSLNDAKAMKKL-LTS----------
-N-G--FH-------VIF-K------------------------TNLNEK--------AM
NKA--TY-----QF-SECLK--VTRGVGLFYFTGYGMQL---------------KG----
-------------------RN-------YLLPV-------DV--DIRDKADV----EFDT
FPIRK----LFRR---L-SAAKNR--LNII------------ILDASHK----------N
PY----------------------------------------------------------
>tr|A0A2A3AUE3|A0A2A3AUE3_9RHIZ Peptidase C14 caspase catalytic subunit p20 OS=Mesorhizobium sp. WSM4313 OX=2029412 GN=CK219_10740 PE=4 SV=1
RLAFVIGNAAYPS------------DALV-----TSANDAGLIAQT-LQA----------
-A-G--FD-------VVGAR-------------------------DVDQE--------SL
RGA--LR-----DF-LGKVSAAGPDATVFVYLAGRGVQF---------------EG----
-------------------EN-------YFLPV-------DA--QIANPADV----PLQA
MRLSD----ITKS---L-AGLPAK--VNIV------------VLDAARP----------N
GL----------------------------------------------------------
>tr|A0A2U8X2X1|A0A2U8X2X1_9RHIZ Uncharacterized protein OS=Methylobacterium sp. 17Sr1-1 OX=2202826 GN=DK412_14350 PE=4 SV=1
RIALVVGNGAYAG------------GAIP-----TAANDAGLVAQT-LQA----------
-A-G--FD-------VVGAR-------------------------DLDEE--------SL
RRS--LR-----DF-TDKAAAAGSDAVAFVYLSGYGLQL---------------EN----
-------------------EA-------YLAPV-------DA--RIETASDV----PLQA
LRVSD----YVKR---L-AALPLK--ARFV------------VLDAART----------A
P-----------------------------------------------------------
>tr|K1WA15|K1WA15_ARTPT Putative peptidase C14 caspase catalytic subunit p20 OS=Arthrospira platensis C1 OX=459495 GN=SPLC1_S203930 PE=4 SV=1
KLALLVGINQYPK------VSQRHIEPLS-----GCVTDVELQREL-LIG----------
-RFG--FN------PSDILA--LT-------------------DKEATRE--------NI
ETS--FI-----EH-LINQAQ--PGDLVVFHYSGYGSHVADTNQN---------PD----
---------EPTI------KH-------SLIPV-------DV--TQD--RMG---EPIND
IMEDTLWL-LLRS---L-----RT--QQVV-----------TILDTSYV----------Y
PGYSQQ---------GVLRI----------------------------------------
>tr|A0A2G4F4V4|A0A2G4F4V4_9CYAN Peptidase C14 OS=Tychonema bourrellyi FEM_GT703 OX=2040638 GN=CP500_003940 PE=4 SV=1
--CIAIGINQYQLLQ-----------PLS-----YAQEDAEAVYTF-LVE----------
EA-G--FS------RDECLL--MT------DSSPSLWGN----STYPNRE--------NI
LKL--TE-----NL-CAEHLQ--QGDLLWCFFSGYGVSH---------------EG----
-------------------KD-------YLMPV-------DG--NPADI-------QGTG
IPVEL----LLNT---L-KKAPTETV--LV------------LVDMNR------------
------------------------------------------------------------
>tr|A0A252D9J9|A0A252D9J9_9NOSO Peptidase C14 OS=Nostoc sp. T09 OX=1932621 GN=BV372_28910 PE=4 SV=1
KLALLIGINQYSG-----------NPALS-----GCLTDVELQKEL-LMY----------
-RFG--FP------ASNILT--LT-------------------EEQASRE--------FI
EAA--FL-----EH-LGKQVR--PGDVVVFHFSGYGTRIKSET-----------D-----
-----------TV------QN-------ALIPY-------D------SQNSK----IVNY
LLEETLLL-LLRS---L-----PT--DRVT-----------AVLDTS-------------
------------------------------------------------------------
>tr|A0A2T2PQZ6|A0A2T2PQZ6_9BRAD Peptidase OS=Bradyrhizobium sp. MOS003 OX=2133946 GN=C7G42_33640 PE=4 SV=1
RLALVIGNGHYPDAS----------APLT-----QSINDARALSSS-LRK----------
-N-G--FD-------VDMVE-------------------------DATKD--------DM
VRA--VN-----RL-KSRIK---RDTVVMLFFGGYGVQA---------------GR----
-------------------ES-------YMLPV-------DA--VIWKESDV----RRQG
VSIDG----VIDM---M-KEQGAK--AKLV------------VVDASRR----------N
PYERRFRSY---------------------------------------------------
>tr|A0A252EC77|A0A252EC77_9NOSO Peptidase C14 OS=Nostoc sp. T09 OX=1932621 GN=BV372_00740 PE=4 SV=1
-WAITIGINQYHLFQ-----------PLS-----CAQADAEALNDF-LAT----------
EA-G--FI------PQHCLL--MT------DTSVPLRDR----STYPTRE--------NI
FLL--LE-----DL-AASYWQ--PQDHLWLFFSGYGINY---------------KG----
-------------------QD-------YLMPV-------EG--NPDLV-------QETG
IELRS----LMQS---L-QLTGLN-V--LL------------LLDINRAFGT-------Q
A-DAPVGQE---------------------------------------------------
>tr|A0A2T2PR22|A0A2T2PR22_9BRAD Uncharacterized protein OS=Bradyrhizobium sp. MOS003 OX=2133946 GN=C7G42_33770 PE=4 SV=1
RFALVIGNAKYPDAD----------APLK-----EPINDARDVADE-LKR----------
-D-G--FS-------VEIAE-------------------------NLTGD--------GM
RRA--FD-----KL-YGKIK---PGSVALVFFSGFGIQS---------------AR----
-------------------QS-------YMLPI-------DA--QIWTESDV----RRDG
FSLET----VLGE---L-NTRGAG--VKIA------------LIDASRR----------N
PFERRFRS----------------------------------------------------
>tr|A0A0Q4XBU0|A0A0Q4XBU0_9RHIZ Uncharacterized protein OS=Methylobacterium sp. Leaf93 OX=1736249 GN=ASF26_15530 PE=4 SV=1
-NALVIGIARYPDSD----------FPLP-----TTIGDARLVADR-LKA----------
-S-G--FK-------VELGE-------------------------DLPKD--------RM
RAT--IE-----QF-LRKVE---PGSTALVYFGGYGIQA---------------GR----
-------------------RN-------YLIPL-------DA--KIWNEADV----IRDG
ISLDG----LLGD---L-DKRGAA--MRIV------------VLDASRR----------N
PFERRFRSF---------------------------------------------------
>tr|A0A2T2PW96|A0A2T2PW96_9BRAD Uncharacterized protein OS=Bradyrhizobium sp. MOS003 OX=2133946 GN=C7G42_25155 PE=4 SV=1
KLALVIGNARYPDNE----------FVLN-----DVANDTQDVTEE-LKR----------
-D-G--FV-------VDRQN-------------------------NLTAD--------AM
RQA--LD-----RF-YARIE---RGAVALIFFDGFAIQS---------------NL----
-------------------HT-------YLLPV-------DA--QIWTEPDV----ARDG
FSLDT----ILAE---M-NTRGAA--IKIA------------LIDASRR----------N
PFERRFRRY---------------------------------------------------
>tr|A0A0Q4Y9E2|A0A0Q4Y9E2_9RHIZ Uncharacterized protein OS=Methylobacterium sp. Leaf93 OX=1736249 GN=ASF26_00905 PE=4 SV=1
RIALVVGNGAYEG------------APIA-----TAANDAGLIAQT-LQA----------
-A-G--FD-------VVGAR-------------------------DLDED--------AL
RKA--LR-----DF-LDKAAASGPDTVAFVYLAGYGLQL---------------EG----
-------------------DT-------FFAPV-------DA--RIATAVDV----PVAA
LRVSD----YIKR---L-STVPLK--ARFV------------VLDAARA----------N
PFVKTGE-----------------------------------------------------
>tr|A0A2T2PSJ3|A0A2T2PSJ3_9BRAD Caspase-like domain-containing protein OS=Bradyrhizobium sp. MOS003 OX=2133946 GN=C7G42_31035 PE=4 SV=1
RIALVVGNGAYAK------------SPLA-----TAANDAGLIAQT-LQA----------
-A-G--FD-------VVGAR-------------------------DLDGD--------TL
RKS--FR-----DF-IQKAQASGPGTVAMVYLAGYGVQL---------------AG----
-------------------EN-------YFIPV-------DS--NITRDTDV----PTEA
LRISD----YVRQ---L-ASIPLK--ANIV------------VLDAARA----------Q
PFIEGGQQI-----A---------------------------------------------
>tr|A4YK53|A4YK53_BRASO Uncharacterized protein OS=Bradyrhizobium sp. (strain ORS 278) OX=114615 GN=BRADO0322 PE=4 SV=1
RVALVIGNSIHEHA-----------PLLD-----EPAVDAKLIADK-LAQ----------
-L-G--FT-------LSGGS--G--------------------QIDLTKQ--------GF
DRA--LA-----EF-KGRIA---DADVALIYFAGYGINL---------------GG----
-------------------AN-------YLVPV-------DA--APAKAADV----ETEL
RSLAG----IMRE---L-DGPDSR--ANVV------------VLDAFRS----------N
PFAARGIAG----LSAGLVATSVPA-----------------------------------
>tr|I4YN93|I4YN93_9RHIZ Uncharacterized protein OS=Microvirga lotononidis OX=864069 GN=MicloDRAFT_00061620 PE=4 SV=1
RLALVVGQGAYRG------------RELP-----TVVNDAGLMAQT-LTS----------
-A-G--FE-------VIQGR-------------------------DLGAG--------DL
RSL--VR-----DF-LDKSQNLEPGSTVMVYLSGYGVQL---------------EG----
-------------------EN-------YLLPV-------DA--RIERDVDV----PLEG
FRLSD----LVRS---L-ERGPAQ--VRVI------------VADMARD----------Y
PLG---------------------------------------------------------
>tr|A4Z338|A4Z338_BRASO Putative Peptidase, Caspase-like domain and TPR repeats OS=Bradyrhizobium sp. (strain ORS 278) OX=114615 GN=BRADO6978 PE=4 SV=1
RFALVVGNAKYPDAD----------APLK-----EPINDARDLTDE-LKR----------
-D-G--FT-------VETLE-------------------------NASGD--------TM
RRA--LE-----RL-YGKIK---PGSVALLFFSGYGIQS---------------SR----
-------------------TS-------YMIPV-------DA--QIWQEADV----RRDG
ISLEQ----VLQE---I-NSRGAG--VKIA------------LLDASRR----------N
PYERRFRTA-----SSGLA-----------------------------------------
>tr|A0A017HST0|A0A017HST0_9RHOB Peptidase C14, caspase catalytic subunit p20 OS=Rubellimicrobium mesophilum DSM 19309 OX=442562 GN=Rumeso_00985 PE=4 SV=1
-RALVVGIDGYAT--------LDQEAALG-----GAVADAWRFRDF-LIS----------
-HRG--FT------ADQVTL--LT-------------------NDEANAE--------AI
TSA--VI-----DE-LIGKTL--PGERAVFYFAGMG---TRTQGD---------DG----
-----------PV-------L-------TLLAH-------DT--E---------S-LLGH
ISEDFLGD-LLDL---I-----PD--RMVT-----------VVVDASFD----------G
------------------------------------------------------------
>tr|A4Z342|A4Z342_BRASO Putative Peptidase Caspase-like OS=Bradyrhizobium sp. (strain ORS 278) OX=114615 GN=BRADO6982 PE=4 SV=1
RLALVIGNAHYPDAN----------APLA-----QPINDARALTAA-LRR----------
-G-G--FD-------VDVVE-------------------------DATKE--------DM
GRA--LD-----RL-KSRIK---PDSVVMLFFGGYAIQA---------------GR----
-------------------ES-------YMIPV-------DA--KIWRESDV----RREG
TSVEQ----FVET---I-RAQGAR--AKLV------------VLDASRR----------N
PYERRFRSY-----S---------------------------------------------
>tr|A0A2A6KDL2|A0A2A6KDL2_9RHIZ Peptidase C14 OS=Rhizobium hidalgonense OX=1538159 GN=CO674_13435 PE=4 SV=1
-RALLIGIDDYD----------MREAKLT-----GSASDVKAMQVF-LAK----------
-TLA--YR------PEQIHT--LT-------------------NRKASRE--------AI
LAE--ID-----DW-LVRQST--PGSRVFLYFSGQG---SEEMGA---------EA----
-----------TT------SP-------TLVAV-------DA--KLTREGGK-VT-VTNQ
IRETEIAA-RLNS---L-----KD--RRVT-----------LLIDACHV----------G
PGS---------------------------------------------------------
>tr|A4YVH0|A4YVH0_BRASO Uncharacterized protein OS=Bradyrhizobium sp. (strain ORS 278) OX=114615 GN=BRADO4144 PE=4 SV=1
RIALVIGNGAYAK------------GALA-----TAANDAGLIAQT-LQA----------
-A-G--FD-------VVGAR-------------------------DLDAD--------TL
RKS--FR-----DF-IHKAQSSDGNTVAMVYLAGYGMQL---------------AG----
-------------------EN-------YFIPV-------DA--NIAGDVDI----PTEG
LRLSD----YVRQ---L-AATQLK--AGVV------------VLDAARQ----------Q
PF----------------------------------------------------------
>tr|A0A1E5QGA5|A0A1E5QGA5_9CYAN Uncharacterized protein OS=Desertifilum sp. IPPAS B-1220 OX=1781255 GN=BH720_18365 PE=4 SV=1
KLALLVGINQYAD------------TALN-----GCVTDVELQREL-LIH----------
-RFG--FN------PSDILV--LT-------------------DRDATRQ--------KI
VEA--FV-----HH-LSAQAG--SGDTIVFHFSGFGRRVKMGETA---------N-----
-----------VV------QN-------TLVPI-------DN--AQGT---------VND
LLEQTLQL-LWRS---L-----ST--DRVT-----------AVLDTS-------------
------------------------------------------------------------
>tr|D6TGT0|D6TGT0_9CHLR KAP P-loop domain protein OS=Ktedonobacter racemifer DSM 44963 OX=485913 GN=Krac_10363 PE=4 SV=1
KLAVIVGINSTSSDF---------VVPLQ-----YAENDAIEIAQT-LQQ----------
----------------PASN--FRLLTP------------PLLDEKADSA--------SV
KRA--VI-----KL-AQRKA---EQDFLLFYFSGHAMPIKLT----------AETS----
-------------------DI-------YLVTY-------DF--N-PEEVEAD---SNSH
ISLSW----LKKV---L-YEQTEA--GRVL-----------IILDCAYS----------G
NILQTNVSR----FVEEEFN----------------------------------------
>tr|B4VPJ5|B4VPJ5_9CYAN Caspase domain protein OS=Coleofasciculus chthonoplastes PCC 7420 OX=118168 GN=MC7420_5532 PE=4 SV=1
KLALLVGINEYPR-----------TTALA-----GCVTDVELQREL-LIH----------
-RFG--FQ------ANDIVT--LT-------------------NSQATRE--------TI
ETT--FI-----EH-LTKQAE--AGDVVVFHFSGYGSQVQMPQQD---------ET----
----VAS--AVRW------QN-------SFVPV-------DG--ILPTKGEP----AAND
FLAETLAL-LLRS---L-----KT--DQVT-----------TVLDTSHT----------Q
AVNILK---------GSLKVRS--------------------------------------
>tr|A0A2A2TI11|A0A2A2TI11_9CYAN Peptidase C14 OS=Calothrix elsteri CCALA 953 OX=987040 GN=CK510_14340 PE=4 SV=1
KLALLIGVNNYLE-----------LPGLS-----GCLTDVELQREL-LLH----------
-RFG--FQ------PSDILC--LT-------------------DDAASRD--------LI
EKA--FF-----EH-LTSQCK--PGDVVFLHFSGYGSCIKS-------------------
-------------------AN-------ALIPA-------DG--YVNVKSSQ----VANY
LLEDTLLL-MLRS---L-----PT--DRVF-----------AVIDASYN----------S
F-NIKPNIS-----NSGLKIRTQLTDIGIDIAASEIDLQKQLK-----------------
>tr|A0A0Q9IIE1|A0A0Q9IIE1_9BRAD Uncharacterized protein OS=Bosea sp. Root483D1 OX=1736544 GN=ASE66_21615 PE=4 SV=1
RIALVVGNAAYR-T-----------APLA-----NAAADARAVADV-LRQ----------
-G-E--FD-------LVSIE-------------------------NADRP--------AL
EQA--LA-----TF-RGKLA---RGAQVVVFYAGHVVQS---------------RG----
-------------------RN-------FLVPV-------DS--APRGPVEV----ARET
IDLDQ----LIDA---L-IVSRPA--SALL------------VLDAARD----------N
PWQAGL------------------------------------------------------
>tr|A0A2A2TMS8|A0A2A2TMS8_9CYAN Peptidase C14 OS=Calothrix elsteri CCALA 953 OX=987040 GN=CK510_05565 PE=4 SV=1
-WAIAIGINEYQFLQ-----------PLA-----CAQADAEAVRGL-LVA----------
DG-G--FK------QQQSLL--MS------DTSPPIGDR----ATSPTKD--------NI
LLL--LE-----DL-AAACWR--PQDRVWFFFSGYGIQH---------------NG----
-------------------KD-------YLMPV-------DG--NPGQV-------EETG
IEVAT----IMHT---L-HSVNVN-A--LM------------LLDINRAFAT-------Q
GLDTFVGQE-----IIELAQELEVPLILSCQPEQF-------------------------
>tr|A0A212UHA6|A0A212UHA6_9BACT Caspase domain-containing protein OS=Hymenobacter gelipurpurascens OX=89968 GN=SAMN06265337_4231 PE=4 SV=1
RLALVIGNKDYQFQ-----------RRLM-----YPVKDAYAMQSF-LEK----------
-S-G--FE-------VYLLT-------------------------NGSLR--------SM
QSA--FQ-----SF-FDNIR---KNDIALIYYGGDAFIL---------------NG----
-------------------EN-------YLVPI-------DA--DLKFKKSV----PFTC
LPLNN----IITR---F-NEAQSS--TNLL------------ILDACRPVILA-----DS
TYS---------------------------------------------------------
>tr|A0A2G7GJJ8|A0A2G7GJJ8_9CHRO Uncharacterized protein OS=Chroococcales cyanobacterium IPPAS B-1203 OX=2049454 GN=CSQ79_14080 PE=4 SV=1
KFALLIGVSRH-GTG-FN--------TLP-----GAVKDVEAMQRV-LQN----------
PDLG--FD------EVEIL----------------------QNPEPLSMQ--------AA
LEA--L-------F-RDKARQ--SDDLVLLYFSGYCIRD----------------Y----
-------------------SN-KLYFATNSTSK-------NP--QRELI-------KSTV
VPAGF----IQDV---M-NDSRATQQ--VV------------ILDCCFIQA---------
------AVN-----VVAAQ-----------------------------------------
>tr|A0A0J1DLI4|A0A0J1DLI4_9FIRM Uncharacterized protein OS=Peptococcaceae bacterium 1109 OX=1655638 GN=AA931_07725 PE=4 SV=1
---VIIGISNYKYLE----------D-TP-----GPRQDAQLVQQT-LFR------DNQL
AGIG--FT--------------LL-------------------DSQATKS-NIRN---RI
ERA--ID---FADS---------N-DFLVVYFSGY-------------------SG----
-------------------QD-------YLSPY-------DD--DGEA-WAT----AITD
WELEQ----WLGD---F--------PGDVT-----------VIIDGSESST---------
------------------------------------------------------------
>tr|A0A2U0UD14|A0A2U0UD14_9BRAD Caspase domain-containing protein OS=Tardiphaga sp. OV697 OX=2135487 GN=C7503_10144 PE=4 SV=1
RIALVIGNGHYPDAG----------APLA-----QPINDARAMTSA-LRR----------
-D-G--FD-------VDVVE-------------------------DATRD--------DM
TRA--VE-----RL-KAKIK---PDSVVMLYFGGYGVQV---------------GR----
-------------------QS-------YMIPV-------DA--AIWKERDI----RRDG
MSVEA----VLDI---M-KEQGAQ--AKLV------------VLDASRR----------N
PYERRFRGY-----SRGLAPIDVPENA---------------------------------
>tr|A0A248W6E3|A0A248W6E3_9RHIZ Peptidase C14 caspase catalytic subunit p20 OS=Rhizobium sp. 11515TR OX=2028343 GN=CKA34_13075 PE=4 SV=1
RIALVVGNAAYTV------------GSLP-----TPANDAGLIAQT-LQA----------
-A-G--FD-------VIGAR-------------------------DLDQN--------GL
RDA--MR-----DF-LTKANASGPNTVIFVYLAGYGVQY---------------QG----
-------------------DN-------YFAPV-------DA--QITNATDV----PVQA
VRVSD----FTKS---L-AAINNR--GSIV------------VLDAARA----------N
PFVH--------------------------------------------------------
>tr|A0A317MID4|A0A317MID4_9BACT Caspase domain-containing protein OS=Chitinophaga sp. S165 OX=2135462 GN=C7475_101524 PE=4 SV=1
----FVGIDQYMDKNF----------NLH-----ASVSDANKMLEV-LTH------E--K
LLAE--DN-------KRLFH-----------------------DNEATRD--------NV
ADF--FR-----KV-LFNA---KSNDTIIFYFSGHSSNQQTNSAL----FF---------
----------HDL------DV-------SSEYT-------SQ--AENG--------ILTD
FEFKQLVL-SAP----------NN--PTII-----------LILDTHGGSR---------
------------------------------------------------------------
>tr|A0A1P8FHB1|A0A1P8FHB1_9PROT Uncharacterized protein OS=Betaproteobacteria bacterium GR16-43 OX=1904640 GN=BWI17_06990 PE=4 SV=1
--------KHYAGWK----------GELH-----CAEQDAVDMAAL--------------
-AKGSGMKHKV-----------LH-------------------TKAATRV--------AV
LKA--LEE-------AGKQLK--NGDFFLLTFSGHGGQV------------LDVSG----
-------------------DEL------DLMDQ--TWCLHDG--QLIDDE----------
---------VFAE---I-GCFAKG--VRVL-----------VIVDASPSGSVL-------
------------------------------------------------------------
>tr|A0A2U0UCV8|A0A2U0UCV8_9BRAD Tetratricopeptide repeat protein OS=Tardiphaga sp. OV697 OX=2135487 GN=C7503_10139 PE=4 SV=1
RIALVIGNAKYPDAE----------TPLK-----EPINDARDVAAE-LKR----------
-D-G--FE-------VDTGE-------------------------NLGGD--------GM
RRA--LD-----KF-YGKVK---PGSVALVFFSGFGIQS---------------AR----
-------------------QS-------YMIPV-------DA--QIWTEPDV----RRDG
FSLET----VLGE---I-NGRGAG--VKIA------------LLDASRR----------N
PFERRFRS----------------------------------------------------
>tr|A0A2T1CLU8|A0A2T1CLU8_9CYAN Peptidase C14 OS=filamentous cyanobacterium CCP2 OX=2107700 GN=C7B76_25595 PE=4 SV=1
KLALLVGINQYSEQAC--DCVPVRGTALS-----GCLTDVELQQEL-LVH----------
-RFG--FN------PADIVT--LT-------------------DQQASRE--------AI
EEA--FL-----FH-LVEQAQ--PGDVVVFHFSGLGSRVQWTEAG---------EG----
-----------EL------GN-------TLVPV-------DG--SLSTEENA----AIND
ISQETLGL-LLRS---L-----PT--ENVT-----------TILDTSYT----------N
L-----------------------------------------------------------
>tr|A0A1I7IMC3|A0A1I7IMC3_9BRAD Uncharacterized protein, contains caspase domain OS=Bradyrhizobium arachidis OX=858423 GN=SAMN05192541_104182 PE=4 SV=1
RIALVVGNGAYAK------------SPLA-----TTANDAGLIAQT-LQA----------
-A-G--FD-------VVGAR-------------------------DLDGD--------TL
RKS--FR-----DF-IQKAQASGPGTVAMIYLAGYGVQL---------------AG----
-------------------EN-------YFIPV-------DS--NISRDTDI----PTEA
LRISD----YVRQ---L-ASIQLK--ANIV------------VLDAARA----------Q
PFIEGGQPI-----AS--------------------------------------------
>tr|A0A1I7MAD4|A0A1I7MAD4_9BRAD Tetratricopeptide repeat-containing protein OS=Bradyrhizobium arachidis OX=858423 GN=SAMN05192541_14217 PE=4 SV=1
RYALIIGNAKYPDAD----------APLK-----EPINDARDVADE-LKR----------
-D-G--FS-------VEIGE-------------------------NLTGD--------GM
RRA--FE-----KL-YGKIK---PGSVALVFFSGFGIQS---------------AR----
-------------------QS-------YMLPV-------DA--QIWTESDV----RRDG
FSLET----VLGE---L-NTRGAG--VKIA------------LVDASRR----------N
PFERRFRS----------------------------------------------------
>tr|A0A1I7MAF0|A0A1I7MAF0_9BRAD Caspase domain-containing protein OS=Bradyrhizobium arachidis OX=858423 GN=SAMN05192541_14237 PE=4 SV=1
RLALVIGNGHYPDAS----------APLT-----QSINDARALSSS-LRK----------
-S-G--FD-------VDMVE-------------------------DATKD--------DM
VRA--VN-----RL-KSRIK---RDTVVMLFFGGFGVQA---------------GR----
-------------------ES-------YMLPV-------DA--VIWKESDV----RRQG
VSIEG----VLDM---M-KQQGAK--AKLV------------VVDASRR----------N
PYERRFRSY-----SHGLAPISAPDNA---------------------------------
>tr|A0A1S1P9D5|A0A1S1P9D5_9RHIZ Peptidase C14 OS=Rhizobium sp. RSm-3 OX=1720346 GN=BBJ66_16255 PE=4 SV=1
--VLLIGIDDYE----------MREAKLT-----GSATDVKAMQLF-LVK----------
-TLA--YR------PEQIHT--LT-------------------NRKASRE--------AI
LAE--ID-----DW-LVRQST--PGSRVFLYFSGQG---SEEMGA---------EE----
-----------TT------SP-------TLVAA-------DA--KLVREAGK-VT-VTNQ
IRETEIAA-RLNS---L-----KD--RRVT-----------LLIDACHV----------G
PGS---------------------------------------------------------
>tr|A0A0K1S2A9|A0A0K1S2A9_9CHRO Caspase-1 p20 OS=Microcystis panniformis FACHB-1757 OX=1638788 GN=VL20_3080 PE=4 SV=1
KLALLVGIDQYGVN----------IPPLP-----GCLTDVELQKDL-LRY----------
-RFG--FQ------DADIVT--LT-------------------GQKASRE--------AI
EAA--FL-----EH-LIAQAR--AGDVVIFHFSGYGS-----------------------
---------------VGDRKE-------VFITA-------H--------G------AENA
LIKENILL-MARC---L-----AT--DKFS-----------LIFDSSH------------
------------------------------------------------------------
>tr|A0A061MLP2|A0A061MLP2_AGRRH Uncharacterized protein OS=Agrobacterium rhizogenes NBRC 13257 OX=1220581 GN=RRH01S_01_07140 PE=4 SV=1
RIALVIGNSAYKA------------GALP-----TPANDAGLIAQT-LQA----------
-A-G--FD-------VIGAR-------------------------DLNQD--------GL
RDA--LR-----DF-LAKANASGPDTIAFVYLAGYGLQY---------------QG----
-------------------DN-------YFVPV-------DA--QIANATDV----PVEA
IRVSD----FTRS---L-AAIRNR--GSIV------------VLDAARA----------N
PFAQS-------------------------------------------------------
>tr|M7XPL1|M7XPL1_9RHIZ Uncharacterized protein OS=Methylobacterium mesophilicum SR1.6/6 OX=908290 GN=MmSR116_5544 PE=4 SV=1
RFALLIANSRYPDAQ----------GSLP-----TIVKDGRLIAEE-LRR----------
-S-D--FD-------VDLRE-------------------------NLRRE--------DV
QAT--LD-----AF-YSKLN---AGAAAFIYFGGYGIQV---------------ER----
-------------------QS-------FLIPV-------NA--QIWSETEV----RRDG
ISLDA----ILSE---L-NRRGVR--VKIA------------VVDAARQ----------N
PFERRFRAS-----SAG-------------------------------------------
>tr|M7YHT8|M7YHT8_9RHIZ Uncharacterized protein OS=Methylobacterium mesophilicum SR1.6/6 OX=908290 GN=MmSR116_4875 PE=4 SV=1
RIALVVGNAAYQA------------GPLA-----TAANDAGLIAQT-LQG----------
-A-G--FD-------VIGAR-------------------------DLDED--------AL
RKS--LR-----DF-VDKAAAAGPDAVAFIYLAGYGLQL---------------EG----
-------------------EN-------YFAPI-------DL--RVTSAADV----ALRA
LRVSD----YTRS---L-AALPLK--ARFF------------VLDGARR----------A
PF----------------------------------------------------------
>tr|A0A1L6KZL1|A0A1L6KZL1_9DELT High-affnity carbon uptake protein Hat/HatR OS=Minicystis rosea OX=888845 GN=A7982_00289 PE=4 SV=1
-RALLIGNQRYAHE-----------KPPA-----GVADDARALADA-LRR----------
------ED------GWQLAN--LK----------------PELDLK--GA--------EM
EGA--VA-----AF-FRDAA---PGETLLFHFAGLGL---------------VEHG----
-------------------ES-------YLLPV-------DH--D-----RAI---ASSR
LSLSS----LWSF---I--ERSPA--AQIV-----------VVLDACRD----------G
AFKI-PAA------IEKLAESK--------------------------------------
>tr|I4I1X7|I4I1X7_MICAE Peptidase C14, caspase catalytic subunit P20 OS=Microcystis aeruginosa PCC 9809 OX=1160285 GN=MICAH_5020005 PE=4 SV=1
KLALLVGIDQYGAN----------IPPLP-----GCLTDVELQKDL-LRY----------
-RFG--FQ------DADIVT--LT-------------------GQQASRE--------AI
EAA--FL-----EH-LIAQAR--LGDVVIFHFSGYGS-----------------------
---------------LGAGKE-------VFITA-------D--------G------AENA
LIKENILL-MARC---L-----AT--DKFS-----------LIFDSSH------------
------------------------------------------------------------
>tr|A0A176IFA9|A0A176IFA9_9RHOB Uncharacterized protein OS=Sulfitobacter sp. HI0082 OX=1822257 GN=A3753_03000 PE=4 SV=1
RVAMVIGISAYEDA-----------APLD-----GPRADAALLTQT-LEG----------
-Q-G--FD-------VTTLI-------------------------DTDSG--------TF
KRE--LS-----DF-AFKAE---TADIALIYYAGRRVAS---------------GG----
-------------------QS-------YLIPV-------DA--PLAPASAL----RQQG
VALPA----LLRA-----AGKARQ--IRLV------------FLDNCHA----------A
PR----------------------------------------------------------
>tr|B7KG22|B7KG22_CYAP7 Peptidase C14 caspase catalytic subunit p20 OS=Cyanothece sp. (strain PCC 7424) OX=65393 GN=PCC7424_0759 PE=4 SV=1
KLALLVGINDYGD-----------NEHLK-----GCITDVERQQDL-LIH----------
-RFG--FQ------PQDILT--LT-------------------GRVATRE--------GI
EQA--FL-----EH-LSQQAL--SSDVVVFHFSGYGSRAKLPTNP---------Q-----
-PDTSDN---FRF------VD-------SFIPS-------DG--ILPSKKNL----VMND
VLLETLML-LGQS---L-----LT--DKFT-----------LVLDTSHY----------S
SGKLLQ---------GNLRIRSFPDSDHA-------------------------------
>tr|A0A2W6YJA5|A0A2W6YJA5_9RHIZ Uncharacterized protein OS=Chelatococcus sp. OX=1953771 GN=DI527_11895 PE=4 SV=1
RVALVIGNAGYPGA-----------AAVA-----DAVKEARAVAAT-LRE----------
-G-G--FD-------VVTAE-------------------------NAGKA--------AL
EQA--IA-----AF-AGKLR---RGGQAVVFYAGHAVQL---------------RD----
-------------------RN-------FLLPV-------DT-------GDP----ASDA
VDLDL----VVDP---L-IVSRPS--AAVM------------LLDAARD----------N
PWQARLSPS---------------------------------------------------
>tr|A0A1E5QZR6|A0A1E5QZR6_9CHRO Uncharacterized protein OS=Cyanobacterium sp. IPPAS B-1200 OX=1562720 GN=A5482_07545 PE=4 SV=1
KLALLVGINQYSST----------NNNLR-----GCVTDVDLQREL-LVS----------
-RFG--FN------PQDIVT--LT-------------------NKEASRK--------SI
LTA--FE-----EH-LAKQVR--ENDVVVFHFSGYGRQVRLNNGD---------------
----------KSL------TE-------SLITSG------SS--FKGDGD-------NED
ILLDSLIS-LFQS---L-----KT--SRYT-----------LILDTSY------------
------------------------------------------------------------
>tr|A0A2T1LYU7|A0A2T1LYU7_9CHRO Peptidase C14 OS=Aphanothece hegewaldii CCALA 016 OX=2107694 GN=C7H19_10270 PE=4 SV=1
KLALLVGINKYGDE----------NNNLQ-----GCITDVSRQEEL-LIY----------
-RFG--FL------PSDIVT--LT-------------------DQQATRE--------NI
ETA--FL-----EH-LIAQAQ--PGDVVIFHFSGYGHQIKLTSAD---------E-----
---------------NEQKIN-------SFLPS-------DG--LLNQKT------IANE
IVLETILL-LARS---L-----ST--DQVI-----------MVLDTSHT----------H
KGKQKI---------GNLRVR---------------------------------------
>tr|A0A0M9DWN7|A0A0M9DWN7_9DELT Protein containing DUF1566 OS=Candidatus Magnetomorum sp. HK-1 OX=1509431 GN=MHK_010749 PE=4 SV=1
-YALLIGINEY-----------TNHSRLN-----TPINNVETLGKI-LTD----------
-QFD--FQ------PEHIIK--VT---------------------DQSPQ--------PP
TSENIENHII--YL-GERLT---EKDQLLIFFSGHS-----QMDE---------NGET--
----------------------------YWIPI-------NG--YQSHD-NW----LSHR
YLIQT----LIAKN-LN-----TV--RHIA-----------IFSDGYFSGRLF-------
--------------NFKLAPPEVPETQYKEWLKK--------------------------
>tr|Q89XE4|Q89XE4_BRADU Bll0370 protein OS=Bradyrhizobium diazoefficiens (strain JCM 10833 / IAM 13628 / NBRC 14792 / USDA 110) OX=224911 GN=bll0370 PE=4 SV=1
RLALVIGNGHYPDAN----------APLT-----QSINDARALSST-LRK----------
-N-G--FD-------VDMVE-------------------------DATKD--------DM
VRA--VN-----RL-KSRIK---RDTVVMLFFGGYGVQA---------------GR----
-------------------QS-------YMLPI-------DA--VIWKESDV----RRQG
VSIDG----VLDM---M-KEQGAK--AKLV------------VVDASRR----------N
PYERRFRSY-----SHGLAPISAPDNA---------------------------------
>tr|Q89KP2|Q89KP2_BRADU Bll4862 protein OS=Bradyrhizobium diazoefficiens (strain JCM 10833 / IAM 13628 / NBRC 14792 / USDA 110) OX=224911 GN=bll4862 PE=4 SV=1
RIALVVGNGAYAK------------SPLA-----TTANDAGLIAQT-LQA----------
-A-G--FD-------VVGAR-------------------------DLDGD--------TL
RKS--FR-----DF-IQKAQASGPGTVAMVYLAGYGVQL---------------AG----
-------------------EN-------YFIPV-------DS--NITRDTDI----PTEA
LRISD----YARQ---L-AAIPLK--ANIV------------VLDAARA----------Q
PFIEGGQPI-----ASG-------------------------------------------
>tr|A0A2Z4YUC9|A0A2Z4YUC9_RHILE Trypsin family protein OS=Rhizobium leguminosarum OX=384 GN=DLJ82_7107 PE=4 SV=1
-RALLIGIDDYE----------MREAKLT-----GSATDVKAMQVF-LAK----------
-TLA--YR------PEQIHT--LT-------------------NRKATRE--------AI
LAE--ID-----DW-LVRQST--PGSRVFLYFSGQG---SEEMGA---------EE----
-----------TT------SP-------TLVAV-------DA--KLVREAGK-VM-VTNQ
IRETEIAA-RLNS---L-----KD--RRVT-----------LLIDACHV----------G
PGS---------------------------------------------------------
>tr|Q89XG2|Q89XG2_BRADU Blr0352 protein OS=Bradyrhizobium diazoefficiens (strain JCM 10833 / IAM 13628 / NBRC 14792 / USDA 110) OX=224911 GN=blr0352 PE=4 SV=1
RYALVIGNAKYPDAD----------APLK-----EPLNDARDVADE-LKR----------
-D-G--FS-------VEIGE-------------------------NLTGD--------GM
RRA--FD-----KL-YGKIK---PGSVALVFFSGFGIQS---------------AR----
-------------------QS-------YMLPI-------DA--QIWTESDV----RRDG
FSLEA----VLGE---L-NTRGAG--VKIA------------LIDASRR----------N
PFERRFRS----------------------------------------------------
>tr|A0A154IC71|A0A154IC71_RHILE Peptidase C14 caspase catalytic subunit p20 OS=Rhizobium leguminosarum OX=384 GN=A4A59_28655 PE=4 SV=1
RIALVVGNAAYKA------------GALP-----TPANDAGLIAQT-LQA----------
-A-G--FD-------VIGAR-------------------------DLDQN--------GL
RDA--MR-----DF-LTKANASGPNTVVFVYLAGYGVQY---------------QG----
-------------------DN-------YFLPV-------DA--KIANATDV----PVEA
LRITD----LSRS---L-AGINNR--GSIV------------VLDAARA----------N
PFVQSTQ-----------------------------------------------------
>tr|A0A154IAU7|A0A154IAU7_RHILE Peptidase C14 OS=Rhizobium leguminosarum OX=384 GN=A4A59_31690 PE=4 SV=1
-RALLIGIDDYE----------MREAKLT-----GSATDVKAMQLF-LAK----------
-TLA--YR------PEQIHT--LT-------------------NRKATRE--------AI
LAE--ID-----DW-LVRQST--PGSRVFLYFSGQG---SEEMGA---------EA----
-----------TT------SP-------TLVAA-------DA--KLVREGGK-VT-VTNQ
IRETEIAA-RLNS---L-----KD--RRVT-----------LLIDACHV----------G
PGS---------------------------------------------------------
>tr|A0A1L3ZLI0|A0A1L3ZLI0_RHILE Peptidase C14 OS=Rhizobium leguminosarum OX=384 GN=BMW22_34090 PE=4 SV=1
-RALLIGIDDYE----------MREAKLT-----GSATDVKAMQVF-LAK----------
-TLA--YR------PEQIHT--LT-------------------NRKATRE--------AI
LAE--ID-----DW-LVRQST--PGSRVFLYFSGQG---SEEMGA---------DA----
-----------TT------SP-------TLVAA-------DA--KLVREGGN-VT-VTNQ
IRETEIAA-RLNS---L-----KD--RRVT-----------LLIDACHV----------G
PGS---------------------------------------------------------
>tr|A0A1B1CIX2|A0A1B1CIX2_RHILE Peptidase C14 caspase catalytic subunit p20 OS=Rhizobium leguminosarum OX=384 GN=BA011_28700 PE=4 SV=1
RIALVVGNAGYKA------------GALP-----TPANDAGLIAQT-LQA----------
-A-G--FD-------VIGAR-------------------------DLDQN--------GL
RDA--MR-----DF-LTKANASGPNTVVFVYLAGYGVQY---------------QG----
-------------------DN-------YFLPV-------DA--QIANATDV----PVEA
LRITD----FSRS---L-AGINNR--GSIV------------VLDAARA----------N
PFVQSTQ-----------------------------------------------------
>tr|A0A1L3ZIE4|A0A1L3ZIE4_RHILE Peptidase C14 caspase catalytic subunit p20 OS=Rhizobium leguminosarum OX=384 GN=BMW22_28380 PE=4 SV=1
RIALVVGNAAYKA------------GALP-----TPANDAGLIAQT-LQA----------
-A-G--FD-------VIGAR-------------------------DLDQN--------GL
RDA--MR-----DF-LTKANASGPNTVVFVYLAGYGVQY---------------QG----
-------------------DN-------YFVPV-------DA--QIANATDV----PVEA
LRITD----LTRS---L-AGINNR--GSIV------------VLDAARA----------N
PFV---------------------------------------------------------
>tr|A0A179BVQ5|A0A179BVQ5_RHILE Peptidase C14 OS=Rhizobium leguminosarum OX=384 GN=A4U53_01025 PE=4 SV=1
-RALLIGIDDYE----------MREAKLT-----GSATDVKAMQVF-LAK----------
-TLA--YR------PEQIHT--LT-------------------NRKATRE--------AI
LAE--ID-----DW-LVRQST--PGSRVFLYFSGQG---SEEMGA---------EE----
-----------TT------SP-------TLVAA-------DA--KLVREGGK-VT-VTNQ
IRETEIAA-RLNS---L-----KD--RRVT-----------LLIDACHV----------G
PGS---------------------------------------------------------
>tr|A0A2K9ZFS6|A0A2K9ZFS6_RHILE Peptidase C14 OS=Rhizobium leguminosarum OX=384 GN=CUJ84_pRLN2000568 PE=4 SV=1
-RALLIGIDDYE----------MREAKLT-----GSATDVKAMQVF-LAK----------
-TLA--YR------PEQIHT--LT-------------------NRKATRE--------AI
LAE--ID-----DW-LVRQST--LGSRVFLYFSGQG---SEEMGA---------EE----
-----------TT------SP-------TLVAA-------DA--KLVREGGK-VT-VTNQ
IRETEIAA-RLNS---L-----KD--RRVT-----------LLIDACHV----------G
PGS---------------------------------------------------------
>tr|A0A179BEP5|A0A179BEP5_RHILE Peptidase C14 caspase catalytic subunit p20 OS=Rhizobium leguminosarum OX=384 GN=A4U53_31875 PE=4 SV=1
RIAFVVGNAAYKA------------GALP-----TPANDAGLIAQT-LQA----------
-A-G--FD-------VIGAR-------------------------DLDQN--------GL
RDA--MR-----DF-LTKVNASGPNTVAFVYLAGYGVQY---------------QG----
-------------------DN-------YFVPV-------DA--QIADATDV----PVEA
LRITD----LTRS---L-AGINNR--GSIV------------VLDAARA----------N
PFV---------------------------------------------------------
>tr|A0A1B1CLK2|A0A1B1CLK2_RHILE Peptidase C14 OS=Rhizobium leguminosarum OX=384 GN=BA011_32570 PE=4 SV=1
-RALLIGIDDYE----------MREAKLT-----GSATDVKAMQVF-LAK----------
-TLA--YR------PEQIHT--LT-------------------NRKASRE--------AI
LAE--ID-----DW-LVRQST--PGSRVFLYFSGQG---SEEMGA---------DA----
-----------TT------SP-------TLVAA-------DA--KLVREGGK-VT-VTNQ
IRETEIAA-RLNS---L-----KD--RRVT-----------LLIDACHV----------G
PGS---------------------------------------------------------
>tr|A0A1R1Q8K3|A0A1R1Q8K3_9BRAD Peptidase OS=Bradyrhizobium sp. UFLA 03-321 OX=1783512 GN=BSN85_38210 PE=4 SV=1
RLALIIGNGHYPDAA----------APLA-----QPINDARTLSSA-LRR----------
-E-G--FD-------VDVVE-------------------------DATKD--------DM
FRA--VE-----RM-KAKIR---PDTVVMLFFGGYGVQV---------------GR----
-------------------ES-------YMIPI-------DA--TIWKEADV----KRTG
VSVES----VLDA---M-KERGAK--AKLV------------VLDASRR----------N
PYERRFRAF-----SHGLAPISPPENT---------------------------------
>tr|A0A1Q8ZBG0|A0A1Q8ZBG0_9CYAN Uncharacterized protein OS=Leptolyngbya sp. 'hensonii' OX=1922337 GN=BST81_15010 PE=4 SV=1
-FAILIGINQYQLFH-----------PLH-----YALWDAQAMQTF-LVN----------
EV-G--FP------PEQCLL--LT------DSSPSAWGR----STYPTRE--------TI
CNW--LE-----RF-CGQYLH--AEATVWCFFSGLGASV---------------QG----
-------------------RD-------YLLPI-------DA--NPGDI-------PSTG
ISVQS----LFDS---L-QAAGAKTT--LA------------LLDMNRNRSI-------Q
MNGQ-TGAQ---------------------------------------------------
>tr|A0A1R1Q8G7|A0A1R1Q8G7_9BRAD Uncharacterized protein OS=Bradyrhizobium sp. UFLA 03-321 OX=1783512 GN=BSN85_38290 PE=4 SV=1
RFALVIGNAKYPDAD----------APLK-----EPVNDARDVADE-LKR----------
-D-G--FT-------VEVGE-------------------------NLTGD--------GM
RRA--FD-----RL-YGKIK---PGSVALIFFSGYGIQS---------------NR----
-------------------QS-------YMIPI-------DA--QIWAEADV----RRDG
FSLET----VLGE---I-NSRGAG--VKIA------------LIDASRR----------N
PFERRFRS----------------------------------------------------
>tr|A0A1R1RE55|A0A1R1RE55_9BRAD Caspase-like domain-containing protein OS=Bradyrhizobium sp. UFLA 03-321 OX=1783512 GN=BSN85_00745 PE=4 SV=1
RLALVVGNGAYEA------------GALQ-----TAANDAGLIAQT-LQA----------
-A-G--FD-------VIGAR-------------------------DLDGE--------TL
RKS--FR-----DF-IQKVQEAGPNAVAFVYLAGYGVQL---------------TG----
-------------------EN-------YFVPV-------DA--KIARDTDV----PVEA
IRISD----YSHQ---L-SALPIK--AGVI------------VLDAARS----------N
PFAKEGQ-----------------------------------------------------
>tr|A0A1B9ZE74|A0A1B9ZE74_9BRAD Uncharacterized protein OS=Bradyrhizobium paxllaeri OX=190148 GN=LMTR21_37010 PE=4 SV=1
RYALVIGNAKYPDAE----------APLK-----EPINDARDIAEE-LKR----------
-D-G--FN-------VDIGE-------------------------NLTGE--------QM
RRA--FE-----RL-YGKIK---PGSVALIFFSGFGVQS---------------SR----
-------------------QS-------YMIPV-------DA--QIWTEPDV----RRDG
FSLET----VLGE---I-NSRGAG--VKIA------------LIDASRR----------N
PFERRFRSF---------------------------------------------------
>tr|A0A1B9ZEB1|A0A1B9ZEB1_9BRAD Peptidase OS=Bradyrhizobium paxllaeri OX=190148 GN=LMTR21_37060 PE=4 SV=1
RVALVIGNGHYPDAS----------APLS-----QPINDARGLTAA-LRA----------
-K-G--FD-------VDVVE-------------------------DATKD--------DM
ARA--VA-----RL-KDKIK---PDTVAMLFFGGFGVQV---------------GR----
-------------------ES-------FMIPV-------DA--AIWKEGDV----RRDG
VSIEQ----VLDA---M-TEKGAK--AKLV------------VVDASRR----------N
PYERRFRSY-----SHGLAPISAPENA---------------------------------
>tr|A0A1B9ZJF4|A0A1B9ZJF4_9BRAD Caspase-like domain-containing protein OS=Bradyrhizobium paxllaeri OX=190148 GN=LMTR21_18080 PE=4 SV=1
RIALVVGNGAYAK------------SPLA-----TAANDAGLIAQT-LQA----------
-A-G--FD-------VIGAR-------------------------DLDGD--------TL
RKS--FR-----DF-IQKAESSGPDTVAMVYLAGYGLQL---------------AG----
-------------------DN-------YFVPV-------DS--AINRDTDV----PTEA
LRTGD----YIRQ---L-ASLPLK--AGIV------------VLDAARQ----------Q
PF----------------------------------------------------------
>tr|A0A068D324|A0A068D324_9RHIZ Caspase domain protein OS=Mesorhizobium huakuii 7653R OX=763057 GN=MCHK_0969 PE=4 SV=1
RLAFVIGNAAYPA------------GALA-----TPANDAGLIAQT-LQA----------
-A-G--FD-------VVGAR-------------------------DVDQE--------SL
RGA--YR-----DF-LAKVTAAGPDAVVFVYLAGQGLQF---------------EG----
-------------------EN-------YFAPV-------DA--QIANAADV----PMAA
VRISD----LTKP---L-AALPTK--VNIV------------VLDAARP----------N
SFAK--------------------------------------------------------
>tr|A0A2E7UPH8|A0A2E7UPH8_9DELT Uncharacterized protein OS=Deltaproteobacteria bacterium OX=2026735 GN=CL927_06510 PE=4 SV=1
--ALIIGNEAYLAL-----------PQSQ-----WAGVDARAFHQW-LRD----------
-SRG-----------VSKYR--TTY------------------LENVNAA--------TI
QKH--TR-----RL-RWRVK---RNGTAWLYYAGHGVTLA--------------DG----
-------------------RR-------AVVPI-------DV-----SGPAI----DTAA
LPLET----LAKD---ILRNRRIK--RLVV------------VVDASFGEHS------RD
GFAL--------------------------------------------------------
>tr|A0A2N2H5K2|A0A2N2H5K2_9DELT Uncharacterized protein OS=Deltaproteobacteria bacterium HGW-Deltaproteobacteria-21 OX=2013749 GN=CVU64_15010 PE=4 SV=1
-HAILIGISQY-----------EKWEPLK-----SPAKDAEEVGRI-LIS----------
-KYN--FK------KENVVL--LT---------------------DNTKE--------SP
TRANILNHL--DRN-FRELT---PSDNLLIFYTGHS-----YEDE---------NGET--
----------------------------YWVPR-------DG--EKSTKLTW----LRHT
EICRE----FFASP-DL-----KA--KNLC-----------IISDSAFSNKLF-------
--------------VPKMTRITLDDLRYEE------------------------------
>tr|A0A329ATT7|A0A329ATT7_9RHIZ Putative caspase-like protein OS=Rhizobium sp. NFR17 OX=1566260 GN=OD81_101656 PE=4 SV=1
RIALVVGNAAYTV------------GALP-----TPANDAGLIAQT-LQA----------
-A-G--FD-------VIGAR-------------------------DLDQN--------GL
RDA--MR-----DF-LTKANAAGPNTVVFVYLAGYGVQY---------------QG----
-------------------DN-------YFVPV-------DA--QIANATDV----PLQA
VRVSD----FTKS---L-SAINNR--GSIV------------VLDAARA----------N
PFVQSSQ-----------------------------------------------------
>tr|A0A1X3FU14|A0A1X3FU14_9BRAD Caspase-like domain-containing protein OS=Bradyrhizobium canariense OX=255045 GN=BSZ24_35925 PE=4 SV=1
RMALVVGNGAYAK------------SPLA-----TTANDAGLIAQT-LQA----------
-A-G--FD-------VVGAR-------------------------DLDGD--------TL
RKS--FR-----DF-IQKAQASGPGTVAMVYLAGYGVQL---------------AG----
-------------------EN-------YFIPV-------DS--NITRDTDI----PTEG
LRIGD----YLRQ---L-ASVPLK--ANIV------------VLDAARA----------Q
PFVEGGQQI-----ASG-------------------------------------------
>tr|A0A1Q5S287|A0A1Q5S287_9BRAD Peptidase OS=Bradyrhizobium sp. AS23.2 OX=1680155 GN=AC630_13565 PE=4 SV=1
RLALVIGNGHYPDAN----------APLT-----QSINDARSLSSA-LRK----------
-N-G--FD-------VDMVE-------------------------DATKD--------DM
VRA--VN-----RL-KSRIK---PDTVVMLFFGGFGVQA---------------GR----
-------------------ES-------YMLPV-------DA--VIWKESDV----RRQG
VSIDG----VLDM---M-KEQGAK--AKLV------------VVDASRR----------N
PYERRFRSY-----SHGL------------------------------------------
>tr|A0A1Q5SF25|A0A1Q5SF25_9BRAD Uncharacterized protein (Fragment) OS=Bradyrhizobium sp. AS23.2 OX=1680155 GN=AC630_02395 PE=4 SV=1
RYALVIGNAKYPDAD----------APLK-----EPINDARDVADE-LKR----------
-D-G--FS-------VEIGE-------------------------NLTGD--------GM
RRA--FD-----KL-YGKIK---PGSVALVFFSGFGIQS---------------AR----
-------------------QS-------YMLPI-------DA--QIWTESDV----RRDG
FSLET----VLGE---L-NTRGAG--VKIA------------LIDASRR----------N
PFERRFRS----------------------------------------------------
>tr|A0A1Q5SBR6|A0A1Q5SBR6_9BRAD Peptidase OS=Bradyrhizobium sp. AS23.2 OX=1680155 GN=AC630_06165 PE=4 SV=1
RLALVIGNSTYPDAD----------SPLS-----QMTRDAEALTNA-FRK----------
-G-G--FL-------VDTID-------------------------NATRP--------DM
IRA--ID-----HF-RARVR---LDSIVLVYFGGYGVQS---------------DG----
-------------------RN-------YLIPV-------DA--KIWSEEDV----RRQG
VSIDL----LLSQ---L-KTSGAR--VRLV------------VIDASRR----------N
PYERRFRTY-----SHG-------------------------------------------
>tr|A0A1W9GGV8|A0A1W9GGV8_9BACT Uncharacterized protein OS=Nitrospira sp. SG-bin1 OX=1827376 GN=A4E19_02035 PE=4 SV=1
-WAIIIGIEHYVLAP-----------PIP-----GAISDAKQVAEA-F-R----------
-RLG--FE----------EV--VE---------------------LYDKD--------AS
SRR--LHQLLNDML-PRKVG---RMDRLVIFYAGHAGF---SQDA---------EGQD--
-------------------RG-------YLVPF-------DA--QVNNVTKS----ITVD
H-LKE----FTRR---S-----AS--KHIV-----------LIFDASMFGWET-------
------------------------------------------------------------
>tr|A0A0M3DR06|A0A0M3DR06_9BRAD Caspase-like domain-containing protein OS=Afipia massiliensis OX=211460 GN=YH63_19280 PE=4 SV=1
RIALVIGNGNYQG------------SPLA-----TAANDAGLIAQT-LQA----------
-A-G--FD-------VVGAR-------------------------DLDGE--------TL
RQT--FR-----DF-IQKAQKAGPNTVAMVYLAGYGLQL---------------AG----
-------------------EN-------YFVPV-------DA--AMARDTDV----PVEG
LRIGD----YIRQ---L-SALPLK--ANIV------------VVDAAYN----------H
PFAK--------------------------------------------------------
>tr|A0A1Q5R4L3|A0A1Q5R4L3_9BRAD Caspase-like domain-containing protein (Fragment) OS=Bradyrhizobium sp. AS23.2 OX=1680155 GN=AC630_34705 PE=4 SV=1
RIALVVGNGAYTK------------SPLA-----TTANDAGLIAQT-LQA----------
-A-G--FD-------VVGAR-------------------------DLDGD--------TL
RKS--FR-----DF-IQKAQASGPGTVAMIYLAGYGVQL---------------AG----
-------------------EN-------YFIPV-------DS--SIGRDTDI----PTEG
LRISD----YARQ---L-AAIPLK--ANIV------------VLDAARA----------Q
PFIEGGQPI-----AS--------------------------------------------
>tr|A0A2T1CVI1|A0A2T1CVI1_9CYAN Peptidase C14 OS=Pleurocapsa sp. CCALA 161 OX=2107688 GN=C7B62_02340 PE=4 SV=1
KLALLIGINQYTA-----------QDHLA-----GCLMDVELQKEL-LIH----------
-RFG--FN------ASDILT--LS-------------------DRQATRE--------NI
ETA--FL-----EH-LTQQAQ--PDDVVVFHFSGYGGQVKMPLAS---------KEETLE
TTEIARD--GFRL------AN-------SLIPV-------DG--LSSTKKNL----IANS
ILQETLLV-LAQT---L-----ST--PKCT-----------FVLDTSF------------
------------------------------------------------------------
>tr|A0A2T4ZHP4|A0A2T4ZHP4_9PROT Putative caspase-like protein OS=Phreatobacter oligotrophus OX=1122261 GN=C8P69_101173 PE=4 SV=1
RLALVLGIGAYQT------------NPVP-----SALNDAGLVART-LRD----------
-L-G--FS-------TTEGA-------------------------DLPQA--------EL
RQA--IA-----SF-VQQVRDAGPDAVAVVYLSGVGLQH---------------DS----
-------------------DS-------YLLTT-------DA--VIQRESDV----PLAG
IRLND----LTRA---L-GAIPSR--AKVI------------LLDVSRQ----------H
PF----------------------------------------------------------
>tr|A0A0S6VTE7|A0A0S6VTE7_9BACT Peptidase C14 caspase catalytic subunit p20 OS=Candidatus Moduliflexus flocculans OX=1499966 GN=U14_02049 PE=4 SV=1
-YALVIGISNY--AS-LE--------PLP-----TAAKDAQTVATI-LRD----------
TY-G--M-------KVNVLL-----------------------DQKATRE--------SI
LGA--I------EV-FQRLLK--PADKLIIYYAGYG-------------------Q----
-------------------LD-PDTQAASWLPA-------DA--SLDSL--------AQW
IPTET----ITAS---L-KRIPANQI--LI------------VADSAYSGT---------
----LTRAR-----QSELANPATR------------------------------------
>tr|A0A0C1Y6I3|A0A0C1Y6I3_9CYAN Uncharacterized protein OS=Lyngbya confervoides BDU141951 OX=1574623 GN=QQ91_23280 PE=4 SV=1
RFALLVGINAYPEKVWRSPAKVETERFLQ-----GAVTDVELQREL-LIH----------
-RLG--VD------PQNIVT--LA-------------------NAEATVN--------QI
LTT--AQ-----SH-LVEQAK--PGDTVILHFSGLGSQATL-SDQ---------A-----
---------TDPT------FP-------TLVAA-------DS--YWPDETMP----VIHD
LFTESLMQ-LLAK---L-----RG--VRVL-----------TVIDASS------------
------------------------------------------------------------
>tr|Q2J1Q2|Q2J1Q2_RHOP2 Peptidase C14, caspase catalytic subunit p20 OS=Rhodopseudomonas palustris (strain HaA2) OX=316058 GN=RPB_0897 PE=4 SV=1
RVALVIGNAKYPDSE----------KPLK-----QPVNDARELADE-LKR----------
-D-G--FD-------VDVGE-------------------------NLGGD--------AM
RRA--FD-----RL-YNRVK---PGSVALVFFSGFGIQS---------------GR----
-------------------QS-------YMIPV-------DA--QIWTEPDV----RRDG
IGLET----VLGE---L-NSRGAT--VKIA------------LIDASRR----------N
PFERRFRS----------------------------------------------------
>tr|Q2IR51|Q2IR51_RHOP2 Peptidase C14, caspase catalytic subunit p20 OS=Rhodopseudomonas palustris (strain HaA2) OX=316058 GN=RPB_4626 PE=4 SV=1
RFALVIGNGRYPDAS----------QPMV-----QPINDARALSGA-LRR----------
-E-G--FD-------VDMIE-------------------------DANRD--------DL
LQA--IE-----RM-KSRVT---KDSTVVLFFGGYGIQS---------------GR----
-------------------ES-------YMIPV-------DA--RIWNEADV----RRTG
ISIES----VLGA---M-QERGVQ--AKLA------------IVDASRR----------N
PYERRFRAY-----SHGLAPI---------------------------------------
>tr|H0T2X3|H0T2X3_9BRAD Uncharacterized protein OS=Bradyrhizobium sp. STM 3809 OX=551936 GN=BRAS3809_3770010 PE=4 SV=1
RVALVIGNSIHEHA-----------PLLD-----EPAVDAKLIADK-LAQ----------
-L-G--FT-------LSGGS--A--------------------QIDLTKQ--------GF
DRA--LA-----EF-KGRIA---DADVALIYFAGYGINL---------------GG----
-------------------AN-------YLVPV-------DA--APAKAADV----ETEL
RSLAG----IMRE---L-DGPDSR--ANVV------------VLDAFRS----------N
PFAARGIAG----LSAGLVATSVPANT---------------------------------
>tr|H0T1G8|H0T1G8_9BRAD Putative Peptidase Caspase-like OS=Bradyrhizobium sp. STM 3809 OX=551936 GN=BRAS3809_3320006 PE=4 SV=1
RLALVIGNAHYPDAN----------APLA-----QPINDARALTGA-LRR----------
-G-G--FD-------VDVVE-------------------------DATKE--------DM
ARA--LD-----RL-KSRIR---PDSVVMLFFGGYAIQA---------------GR----
-------------------ES-------YMIPV-------DA--KIWRESDV----RREG
TSVEQ----FVET---V-REQGAR--AKLV------------VLDASRR----------N
PYERRFRSY-----S---------------------------------------------
>tr|H0SU22|H0SU22_9BRAD Putative Peptidase, Caspase-like domain and TPR repeats OS=Bradyrhizobium sp. STM 3809 OX=551936 GN=BRAS3809_1260003 PE=4 SV=1
RFALVIGNAKYPDAE----------APLK-----EPINDARDLTDE-LKR----------
-D-G--FA-------VETLE-------------------------NATGD--------TM
RRA--LE-----RL-YGKIK---PGSVALLFFSGYGIQS---------------SR----
-------------------TS-------YMIPV-------DA--QIWQEADV----RRDG
IGLEQ----VLQE---I-NSRGAG--VKIA------------LLDASRR----------N
PYERRFRTA-----SSGLA-----------------------------------------
>tr|I4HN87|I4HN87_MICAE Similar to Q4BYD0_CROWT Caspase-1 OS=Microcystis aeruginosa PCC 9808 OX=1160284 GN=MICAG_2090004 PE=4 SV=1
KLALLVGIDQYGAN----------IPPLP-----GCLTDVELQKDL-LRY----------
-RFG--FQ------DADIVT--LT-------------------GQKASGE--------AI
KAA--FL-----EH-LIAQAR--LGDVVIFHFSGYGS-----------------------
---------------VGAGKE-------VFITA-------D--------G------AENA
LIKENILL-MARC---L-----AT--DKFS-----------LVFDSSH------------
------------------------------------------------------------
>tr|A0A192M686|A0A192M686_9RHIZ Peptidase S1/S6 family chymotrypsin-type protein OS=Rhizobium sp. N113 OX=1703960 GN=AMJ96_PC00143 PE=4 SV=1
-RALLIGIDDYE----------MREAKLT-----GSVDDVKAMQLF-LVK----------
-TVG--YR------PEQIHT--LT-------------------NRKASRA--------AI
LAE--ID-----DW-LVRQSQ--TGSRVFLYFSGQG---SEEMGA---------EA----
-----------TT------SP-------TLVAA-------DA--KLVRDGGK-VT-VTNQ
IRETEIAA-RLNS---L-----KD--RRVT-----------LLIDACHV----------G
PGS------------RSAVA----------------------------------------
>tr|D3EPU8|D3EPU8_ATETH Caspase domain-containing protein OS=Atelocyanobacterium thalassa (isolate ALOHA) OX=1453429 GN=UCYN_08070 PE=4 SV=1
KLALLIGINTYTK-----------NLGLK-----GCLTDIERQKDL-LIN----------
-RFG--FH------PKNILI--LS-------------------NEQATRQ--------GI
KNA--FL-----EH-LVNQAK--PGDVALVHFSGYGAQVKIPSNS---------P-----
--NTIPGVANYPIL-----AQ-------GIIPS-------ED--NQSNKNIT----ITNN
ILEETLFL-LGKL---I-----DT--EKLT-----------MVFDTSYC----------S
TGEINQ---------G--------------------------------------------
>tr|A0A0R3M593|A0A0R3M593_9BRAD Peptidase OS=Bradyrhizobium valentinum OX=1518501 GN=CP49_41110 PE=4 SV=1
RVALVIGNGHYPDAS----------APLS-----QPINDARGLTAA-LRA----------
-K-G--FD-------VDVVE-------------------------DATKD--------DM
ARA--IV-----RL-KGKIK---QDTVAMLFFGGYGVQV---------------GR----
-------------------ES-------FMIPV-------DA--AIWKEGDV----RRDG
VSIEQ----VLDA---M-TEKGAK--AKLV------------VVDASRR----------N
PYERRFRSY-----SHGLAPISAPENA---------------------------------
>tr|K9F557|K9F557_9CYAN Uncharacterized protein OS=Leptolyngbya sp. PCC 7375 OX=102129 GN=Lepto7375DRAFT_7621 PE=4 SV=1
-WAIIIGINQYQGFQ-----------PLM-----QAQNDAVGIRRY-LIE----------
DA-G--FA------PENCIL--LS------DLSTSTEQE----AVVPDRV--------AI
HDW--LE-----TI-CQGRVQ--PDDTLWFYFSGYGAQA---------------DN----
-------------------KD-------YLMPV-------DG--DPAQV-------KQTG
IALQD----VVQY---L-KQAPTDNI--MM------------VLDMNR------------
------------------------------------------------------------
>tr|A9FRH3|A9FRH3_SORC5 WD-repeat protein OS=Sorangium cellulosum (strain So ce56) OX=448385 GN=sce5130 PE=4 SV=1
-RALLIGNAAYRAPG---------VKRLP-----GALADVDAMRRA-LQR----------
-SDG--WA-------LDDDR--IKA------------------FKDLDAA--------NL
EAT--VT-----GF-LAGAA---EGETLLVYFAGHGLDQ---------------RG----
-------------------EG-------FLLPI-------DF--DPARPAD-----PRNA
LPAAR----LFQA---I-AASKAG--RVLV------------ILDAGRAGAL------SL
PEDLGVE-----------------------------------------------------
>tr|A0A0D1NW24|A0A0D1NW24_BRAEL Caspase-like domain-containing protein OS=Bradyrhizobium elkanii OX=29448 GN=QU41_31330 PE=4 SV=1
RLALVIGNGAYQA------------GALQ-----TAANDAGLIAQT-LQA----------
-A-G--FD-------VIGAR-------------------------DLDGE--------TL
RKS--FR-----DF-IQKVQDAGPNAVAFVYLAGYGVQL---------------TG----
-------------------EN-------YFVPV-------DA--KIARDTDV----PVEA
IRISD----YTHQ---L-SALPIK--AGVI------------VLDAARS----------N
PFAKDSQP----------------------------------------------------
>tr|A0A1E3EEE0|A0A1E3EEE0_BRAEL Uncharacterized protein OS=Bradyrhizobium elkanii OX=29448 GN=A6X20_39800 PE=4 SV=1
RFALVIGNAKYPDAD----------APLK-----EPANDARDVAEE-LKR----------
-D-G--FT-------VEVGE-------------------------NLTGD--------GM
RRA--FD-----RL-YGKIK---PGSVALIFFSGYGIQS---------------NR----
-------------------QS-------YMIPI-------DA--QIWAEADV----RRDG
FSLET----VLGE---I-NSRGAG--VKIA------------LIDASRR----------N
PFERRFRS----------------------------------------------------
>tr|A0A1S2SAJ7|A0A1S2SAJ7_BRAEL Peptidase OS=Bradyrhizobium elkanii OX=29448 GN=BLN97_36890 PE=4 SV=1
RLALIIGNGHYPDAA----------APLA-----QPINDARTLSTA-LRR----------
-E-G--FD-------VDVVE-------------------------DATKD--------DM
FRA--VE-----RM-KAKIR---PDTVVMLFFGGYGVQV---------------GR----
-------------------ES-------YMIPV-------DA--TIWKEADV----KRTG
VSVES----VLDA---M-KERGAK--AKLV------------VLDASRR----------N
PYERRFRAF-----SHGLAPISPPENT---------------------------------
>tr|A0A1E3EFX4|A0A1E3EFX4_BRAEL Peptidase OS=Bradyrhizobium elkanii OX=29448 GN=A6X20_39890 PE=4 SV=1
RLALIIGNGHYPDAA----------APLA-----QPINDARTLSTA-LRR----------
-E-G--FD-------VDVVE-------------------------DATKD--------DM
FRA--VE-----RM-KAKIR---PDTVVMLFFGGYGVQV---------------GR----
-------------------ES-------YMIPV-------DA--TIWKEADV----KRTG
VSVES----VLDA---M-KERGAK--AKLV------------VLDASRR----------N
PYERRFRAF-----SHGLAPISPPENT---------------------------------
>tr|A0A1E4Y9N9|A0A1E4Y9N9_9RHIZ Peptidase C14 caspase catalytic subunit p20 OS=Rhizobium sp. YK2 OX=1860096 GN=A9Z06_24735 PE=4 SV=1
RIAFVVGNAAYKA------------GALP-----TPANDAGLIAQT-LQA----------
-A-G--FD-------VIGAR-------------------------DLDQN--------DL
RDA--MR-----DF-LTKANASGPNTVVFVYLAGYGLQY---------------QG----
-------------------DN-------YFVPV-------DA--QIANATDV----PLQA
LRVSD----FTKS---L-AALNNR--GSIV------------VMDAARA----------N
PFVQSSQ-----------------------------------------------------
>tr|A0A0D1PJ74|A0A0D1PJ74_BRAEL Peptidase OS=Bradyrhizobium elkanii OX=29448 GN=QU41_03810 PE=4 SV=1
RLALIIGNGHYPDAS----------APLA-----QPINDARTLSSA-LRR----------
-E-G--FD-------VDVVE-------------------------DATKD--------DM
FRA--VE-----RM-KAKIR---PDTVVMLFFGGYGVQV---------------GR----
-------------------ES-------YMIPV-------DA--TIWKEADV----KRTG
VSVES----VLDA---M-KERGAK--AKLV------------VLDASRR----------N
PYERRFRAF-----SHGLAPISPPEN----------------------------------
>tr|A0A0D1PJ66|A0A0D1PJ66_BRAEL Uncharacterized protein OS=Bradyrhizobium elkanii OX=29448 GN=QU41_03730 PE=4 SV=1
RFALVIGNAKYPDAD----------APLK-----EPVNDARDVADE-LKR----------
-D-G--FT-------VEVGE-------------------------NLTGD--------GM
RRA--FD-----RL-YGKIK---PGSAALIFFSGYGIQS---------------NR----
-------------------QS-------YMIPV-------DA--QIWAEADV----RRDG
FSLET----VLGE---I-NSRGAG--VKIA------------LIDASRR----------N
PFERRFRS----------------------------------------------------
>tr|A0A1E3EMK7|A0A1E3EMK7_BRAEL Caspase-like domain-containing protein OS=Bradyrhizobium elkanii OX=29448 GN=A6X20_04315 PE=4 SV=1
RLALVIGNGAYEA------------GALQ-----TAANDAGLIAQT-LQA----------
-A-G--FD-------VIGAR-------------------------DLDGE--------TL
RKS--FR-----DF-IQKVQEAGPNAVAFVYLAGYGVQL---------------TG----
-------------------EN-------YFVPV-------DA--KIARDTDV----PVEA
IRISD----YSHQ---L-SALPIK--AGVI------------VLDAARS----------N
PFAKEG------------------------------------------------------
>tr|A0A0D6AEV3|A0A0D6AEV3_9CHRO Peptidase C14 OS=Geminocystis sp. NIES-3708 OX=1615909 GN=GM3708_1723 PE=4 SV=1
KLALLVGINQYSQ-----------GKNLR-----GCTTDVELQKKL-LIY----------
-HFG--FS------PDNIIT--LV-------------------DREATRE--------NI
LTA--FE-----EH-LIKRAE--NNDVVIFHFSGYGRQIKLNNDD---------N-----
---------NSTT------VN-------SLITY-------DS--IKSHDN------IVED
ILLDTFLQ-LGTS---L-----KT--NKYT-----------FIFDTSF------------
------------------------------------------------------------
>tr|A0A0R3BLG2|A0A0R3BLG2_9BRAD Uncharacterized protein OS=Bradyrhizobium pachyrhizi OX=280333 GN=AOQ73_38890 PE=4 SV=1
RFALVIGNAKYPDAD----------APLK-----EPVNDARDVADE-LKR----------
-D-G--FT-------VEVGE-------------------------NLTGD--------GM
RRA--FD-----RL-YGKIK---PGSVALIFFSGYGIQS---------------NR----
-------------------QS-------YMIPI-------DA--QIWAEADV----RRDG
FSLET----VLGE---I-NSRGAG--VKIA------------LIDASRR----------N
PFERRFRS----------------------------------------------------
>tr|A0A0R3BQI7|A0A0R3BQI7_9BRAD Peptidase OS=Bradyrhizobium pachyrhizi OX=280333 GN=AOQ73_38800 PE=4 SV=1
RLALIIGNGHYPDAA----------APLA-----QPINDARTLSSA-LRR----------
-E-G--FD-------VDVVE-------------------------DATKD--------DM
FRA--VE-----RM-KAKIR---PDTVVMLFFGGYGVQV---------------GR----
-------------------ES-------YMIPV-------DA--TIWKEADV----KRTG
VSVES----VLDA---M-KERGAK--AKLV------------VLDASRR----------N
PYERRFRAF-----SHGLAPISPPENT---------------------------------
>tr|A0A1Z4GDN2|A0A1Z4GDN2_9CYAN Peptidase C14 caspase catalytic subunit p20 OS=Anabaenopsis circularis NIES-21 OX=1085406 GN=NIES21_12630 PE=4 SV=1
KLALLIGINQYRK-----------SPSLS-----GCLTDVELQKEL-LIH----------
-RFG--FL------AANILT--LT-------------------DEQASRE--------FI
EAA--FL-----DH-FGKQVK--SDDVVVFHFSGYGTRIKLNESE---------D-----
-----------TL------QN-------ALVPT-------NE--NLEIQNEN----IATY
LLEETLLL-LLRS---L-----PT--ERVT-----------AVLDTSY------------
------------------------------------------------------------
>tr|A0A1N6G015|A0A1N6G015_9BRAD Caspase domain-containing protein OS=Bradyrhizobium erythrophlei OX=1437360 GN=SAMN05443247_01363 PE=4 SV=1
RLALVIGNGHYPDAS----------APLA-----QPINDAHGLSAA-LRG----------
-N-G--FD-------VDVVE-------------------------DATKD--------DM
ARA--IG-----RL-KSKIG---PDTVVMLFFGGYGVQV---------------GR----
-------------------ES-------FMIPV-------DA--AIWKEADV----RRDG
VSVES----VLDA---I-KEQGAK--AKLV------------VLDASRR----------N
PYERRFRSF-----SHGLAPISPPEN----------------------------------
>tr|A0A1M7TRD7|A0A1M7TRD7_9BRAD Caspase domain-containing protein OS=Bradyrhizobium erythrophlei OX=1437360 GN=SAMN05444170_2427 PE=4 SV=1
-LALIIGNGHYPDAA----------EPLH-----QPINDASGLADA-MSR----------
-H-G--FD-------VDMVE-------------------------DATKA--------DM
ANA--IE-----RL-KSRIK---PGSVVMLFFGGYGVQS---------------GR----
-------------------ES-------YMIPI-------DA--MIWKESDV----RHEG
ISIEA----VLDV---M-KERGAR--AKLV------------VLDASRR----------N
PYERRFRSY-----SHGLAPINAPINALILSSNTPGKVGDDST-----------------
>tr|A0A1M5YYI6|A0A1M5YYI6_9BRAD Tetratricopeptide repeat-containing protein OS=Bradyrhizobium erythrophlei OX=1437360 GN=SAMN05443248_8977 PE=4 SV=1
RYALVIGNAKYPDAD----------APLK-----EPINDARDVADE-LKR----------
-Y-G--FS-------VEVGE-------------------------NLTGE--------AM
RRA--FD-----KL-YGRIK---PGSVALIFFSGFGVQS---------------SR----
-------------------QS-------YMIPV-------DA--QIWTEPDV----RRDG
ISLET----VLGE---I-NNRGAG--VKIA------------LIDASRR----------N
PFERRFRS----------------------------------------------------
>tr|A0A1M5JNT4|A0A1M5JNT4_9BRAD Tetratricopeptide repeat-containing protein OS=Bradyrhizobium erythrophlei OX=1437360 GN=SAMN05444169_2377 PE=4 SV=1
RIALVIGNSKYPDAD----------APLK-----EPINDARDVADE-LKR----------
-D-G--FN-------VEIGE-------------------------NLTGD--------AM
RRA--FD-----RL-YGRIK---PGSVALIFFSGFGVQS---------------NR----
-------------------QS-------FMIPV-------DA--QIWTEADI----RRDG
FSLET----VLGE---I-NSRGAG--VKIA------------LIDASRR----------N
PFERRFRS----------------------------------------------------
>tr|A0A1M7TB00|A0A1M7TB00_9BRAD Uncharacterized protein, contains caspase domain OS=Bradyrhizobium erythrophlei OX=1437360 GN=SAMN05444170_1256 PE=4 SV=1
RIALVVGDGNYEK------------APLP-----TAANDAGLIAQT-LQA----------
-A-G--FD-------VIGAR-------------------------DLDAD--------AL
RNS--FR-----DF-MEKVQASPADTVAMIYLSGYVVQL---------------AG----
-------------------EN-------YYIPV-------DA--KIGRDTDI----PIEG
LRISD----YTRQ---L-ASLPLK--ASII------------VLDSAGP----------Q
PFIEGGNP----------------------------------------------------
>tr|A0A1N6FZM8|A0A1N6FZM8_9BRAD Tetratricopeptide repeat-containing protein OS=Bradyrhizobium erythrophlei OX=1437360 GN=SAMN05443247_01346 PE=4 SV=1
RFALVIGNAKYPDAE----------APLK-----EPINDARDVADE-LKR----------
-D-G--FN-------VDIGE-------------------------NLTGD--------AM
RRA--FD-----KL-YGKIK---PGSVALIFFSGFGVQS---------------SR----
-------------------QS-------YMIPV-------DA--QIWTEPDV----RRDG
FSLET----VLGE---I-NSRGAG--VKIA------------LIDASRR----------N
PFERRFRS----------------------------------------------------
>tr|A0A1N6FC71|A0A1N6FC71_9BRAD Caspase domain-containing protein OS=Bradyrhizobium erythrophlei OX=1437360 GN=SAMN05443247_00789 PE=4 SV=1
-LALLIANSNYRDAD----------AAIA-----EVTAGADALANV-LRN----------
-H-G--FL-------VIVVR-------------------------DATRA--------RM
TEA--VG-----RL-KAAAR---PGSVVLVYFGGFGVQS---------------EG----
-------------------QN-------YMIPV-------DA--KIWQERDV----RRDG
VNIQR----ALSD---L-SASGAR--TRIA------------IVDASRR----------N
PYERRFRNY-----SHGLAPIDADANT---------------------------------
>tr|A0A1H4VP82|A0A1H4VP82_9BRAD Uncharacterized protein, contains caspase domain OS=Bradyrhizobium erythrophlei OX=1437360 GN=SAMN05444164_2854 PE=4 SV=1
RLALVVGNGAYQA------------GALQ-----TAANDAGLIAQT-LQA----------
-A-G--FD-------VVGAR-------------------------DLDSE--------TL
RKS--FR-----DF-IQKVQDAGPNAVAFVYLAGYGVQL---------------TG----
-------------------EN-------YFVPV-------DA--KIARDTDI----PVEA
IRISD----YSHQ---L-SALPIK--AGVI------------VLDAARS----------N
PFAKD-------------------------------------------------------
>tr|A0A1N6L6J5|A0A1N6L6J5_9BRAD Caspase domain-containing protein OS=Bradyrhizobium erythrophlei OX=1437360 GN=SAMN05443247_10372 PE=4 SV=1
RLALVIGNSTYPDAG----------SPLP-----QMTRDAESLTNA-LRK----------
-D-G--FL-------VDTVD-------------------------NATRP--------DM
TRA--ID-----HL-RARVH---LNSIVLVYFGGYGVQS---------------DG----
-------------------QN-------YLIPV-------DA--KIWSEEDV----RRQG
VSIDR----LLSQ---L-KTSGAR--VRLV------------VIEASRR----------N
PYERRFRTY-----S---------------------------------------------
>tr|A0A1M7TSD4|A0A1M7TSD4_9BRAD Tetratricopeptide repeat-containing protein OS=Bradyrhizobium erythrophlei OX=1437360 GN=SAMN05444170_2531 PE=4 SV=1
RFALVIGNAKYPDAD----------APLK-----EPVSDARSVADE-LKR----------
-D-G--FT-------VETGE-------------------------NLTGE--------GM
HKA--LE-----RL-YGHIK---PGNVALIFFSGFGIQS---------------NR----
-------------------QS-------FMIPV-------DA--QIWTEADV----RRDG
ISLET----VLGE---F-NNRGAG--VKIA------------LIDASRR----------N
PYERRFRS----------------------------------------------------
>tr|A0A1N6K894|A0A1N6K894_9BRAD Uncharacterized protein, contains caspase domain OS=Bradyrhizobium erythrophlei OX=1437360 GN=SAMN05443247_07332 PE=4 SV=1
RIALVVGNGAYAK------------SPLA-----TAANDAGLIAQT-LQA----------
-A-G--FD-------VVGAR-------------------------DLDGD--------TL
RRS--FR-----DF-IQKAEASGPGTVAMVYLAGYGIQL---------------AG----
-------------------EN-------YFIPV-------DS--SISRDTDI----PTEG
LRIND----YVRQ---L-ASLPLK--ANIV------------VLDAARP----------Q
PFIEGGQPI-----AS--------------------------------------------
>tr|X6CYI5|X6CYI5_9RHIZ Peptidase C14 caspase catalytic subunit p20 OS=Mesorhizobium sp. LNHC232B00 OX=1287243 GN=X742_07110 PE=4 SV=1
RLAFVIGNGAYKT------------GELA-----TAANDAGLIAQT-LQA----------
-S-G--FD-------VVGAR-------------------------DVDQD--------SL
RGA--FR-----DF-MGKVSAAGPDAVVFVYLAGHGVQF---------------EG----
-------------------EN-------YFLPI-------DA--QIANPNDI----PLQA
MRVSD----ITRP---L-SGLPTK--VNIV------------VLDAARP----------N
PF----------------------------------------------------------
>tr|A0A1M5JP23|A0A1M5JP23_9BRAD Caspase domain-containing protein OS=Bradyrhizobium erythrophlei OX=1437360 GN=SAMN05444169_2366 PE=4 SV=1
RIALVIGNGHYPDAN----------VPLA-----QPINDARELSAE-LRR----------
-D-G--FD-------VDVIE-------------------------DASKD--------DM
TRA--VA-----RL-RTKIR---PDSVVMLFFGGYGIQV---------------GS----
-------------------ES-------YMIPV-------DA--AIWKEGDV----RRNG
VSIES----VLDV---M-KEQGAC--AKLV------------VVDASRR----------N
PYERRFRGF-----SHGLAPIAAPDNALILTSATP-------------------------
>tr|A0A1H5CXE6|A0A1H5CXE6_9BRAD Uncharacterized protein, contains caspase domain OS=Bradyrhizobium erythrophlei OX=1437360 GN=SAMN05444164_5556 PE=4 SV=1
RFALVIGNAKYPDAD----------APLK-----EPVNDARDVADE-LKR----------
-D-G--FT-------VEVGE-------------------------NLTGD--------GM
RRA--FD-----RL-YGKIK---PGSVALIFFSGYGIQS---------------NR----
-------------------QS-------YMIPI-------DA--QIWAEADV----RRDG
FSLET----VLGE---I-NSRGAG--VKIA------------LVDASRR----------N
PFERRFRS----------------------------------------------------
>tr|A0A2A3C332|A0A2A3C332_9RHIZ Peptidase C14 caspase catalytic subunit p20 OS=Mesorhizobium sp. WSM4308 OX=2029409 GN=CK227_00520 PE=4 SV=1
RLAFVIGNAAYPA------------GALT-----TPANDAGLIAQT-LQA----------
-A-G--FD-------VVGAR-------------------------DVDQE--------SL
RGA--YR-----DF-LAKVTAAGPDAVVFVYLAGQGLQF---------------EG----
-------------------EN-------YFAPV-------DA--QIANAADV----PMAA
VRISD----LTKP---L-AALPNK--VNIV------------VLDAARP----------N
SFAK--------------------------------------------------------
>tr|A0A1H5CWB3|A0A1H5CWB3_9BRAD Caspase domain-containing protein OS=Bradyrhizobium erythrophlei OX=1437360 GN=SAMN05444164_5539 PE=4 SV=1
RLALIIGNGHYPDAA----------APLA-----QPINDARTLSSA-LRR----------
-E-G--FD-------VDVVE-------------------------DATKD--------DM
FRA--VE-----RM-KAKIR---PDTVVMLFFGGYGVQV---------------GR----
-------------------ES-------YMIPV-------DA--TIWKEADV----KRTG
VSVES----VLDA---M-KERGAK--AKLV------------VLDASRR----------N
PYERRFRAF-----SHGLAPISPPENTIVLTSTT--------------------------
>tr|A0A1M5YYX7|A0A1M5YYX7_9BRAD Caspase domain-containing protein OS=Bradyrhizobium erythrophlei OX=1437360 GN=SAMN05443248_8968 PE=4 SV=1
RIALVIGNGHYPDAN----------APLG-----QPINDARALTVA-LRH----------
-H-G--FD-------VDVIE-------------------------DASRD--------DI
TRA--VA-----RL-KDKLR---PDSVVMLFFGGYGIQA---------------GG----
-------------------ES-------YMIPV-------DA--AIWKEADV----RREG
VSIES----VLDV---M-KEQGAC--AKLV------------IIDASRR----------N
PYERRFRAF-----SHGLAPITAPDNALILTSATPGKVADDSSGATS-------------
>tr|A0A1M7TSJ0|A0A1M7TSJ0_9BRAD Caspase domain-containing protein OS=Bradyrhizobium erythrophlei OX=1437360 GN=SAMN05444170_2539 PE=4 SV=1
RIALVIGNSHYPDAS----------LPLA-----QPVNDARALTAA-LRH----------
-E-G--FD-------VDAIE-------------------------DATHD--------DM
TRA--VA-----RL-KSKVR---SDSVVMLFFGGYGIQV---------------GR----
-------------------ES-------YMIPV-------DA--VIWKETDV----RREG
IAVES----VLDA---A-KEFGAS--AKVV------------VLDASRR----------N
PYERRFRTF-----SHGLAPITLPDNALLLTSTSPGTVADDSTGENSVL-----------
>tr|A0A1Q5RWY8|A0A1Q5RWY8_9BRAD Caspase-like domain-containing protein (Fragment) OS=Bradyrhizobium sp. NAS80.1 OX=1680159 GN=AC629_27835 PE=4 SV=1
RIALVVGNGAYAK------------SPLA-----TTANDAGLIAQT-LQA----------
-A-G--FD-------VVGAR-------------------------DLDGD--------TL
RKS--FR-----DF-IQKAQASGPGTVAMIYLSGYGVQL---------------SG----
-------------------EN-------YFIPV-------DS--NISRDTDI----PTEA
LRISD----YLRQ---L-AAIPLK--ANIV------------VLDAARA----------Q
PFIEGGQPI-----ASG-------------------------------------------
>tr|A0A1I4BPI8|A0A1I4BPI8_9RHIZ Uncharacterized protein, contains caspase domain OS=Methylorubrum salsuginis OX=414703 GN=SAMN04488125_103303 PE=4 SV=1
RIALVVGNAAYEA------------GALA-----TPANDAGLVAQT-LQA----------
-A-G--FD-------VVGAR-------------------------DLDED--------SL
RKA--LR-----DF-TDKAEQSGPDTVAFVYLAGYGLQL---------------AG----
-------------------EN-------YFVPV-------DA--RIPAAADV----PSRA
LRLSD----YTRQ---L-AALPLA--ARFV------------VLDGARN----------N
PFARNGDPL-----A---------------------------------------------
>tr|A0A1Q5RFH0|A0A1Q5RFH0_9BRAD Uncharacterized protein (Fragment) OS=Bradyrhizobium sp. NAS80.1 OX=1680159 GN=AC629_35120 PE=4 SV=1
RYALVIGNAKYPDAD----------APLK-----EPINDARDVADE-LKR----------
-D-G--FS-------VEIGE-------------------------NLTGD--------GM
RRA--FD-----KL-YGKIK---PGSVALVFFSGFGIQS---------------AR----
-------------------QS-------YMLPI-------DA--QIWTESDV----RRDG
FSLET----VLGE---L-NTRGAG--VKIA------------LIDASRR----------N
PFERRFRS----------------------------------------------------
>tr|A0A1Q5S2L5|A0A1Q5S2L5_9BRAD Peptidase OS=Bradyrhizobium sp. NAS80.1 OX=1680159 GN=AC629_24400 PE=4 SV=1
RLALVIGNGHYPDAN----------EPLT-----QSINDARALSSA-LRK----------
-N-G--FD-------VDMVE-------------------------DATKD--------DM
VRA--VN-----RL-KSRIK---SDTTVMLFFGGFGVQA---------------GR----
-------------------ES-------YMLPV-------DA--VIWKESDV----RRQG
VSIDG----VLEM---M-KEQGAK--AKLV------------VVDASRR----------N
PYERRFRSY-----SHGLA-----------------------------------------
>tr|A0A246T268|A0A246T268_9RHIZ Peptidase C14 OS=Rhizobium sp. R635 OX=1764275 GN=ATY78_05645 PE=4 SV=1
-RALLIGIDDYE----------MREAKLT-----GSATDVKAMQLF-LVK----------
-TLS--YR------PEQIHT--LT-------------------NRKAGRE--------AI
LAE--ID-----DW-LVRQST--PGSRVFLYFSGQG---SEEMGA---------EA----
-----------TT------SP-------TLVAA-------DA--KLVRENGK-VT-VTNQ
IRETEIAA-RLNS---L-----KD--RRVT-----------LLIDACHV----------G
PGS---------------------------------------------------------
>tr|U5DJV4|U5DJV4_9CHRO Caspase domain protein OS=Rubidibacter lacunae KORDI 51-2 OX=582515 GN=KR51_00035650 PE=4 SV=1
KLAFLVGIDRY-SH----------LQPLR-----GCATDVQRQREL-LLS----------
-RFG--FQ------PSDVLT--LT-------------------NEQAERE--------AI
ETA--FT-----EH-LIEQAR--TGDVVVIHFSGYGSQVPLHTG----------Q-----
---------------IADSVA-------SLIPV-------DG--NAGQSG------ETNH
LLLETLAL-LARS---L-----ST--DKVT-----------LVLDTSH------------
------------------------------------------------------------
>tr|Q6N5Q1|Q6N5Q1_RHOPA Uncharacterized protein OS=Rhodopseudomonas palustris (strain ATCC BAA-98 / CGA009) OX=258594 GN=RPA2923 PE=4 SV=1
RIALVIGNGAYAK------------APLS-----TAANDGGLIAQT-LQA----------
-A-G--FD-------VSGAR-------------------------DLDGD--------TL
RGA--FR-----DF-VKKAEDSGPDTVAAVYLAGYGVQY---------------AG----
-------------------EN-------YFIPV-------DS--RLSRDTEI----PTEG
LRISD----YLRQ---L-AALPLK--TSVV------------VLDLARE----------Q
PFVPGG-SV-----ASG-------------------------------------------
>tr|Q6NBN5|Q6NBN5_RHOPA Uncharacterized protein OS=Rhodopseudomonas palustris (strain ATCC BAA-98 / CGA009) OX=258594 GN=RPA0793 PE=4 SV=1
RLALVIGNAHYPDAA----------SPLL-----QPINDARLLSAS-LRH----------
-E-G--YD-------VDMIE-------------------------DASRD--------EI
LRA--VE-----RI-KARAG---KDATVMLFFGGYGIQS---------------GR----
-------------------DN-------YMIPV-------DA--KIWTEADV----RRSG
VSVEQ----VLAE---I-KAAGAH--TNLA------------VLDASRR----------N
PYERRFRAY-----SHGLAPIE--------------------------------------
>tr|Q6N0T4|Q6N0T4_RHOPA Caspase-1, p20:TPR repeat OS=Rhodopseudomonas palustris (strain ATCC BAA-98 / CGA009) OX=258594 GN=RPA4677 PE=4 SV=1
RVALVIGNSKYPDAD----------KPLS-----QAVSDARELADD-LKR----------
-A-G--FD-------AELGE-------------------------DLSGD--------AM
RRA--FD-----RL-YQRTK---PGAAALVFFSGFGIQS---------------GR----
-------------------QS-------YLIPA-------DA--QIWTEPDV----RRDG
IALET----VLNE---L-NSRGAS--VKIA------------LIDASRR----------N
PFERRFRS----------------------------------------------------
>tr|A0A090GU65|A0A090GU65_MESPL Uncharacterized protein OS=Mesorhizobium plurifarium OX=69974 GN=MPL3365_200077 PE=4 SV=1
RLAFVIGNAAYPS------------GALA-----TPANDAGLIAQT-LQA----------
-A-G--FD-------VVGAR-------------------------DVDQE--------SL
RGA--YR-----DF-LAKVSAAGPDAVVFVYLAGHGAQF---------------EG----
-------------------EN-------YFLPV-------DA--KIANPADV----PIQA
VRISD----LTRP---L-AALPTK--VNIV------------VLDAARP----------N
DF----------------------------------------------------------
>tr|A0A0K2VWL5|A0A0K2VWL5_MESPL Uncharacterized protein OS=Mesorhizobium plurifarium OX=69974 GN=MPL1032_20074 PE=4 SV=1
RLAFVIGNAAYPS------------GALA-----TPANDAGLIAQT-LQA----------
-A-G--FD-------VVGAR-------------------------DVDQE--------SL
RGA--YR-----DF-LAKVSAAGPDAVVFVYLAGHGAQF---------------EG----
-------------------EN-------YFLPV-------DA--KIANPADV----PIQA
VRISD----LTRP---L-AALPTK--VNIV------------VLDAARP----------N
DF----------------------------------------------------------
>tr|A0A1B2EC30|A0A1B2EC30_9RHIZ Uncharacterized protein OS=Microvirga ossetica OX=1882682 GN=BB934_04225 PE=4 SV=1
RLALVIGQGAYRV------------RALP-----TAVNDAGLIAQS-LTS----------
-A-G--FE-------VVQGR-------------------------DLSAS--------DL
RSL--VR-----DF-LDKVQDLEPGSTVAVYLAGHGVQL---------------EG----
-------------------EN-------YLLPV-------VA--RIERDVDV----PIEG
FRVSD----LIRS---L-ERSPAQ--ARVI------------VADMARD----------Y
PL----------------------------------------------------------
>tr|A0A090GRI7|A0A090GRI7_MESPL Peptidase C14 caspase catalytic subunit p20 OS=Mesorhizobium plurifarium OX=69974 GN=MPLDJ20_80161 PE=4 SV=1
RLAFVIGNAAYPS------------GALA-----TPANDAGLIAQT-LQA----------
-A-G--FD-------VVGAR-------------------------DVDQE--------SL
RGA--YR-----DF-LAKVSAAGPDAVVFVYLAGHGAQF---------------EG----
-------------------EN-------YFLPV-------DA--KIANPADV----PIQA
VRISD----LTRP---L-AALPTK--VNIV------------VLDAARP----------N
DF----------------------------------------------------------
>tr|A0A090EKC9|A0A090EKC9_MESPL Uncharacterized protein OS=Mesorhizobium plurifarium OX=69974 GN=MPL3356_90053 PE=4 SV=1
RLAFVIGNAAYPS------------GALA-----TPANDAGLIAQT-LQA----------
-A-G--FD-------VVGAR-------------------------DVDQE--------SL
RGA--YR-----DF-LAKVSAAGPDAVVFVYLAGHGAQF---------------EG----
-------------------EN-------YFLPV-------DA--KIANPADV----PIQA
VRISD----LTRP---L-AALPTK--VNIV------------VLDAARP----------N
DF----------------------------------------------------------
>tr|A0A252DNP4|A0A252DNP4_9NOSO Peptidase C14 OS=Nostoc sp. RF31Y OX=1932668 GN=BV378_06260 PE=4 SV=1
KLALLIGINQYSQ-----------NPSLS-----GCLTDVELQKEL-LMH----------
-RFG--FS------AFNILT--LT-------------------EEQASRE--------FI
EAA--FL-----EH-LGKQAR--PGDVVVFHFSGYGTRIKLGT-----------D-----
-----------TV------QN-------ALVPA-------D------LQNNQ----NVNY
LLEETVLL-LLRS---L-----PT--DRVT-----------AVLDTSYY----------T
P-TIQ-------------------------------------------------------
>tr|M4Z8D6|M4Z8D6_9BRAD Uncharacterized protein OS=Bradyrhizobium oligotrophicum S58 OX=1245469 GN=S58_34480 PE=4 SV=1
RIALVIGNGAYAK------------GPLA-----TAANDAGLIAQT-LQA----------
-A-G--FD-------VVGAR-------------------------DLDGD--------TL
RKS--FR-----DF-IHKAQSSDGNTVAMVYLAGYGMQL---------------AG----
-------------------EN-------YFIPV-------DA--NLGSDVDI----PTEG
LRLSD----YVRQ---L-AATPLK--AGVV------------VLDAARQ----------Q
PF----------------------------------------------------------
>tr|W3RN11|W3RN11_9BRAD Uncharacterized protein OS=Afipia sp. P52-10 OX=1429916 GN=X566_10990 PE=4 SV=1
RFALVIGNAKYPDSD----------APLK-----EPINDMRAVADE-LKR----------
-A-G--FE-------VATGE-------------------------NLSGD--------AM
KRA--IN-----AF-YDKIK---PGTVAMVFFSGYGIQS---------------GR----
-------------------QS-------FMIPV-------DS--AIWDEKDV----RRDG
ISLDA----VLSE---L-NSRGAS--VKIA------------VLDASRR----------N
PFERRFRQF---------------------------------------------------
>tr|W3RJ29|W3RJ29_9BRAD Peptidase C14 caspase catalytic subunit p20 OS=Afipia sp. P52-10 OX=1429916 GN=X566_05460 PE=4 SV=1
RIAFVVGNAAYQK------------DPLP-----TAANDAGLIAQT-LQA----------
-A-G--FD-------VVGAR-------------------------DLDGE--------TL
RRS--FR-----DF-IQKAQASGPDTVAFVYLAGYGMQL---------------TG----
-------------------EN-------YFAPT-------DA--AIARDTDV----PVEA
LRVSD----YMRQ---L-AALPLK--ASIV------------VLDAARA----------N
PFAKD-------------------------------------------------------
>tr|W3RPD6|W3RPD6_9BRAD Peptidase C14 caspase catalytic subunit p20 OS=Afipia sp. P52-10 OX=1429916 GN=X566_10950 PE=4 SV=1
RLALVIGNSRYPDAN----------APLV-----QPINDARALTAS-LRR----------
-D-G--FD-------VDVVE-------------------------DANKE--------DM
RRA--VD-----RL-TAKVR---PDSVVLLFYGGYGVQA---------------GR----
-------------------QS-------YMIPV-------DA--TIWRESDV----RRHG
MSIES----VLNA---L-KDRGAR--ASLV------------VLDASRR----------N
PYERRFRTY-----SHGLSPIDAPQ-----------------------------------
>tr|A0A252D645|A0A252D645_9NOSO Transcriptional regulator OS=Nostoc sp. RF31Y OX=1932668 GN=BV378_23165 PE=4 SV=1
-WALVIGINHYDFLQ-----------PLK-----YAKRDAELMQNL-LRN----------
EA-G--F--------ERVFL--FS------DDSPSIGGE----LTRPYRA--------NL
LRF--LQ-----QLFEHPFLK--PEDNFWFFFSGHGIIH---------------VH----
-------------------QD-------YLMPA-------DG--NPDDI-------ENTG
ISLQY----LTEC---L-RGCGSENI--VM------------MLDASRHQHN--------
QLGEKIGHQ-----TQQ-------------------------------------------
>tr|A0A1Z4NH90|A0A1Z4NH90_9CYAN Peptidase C14 caspase catalytic subunit p20 OS=Calothrix sp. NIES-3974 OX=2005462 GN=NIES3974_17150 PE=4 SV=1
-WAIAIGINQYQYFQ-----------PLI-----CAQADAQAVRDF-LVT----------
KG-R--FS------PQQCVV--MS------DTSPPIGDR----STKPTRE--------NI
ILL--LE-----DL-AAACWR--PGDRVWFFFSGYGVNE---------------NG----
-------------------KD-------YLMPV-------DG--NYKRV-------EETG
VEVGA----LMQC---L-QAARVQ-V--LL------------LLDINRAMGT-------Y
P-DVFVGQE-----TIELAQKLQVSTILSCQPEQF-------------------------
>tr|A0A1Z4NG51|A0A1Z4NG51_9CYAN Pentapeptide repeat-containing protein OS=Calothrix sp. NIES-3974 OX=2005462 GN=NIES3974_13360 PE=4 SV=1
RKALVVGINKYEKGK--------IFPALK-----APDYNAKHMKSI-LKQ----------
-KCS--F-------LVSDFSK------------PD-------------RK--------QL
KDE--II-----KLFLPNGNP---PKMALFYFSGYIL--------------VKNSG---L
-------------------TEV------FLTTS-------DS--NPAQDDLG--------
ISLHW----LREV---L-KCSKIE--QQVV------------ILDCCHSEGNNKLLNLDN
FILDNYLNM----------------SRFLIFSFQ--------------------------
>tr|A0A2A3DZB4|A0A2A3DZB4_9RHIZ Peptidase C14 caspase catalytic subunit p20 OS=Mesorhizobium sp. WSM3859 OX=2029402 GN=CK230_06470 PE=4 SV=1
RLAFVIGNAAYPS------------GELA-----TPANDAGLIAQT-LQA----------
-A-G--FD-------VVGAR-------------------------DVDQE--------SL
RGA--YR-----DF-LAKVSAAGPDAVVFVYLAGHGAQF---------------EG----
-------------------EN-------YFLPV-------DA--KIANPADL----PIQA
VRVSD----LTRP---L-AALPNK--VNIV------------VLDAARP----------N
DF----------------------------------------------------------
>tr|W3RNZ9|W3RNZ9_9BRAD Uncharacterized protein OS=Afipia sp. P52-10 OX=1429916 GN=X566_15160 PE=4 SV=1
RVALIVGNGAYRNV-----------PPLP-----GPARDAALIATS-LRR----------
-V-G--FQ------TVTLVN-------------------------DLGLE--------PL
LAA--LR-----AF-AAEAA---TADWAVIYFSGHGLEI---------------DG----
-------------------RN-------VLIPI-------DA--RLESDRDV----ELET
VSLQQ----LLQA---V--EGARK--LRLV------------LLDASRD----------N
PFPDRMKVS-----VATRS-----------------------------------------
>tr|M4Z1N3|M4Z1N3_9BRAD Putative peptidase, caspase-like domain and TPR repeats OS=Bradyrhizobium oligotrophicum S58 OX=1245469 GN=S58_05160 PE=4 SV=1
RFALVIGNAKYPDAE----------APLK-----EPINDARDLTDE-LKR----------
-D-G--FA-------VETLE-------------------------NASGD--------TM
RRA--LE-----RL-YGKIK---PGSVALVFFSGFGIQS---------------NR----
-------------------TS-------YMVPV-------DA--QIWQEADV----RRDG
ISLEQ----VLGE---I-NSRGAG--VKIA------------LLDASRR----------N
PYERRFRTA-----SAG-------------------------------------------
>tr|M4Z1E6|M4Z1E6_9BRAD Putative peptidase OS=Bradyrhizobium oligotrophicum S58 OX=1245469 GN=S58_05120 PE=4 SV=1
RLALVIGNSRYPDAN----------APLA-----QPINDARALTSA-LRR----------
-D-G--FD-------VDVVE-------------------------DATRE--------DM
ARA--LE-----RL-KTRIK---SDSVVMLFFGGYAIQA---------------GR----
-------------------ES-------YMIPV-------DA--KIWKEADV----RREG
TSIER----VLDT---V-REQGAR--AKLV------------VVDASRR----------N
PYERRFRAY-----SHGLAPISAPANA---------------------------------
>tr|A0A252DDW7|A0A252DDW7_9NOSO Peptidase C14 OS=Nostoc sp. RF31Y OX=1932668 GN=BV378_14700 PE=4 SV=1
-WAITIGINQYHLFQ-----------PLS-----CAQADAEALNDF-LAT----------
EA-G--FI------PQHCLL--MT------DTSVPIRDR----STYPTRE--------NI
FLL--LE-----DL-AASYWQ--PQDHLWLFFSGYGINY---------------KG----
-------------------QD-------YLMPV-------EG--NPDLV-------QETG
IELRS----LMQS---L-QLTGLN-V--LL------------LLDINRAFGT-------Q
A-DAPVGQE-----T---------------------------------------------
>tr|M4ZJ82|M4ZJ82_9BRAD Uncharacterized protein OS=Bradyrhizobium oligotrophicum S58 OX=1245469 GN=S58_03290 PE=4 SV=1
RVALVIGNSIHERA-----------PLLD-----EPAADARLLADR-LAR----------
-L-G--FT-------LSGGA--A--------------------QIDLGKT--------GF
DRA--IA-----EF-KGRIA---DADIALIYYAGYGLNL---------------NG----
-------------------TN-------YLVPV-------DA--APAKASDA----DTEL
RSLEA----VLRE---L-DGSPRR--QNVV------------ILDAFRS----------N
PFEARGIAG----LAAGLAPMQVPASTLLAFAAQ--------------------------
>tr|A0A176YAQ3|A0A176YAQ3_9BRAD Caspase-like domain-containing protein OS=Bradyrhizobium sp. BR 10245 OX=1497613 GN=AYJ54_28030 PE=4 SV=1
RIALVVGNGAYAK------------SPLA-----TAANDAGLIAQT-LQA----------
-A-G--FD-------VVGAR-------------------------DLDGD--------TL
RKS--FR-----DF-VQKAQASGPGTVAMIYLSGYGVQL---------------AG----
-------------------EN-------YFIPV-------DS--NITRDTDV----PTEA
LRISD----YVRQ---L-AAIPLK--ANIV------------VLDAARA----------Q
PFIEGGQA----------------------------------------------------
>tr|L0LKS8|L0LKS8_RHITR Peptidase C12, subunit p20 OS=Rhizobium tropici CIAT 899 OX=698761 GN=RTCIAT899_CH09655 PE=4 SV=1
RIALVVGNAAYTV------------GALP-----TPANDAGLIAQT-LQA----------
-A-G--FD-------VIGAR-------------------------DLDQN--------SL
RDA--MR-----DF-LTKANASGPNTVVFVYLAGYGVQY---------------QG----
-------------------DN-------YFVPV-------DA--QIANATDV----PVQA
IRVGD----FTKS---L-SAINNR--GSIV------------VLDAARA----------N
PFVQSSQP----------------------------------------------------
>tr|A0A176YW18|A0A176YW18_9BRAD Uncharacterized protein OS=Bradyrhizobium sp. BR 10245 OX=1497613 GN=AYJ54_07275 PE=4 SV=1
RFALVIGNAKYPDAD----------SPLK-----EPINDARDVADE-LKR----------
-D-G--FS-------VETGE-------------------------NLTGD--------GM
RRA--LD-----KL-YGKIK---PGSVALVFFSGFGIQS---------------AR----
-------------------QS-------YMIPV-------DA--QIWTESDV----RRDG
FSLET----VLGE---L-NTRGAG--VKIA------------LIDASRR----------N
PFERRFRS----------------------------------------------------
>tr|A0A176YYT5|A0A176YYT5_9BRAD Peptidase OS=Bradyrhizobium sp. BR 10245 OX=1497613 GN=AYJ54_07360 PE=4 SV=1
RLALVIGNGHYPDAN----------APLT-----QSINDARALSSA-LRK----------
-N-G--FD-------VDMVE-------------------------DASKD--------DM
VRA--VN-----RL-KSRIK---SDSVVMLFFGGFGVQA---------------GR----
-------------------ES-------YMLPV-------DA--VIWKESDV----RRHG
VSIDG----VLEM---M-KEQGAK--AKLV------------VVDASRR----------N
PYERRFRSY-----SHGLAPISAPDNA---------------------------------
>tr|A0A176YHT5|A0A176YHT5_9BRAD Uncharacterized protein OS=Bradyrhizobium sp. BR 10245 OX=1497613 GN=AYJ54_21345 PE=4 SV=1
RLALVVGNASYRA------------QKLE-----IAANDAGFIAGK-LRT----------
-A-G--FE-------VTQTR-------------------------DLDSE--------SL
KRT--FS-----DF-VGKVRDAGPDAVAVVYFSGYALQL---------------QG----
-------------------EN-------YLLPV-----DVDT--DVADVSDL----PRLA
VRVSD----LTRA---L-SPL--Q--GGLI------------ILDAARR----------N
PF----------------------------------------------------------
>tr|A0A1Z4RW43|A0A1Z4RW43_9CHRO Peptidase C14 caspase catalytic subunit p20 OS=Chondrocystis sp. NIES-4102 OX=2005460 GN=NIES4102_37040 PE=4 SV=1
KLALLVGINRYPH-----------HNPLE-----GCLTDVEMQREL-LIH----------
-RFG--FN------PEDILT--IS-------------------DRQATRE--------NI
ETA--FT-----DH-LIGQAQ--ADDVVVFHFSGYGGQIKIPLTT---------QINQEQ
DSNI--E--DFKL------VN-------SFIPV-------DG--VLNESKLA----IANG
ILQETLLV-LAQS---L-----ST--SKCT-----------FILDTS-------------
------------------------------------------------------------
>tr|A0A1B1UGQ4|A0A1B1UGQ4_9BRAD Caspase-like domain-containing protein OS=Bradyrhizobium icense OX=1274631 GN=LMTR13_18965 PE=4 SV=1
RIALVVGNAAYAK------------SPLA-----TTANDAGLIAQT-LQA----------
-A-G--FD-------VIGAR-------------------------DLDGD--------TL
RKS--FR-----DF-IQKAESSGPDTVAMVYLAGYGLQL---------------AG----
-------------------EN-------YFVPV-------DS--AINRDTDI----PTEA
LRTGD----YIRQ---L-ASLPLK--AGIV------------VLDAARQ----------Q
PF----------------------------------------------------------
>tr|B6JH65|B6JH65_OLICO Uncharacterized protein OS=Oligotropha carboxidovorans (strain ATCC 49405 / DSM 1227 / KCTC 32145 / OM5) OX=504832 GN=OCA5_c20690 PE=4 SV=1
RIALVVGNGAYAK------------APLA-----TAANDAGLIAQT-LEA----------
-A-G--FE-------VVGAR-------------------------DLDGD--------TL
RGS--FR-----DF-IQKAQTSGPDTVAMVYLAGYGLQL---------------AG----
-------------------EN-------YFIPV-------DS--KIERDTDI----PTEG
LRLGD----YMRQ---L-AALPLK--TSII------------VLDAARQ----------Q
PFIDGDVQI-----A---------------------------------------------
>tr|A0A1J1L975|A0A1J1L975_PLARU Peptidase C14, caspase catalytic subunit p20 OS=Planktothrix rubescens OX=59512 GN=PLAN60946 PE=4 SV=1
-ICIAIGINQYQYLQ-----------PLN-----YAQKDAEAIYEY-LVD----------
VA-G--FP------RDQSLL--IT------DKSPQMSRM----STYPNRE--------NI
VDW--VE-----SF-CKEQLG--PEDVLWFFFSGHGFAK---------------DG----
-------------------RD-------YLLPI-------DG--NPTQL-------ETTG
IPIQE----LFDY---F-KAAATDKI--LV------------LLDINR------------
------------------------------------------------------------
>tr|A0A1B1UQ94|A0A1B1UQ94_9BRAD Uncharacterized protein OS=Bradyrhizobium icense OX=1274631 GN=LMTR13_37235 PE=4 SV=1
RYALVIGNAKYPDAE----------APLK-----EPINDARDIAEE-LKR----------
-D-G--FN-------VDIGE-------------------------NLTGE--------QM
RRA--FE-----RL-YGKIK---PGSVALLFFSGFGVQS---------------SR----
-------------------QS-------YMIPV-------DA--QIWTEADV----RRDG
FSLET----VLGE---I-NSRGAG--VKIA------------LIDASRR----------N
PFERRFRS----------------------------------------------------
>tr|A0A1B1UQE9|A0A1B1UQE9_9BRAD Peptidase OS=Bradyrhizobium icense OX=1274631 GN=LMTR13_37290 PE=4 SV=1
RIALVIGNGHYPDAA----------APLS-----QPINDARGLTAA-LRA----------
-K-G--FD-------VDVVE-------------------------DATKD--------DM
ARA--VA-----RL-KDKIK---PDTVAMLFFGGFGVQV---------------GR----
-------------------ES-------FMIPV-------DA--AIWKEADV----RRDG
VSIEH----VLDT---M-TEKGAK--AKLV------------VVDASRR----------N
PYERRFRSY-----SHGLAPISTPEN----------------------------------
>tr|A0A1D9FW74|A0A1D9FW74_9CYAN Peptidase C14 OS=Moorea producens JHB OX=1454205 GN=BJP36_06455 PE=4 SV=1
KLALLVGINKYPR-----------STVLD-----GCVTDVELQQEL-LIH----------
-RFG--FN------PKDILI--LN-------------------DDQATRE--------NI
ETA--FI-----EH-LTEQAK--AGDVVVFHFSGFGSQVKLSPGY---------Q-----
----TDR--SVAL------QN-------SLVPV-------DG--SLTKKNPK----VAND
LLEETLVL-LLRS---L-----FT--DQVT-----------TVLDTSHT----------V
ADSLLQ---------GNIK-----------------------------------------
>tr|A0A120HME4|A0A120HME4_9BRAD Peptidase OS=Bradyrhizobium sp. CCGE-LA001 OX=1223566 GN=BCCGELA001_02340 PE=4 SV=1
RLALVIGNGHYPDAN----------APLT-----QSINDARALSSS-LRK----------
-N-G--FD-------VDMVE-------------------------DATKD--------DM
VRA--VN-----RL-KSRIK---QDTVVMLFFGGYGVQA---------------GR----
-------------------ES-------YMLPV-------DA--VIWKESDV----RRQG
VSIDG----VLDM---M-KEQGAK--AKLV------------VVDASRR----------N
PFERRFRSY-----SHGLAPISAPDNA---------------------------------
>tr|A0A2Z6UPT0|A0A2Z6UPT0_MICAE Uncharacterized protein OS=Microcystis aeruginosa Sj OX=1979544 GN=MSj_01012 PE=4 SV=1
KLALLVGIDQYGAN----------IPPLP-----GCLTDVELQKDL-LRY----------
-RFG--FQ------DADIVT--LT-------------------GKKASRE--------AI
EAA--FL-----EH-LIAQAR--AGDVVIFHFSGYGS-----------------------
---------------VGAAKE-------VFITA-------D--------G------AENA
LLKENILL-MARC---L-----AT--DKFS-----------LVFDSSH------------
------------------------------------------------------------
>tr|A0A120HNF7|A0A120HNF7_9BRAD Caspase-like domain-containing protein OS=Bradyrhizobium sp. CCGE-LA001 OX=1223566 GN=BCCGELA001_20605 PE=4 SV=1
RIALVVGNGAYAK------------SPLA-----TTANDAGLIAQT-LQA----------
-A-G--FD-------VVGAR-------------------------DLDGD--------TL
RKS--LR-----DF-IQKAQASGPGTVAMIYLAGYGVQL---------------AG----
-------------------EN-------YFVPV-------DS--NISRDTDI----PTEA
LRISD----YVRQ---L-AAIPLK--ANIV------------VLDAARA----------Q
PFIEGGQPI-----AS--------------------------------------------
>tr|A0A2R4WIM1|A0A2R4WIM1_9RHIZ Peptidase C14 OS=Methylobacterium currus OX=2051553 GN=DA075_11085 PE=4 SV=1
RIALVVGNGAYAA------------GAIP-----TAANDAGLVAQT-LQA----------
-A-G--FD-------VVGAR-------------------------DLDED--------SL
RRT--LR-----DF-TDKAAAAGPDAVAFVYLSGYGLQL---------------EN----
-------------------EA-------YFAPV-------DA--RIETASDV----PLQA
LRVSD----YVKR---L-AALPLK--ARFV------------VLDAART----------A
PF----------------------------------------------------------
>tr|A0A109Q986|A0A109Q986_9BRAD Uncharacterized protein OS=Bradyrhizobium sp. CCGE-LA001 OX=1223566 GN=BCCGELA001_02435 PE=4 SV=1
RFALVIGNAKYPDAD----------APLK-----EPINDARAVADE-LKR----------
-D-G--FS-------VEIGE-------------------------NLTGD--------AM
RRA--FD-----KL-YSKIK---PGSVALVFFSGFGIQS---------------AR----
-------------------QS-------YMLPV-------DA--QIWTESDV----RRDG
FSLET----VLGE---L-NTRGAG--VKIA------------LIDASRR----------N
PFERRFRS----------------------------------------------------
>tr|A0A0X8CQK5|A0A0X8CQK5_9BRAD Uncharacterized protein OS=Bradyrhizobium sp. CCGE-LA001 OX=1223566 GN=BCCGELA001_25695 PE=4 SV=1
KIALVIGNARYPDNE----------SVLS-----DVANDAQDVAED-LKR----------
-A-G--FV-------VDSQS-------------------------NVTGD--------AM
RRA--LD-----RF-YARIE---RGAVALIFFDGFGIQS---------------NR----
-------------------QT-------YLLPV-------DA--QVWTEPDV----SRDG
FSLDA----IIAE---M-NTRGAA--IKIA------------LIDASRR----------N
PFERRFRRY---------------------------------------------------
>tr|A0A0N0KH65|A0A0N0KH65_9BRAD Caspase-like domain-containing protein (Fragment) OS=Rhodopseudomonas sp. AAP120 OX=1523430 GN=IP86_18160 PE=4 SV=1
RIALVIGNAAYAK------------APLS-----TAANDGGLIAQT-LQA----------
-A-G--FD-------VSGAR-------------------------DLDGD--------TL
RGA--FR-----DF-MKKAEDAGPDTVAAIYLAGYGVQY---------------AG----
-------------------EN-------YFIPV-------DS--RISRDTDI----PIEG
LRIGD----YMRQ---L-ASLPLK--TSIV------------VLDLARE----------Q
PFVPPG-SI-----ASG-------------------------------------------
>tr|A0A0N1LTE6|A0A0N1LTE6_9BRAD Uncharacterized protein OS=Rhodopseudomonas sp. AAP120 OX=1523430 GN=IP86_21870 PE=4 SV=1
RVALVIGNAKYPDAE----------KPLK-----QPVGDARDLADE-LRR----------
-Q-G--FD-------VEVGE-------------------------NLSGD--------AM
RRA--FD-----KL-YARTK---PGAVALVFFSGYGIQS---------------GR----
-------------------QS-------YMIPV-------DA--QIWTEPDV----RRDG
VSLET----VLGE---L-NSRGAT--VKIA------------LIDASRR----------N
PFERRFRS----------------------------------------------------
>tr|A0A0N1C951|A0A0N1C951_9BRAD Peptidase OS=Rhodopseudomonas sp. AAP120 OX=1523430 GN=IP86_22060 PE=4 SV=1
RFALVIGNGSYPDAS----------RPLS-----QPLNDARALSAA-LRR----------
-E-G--FD-------VDAIE-------------------------DARRD--------DI
LQA--VE-----RL-KGRVT---KDSTVVLFFGGYGIQS---------------GR----
-------------------ES-------YMIPV-------DA--RIWKEADV----RRAG
VSIEA----VLDA---F-KDSGVQ--AKLA------------IIDASRR----------N
PYERRFRAY-----SHGLAPISAPA-----------------------------------
>tr|A0A198YI45|A0A198YI45_9RHIZ Peptidase C14 OS=Rhizobium sp. WYCCWR10014 OX=1825933 GN=A6U98_12820 PE=4 SV=1
-RALLIGIDDYE----------MREAKLT-----GSASDVKTMQVF-LAK----------
-TLA--YR------PEQIHT--LT-------------------NRKATRE--------AI
LAE--ID-----DW-LVRQST--PGSRVFLYFSGQG---SEEMGA---------EA----
-----------TT------SP-------TLVAA-------DA--KLVREGGT-VT-VTNQ
IRETEIAA-RLNS---L-----KD--RRVT-----------LLIDACHV----------G
PGS---------------------------------------------------------
>tr|A0A1H8NA58|A0A1H8NA58_9BRAD Tetratricopeptide repeat-containing protein OS=Rhodopseudomonas pseudopalustris OX=1513892 GN=SAMN05444123_1024 PE=4 SV=1
RVALVIGNAKYPDAE----------KPLT-----QPVNDARDLADE-LKR----------
-D-G--FD-------VDAGE-------------------------NLNGD--------AM
RRA--FD-----RL-YNRVK---PGSVALVFFSGFGIQS---------------GR----
-------------------QS-------YMIPV-------DA--QIWTEPDV----RRDG
ISLET----VLGE---L-NSRGAT--VKIA------------LIDASRR----------N
PFERRFRS----------------------------------------------------
>tr|A0A1H8U0P9|A0A1H8U0P9_9BRAD Caspase domain-containing protein OS=Rhodopseudomonas pseudopalustris OX=1513892 GN=SAMN05444123_106228 PE=4 SV=1
RFALVIGNGRYPDAS----------EPLI-----QPINDARALSGA-LRR----------
-E-G--FD-------VDMIE-------------------------DARRD--------DM
LQA--VE-----RM-KARVT---KDSTVVLFFGGYGIQS---------------GR----
-------------------ES-------YMIPV-------DA--NIWNEADV----RRSG
VSIES----VLGE---M-RERGVH--AKLA------------IIDASRR----------N
PYERRFRS----------------------------------------------------
>tr|A0A2S6MG12|A0A2S6MG12_9BRAD Caspase family protein OS=Bradyrhizobium sp. AC87j1 OX=2055894 GN=CV770_23080 PE=4 SV=1
RLALVIGNGHYPDAS----------APLT-----QSINDARALSSS-LRK----------
-N-G--FD-------VDMVE-------------------------DATKD--------DM
VRA--VN-----RL-KSRIK---RDTVVMLFFGGYGVQA---------------GR----
-------------------ES-------YMLPV-------DA--VIWKESDV----RRQG
VSIDG----VIDM---M-KEQGAK--AKLV------------VVDASRR----------N
PYERRFRSY-----SHGLAPISASD-----------------------------------
>tr|A0A2M8R9T1|A0A2M8R9T1_9BRAD Caspase-like domain-containing protein (Fragment) OS=Bradyrhizobium sp. INPA54B OX=1419263 GN=CVM73_15220 PE=4 SV=1
RIALVVGNGAYAK------------SPLA-----TTANDAGLIAQT-LQA----------
-A-G--FD-------VVGAR-------------------------DLDGD--------TL
RKS--LR-----DF-IQKAQASGPGTVAMIYLAGYGVQL---------------AG----
-------------------EN-------YFIPV-------DS--NITRDTDI----PTEA
LRISD----YVRQ---L-ASIPLK--ANIV------------VLDAARA----------Q
PFIEGGQPI-----AS--------------------------------------------
>tr|I0FYV1|I0FYV1_9BRAD Uncharacterized protein OS=Bradyrhizobium sp. S23321 OX=335659 GN=S23_04660 PE=4 SV=1
RLALVIGNGHYPDAG----------APLT-----QSINDARALSSS-LRR----------
-N-G--FD-------VDMVE-------------------------DATRD--------DM
VRA--VN-----RL-KSRIK---RDTVVMLFFGGFGVQA---------------GR----
-------------------QS-------YMLPV-------DA--VIWKESDV----RRQG
VSIDG----VLDM---M-KEQGAK--AKLV------------VVDASRR----------N
PYERRFRSY-----SHGLAPISASDNA---------------------------------
>tr|A0A2S6MG24|A0A2S6MG24_9BRAD Uncharacterized protein OS=Bradyrhizobium sp. AC87j1 OX=2055894 GN=CV770_23160 PE=4 SV=1
RFALVIGNAKYPDAD----------APLK-----EPINDARDVADE-LKR----------
-D-G--FS-------VEIGE-------------------------NLTGD--------GM
RRA--FD-----KL-YGKIK---PGSVALVFYSGFGIQS---------------AR----
-------------------QS-------YMLPI-------DA--QIWTESDV----RRDG
FSLET----VLGE---L-NTRGAG--VKIA------------LIDASRR----------N
PFERRFRS----------------------------------------------------
>tr|A0A2M8QXY2|A0A2M8QXY2_9BRAD Uncharacterized protein (Fragment) OS=Bradyrhizobium sp. INPA54B OX=1419263 GN=CVM73_36330 PE=4 SV=1
RFALVIGNAKYPDAD----------APLK-----EPINDARDVADE-LKR----------
-D-G--FS-------VEVGE-------------------------NLTGD--------GM
RRA--FD-----KL-YGKIK---PGSVALVFFSGFGIQS---------------AR----
-------------------QS-------YLLPV-------DA--QIWTESDV----RRDG
FSLET----VLGE---L-NTRGAG--VKIA------------LIDASRR----------N
PFERRFRS----------------------------------------------------
>tr|I0GFB1|I0GFB1_9BRAD Uncharacterized protein OS=Bradyrhizobium sp. S23321 OX=335659 GN=S23_62600 PE=4 SV=1
RIALVVGNASYRG-----------QQRVE-----IAANDAGLIAGE-LRV----------
-A-G--FE-------VTDTR-------------------------DLNSE--------NL
KKT--FF-----DF-VEKVSKAGPDAVALVYFSGYALQF---------------QG----
-------------------EN-------FLLPVDA---DVDI--DVAETSIL----PRFA
LRVSD----LTHS---L-SALRPQ--AALV------------ILDAARG----------S
TFLLSGQPP-----ASGLAWIETA------------------------------------
>tr|A0A2S6MQR2|A0A2S6MQR2_9BRAD Caspase-like domain-containing protein OS=Bradyrhizobium sp. AC87j1 OX=2055894 GN=CV770_05005 PE=4 SV=1
RIALVVGNGAYAK------------SPLA-----TTANDAGLIAQT-LQA----------
-A-G--FD-------VVGAR-------------------------DLDGD--------TL
RKS--FR-----DF-IQKAQASGPGTVAMIYLGGYGMQL---------------AG----
-------------------EN-------YFIPV-------ES--NITRDTDV----PTEA
LRISD----YVRQ---L-ASIPLK--ANII------------VLDAARA----------Q
PFIEGGQPI-----AS--------------------------------------------
>tr|I0G6Z0|I0G6Z0_9BRAD Uncharacterized protein OS=Bradyrhizobium sp. S23321 OX=335659 GN=S23_33260 PE=4 SV=1
RIALVVGNGAYAK------------SPLA-----TTANDAGLIAQT-LQA----------
-A-G--FD-------VVGAR-------------------------DLDGD--------TL
RKS--FR-----DF-IQKAQASGPGTVAMVYLAGYGVQL---------------AG----
-------------------EN-------YFIPV-------DS--NITRDTDV----PTEG
LRVSD----YLRQ---L-AAIPLK--ANIV------------VLDAARA----------Q
PFIEGGQPI-----AS--------------------------------------------
>tr|A0A2A6I049|A0A2A6I049_9RHIZ Peptidase C14 OS=Rhizobium sp. L43 OX=2035452 GN=CO667_01495 PE=4 SV=1
-RALLIGIDDYD----------MREAKLT-----GSASDVKAMQLF-LAK----------
-TLA--YR------PEQIHT--LT-------------------NRKATRE--------AI
LAE--ID-----DW-LVRQST--PGSRIFLYFSGQG---SEEMGA---------EE----
-----------TT------SP-------TLVAA-------DA--KLVREGGK-VT-VTNQ
IRETEIAA-RLNS---L-----KD--RRVT-----------LLIDACHV----------G
PGS---------------------------------------------------------
>tr|A0A2M8QXK2|A0A2M8QXK2_9BRAD Peptidase OS=Bradyrhizobium sp. INPA54B OX=1419263 GN=CVM73_37150 PE=4 SV=1
RLALVIGNGHYPDAN----------APLT-----QSINDARALSSS-LRK----------
-N-G--FD-------VDMVE-------------------------DATKD--------DM
VRA--VG-----RL-KSRIK---RDSVVMLFFGGYGVQA---------------GR----
-------------------ES-------YMLPV-------DA--VIWKESDV----RRHG
ISIDG----VLDM---M-KEQGAK--AKLV------------VVDASRR----------N
PYERRFRSY-----SHGLAPISASD-----------------------------------
>tr|I0FYX2|I0FYX2_9BRAD Uncharacterized protein OS=Bradyrhizobium sp. S23321 OX=335659 GN=S23_04870 PE=4 SV=1
RFALVIGNAKYPDAD----------APLK-----EPLNDARDVADE-LKR----------
-D-G--FS-------VEIGE-------------------------NLTGD--------GM
RRA--FD-----KL-YGKIK---PGSVALVFFSGFGIQS---------------AR----
-------------------QS-------YMLPV-------DA--QIWTESDV----RRDG
ISLET----VLGE---L-NTRGAG--VKIA------------LIDASRR----------N
PFERRFRS----------------------------------------------------
>tr|I0G3V3|I0G3V3_9BRAD Peptidase C14 caspase catalytic subunit p20 OS=Bradyrhizobium sp. S23321 OX=335659 GN=S23_22270 PE=4 SV=1
KLALVIGNAKYPDNE----------FVLS-----DAANDAQAVAEE-LKR----------
-D-G--FV-------VDRQS-------------------------NLTAD--------AM
RQA--LD-----RF-YARIE---RGAVALIFFDGFGIQS---------------NR----
-------------------QT-------YLLPV-------DA--QIWTEPDV----SRDG
FSLDA----ILAE---M-NTRGAA--IKIA------------LIDASRG----------N
PFERRFRRY---------------------------------------------------
>tr|X5JP54|X5JP54_9NOST Uncharacterized protein OS=Richelia intracellularis OX=1164990 GN=RintRC_4308 PE=4 SV=1
KFALLVGINKYSQ-----------NYPLG-----GCVTDVELQTEL-LVH----------
-RFG--FS------SSNILA--LT-------------------DEQASRD--------FI
EDA--FL-----EH-LVKQAK--SGDVVVFHFSGYGCQVETKMPF---------P-----
-----------GL------KN-------ALVTV-------AN--TGN---------KEDY
LLEDTLQL-LVRS---L-----AT--NRVT-----------MVLDSSYS----------N
T-----------------------------------------------------------
>tr|A0A2G3PA75|A0A2G3PA75_9CHRO Peptidase C14 caspase catalytic subunit p20 OS=Cyanobacterium aponinum IPPAS B-1201 OX=2047986 GN=CSQ80_09060 PE=4 SV=1
KLALLVGINHYAH-----------GDSLH-----GCVTDVELQRQL-LIH----------
-RFG--FF------PEDIVV--LT-------------------DKQATRE--------NI
LTA--FQ-----EH-LCLQAN--ANDVVVFHFSGYGRQVKLFSSD---------D-----
---------NRNL------VD-------SLVVY-------DS--LRSDSEFS--HPFVDD
ILLDTLVK-LAES---L-----KT--TKYT-----------LVLDTSF------------
------------------------------------------------------------
>tr|K9V0A0|K9V0A0_9CYAN Peptidase C14 caspase catalytic subunit p20 OS=Calothrix sp. PCC 6303 OX=1170562 GN=Cal6303_2244 PE=4 SV=1
KLALLVGINEY--SKD--------MSVLS-----GCVNDVMLQREL-LIH----------
-RLG--FN------PKDILT--LT-------------------DKQATRQ--------SI
LQA--FE-----EH-LIKQAK--PGDVVVFHFSGHGSRVIDVDKD---------Y-----
---------PDGL------VI-------TLVPV-------DS--QLQPGKSS----SVKD
ITGHTLWL-LMAA---L-----NT--ENVT-----------FVIDTPYS-----------
---------------GGL-VSSTLKSSKS-----EEKF----------------------
>tr|A0A1W6Q1C2|A0A1W6Q1C2_9RHIZ Peptidase S1/S6 family chymotrypsin-type protein OS=Rhizobium sp. NXC14 OX=1981173 GN=NXC14_PB00413 PE=4 SV=1
-RALLIGIDDYE----------MREAKLT-----GSVDDVKAMQLF-LVK----------
-TVG--YR------PEQIHT--LT-------------------NRKASRA--------AI
LAE--ID-----DW-LVRQSQ--AGSRVFLYFSGQG---SEEMGA---------EA----
-----------TT------SP-------TLVAA-------DA--KLVREGAK-VT-VTNQ
IRETEIAA-RLNS---L-----KD--RRVT-----------LLIDACHV----------G
PGS------------RSAVA----------------------------------------
>tr|A0A2S9Q3Z0|A0A2S9Q3Z0_9RHIZ Uncharacterized protein OS=Labrys okinawensis OX=346911 GN=C5L14_28800 PE=4 SV=1
-KALIVGIDSY------------RDSRLSAELGGGARADALRMQGL-LTG----------
-TLG--YG------KDDIQL--LV-------------------DDQATGT--------AI
LAG--LR-----DW-LGR-SK--PGERVFFYFAGQGQ--SAKTGS---------GR----
-------------------ED-------ILLPF-------DA--A-AKPGG-----FGNA
LSRSEIDR-QLGR---L-----AG--RRIT-----------EVIDSSHA----------G
TVT------------RAISVEASGGG----------------------------------
>tr|K9UY68|K9UY68_9CYAN Peptidase C14 caspase catalytic subunit p20 OS=Calothrix sp. PCC 6303 OX=1170562 GN=Cal6303_1786 PE=4 SV=1
-WAVAIGINQYQHFQ-----------PLA-----CAQADAEALWDF-LAT----------
EG-G--FS------RQQCML--MT------DTSAPIGDR----PTQPTKE--------NI
LLL--LE-----DL-AAACWR--SQDRVWLYFSGYGVNY---------------KG----
-------------------KD-------YLMPA-------EG--DPEHV-------EDTG
IDMAA----LMHN---L-RLSRVK-P--LI------------LLDINRAFGM-------Q
T-ETFVGQE-----IIELAQELQIPLIFSCQ-----------------------------
>tr|A0A2S9Q909|A0A2S9Q909_9RHIZ Peptidase C14 caspase catalytic subunit p20 OS=Labrys okinawensis OX=346911 GN=C5L14_20020 PE=4 SV=1
RIALVIGNADYKA------------GPLA-----TSANDAGLIAQT-LQA----------
-A-G--FD-------VTGAR-------------------------DLDQE--------SL
RKA--FR-----EF-LDKASASGPDTVAFVYLAGYGLQS---------------EG----
-------------------QN-------YFVPV-------DA--AIQSPAAV----PAEA
VRLAD----FIRP---L-GALQLK--ASIV------------VIDGARE----------N
QFARG-------------------------------------------------------
>tr|A0A330GYQ4|A0A330GYQ4_9RHIZ Peptidase C14 caspase catalytic subunit p20 OS=Mesorhizobium sp. CNPSo 3140 OX=2233532 GN=DPM35_03425 PE=4 SV=1
RLAFVIGNGAYQS------------GELA-----TAANDAGLIGQT-LQA----------
-A-G--FD-------VVGAR-------------------------DVDQE--------SL
RGA--FR-----EF-LAKVSAAGPDAVVFVYLAGHGAQF---------------EG----
-------------------EN-------YFLPV-------DA--NIANPADV----PLQA
IRVSD----LTRP---L-AALPAK--VNII------------VLDAARP----------N
AF----------------------------------------------------------
>tr|A0A0K6HA44|A0A0K6HA44_9RHIZ Uncharacterized protein, contains caspase domain OS=Chelatococcus sambhunathii OX=363953 GN=Ga0061061_103417 PE=4 SV=1
RFALVIGQADYPS------------GRLP-----TTLNDAGLVAQT-LRT----------
-A-G--FD-------VSGGA-------------------------DLKGD--------DL
RHA--MR-----AF-LDKVQGAGRDAAIVVYLAGQALQL---------------EG----
-------------------EN-------YFLPV-------DA--RLSNDSDV----PLEG
FRISD----LLRS---L-AGASAG--VRIV------------ILDAAR------------
------------------------------------------------------------
>tr|A0A1S9GCA5|A0A1S9GCA5_9RHIZ Peptidase C14 OS=Rhizobium laguerreae OX=1076926 GN=BS630_28055 PE=4 SV=1
-RALLIGIDDYE----------MREAKLA-----GSATDVKAMQVF-LAK----------
-TLA--YR------PEQIHT--LT-------------------NRKATRE--------AI
LAE--ID-----DW-LVRQST--PGSRVFLYFSGQG---SEEMGA---------EA----
-----------TT------SP-------TLVAA-------DA--KLVREGGK-MT-VTNQ
IRETEIAA-RLNS---L-----KD--RRVT-----------LLIDACHV----------G
PGS---------------------------------------------------------
>tr|A0A1I5IGA2|A0A1I5IGA2_9BRAD Caspase domain-containing protein OS=Bradyrhizobium sp. Ghvi OX=1855319 GN=SAMN05216330_103805 PE=4 SV=1
RLALVIGNGHYPDAS----------APLT-----QSINDARALSSA-LRK----------
-N-G--FD-------VDMVE-------------------------DASKD--------DM
VRA--VN-----RL-KSRIT---HDTTVMLFFGGYGVQA---------------GR----
-------------------ES-------YMLPV-------DA--VIWKESDV----RRQG
VSIEG----VLDM---M-KQQGAK--AKLV------------VVDASRR----------N
PYERRFRSY-----SHGLAPIGTPDNA---------------------------------
>tr|A0A1I5FFL4|A0A1I5FFL4_9BRAD Uncharacterized protein, contains caspase domain OS=Bradyrhizobium sp. Ghvi OX=1855319 GN=SAMN05216330_102293 PE=4 SV=1
RIALVVGNGAYAK------------SPLA-----TTANDAGLIAQT-LQA----------
-A-G--FD-------VVGAR-------------------------DLDGD--------TL
RKS--LR-----DF-IQKAQASGPGTVAMVYLAGYGVQL---------------AG----
-------------------EN-------YFIPV-------DS--SITRDTDI----PTEA
LRISD----YARQ---L-AAIPLK--ANII------------VLDAARA----------Q
PFIEGGQ-----------------------------------------------------
>tr|A0A1I5IF78|A0A1I5IF78_9BRAD Tetratricopeptide repeat-containing protein OS=Bradyrhizobium sp. Ghvi OX=1855319 GN=SAMN05216330_103782 PE=4 SV=1
RFALVIGNAKYPDAD----------SPLK-----EPINDARDVADE-LKR----------
-D-G--FS-------VEVGE-------------------------NLTGD--------GM
RRA--FD-----KL-YGKIK---PGSVALLFYSGFGIQS---------------AR----
-------------------QS-------YMIPV-------DA--QIWTESDV----RRDG
FSIEA----VLGE---L-NTRGAG--VKIA------------LIDASRR----------N
PFERRFRS----------------------------------------------------
>tr|A0A1A6FRT1|A0A1A6FRT1_9RHIZ Uncharacterized protein OS=Methylosinus sp. 3S-1 OX=1849840 GN=A8B73_06000 PE=4 SV=1
--ALLIGNAAYPDGE----------AELT-----TPVNDAEKLSEA-LQR----------
-L-G--YQ-------AEVVK-------------------------NLGKK--------DM
GDA--IE-----RF-LQRLD---SGSTAVLFFAGFGVQA---------------GG----
-------------------KN-------YLIPV-------DA--HIWSEDDV----ASQG
VSLDD----VLAK---I-AARNVK--TRIV------------LVDAARR----------N
PFDTRFR-----------------------------------------------------
>tr|A0A2H6L0K5|A0A2H6L0K5_MICAE Peptidase C14, caspase catalytic subunit P20 OS=Microcystis aeruginosa NIES-87 OX=449440 GN=myaer87_08200 PE=4 SV=1
KLALLVGIDQYGAN----------IPPLP-----GCLTDVELQKDL-LRY----------
-RFG--FH------DADIVT--LT-------------------GQQASRE--------AI
ESA--FL-----EH-LIAQAR--AGDVVIFHFSGYGS-----------------------
---------------LGAGKE-------VFITA-------D--------G------AENA
LLKENILL-MARC---L-----AT--DKFS-----------LVFDSSH------------
------------------------------------------------------------
>tr|Q3SN55|Q3SN55_NITWN Peptidase C14, caspase catalytic subunit p20 OS=Nitrobacter winogradskyi (strain ATCC 25391 / DSM 10237 / CIP 104748 / NCIMB 11846 / Nb-255) OX=323098 GN=Nwi_3036 PE=4 SV=1
RVALVIGNGHYPDAN----------QPLR-----QSINDARAFAAV-LRR----------
-D-G--FD-------VIMVE-------------------------DADKE--------DM
HRA--VR-----RL-QAKIG---PDTTALLFFSGFGIQS---------------GR----
-------------------ES-------YMIPV-------DA--RIWRESDV----RRDG
LSIET----VLRA---M-KEHAAK--VKLA------------VIDASRR----------N
PYERRFRSY-----SHGLAPINVPDN----------------------------------
>tr|Q3SN62|Q3SN62_NITWN Peptidase C14 OS=Nitrobacter winogradskyi (strain ATCC 25391 / DSM 10237 / CIP 104748 / NCIMB 11846 / Nb-255) OX=323098 GN=Nwi_3029 PE=4 SV=1
RVALVIGNAVYPDSE----------APLK-----EPINDARDVAAE-LKR----------
-N-G--FD-------VETGE-------------------------NMTGD--------AM
RLA--LK-----RL-YTRIK---PGSVALIFFSGYGIQS---------------GR----
-------------------QS-------YLIPV-------DA--QLWTEADV----RRDG
FSLET----ILGE---I-NNRGAG--VKIA------------LLDASRR----------N
PFERRFRS----------------------------------------------------
>tr|A0A1S1TQ40|A0A1S1TQ40_9RHIZ Peptidase C14 caspase catalytic subunit p20 OS=Mesorhizobium sp. ORS 3428 OX=540997 GN=ORS3428_08280 PE=4 SV=1
RLAFVIGNGAYQS------------GELA-----TAANDAGLIAQT-LQA----------
-A-G--FD-------VVGAR-------------------------DVDQE--------SL
RGA--LR-----DF-LGKVSAAGPDAVVFVYLAGHGVQF---------------EG----
-------------------EN-------YFLPV-------DA--RIANPADV----PLQA
MRLSD----VTKS---L-AGLPTK--VNIV------------VLDAARP----------N
AF----------------------------------------------------------
>tr|A0A0F6U3S7|A0A0F6U3S7_MICAE Caspase-1, p20 OS=Microcystis aeruginosa NIES-2549 OX=1641812 GN=MYAER_1737 PE=4 SV=1
KLALLVGIDQYGAN----------IPPLP-----GCLTDVELQKDL-LRY----------
-RFG--FQ------DADIVT--LT-------------------GQQASRE--------AI
EAA--FL-----EH-LIAQAK--AGDVVIFHFSGYGS-----------------------
---------------VGDRKE-------VFITA-------D--------G------AENA
LLKENILL-MARC---L-----AT--DKFS-----------LIFDSSH------------
------------------------------------------------------------
>tr|A0A1B4YK08|A0A1B4YK08_RHILI Peptidase C14 caspase catalytic subunit p20 OS=Rhizobium loti OX=381 GN=MLTONO_2617 PE=4 SV=1
RLAFVIGNAAYQS------------GALA-----TPANDAGLIAQT-LQA----------
-A-G--FD-------VVGAR-------------------------DVDQE--------SL
RGA--FR-----DF-LAKVNAAGADAIVFVYLAGHGVQF---------------EG----
-------------------EN-------YFVPV-------DA--QINNAADV----PITA
VRVSD----LTKP---L-AALPTK--VNIV------------VLDTARP----------N
SF----------------------------------------------------------
>tr|A0A1B4YWZ4|A0A1B4YWZ4_RHILI Peptidase C14 caspase catalytic subunit p20 OS=Rhizobium loti OX=381 GN=MLTONO_6795 PE=4 SV=1
RLAFVIGNAAYPS------------GALA-----TPANDAGLIAQT-LQA----------
-A-G--FD-------VVGAR-------------------------DVDQE--------SL
RGA--YR-----DF-LAKVTAAGPDAVVFVYLAGQGLQF---------------EG----
-------------------EN-------YFAPI-------DA--QIANAADV----PMAA
VRVSD----LTKP---L-AALPTK--VNIV------------VLDAARP----------N
SF----------------------------------------------------------
>tr|A0A1A5QPE1|A0A1A5QPE1_RHILI Peptidase C14 caspase catalytic subunit p20 OS=Rhizobium loti OX=381 GN=A8146_30190 PE=4 SV=1
RLAFVIGNAAYPA------------GALA-----TPANDAGLIAQT-LQA----------
-A-G--FD-------VVGAR-------------------------DVDQE--------SL
RGA--YR-----DF-LAKVTAAGPDAVVFVYLAGQGLQF---------------EG----
-------------------EN-------YFAPI-------DA--QITNAADV----PMAA
VRVSD----LTKP---L-AALPTK--VNIV------------VLDAARP----------N
SF----------------------------------------------------------
>tr|A0A1J4X2P2|A0A1J4X2P2_9PROT Uncharacterized protein OS=Proteobacteria bacterium CG1_02_64_396 OX=1805333 GN=AUJ55_13195 PE=4 SV=1
RVALVIGNHHY-QTL----------ESLP-----VAGADAEALARR-L-E----------
-ETG--FE-------VLRRN-------------------------DLDTG--------AM
KKA--VR-----QF-KAALSPGDE---AIFAFAGYGVAE---------------EG----
-------------------VD-------YLLPV-------DI--VGESIDRI----RDDA
LSLQR----VLDD---L-QDKQPRFALAIVDTC---RGN--PFVGGATGLGH--------
--------------ERGMAAISAGNG----------------------------------
>tr|Q07T78|Q07T78_RHOP5 Peptidase C14, caspase catalytic subunit p20 OS=Rhodopseudomonas palustris (strain BisA53) OX=316055 GN=RPE_0900 PE=4 SV=1
RVALVIGNGHYPDAT----------APLA-----QPINDARALTGT-LRR----------
-D-G--FD-------VDVVE-------------------------DATRD--------EL
LQA--VE-----RL-KARVK---PDSVVMLFFAGFGIEA---------------RG----
-------------------ES-------FMIPV-------DA--AIWREADV----RHDG
VSVDQ----VLAQ---L-QQRGGR--AKLA------------VIDASRR----------N
PYERRFRGY-----SHGLAPIGAPDNALVLSSAS--------------------------
>tr|A0A2T2W8P1|A0A2T2W8P1_9CYAN Uncharacterized protein OS=filamentous cyanobacterium CCP3 OX=2107704 GN=C8255_06460 PE=4 SV=1
---VIVGINQYQSLQ-----------PLM-----YAQFDALELRDF-LVN----------
EV-G--LP------AEYCSL--LT------DMSPMVYQG----AAAPTRE--------VL
LQR--LA-----QS-CD-RAG--PDDTVWFFFSGYGVQW---------------QG----
-------------------QD-------YLLPI-------DA--DPNQI-------EQTG
ILIET----LLQR---L-AQGRQRQS--IV------------MLDINR------------
------------------------------------------------------------
>tr|A0A1A5JII3|A0A1A5JII3_RHILI Peptidase C14 caspase catalytic subunit p20 OS=Rhizobium loti OX=381 GN=BAE39_14370 PE=4 SV=1
RLAFVIGNAAYPA------------GSLA-----TPANDAGLIAQT-LQA----------
-A-G--FD-------VVGAR-------------------------DVDQE--------SL
RGA--YR-----DF-LSKVTAAGPDAVVFVYMAGQGLQF---------------EG----
-------------------EN-------YFAPV-------DA--QIANAADV----PMAA
VRISD----LTKP---L-AALPTK--VNIV------------VLDAARP----------N
SFAK--------------------------------------------------------
>tr|X6DMY3|X6DMY3_9RHIZ Peptidase C14 caspase catalytic subunit p20 OS=Mesorhizobium sp. LNHC221B00 OX=1287233 GN=X740_19355 PE=4 SV=1
RLAFVIGNGAYKA------------GELA-----TAANDAGLIAQT-LQA----------
-A-G--FD-------VVGAR-------------------------DVDQD--------SL
RGA--FR-----DF-MGKVSAAGPDAVVFIYLSGHGVQF---------------EG----
-------------------EN-------YFLPV-------DV--QIANPNDI----PLQA
MRISD----ITRP---L-SGLPTK--VNIV------------VLDAARP----------N
PF----------------------------------------------------------
>tr|A0A101KT91|A0A101KT91_RHILI Peptidase C14 caspase catalytic subunit p20 OS=Rhizobium loti OX=381 GN=AU467_20975 PE=4 SV=1
RLAFVIGNGAYQS------------GELA-----TAANDAGLIAQT-LQA----------
-A-G--FD-------VVGAR-------------------------DVDQE--------SL
RGS--LR-----DF-LGKVSAAGPDAVVFVYLAGRGVQF---------------EG----
-------------------EN-------YFLPV-------DA--QIASPADV----PLQA
MRLSD----VTKS---L-AGLPTK--VNIV------------VLDAARP----------N
AF----------------------------------------------------------
>tr|Q07T70|Q07T70_RHOP5 Peptidase C14, caspase catalytic subunit p20 OS=Rhodopseudomonas palustris (strain BisA53) OX=316055 GN=RPE_0908 PE=4 SV=1
RLALVIGNAKYPDSD----------KLLK-----EPLGDARAVADE-LKR----------
-A-G--FE-------VDLGE-------------------------NLSGD--------AM
RRA--FD-----RL-YGKIK---PGSVALVFFSGFGIQS---------------NR----
-------------------QS-------FLIPV-------DA--QIWTEADV----RRDG
LSLET----VLGE---I-NSRGAG--VKIA------------LLDASRR----------N
PFERRFRS----------------------------------------------------
>tr|Q07PB7|Q07PB7_RHOP5 Peptidase C14, caspase catalytic subunit p20 OS=Rhodopseudomonas palustris (strain BisA53) OX=316055 GN=RPE_2275 PE=4 SV=1
RIALVIGNANYQT------------GALP-----TPANDAGLVAQT-LQA----------
-A-G--FD-------VTGAR-------------------------DLDQE--------AL
RRT--FR-----EF-LDKAASAGPDAVAFVYLSGYGLQL---------------EG----
-------------------EN-------YFAPI-------DA--RIARDVNV----SVEA
LRLSD----YLTP---L-AALKLK--ASMV------------VLDLGRA----------N
PF----------------------------------------------------------
>tr|A0A1A5QVK9|A0A1A5QVK9_RHILI Peptidase C14 caspase catalytic subunit p20 OS=Rhizobium loti OX=381 GN=A8145_02755 PE=4 SV=1
RLAFVIGNAAYPA------------SALT-----TPANDAGLIAQT-LQA----------
-A-G--FD-------VVGAR-------------------------DVDQE--------SL
RGA--YR-----DF-LAKVTAAGPDAVVFVYLAGQGLQF---------------EG----
-------------------EN-------YFAPV-------DA--EIANAADV----PMAA
VRISD----LTKP---L-AALPTK--VNIV------------VLDAARP----------N
SFAK--------------------------------------------------------
>tr|D7E4K2|D7E4K2_NOSA0 Peptidase C14 caspase catalytic subunit p20 OS=Nostoc azollae (strain 0708) OX=551115 GN=Aazo_1578 PE=4 SV=1
KLALLIGINQYPQ-----------SPVLS-----GCLTDVELQKEL-LIH----------
-RFG--FA------SADILT--LT-------------------EEQASRE--------FI
EAA--CL-----DH-LGNQAK--ADDTVVFHFSGYGTRVKLATFP---------E-----
-----------TV------EN-------ALIPF-------D----VDTQNQL----SVNY
LLEQTLLL-LLRS---L-----PT--NRVT-----------TILDTSY------------
------------------------------------------------------------
>tr|A0A1Z4MJL6|A0A1Z4MJL6_MICDP Peptidase C14 caspase catalytic subunit p20 OS=Fremyella diplosiphon NIES-3275 OX=1973485 GN=NIES3275_57290 PE=4 SV=1
--------------------------------------------EL-LIH----------
-RFG--FN------PQNILT--LT-------------------DKQATRK--------GI
LQA--FE-----EH-LIKQAK--PGDVVVFHFSGHGSRVIDADRD---------H-----
---------PDGF------VS-------SLVAV-------DS--QLASDNSS----STKE
VTGHTLWL-LMAA---L-----KT--ENVT-----------FVIDTIYS-----------
---------------GGL-VSSAL------------------------------------
>tr|A0A0R3E9U4|A0A0R3E9U4_9BRAD Peptidase OS=Bradyrhizobium manausense OX=989370 GN=AOQ71_06990 PE=4 SV=1
RLALVIGNGHYPDAS----------APLT-----QSINDARALSSS-LRK----------
-N-G--FD-------VDMVE-------------------------DASKD--------DM
VRA--VN-----RL-KSRIK---RDTTVMLFFGGYGVQA---------------GR----
-------------------ES-------YMLPV-------DA--VIWKESDV----RRQG
VSIEG----VLEM---M-KEQGAK--AKLV------------VVDASRR----------N
PYERRFRSY-----SHGLAPIGTPDNA---------------------------------
>tr|A0A1W6KW56|A0A1W6KW56_9RHIZ Peptidase C14 caspase family protein OS=Rhizobium sp. CIAT894 OX=2020312 GN=RHEC894_PD00157 PE=4 SV=1
RIALVVGNAAYKA------------GALP-----TPANDAGLIAQT-LQA----------
-A-G--FD-------VIGAR-------------------------DLDQN--------GL
RDA--MR-----DF-LTKANASGPDTVVFVYLAGYGVQY---------------QG----
-------------------DN-------YFVPV-------DA--QIANATDV----PVEA
LRITD----FTRS---L-AGINNG--GSIV------------VLDAARA----------N
PFV---------------------------------------------------------
>tr|A0A1W6KX17|A0A1W6KX17_9RHIZ Peptidase S1/S6 family chymotrypsin-type protein OS=Rhizobium sp. CIAT894 OX=2020312 GN=RHEC894_PD00480 PE=4 SV=1
-RALLIGIDDYE----------MREAKLT-----GSASDVKAMQLF-LAK----------
-TLA--YR------PEQIHT--LT-------------------NRKATRE--------AI
LAE--ID-----DW-LVRQST--PGSRVFLYFSGQG---SEEMGS---------EEMGA-
---------EATT------SP-------TLVAA-------DA--KLTREGGK-VT-VTNQ
IRETEIAA-RLNS---L-----KD--RRVT-----------LLIDACHV----------G
PGS------------RSAVAA---------------------------------------
>tr|A0A0R3E649|A0A0R3E649_9BRAD Uncharacterized protein OS=Bradyrhizobium manausense OX=989370 GN=AOQ71_06870 PE=4 SV=1
RFALVIGNAKYPDAD----------SPLK-----EPINDARDVADE-LKR----------
-D-G--FT-------VEVGE-------------------------NLTGD--------AM
RRA--FD-----KL-YGKIK---PGAVALVFYSGFGIQS---------------AR----
-------------------QS-------YLIPV-------DA--QIWTESDV----RRDG
FSIEA----ILGE---L-NTRGAG--VKIA------------LIDASRR----------N
PFERRFRS----------------------------------------------------
>tr|A0A1Z4MN13|A0A1Z4MN13_MICDP Uncharacterized protein OS=Fremyella diplosiphon NIES-3275 OX=1973485 GN=NIES3275_69370 PE=4 SV=1
-WALVIGINHYDCLQ-----------PLK-----YAKRDAELMQNL-LHN----------
EA-G--F--------ERVFL--FS------DDSPSIGGE----LTRPDRA--------NL
LRC--LQ-----QLFERPFLQ--PEDNFWFFFNGHGMSY---------------GE----
-------------------QD-------YLLAA-------DG--NPEDI-------ENTG
ISLSY----LTEC---L-RNSGSDNI--VL------------MLDANHHQHQ--------
------------------------------------------------------------
>tr|A0A1W1H5S7|A0A1W1H5S7_9DELT Uncharacterized protein OS=Desulfamplus magnetovallimortis OX=1246637 GN=MTBBW1_1100001 PE=4 SV=1
KWAVIIGISDYKDSR-VP--------SLR-----YAAADARAFYDW-LVS---------P
EGGR--YT------PSNIKL--LL-------------------NSDATVE--------NI
RHA--LF-----EW-L-NSPL--KEDMVTIYFAGQSSPATPL------------DQ----
-------------------EN------LYLLPY-------DV--KYDSI-------VSTA
FPMWDI---YTAL---K-RFIKSDKV--VV------------ITDACHSGG---------
------VGE-----SFDVARRS--------------------------------------
>tr|I4IUM5|I4IUM5_MICAE Peptidase C14, caspase catalytic subunit P20 OS=Microcystis aeruginosa PCC 9701 OX=721123 GN=MICAK_3760004 PE=4 SV=1
KLALLVGIDQYGAN----------IPPLH-----GCLTDVELQKDL-LRY----------
-RFG--FQ------DADIVT--LT-------------------GQQASRE--------AI
EAA--FL-----EH-LIAQAR--AGDVVIFHFSGYGS-----------------------
---------------LGDRKE-------VFITA-------D--------G------AENA
LLKENILL-MARC---L-----AT--DKFS-----------LIFDSSH------------
------------------------------------------------------------
>tr|A9E7J7|A9E7J7_9RHOB Peptidase C14, caspase catalytic subunit p20 OS=Sulfitobacter indolifex HEL-45 OX=391624 GN=OIHEL45_15174 PE=4 SV=1
RVAMVIGMSDYEGA-----------AASD-----GPREDAEALTDA-LSA----------
-Q-G--FD-------VTTLI-------------------------DAESD--------AL
KQS--LS-----DF-AFQAE---TADIALIYYAGQRIAS---------------GG----
-------------------QS-------LLVPA-------DA--PLAPASAL----RKEG
VALPV----LLRA-----AGKARE--IRLV------------VLDNCHA----------A
PLQ---------------------------------------------------------
>tr|H0TP28|H0TP28_9BRAD Putative Peptidase, Caspase-like domain and TPR repeats OS=Bradyrhizobium sp. STM 3843 OX=551947 GN=BRAS3843_2660012 PE=4 SV=1
RVALVIGNAKYPDAD----------VPLK-----EPVNDARDVADE-LKR----------
-D-G--FS-------VDILE-------------------------NASGE--------AM
RRA--LE-----RL-YGKVK---PGTVALVFFSGYGIQS---------------NR----
-------------------QS-------YLMPV-------DA--QIWQEADV----RRDG
FSLET----VLGE---M-NSRGAG--VKIA------------LIDASRR----------N
PYERRFRTA-----SAGL------------------------------------------
>tr|A0A344TGG6|A0A344TGG6_9BACT Uncharacterized protein OS=Runella sp. HYN0085 OX=2259595 GN=DR864_08310 PE=4 SV=1
-YAVLVGIDEYDDGL-LNK-------QFN-----GCVNDVLSWQLL-LKE----------
---R--FQ------SESTVS--LT-------------------NSKATKR--------AI
INA--LQ-----DI--FNKLQ--ADDTLFFTFSGHAYNK---------------------
------------------------ELPHLLATY-------DT--DAAQ--------KGSY
LSENE----FRSL---I-SQTGSQNPFVTV------------ILDTH-------------
------------------------------------------------------------
>tr|H0TGV6|H0TGV6_9BRAD Uncharacterized protein OS=Bradyrhizobium sp. STM 3843 OX=551947 GN=BRAS3843_1460002 PE=4 SV=1
RLALVIGNAAYKA------------GPLA-----TPANDAALVAET-LRS----------
-V-G--FE-------VTGSR-------------------------DLEAD--------PL
RRA--FG-----DF-REKVRGAGPGTVVLVYFSGLALQL---------------EG----
-------------------DN-------YLIPV-------DA--APGQASDI----RRDA
LQLSG----LLRS---L-VEAGPK--AAFI------------ILDAARR----------S
PF----------------------------------------------------------
>tr|H0TP18|H0TP18_9BRAD Putative Peptidase Caspase-like OS=Bradyrhizobium sp. STM 3843 OX=551947 GN=BRAS3843_2660002 PE=4 SV=1
RLALIIGNGHYPDAN----------APLT-----QSINDARALTHA-LRR----------
-D-G--FD-------VDVIE-------------------------DANKD--------DL
GRA--VE-----RL-KARIK---PDAVVMLFFGGYAIQA---------------GR----
-------------------ES-------YMIPV-------DA--KIWNERDV----RREG
VSIEK----VLDT---M-AERGAR--AKLA------------VIDASRR----------N
PYERRFRAY-----SHGLAPISAPANA---------------------------------
>tr|H0TV82|H0TV82_9BRAD Uncharacterized protein OS=Bradyrhizobium sp. STM 3843 OX=551947 GN=BRAS3843_470066 PE=4 SV=1
RVALVIGNGAYS-L-----------SPLP-----AATGDAKRVAQL-LRD----------
-G-G--FD-------VVYAE-------------------------DTKRA--------DM
EAA--IK-----RF-SQKLG---RGDTVLVYFAGHAVQS---------------QD----
-------------------RN-------FLVPV-------DA--SVSSDADI----SSQA
VDTDL----ILDP---L-IVDRPK--GAAI------------ILDAARK----------N
DWQQKGSTR-----AAGLANL---------------------------------------
>tr|A0A2N2KX06|A0A2N2KX06_9BACT Uncharacterized protein OS=Candidatus Cloacimonetes bacterium HGW-Cloacimonetes-3 OX=2013735 GN=CVU50_00015 PE=4 SV=1
RKALVIANSMY-GK-----------VLVN-----SAIADADSMEAA-LRT----------
-L-E--FS-------VLRHN-------------------------NLRLS--------SI
TAA--VD-----SF-AQGIS---SSDEVVVYYSGHG---TNA------------SG----
-------------------VN-------YIVPS-------GV--DLGNTQVY----SKTA
YSLST----LAQK---LK---LAK--RSLI------------ILEASRS----------W
G-----------------------------------------------------------
>tr|A0A2A3CY61|A0A2A3CY61_9RHIZ Peptidase C14 caspase catalytic subunit p20 OS=Mesorhizobium sp. WSM3864 OX=2029404 GN=CK215_06450 PE=4 SV=1
RLAFVIGNGAYQS------------GELA-----TAANDAGLIAQT-LQA----------
-A-G--FD-------VVGAR-------------------------DVDQD--------SL
RGA--LR-----DF-LGKVSAAGPDAVVFVYLAGHGVQF---------------EG----
-------------------EN-------YFLPV-------DA--QIASPADV----PLQA
MRFSD----VTRS---L-AGLPTK--VNIV------------VLDAARP----------D
AL----------------------------------------------------------
>tr|I4GGE8|I4GGE8_MICAE Peptidase C14, caspase catalytic subunit P20 OS=Microcystis aeruginosa PCC 7941 OX=213618 GN=MICAD_2220013 PE=4 SV=1
KLALLVGIDQYGAN----------IPPLP-----GCLTDVELQKDL-LRY----------
-RFG--FQ------DADIVT--LT-------------------GKKASRE--------AI
KSA--FL-----EH-LIAQAR--AGDVVIFHFSGYGS-----------------------
---------------LGAGKE-------VFITA-------D--------G------AENA
LLKENILL-LARC---L-----AT--DKFS-----------LIFDSSH------------
------------------------------------------------------------
>tr|A0A1Z4KD49|A0A1Z4KD49_9CYAN Peptidase C14 caspase catalytic subunit p20 OS=Calothrix brevissima NIES-22 OX=1973478 GN=NIES22_69710 PE=4 SV=1
KLALLVGINEY--SDG--------VAQLS-----GCVNDVLLQREL-LIH----------
-RFG--FN------PQDILT--LT-------------------DKQATRK--------GI
LQA--FE-----EH-LIKQAK--PGDVVVFHFSGHGSRVIDADRD---------H-----
---------PDGL------VS-------SLVAV-------DS--QLASENSS----STKE
VTGHTLWL-LMAA---L-----KT--ENVT-----------FVIDTIYS-----------
---------------GGL-VSSALKSSQ--------------------------------
>tr|A0A2A6NF14|A0A2A6NF14_9BRAD Peptidase OS=Bradyrhizobium sp. C9 OX=142585 GN=CO675_32475 PE=4 SV=1
RLALIIGNGHYPDAA----------APLA-----QPINDARTLSSA-LRR----------
-E-G--FD-------VDVVE-------------------------DATKD--------DM
FRA--VE-----RM-KAKIR---PDTVVMLFFGGYGVQV---------------GR----
-------------------ES-------YMIPV-------DA--TIWKEADV----KRTG
VSVES----VLDA---M-KERGAK--AKLV------------VLDASRR----------N
PYERRFRAF-----SHGLAPISPPDNTIVLTSATPGKVADDSKGA---------------
>tr|A0A2A6NGF1|A0A2A6NGF1_9BRAD Caspase-like domain-containing protein OS=Bradyrhizobium sp. C9 OX=142585 GN=CO675_29330 PE=4 SV=1
RLALVVGNGAYQA------------GALQ-----TAANDAGLIAQT-LQA----------
-A-G--FD-------VVGAR-------------------------DLDGE--------TL
RKS--FR-----DF-IQKVQDAGPNAVAFVYLAGYGVQL---------------TG----
-------------------EN-------YFVPV-------DA--KIARDTDI----PVEA
IRLSD----YSHQ---L-SALPIK--AGVI------------VLDAARS----------N
PFAKD-------------------------------------------------------
>tr|J0VZ36|J0VZ36_RHILT Secreted trypsin-like serine protease OS=Rhizobium leguminosarum bv. trifolii WSM2012 OX=754522 GN=Rleg10DRAFT_6849 PE=4 SV=1
-RALLIGIDDYD----------MREAKLT-----GSASDVKAMQVF-LAK----------
-TLA--YR------PEQIHT--LT-------------------NRKASRE--------AI
LAE--ID-----DW-LVRQST--PGSRVFLYFSGQG---SEEMGA---------EA----
-----------TT------SP-------TLVAV-------DA--KLTREGGK-VT-VTNQ
IRETEIAA-RLNS---L-----KD--RRVT-----------LLIDACHV----------G
PGS---------------------------------------------------------
>tr|A0A2A6NEN2|A0A2A6NEN2_9BRAD Uncharacterized protein OS=Bradyrhizobium sp. C9 OX=142585 GN=CO675_32390 PE=4 SV=1
RFALVIGNAKYPDAD----------APLK-----EPVNDARDVADE-LKR----------
-D-G--FT-------VEVGE-------------------------NLTGD--------GM
RRA--FD-----RL-YGKIK---PGSVALIFFSGYGIQS---------------NR----
-------------------QS-------YMIPI-------DA--QIWAEADV----RRDG
FSLET----VLGE---I-NSRGAG--VKIA------------LVDASRR----------N
PFERRFRS----------------------------------------------------
>tr|K8PFI4|K8PFI4_9BRAD Uncharacterized protein OS=Afipia clevelandensis ATCC 49720 OX=883079 GN=HMPREF9696_00747 PE=4 SV=1
RIALVIGNGNYPN------------APLA-----TAANDAGLIAQT-LQA----------
-A-G--FD-------VVGAR-------------------------DLDGE--------TL
RQT--FR-----DF-IQKAQKAGPDTVAMIYLSGYGLQL---------------AG----
-------------------EN-------YFAPV-------DA--AMARDTDV----PVEG
LRIGD----YIRQ---L-SALPLK--ANIV------------VLDAAYN----------S
PFAK--------------------------------------------------------
>tr|A0A2U8PKI5|A0A2U8PKI5_9BRAD Uncharacterized protein OS=Bradyrhizobium ottawaense OX=931866 GN=CIT37_24035 PE=4 SV=1
KLALVIGNARYPDNE----------FVLN-----EVANDTQDVTEE-LKR----------
-D-G--FV-------VDRQN-------------------------NLTAD--------AM
RQV--LD-----RF-YARIE---RGAVALIFFDGFAIQS---------------NR----
-------------------QT-------YLLPV-------DA--QIWTEPDV----ARDG
FSLDT----ILAE---M-NTRGAA--IKIA------------LIDASRR----------N
PFERRFRRY---------------------------------------------------
>tr|A0A1U7MY57|A0A1U7MY57_9CYAN Peptidase C14 OS=Moorea bouillonii PNG OX=568701 GN=BJP37_05585 PE=4 SV=1
KLALLVGINKYPR-----------STLLD-----GCVTDVELQQEL-LIH----------
-RFG--FN------PKDILI--LN-------------------DDQATRE--------NI
ETA--FI-----EH-LTEQAK--AGDVVVFHFSGFGSQVKLSQGY---------Q-----
----TDT--SVAL------QN-------SLVPV-------DG--SLTKKKPK----VAND
LLEETLVL-LLRS---L-----FT--DQVT-----------TVLDTSHT----------V
ADSL--------------------------------------------------------
>tr|A0A2U8P5I5|A0A2U8P5I5_9BRAD Caspase family protein OS=Bradyrhizobium ottawaense OX=931866 GN=CIT37_12565 PE=4 SV=1
RLALVIGNGHYPDAS----------APLT-----QSINDARALSSS-LRK----------
-N-G--FD-------VDMVE-------------------------DATKD--------DM
VRA--VG-----RL-KSRIK---RDTVVMLFFGGYGVQA---------------GR----
-------------------ES-------YMLPV-------DA--VIWKESDV----RRQG
VSIDG----VIDM---M-KEQGAK--AKLV------------VVDASRR----------N
PYERRFRSY-----SHGLAPISASD-----------------------------------
>tr|A0A2U8P5K8|A0A2U8P5K8_9BRAD Tetratricopeptide repeat protein OS=Bradyrhizobium ottawaense OX=931866 GN=CIT37_12700 PE=4 SV=1
RFALVIGNAKYPDAD----------APLK-----EPINDARDVADE-LKR----------
-D-G--FS-------VEIAE-------------------------NLTGD--------GM
RRA--FD-----KL-YGKIK---PGSVALVFFSGFGIQS---------------AR----
-------------------QS-------YMLPI-------DA--QIWTESDV----RRDG
FSLET----VLGE---L-NTRGAG--VKIA------------LIDASRR----------N
PFERRFRS----------------------------------------------------
>tr|A0A0Q6Z403|A0A0Q6Z403_9BRAD Caspase-like domain-containing protein OS=Afipia sp. Root123D2 OX=1736436 GN=ASC80_06185 PE=4 SV=1
RIALVIGNSAYAK------------EPLA-----TAANDAGLIAQT-LQA----------
-A-G--FD-------VTGAR-------------------------DLDGN--------TL
RTT--FR-----DF-VKKAEESGPDTVAMVYLSGYAMQL---------------AG----
-------------------EN-------YFIPV-------DT--TITRDTDI----PIEG
LRLGD----YMRQ---L-SALPLK--VSVF------------VVDGARE----------Q
PFIEGGQQI-----AS--------------------------------------------
>tr|A0A2U8PDN9|A0A2U8PDN9_9BRAD Caspase-like domain-containing protein OS=Bradyrhizobium ottawaense OX=931866 GN=CIT37_29885 PE=4 SV=1
RIALVVGNGAYAK------------SPLA-----TTANDAGLIAQT-LQA----------
-A-G--FD-------VVGAR-------------------------DLDGD--------TL
RKS--FR-----DF-IQKAQASGPGTVAMIYLSGYGVQL---------------AG----
-------------------EN-------YFIPV-------DS--NITRDTDV----PTEA
LRISD----YVRQ---L-ASIPLK--ANIV------------VLDAARA----------Q
PFIEGGQPI-----AS--------------------------------------------
>tr|A0A2T1GLG5|A0A2T1GLG5_9CYAN Uncharacterized protein OS=Chamaesiphon polymorphus CCALA 037 OX=2107692 GN=C7B77_04095 PE=4 SV=1
--CISIGINRYQFLP-----------TLS-----YGVADAVAIEQF-FID----------
AA-G--WD------SQQCLL--LT------DTSAQSGTK----STYPNRE--------NI
NRW--LK-----QW-SWDKLH--HGDLLWFFFSGCGVSF---------------GD----
-------------------ED-------YLIPI-------DG--KTDDL-------ANTC
ISIRQ----LYQQ---F-RDIGVN-A--LV------------FLDANH------------
------------------------------------------------------------
>tr|A0A317HK43|A0A317HK43_9PROT Uncharacterized protein OS=Proteobacteria bacterium OX=1977087 GN=C5B56_16190 PE=4 SV=1
RLALVISNLTYPGAE----------PAPK-----DTREQGRSLADE-LRR----------
-N-G--FE-------VDTAE-------------------------NLTKE--------AM
RTA--LE-----GF-YGKIK---PGSTALIFFSGFGLQC---------------DR----
-------------------QG-------YLLPV-------SA--QIWKEADI----ESDG
IDLDR----ILQQ---M-DGHGAK--VKIA------------ILDASRP---------YR
PFEQLF------------------------------------------------------
>tr|A0A323UKK3|A0A323UKK3_RHOPL Caspase-like domain-containing protein OS=Rhodopseudomonas palustris OX=1076 GN=DNX69_08685 PE=4 SV=1
RIALVIGNGAYAK------------APLS-----TAANDGGLIAQT-LQA----------
-A-G--FD-------VTGAR-------------------------DLDGD--------TL
RGT--FR-----DF-LKKAEESGPDTVAAIYLAGYGVQY---------------AG----
-------------------EN-------YFIPV-------DT--QLSRDTEI----PTEG
LRISD----YLRQ---L-AALPLK--TSVV------------VLDLARE----------Q
PFVPGG-SV-----ASG-------------------------------------------
>tr|A0A323UG43|A0A323UG43_RHOPL Uncharacterized protein OS=Rhodopseudomonas palustris OX=1076 GN=DNX69_14135 PE=4 SV=1
RVALVIGNSKYPDAD----------KPLS-----QAVGDARELADE-LRR----------
-A-G--FD-------VELGE-------------------------DLSGD--------AM
RRA--FD-----RL-YQRTK---PGAAALVFFSGFGIQS---------------SR----
-------------------QS-------YLIPV-------DA--QIWTEPDV----RRGG
IALET----VLNE---L-NGRGAS--IKIA------------LIDASRR----------N
PFERRFRS----------------------------------------------------
>tr|A0A317HY72|A0A317HY72_9PROT Uncharacterized protein OS=Proteobacteria bacterium OX=1977087 GN=C5B56_07635 PE=4 SV=1
RLALLIANSAYPDAP----------RPLT-----QPRKDASVLADA-LRQ----------
-S-G--FE-------VEVAE-------------------------NLTKA--------GM
QHS--LE-----AL-NKRTK---PGSTVLLFFSGYGLQA---------------DR----
-------------------RT-------YILPT-------DA--QIWSEADV----RRDG
TSLEK----ITAD---L-GAQGAA--IKVV------------VIDAARK----------T
PYERRFRQV-----ASG-------------------------------------------
>tr|A0A323UGC7|A0A323UGC7_RHOPL Caspase family protein OS=Rhodopseudomonas palustris OX=1076 GN=DNX69_19265 PE=4 SV=1
RLALVIGNGHYPDAA----------APLL-----QPINDARALSAK-LRG----------
-D-G--YD-------VDMIE-------------------------DGSRN--------DI
LRA--VE-----RI-KVRAP---KDATVMLFFGGYGIQS---------------GR----
-------------------DN-------YMIPV-------DA--KIWTEADV----RRSG
VSVEQ----VLAE---L-KAAGAR--TSLA------------VLDASRR----------N
PYERRFRAY-----SHGLAPIEAPTNALVLSAAT--------------------------
>tr|L8LN04|L8LN04_9CHRO Caspase domain-containing protein OS=Gloeocapsa sp. PCC 73106 OX=102232 GN=GLO73106DRAFT_00004090 PE=4 SV=1
KLALLIGINKYQD-----------YPHLN-----GCLRDVELQRDL-LIH----------
-RFN--FQ------PADILT--LT-------------------ETQATRE--------NI
ETA--FV-----EH-LIKQAN--SGDVVVFHFSGYGTLVKIPSIK---------SIGE--
----VDSP-----------IA-------SLVPV-------DH--SLPSKNPT----PTNN
LLEQTLVV-LAQS---L-----ST--DRIT-----------CVLDTSYH----------S
S-----------------------------------------------------------
>tr|A0A0D7EAF3|A0A0D7EAF3_RHOPL Peptidase OS=Rhodopseudomonas palustris OX=1076 GN=OO17_23585 PE=4 SV=1
RLALVIGNGHYPDAG----------QPLS-----QSINDARALTGA-LRH----------
-E-G--FD-------VDVVE-------------------------DATKE--------DM
ARA--VD-----RL-KSRIR---PDSVVMLFFGGFGIQS---------------GR----
-------------------ES-------YMIPV-------DA--TIWNERDV----RRNG
ISIES----VLGT---I-KERGAQ--VKLA------------VIDASRR----------N
PYERRFRSF-----SHGLAPIDAADNALVISSDTPGKVA---------------------
>tr|J4TDC4|J4TDC4_9RHIZ Peptidase S1 and S6 chymotrypsin/Hap OS=Rhizobium sp. CCGE 510 OX=1132836 GN=RCCGE510_05997 PE=4 SV=1
--VLLIGIDDYE----------MREAKLT-----GSASDVKAMQLF-LVK----------
-TLA--YR------PEQIHI--LT-------------------NRKASRE--------AI
LSE--ID-----DW-LVRQST--PGSRVFLYFSGQG---SEEMGA---------EA----
-----------TT------SP-------TLVAA-------DA--KLVREAGK-VT-VTNQ
IRETEIAA-RLNS---L-----KD--RRVT-----------LLIDACHV----------G
PGS------------RS-------------------------------------------
>tr|A0A2R4GVN5|A0A2R4GVN5_RHOPL Peptidase C14, caspase catalytic subunit p20 OS=Rhodopseudomonas palustris OX=1076 GN=RPYSC3_29660 PE=4 SV=1
RIALVIGNGAYAK------------APLS-----TAANDGGLIAQT-LQA----------
-A-G--FD-------VSGAR-------------------------DLDGD--------TL
RGA--FR-----DF-VKKAEDSGPDTVAAVYLAGYGVQY---------------AG----
-------------------EN-------YFIPV-------DT--RLSRDTEI----PTEG
LRISD----YLRQ---L-AALPLK--TSVV------------VLDLARE----------Q
PFVPGG-SI---------------------------------------------------
>tr|A0A2N5Y5L9|A0A2N5Y5L9_9GAMM Peptidase C14 OS=Chromatocurvus sp. F02 OX=1905677 GN=CWI75_04945 PE=4 SV=1
-YALVIGNGDY-----------QHLDDLV-----TPASDVDKISNL-LSN----------
-KYG--FA---------VQV--LK---------------------NTSDV--------GV
LRA--LN-----QL-NDVLE---KDDNLLIYYAGHG-----NRRS---------VGEYD-
-------------------AG-------YWLPV-------NA--GLPPDDTF----WVPT
EQVSS----HLAR---L-----PA--RRIM-----------VVTDSTFAG----------
------------------------------------------------------------
>tr|A0A2R4H0K8|A0A2R4H0K8_RHOPL Peptidase C14, caspase catalytic subunit p20 OS=Rhodopseudomonas palustris OX=1076 GN=RPYSC3_46870 PE=4 SV=1
RVALVIGNSKYPDAD----------KPLS-----QAVSDAREFADE-LKR----------
-A-G--FD-------AELGE-------------------------DLSGD--------AM
RRA--FD-----QL-YQRTK---PGAAALVFFSGFGIQS---------------GR----
-------------------QS-------YLIPV-------DA--QIWTEPDV----RRDG
IALES----VLNE---L-NSRGAS--VKIA------------LVDASRR----------N
PFERRFRS----------------------------------------------------
>tr|A0A2R4GPI8|A0A2R4GPI8_RHOPL Peptidase C14 OS=Rhodopseudomonas palustris OX=1076 GN=RPYSC3_08210 PE=4 SV=1
RLALVIGNAHYPDAA----------SPLL-----QPINDARLLSAS-LRH----------
-E-G--YD-------VDMIE-------------------------DASRD--------DI
LRA--VE-----RI-KARAA---KDATVMLFFGGYGIQS---------------GR----
-------------------DN-------YMIPV-------DA--KIWTEADV----RRSG
VSVEQ----VLAE---I-KAAGAH--TNLA------------VLDASRR----------N
PYERRFRAY-----SHGLAPIETPSN----------------------------------
>tr|K8GFT6|K8GFT6_9CYAN Uncharacterized protein OS=Oscillatoriales cyanobacterium JSC-12 OX=864702 GN=OsccyDRAFT_4458 PE=4 SV=1
-WAIIVGLDNYQLFQ-----------PLS-----CAQRDAQALHQF-LID----------
EA-R--FP------AQQCLL--FT------DTSPQIWGK----PTAPTRV--------NL
LSW--LE-----LL-AQNCFK--PGDSLWFFFSGYGVCS---------------QG----
-------------------KD-------YLVPL-------DG--DPFAI-------ETTC
LPVSS----IFTR---L-QASLLPGM-SLI------------LLDISR------------
------------------------------------------------------------
>tr|A0A336JPE1|A0A336JPE1_9BRAD Caspase domain-containing protein OS=Rhodopseudomonas pentothenatexigens OX=999699 GN=SAMN05892882_104230 PE=4 SV=1
RLALVIGNGRYPDAA----------VPLV-----QPINDARALSAR-LRG----------
-D-G--YD-------VDMIE-------------------------DATRD--------DI
LRA--VE-----RI-KARAR---KDATVMLFFGGYGIQS---------------GR----
-------------------DN-------YMIPV-------DA--KIWTEADV----RRSG
VSVEQ----VLAE---I-KAGGVH--TNLA------------VLDASRR----------N
PYERRFRAY-----SHGLAPIEAPAN----------------------------------
>tr|A0A336JLF9|A0A336JLF9_9BRAD Tetratricopeptide repeat protein OS=Rhodopseudomonas pentothenatexigens OX=999699 GN=SAMN05892882_103195 PE=4 SV=1
RVALVIGNGKYPDAD----------KPLK-----QPTNDARLLAEE-LKR----------
-A-G--FD-------VDLGE-------------------------DLSGD--------AM
RRA--FD-----RL-YQRVK---PGSVALVFFSGFGIQS---------------GR----
-------------------QS-------YLVPV-------DA--QIWTEPDV----RRDG
IALET----VLGE---L-NSRGAS--VKIA------------LIDASRR----------N
PFERRFRS----------------------------------------------------
>tr|A0A336JN97|A0A336JN97_9BRAD Uncharacterized caspase-like protein OS=Rhodopseudomonas pentothenatexigens OX=999699 GN=SAMN05892882_10160 PE=4 SV=1
RIALVIGNGAYAK------------APLS-----TAANDGGLIAQT-LQA----------
-A-G--FD-------VSGAR-------------------------DLDGD--------TL
RGT--FR-----DF-LKKAEESGPDTVAAIYLAGYGVQY---------------AG----
-------------------EN-------YFIPV-------DT--QLSRDTEI----PTEG
LRISD----YLRQ---L-AALPLK--TSVV------------VLDLARE----------Q
PFVPAG-SV-----ASG-------------------------------------------
>tr|B6A490|B6A490_RHILW Peptidase S1 and S6 chymotrypsin/Hap OS=Rhizobium leguminosarum bv. trifolii (strain WSM2304) OX=395492 GN=Rleg2_6053 PE=4 SV=1
--VLLIGIDDYE----------MREAKLT-----GSASDVKAMQLF-LVK----------
-TLA--YR------PEQIHT--LT-------------------NRKATRE--------AI
LAE--ID-----DW-LVRQST--PGSRVFLYFSGQG---SEEMGA---------EA----
-----------TT------SP-------TLVAA-------DA--KLVREAGK-VT-VTNQ
IRETEIAA-RLNS---L-----KD--RRVT-----------LLIDACHV----------G
PGS---------------------------------------------------------
>tr|A0A023XV55|A0A023XV55_BRAJP Uncharacterized protein OS=Bradyrhizobium japonicum SEMIA 5079 OX=476282 GN=BJS_05505 PE=4 SV=1
RLALVIGNGHYPDAS----------APLT-----QSINDARALSSS-LRK----------
-N-G--FD-------VDMVE-------------------------DATKD--------DM
VRA--VN-----RL-KSRIK---RDTVVMLFFGGYGVQA---------------GR----
-------------------ES-------YMLPV-------DA--VIWRESDV----RRQG
VSIDG----VLDM---M-KEQGAK--AKLV------------VVDASRR----------N
PYERRFRSY-----SHGLAPISAPDNA---------------------------------
>tr|A0A1H1JH20|A0A1H1JH20_9RHIZ Uncharacterized protein, contains caspase domain OS=Rhizobiales bacterium GAS113 OX=1884352 GN=SAMN05519103_03907 PE=4 SV=1
RLAFVIGEGTYANAS---------AAPET-----TAVNDAGLIAYQ-LQQ----------
-A-G--FD-------VTGGR-------------------------DVDRQ--------TF
ETL--AA-----TF-IAKLGQAGPNAVAVIYVSGYGLQS---------------EG----
-------------------DN-------RIVPT-------DA--QLATLAAI----GPET
ISINE----FLAQ---F-QTLPGA--AHVA------------IFDLSR------------
------------------------------------------------------------
>tr|A0A246SA92|A0A246SA92_9RHIZ Peptidase C14 OS=Rhizobium sp. R634 OX=1764274 GN=ATY77_17440 PE=4 SV=1
-RALLIGIDDYE----------MREAKLI-----GSASDVKAMQIF-LVK----------
-TLG--YR------PEQVHV--LT-------------------NRKATRE--------AI
LAE--ID-----DW-LVRQSQ--SGSRVFLYFSGQG---SEEMGA---------EA----
-----------TT------SP-------TLVAA-------DA--KLVREGGK-VT-VTNQ
IRETEIAA-RLNS---L-----KD--RRVT-----------LLIDACHV----------G
PGS------------R--------------------------------------------
>tr|A0A023XUH2|A0A023XUH2_BRAJP Uncharacterized protein OS=Bradyrhizobium japonicum SEMIA 5079 OX=476282 GN=BJS_05519 PE=4 SV=1
RYALVIGNAKYPDAD----------APLK-----EPLNDARDVADE-LKR----------
-D-G--FS-------VEIGE-------------------------NLTGD--------GM
RRA--FD-----KL-YGKIK---PGSVALIFFSGFGIQS---------------AR----
-------------------QS-------YMLPI-------DA--QIWTESDV----RRDG
FSLET----VLGE---L-NTRGAG--VKIA------------LIDASRR----------N
PFERRFRS----------------------------------------------------
>tr|A0A073CM86|A0A073CM86_PLAAG Metacaspase-1A OS=Planktothrix agardhii NIVA-CYA 126/8 OX=388467 GN=A19Y_4633 PE=4 SV=1
-ICIAIGINQYQYLQ-----------PLN-----YAQKDAEAIYEY-LVD----------
VA-G--FP------RDQSLL--IT------DKSPQMSKM----STYPNRE--------NI
VDW--VE-----SF-CKEQLG--PEDVLWFFFSGHGFAK---------------DG----
-------------------RD-------YLLPI-------DG--NPTQL-------ETTG
IPIQE----LFDY---F-KAAATDKI--LV------------LLDINR------------
------------------------------------------------------------
>tr|J0D015|J0D015_RHILT Secreted trypsin-like serine protease OS=Rhizobium leguminosarum bv. trifolii WSM2297 OX=754762 GN=Rleg4DRAFT_7537 PE=4 SV=1
--VLLIGIDDYE----------MREAKLT-----GSASDVKAMQLF-LVK----------
-TLA--YR------PEQIHT--LT-------------------NRKASRE--------AI
LAE--ID-----DW-LVRQST--PGSRVFLYFSGQG---SEEMGA---------EA----
-----------TT------SP-------TLVAA-------DA--KLLREAGK-VT-VTNQ
IRETEIAA-RLNS---L-----KD--RRVT-----------LLIDACHV----------G
PGS------------RSA------------------------------------------
>tr|A0A252DUJ7|A0A252DUJ7_9NOSO Peptidase C14 OS=Nostoc sp. 106C OX=1932667 GN=BV375_12410 PE=4 SV=1
-WAITIGINQYHLFQ-----------PLS-----CAQADAEALKDF-LST----------
EA-G--FI------PQHCLL--MT------DTSVPIRDR----STYPTRE--------NI
FLL--LE-----DL-AASYWQ--PQDHVWLFFSGYGINY---------------KG----
-------------------QD-------YLMPV-------EG--NPDLV-------QETG
IELRS----LMQS---L-QLTGLN-V--LL------------LLDINRAFGT-------Q
A-DAPVGQE-----T---------------------------------------------
>tr|A0A252DHC1|A0A252DHC1_9NOSO Transcriptional regulator OS=Nostoc sp. 106C OX=1932667 GN=BV375_19925 PE=4 SV=1
-WALVIGINHYDFLQ-----------PLK-----YAKRDAELMQNL-LRN----------
EA-G--F--------ERVFL--FS------DDSPSIGGE----LTRPYRA--------NL
LRF--LQ-----QLFEHPFLE--PEDNFWFFFSGHGIIH---------------VH----
-------------------QD-------YLMPA-------DG--NPNDI-------ENTG
ISLQY----LTEC---L-RGCGAENI--VM------------MLDASRHQHN--------
QLGEKIGHQ-----TQQ-------------------------------------------
>tr|A0A1W6ZS06|A0A1W6ZS06_9RHIZ Uncharacterized protein OS=Pseudorhodoplanes sinuspersici OX=1235591 GN=CAK95_14640 PE=4 SV=1
RVALVIGNADYRNI-----------FKLK-----NPVNDATDIGAA-LSR----------
-M-G--FS-------VTMLN-------------------------NATAE--------QM
HDA--LA-----AF-GGKAK---QADYAVVFYAGHAIQA---------------HG----
-------------------VN-------WLIPV-------DG--SVDTLLDV----ANHS
ITLDE----IVGQ---M--AGAEQ--LAVV------------LLDAARN----------N
PFPESKTLP-----RTTPQ-----------------------------------------
>tr|A0A1S1S388|A0A1S1S388_9RHIZ Peptidase C14 caspase catalytic subunit p20 OS=Mesorhizobium sp. LCM 4576 OX=1848289 GN=LCM4576_05465 PE=4 SV=1
RLAFVIGNAAYPS------------GALA-----TPANDAGLIAQT-LQA----------
-A-G--FD-------VVGAR-------------------------DVDQE--------SL
RGA--YR-----DF-LAKVSAAGPDAVVFVYLAGHGAQF---------------EG----
-------------------EN-------YFLPV-------DA--KIANPADV----PIQA
VRISD----LTRP---L-AALPTK--VNIV------------VLDAARP----------N
DF----------------------------------------------------------
>tr|D6V9N9|D6V9N9_9BRAD Peptidase C14 caspase catalytic subunit p20 OS=Afipia sp. 1NLS2 OX=666684 GN=AfiDRAFT_3322 PE=4 SV=1
RIALVIGNGAYTK------------APLA-----TAANDAGLVAQT-LQA----------
-A-G--FE-------VIGAR-------------------------DLDGD--------TL
RGS--FR-----DF-IQKAEASGPDTVAMVYLSGYGLQL---------------AG----
-------------------EN-------YFIPV-------DS--KIERDTDI----PTEG
LRLND----YMRQ---L-AALPLK--AGVV------------VLDIARQ----------Q
PFIDGNAQI---------------------------------------------------
>tr|D6V4K8|D6V4K8_9BRAD Peptidase C14 caspase catalytic subunit p20 OS=Afipia sp. 1NLS2 OX=666684 GN=AfiDRAFT_0875 PE=4 SV=1
RVALVIGNAAYQP------------EALP-----TTANDAGLIAQT-LQA----------
-A-G--FD-------VVGAR-------------------------DLDQD--------TL
RRT--FR-----EF-LDKVSASGPDTVAFIYLGGYGVQL---------------EG----
-------------------EN-------YFVPI-------DA--KLARDTDV----PLEA
LRLSD----YIRP---L-AALNIK--AGIV------------VLDAARA----------N
PFAQSG------------------------------------------------------
>tr|A0A1N6KHR4|A0A1N6KHR4_9BACT Uncharacterized protein, contains caspase domain OS=Singulisphaera sp. GP187 OX=1882752 GN=SAMN05444166_5186 PE=4 SV=1
-HALLIGVETYCDNELLP--------DVA-----YAEADIAAMRKA-LV-----------
RL-G--YK------EENVTL--LV-------------------GEDATKI--------AI
EEH--VR-----GL-VETRLQ--ADDTLLFFFVGHGLAVKR-------------------
--------------------------ANYLACW-------DT--R---------------
----------YQD---L-RGTGIDLA--AL------------IREFRRSPGTH-----IQ
AYLDCTRGE---------------------------------------------------
>tr|A0A1I3MUM7|A0A1I3MUM7_9BRAD Tetratricopeptide repeat-containing protein OS=Bradyrhizobium sp. Gha OX=1855318 GN=SAMN05216525_11727 PE=4 SV=1
RYALVIGNAKYPDAD----------SPLK-----EPINDARDVADE-LKR----------
-D-G--FT-------VEVGE-------------------------NLTGE--------GM
RRA--FD-----KL-YGKIK---PGSVALLFYSGFGIQS---------------AR----
-------------------QS-------YMIPI-------DA--QIWTESDV----RRDG
FSIEA----ILGE---L-NTRGAG--VKIA------------LIDASRR----------N
PFERRFRS----------------------------------------------------
>tr|A0A1G8DCZ3|A0A1G8DCZ3_CHIFI Caspase domain-containing protein OS=Chitinophaga filiformis OX=104663 GN=SAMN04488121_11474 PE=4 SV=1
----FVGINNYADKQF----------NLH-----ESVNDARKMRVA-LEN------A--Q
LLEA--EN-------ARLII-----------------------DKEATRA--------NV
VNH--LA-----ER-LSTA---KGEDAILFYFSGHSSNQQNNSAL----FF---------
----------HDL------DQ-------TSEYT-------SN--EQNG--------ILTD
AEFNALIK-TAP----------NN--PTII-----------LILDTHGGS----------
------------------------------------------------------------
>tr|A0A1I3KD93|A0A1I3KD93_9BRAD Uncharacterized protein, contains caspase domain OS=Bradyrhizobium sp. Gha OX=1855318 GN=SAMN05216525_112138 PE=4 SV=1
RIALVVGNGAYSK------------SPLA-----TTANDAGLIAQT-LQA----------
-A-G--FD-------VVGAR-------------------------DLDGD--------TL
RKS--LH-----DF-IQKAQASGPGTVAMIYLSGYGVQL---------------AG----
-------------------EN-------YFIPV-------DS--NITRDTDI----PTEA
LRISD----YARQ---L-AAIPLK--ANII------------VLDAARA----------Q
PFVEGG------------------------------------------------------
>tr|A0A1I3MTE1|A0A1I3MTE1_9BRAD Caspase domain-containing protein OS=Bradyrhizobium sp. Gha OX=1855318 GN=SAMN05216525_1174 PE=4 SV=1
RLALVIGNGHYPDAS----------APLT-----QSINDARALSSS-LRK----------
-N-G--FD-------VDMVE-------------------------DASKD--------DM
IRA--VN-----RL-KSRIK---HDTTVMLFFGGYGVQA---------------GR----
-------------------ES-------YMLPV-------DA--VIWKESDV----RRQG
VSIEG----VLEM---M-KEQGAK--AKLV------------VVDASRR----------N
PYERRFRSY-----SHGLAPIGTPDNA---------------------------------
>tr|A0A0A1W0Z4|A0A0A1W0Z4_MICAE Caspase-1, p20 OS=Microcystis aeruginosa NIES-44 OX=449439 GN=N44_04319 PE=4 SV=1
KLALLVGIDQYGAN----------IPPLP-----GCLTDVELQKDL-LRY----------
-RFG--FQ------DADIVT--LT-------------------GKKASGE--------AI
EAA--FL-----EH-LIAQAR--LGDVVIFHFSGYGS-----------------------
---------------LGAGKE-------VFITA-------D--------G------AENA
LIKENILL-MARC---L-----AT--DKFS-----------LIFDSSH------------
------------------------------------------------------------
>tr|A0A1U7IEV1|A0A1U7IEV1_9CYAN Uncharacterized protein OS=Phormidium ambiguum IAM M-71 OX=454136 GN=NIES2119_20755 PE=4 SV=1
----TIGINQYQHFQ-----------PLN-----YAQADAQGLWNL-VVS----------
RG-S--FM------PDRCLL--LT------DTSPFIEGQ----STYPSGE--------NL
KQW--LD-----HL-CQQAIK--KDDLVWLFFSGYGVKW---------------EG----
-------------------QD-------YLMPI-------DG--NPDDV-------SATG
ISIRD----IYEK---L-KSSKAGTI--LV------------LLDMNHQQEY-------Q
DGSTVVGNQ-----TVE-------------------------------------------
>tr|I4G7X8|I4G7X8_MICAE Peptidase C14, caspase catalytic subunit P20 OS=Microcystis aeruginosa PCC 9443 OX=1160281 GN=MICAC_530004 PE=4 SV=1
KLALLVGIDQYGAN----------IPPLP-----GCLTDVELQKDL-LRY----------
-RFG--FQ------DADIVT--LT-------------------GQKASGE--------AI
EAA--FL-----EH-LIAQAR--LGDVVIFHFSGYGS-----------------------
---------------VGAGKE-------VFITA-------D--------G------AENA
LLKENILL-MARC---L-----AT--DKFS-----------LVFDSSH------------
------------------------------------------------------------
>tr|A0A327L2G0|A0A327L2G0_9RHIZ Uncharacterized protein OS=Rhodoplanes roseus OX=29409 GN=CH341_08150 PE=4 SV=1
RLALVIGNGTYPDGD----------GPLV-----APIADARAVAAE-LRD----------
-K-G--FD-------VELGE-------------------------NLSKQ--------GM
ERA--IE-----RF-GAKIT---PGATALLYFSGHGVQI---------------GR----
-------------------ES-------YLIPV-------SA--QIWRAEDV----RRDA
IGLEP----LVAE---M-NARGAK--RKLV------------VLDAARR----------N
PFERRLRGF-----SSGLAPIAGPEG----------------------------------
>tr|A0A327KZM7|A0A327KZM7_9RHIZ Uncharacterized protein (Fragment) OS=Rhodoplanes roseus OX=29409 GN=CH341_09770 PE=4 SV=1
---FVVGNAAYQT------------SPLP-----TALNDAGLVAEA-LRS----------
-V-G--FE-------IVEGA-------------------------NLGAS--------DL
VRS--FR-----EY-LAKLEAAGPDAVGFVYISGYGFAF---------------EG----
-------------------EN-------YLAGT-------DA--RLERESDV----PLEA
VRLSD----LLRP---L-AGSPAR--SKIL------------VLDASRK----------L
P-----------------------------------------------------------
>tr|A0A2Z6V6H3|A0A2Z6V6H3_MICAE Uncharacterized protein OS=Microcystis aeruginosa NIES-1211 OX=449534 GN=MTo_00067 PE=4 SV=1
KLALLVGIDQYGAN----------IPPLH-----GCLTDVELQKDL-LRY----------
-RFG--FQ------DADIVT--LT-------------------GQQASRE--------AI
ESA--FL-----EH-LIAQAR--LGDVVIFHFSGYGS-----------------------
---------------LGDRKE-------VFITA-------D--------G------AENA
LLKENILL-MARC---L-----AT--DKFS-----------LVFDSSH------------
------------------------------------------------------------
>tr|A0A327L0H8|A0A327L0H8_9RHIZ Uncharacterized protein OS=Rhodoplanes roseus OX=29409 GN=CH341_22290 PE=4 SV=1
RVALVIGNATYPDDN----------RPLP-----QPLKDARAVAEE-LRR----------
-A-G--FD-------VTTGE-------------------------DMTKQ--------RL
RAA--LD-----AF-RAKIR---PGSAALLFFSGYGIQT---------------AK----
-------------------QS-------YIVPV-------DA--QIWTEGEV----RRDG
ISIES----ILAD---M-NSAGAT--VKVV------------IIDGARR----------N
PFERRFRGF-----SAGLAS----------------------------------------
>tr|A0A2G8MM46|A0A2G8MM46_9RHIZ Peptidase C14 (Fragment) OS=Methylobacterium frigidaeris OX=2038277 GN=CS379_07545 PE=4 SV=1
-----------------------------------PIQDIRAVGAA-LQR----------
-R-G--YT-------VDIAE-------------------------NTNKR--------TM
QDT--LS-----AF-FDKIK---PGADVLFYFSGYGIQS---------------NK----
-------------------KN-------YLVPT-------DG--QIWSEADL----RRDG
VTVDW----VMTE---I-DRRGAD--AKVV------------VLDAANR----------N
PFERRFRG----------------------------------------------------
>tr|A0A1J1KDF6|A0A1J1KDF6_9CYAN Peptidase C14, caspase catalytic subunit p20 OS=Planktothrix serta PCC 8927 OX=671068 GN=PL8927610072 PE=4 SV=1
-VCIAVGINQYQYLQ-----------PLN-----YAQKDAEAIYKF-WVD----------
DA-G--FP------QDKSLL--IT------DNSPQVSRM----STYPSQE--------NI
LDW--VE-----SF-CKEQLS--HEDVLWFFFSGYGFSK---------------EG----
-------------------QD-------YLLPI-------DG--NPAQL-------ETTG
IPIQK----LFDN---L-KAAPTDKI--LV------------LLDINRSQ----------
------------------------------------------------------------
>tr|A0A2S4DS83|A0A2S4DS83_9BACT Uncharacterized protein OS=Candidatus Entotheonella serta OX=1652106 GN=C2W62_03505 PE=4 SV=1
-YAVVIGIDAYT--HL---------GELD-----TAVTDAMAVTQI-LEA----------
-QYG--FD-------AIFLP-----------------------D--ATRA--------NI
LQI--LD-----NL-RAILT---PQDSLLIYYAGRGIVD---------------------
---------------E-DKRG-------YWLPQ-------DA--SPDSRSGW--------
LATSEITE-HLKA---M-----AA--RHVM-----------VIADSCYSVTQD-----RN
GADD--------------------------------------------------------
>tr|A0A2S2CPW6|A0A2S2CPW6_9PROT Uncharacterized protein OS=Azospirillum sp. CFH 70021 OX=2202148 GN=DEW08_10220 PE=4 SV=1
RVALVVGNGEYRNAGG-------ASQSAA-----AVAANVGAMATA-LRR----------
-A-G--FE-------VTTID-------------------------NLDRA--------AM
AAA--LA-----RF-RDALG---QSELGFLYYSGGALSV---------------GD----
-------------------RE-------YLLPV-------DA--RLAAAGDA----AGEA
IELDG----LLRQ---M-QQTGRR--A-VV------------VLDPVPG----------N
PLAERLAKQ-----SAGAAR----------------------------------------
>tr|Q111K5|Q111K5_TRIEI Peptidase C14, caspase catalytic subunit p20 OS=Trichodesmium erythraeum (strain IMS101) OX=203124 GN=Tery_2624 PE=4 SV=1
KLAFLVGINEYLN-----------AS-LS-----GCVTDVEMQREL-LIH----------
-RFG--FL------PADILT--LT-------------------NEQATRE--------NI
ETA--FI-----SH-LTDQAK--PDDLVVFHFSGYGSRVTKMIDQ---------NKQ---
-NELSTS--NLIF------QN-------SLVPI-------DG--IASNNEGA----EIND
VLEETLWL-LLRS---L-----PT--KKVV-----------TILDTS-------------
------------------------------------------------------------
>tr|A0A2S6N897|A0A2S6N897_9RHIZ Uncharacterized protein (Fragment) OS=Rhodoblastus sphagnicola OX=333368 GN=CCR94_11305 PE=4 SV=1
RLALVVGEAAYRS------------GPLS-----SAANDAGLIAQT-LQI----------
-A-G--FD-------VTGAA-------------------------DLDQD--------GL
RKT--FR-----EF-LDKAAAAGPDTTVFIYLSGRAIQY---------------EG----
-------------------EN-------YLAPV-------DA--AIPTAAIA----PIAT
LRLSD----YLNP---L-AQMPLK--ARIV------------VLDAARA----------N
SF----------------------------------------------------------
>tr|A0A1Z4RZM0|A0A1Z4RZM0_9NOSO Uncharacterized protein OS=Nostoc sp. NIES-4103 OX=2005458 GN=NIES4103_05270 PE=4 SV=1
-WALAIGINQYDFLE-----------PLK-----YAKRDAKLIQEF-FRN----------
EA-G--F--------DRVFW--FS------DESPDLGSE----PTRPYRA--------NL
LRL--LQ-----QLFAKPFME--AGDNFWFFFSGYGMVH---------------AN----
-------------------QD-------YLMPS-------DG--DPEDI-------ENTA
ISISY----LSEC---L-SRCGADNI--VL------------ILDACRQQYK--------
NSGE--------------------------------------------------------
>tr|A0A0J6QLD3|A0A0J6QLD3_9RHIZ Peptidase C14 (Fragment) OS=Methylobacterium indicum OX=1775910 GN=QR78_30990 PE=4 SV=1
RIALVIGNGAYPG------------GALA-----TAANDAGLVAQT-LQA----------
-A-G--FD-------VVGAR-------------------------DLDED--------SL
RRT--LR-----DF-TDKAAAAGPDAVAFLYLSGYGLQL---------------AN----
-------------------EA-------YLAPV-------DA--RIETASDV----PLRT
LRISD----YVAR---L-AALPLK--ARFV------------VLDAARA----------S
PF----------------------------------------------------------
>tr|L8LV07|L8LV07_9CYAN Uncharacterized protein OS=Xenococcus sp. PCC 7305 OX=102125 GN=Xen7305DRAFT_00012130 PE=4 SV=1
RIALVVGNQDYINT-----------PPLM-----NSINDAEAICKA-LKK----------
-L-G--FK-------IIKRI-------------------------NPSTE--------EL
KKA--ID-----DF-QTILS---IGGVGLFYYAGHASQI---------------NG----
-------------------HD-------YILPV-------DA--NLTEKEEF----ATKA
IDLNV----LLRP---V---------DKIIEETPMHNGSI--IMYSTAS---------GN
LAYDFFQKP--------------PEN----------------------------------
>tr|A0A0D7P0E5|A0A0D7P0E5_9BRAD Peptidase OS=Bradyrhizobium sp. LTSP849 OX=1615890 GN=UB31_22435 PE=4 SV=1
RLALVIGNGHYPDAS----------APLT-----QSINDARALSST-LRK----------
-N-G--FD-------VDMVE-------------------------DASKD--------DM
VRA--IG-----RL-KSRIK---RDTVVMLFFGGYGVQA---------------GR----
-------------------ES-------YMLPV-------DA--VIWKESDV----RRQG
VSIDG----VLDM---M-KEQGAK--AKLV------------VVDASRR----------N
PYERRFRSY-----SHGLAPIGTPDNA---------------------------------
>tr|A0A0D7NH05|A0A0D7NH05_9BRAD Caspase-like domain-containing protein OS=Bradyrhizobium sp. LTSP849 OX=1615890 GN=UB31_34685 PE=4 SV=1
RIALVVGNGAYAK------------SPLA-----TTANDAGLIAQT-LQA----------
-A-G--FD-------VVGAR-------------------------DLDGD--------TL
RKS--FR-----DF-IQKAQASGPGTVAMIYLAGYGVQL---------------AG----
-------------------EN-------YFIPV-------DS--SITRDTDI----PIEG
LRISD----YVRQ---L-ASIPLK--ANII------------VLDAARA----------Q
PFIEGGQA----------------------------------------------------
>tr|A0A0D7PEM4|A0A0D7PEM4_9BRAD Uncharacterized protein OS=Bradyrhizobium sp. LTSP849 OX=1615890 GN=UB31_19055 PE=4 SV=1
RFALVIGNAKYPDAD----------APLK-----EPLNDARDIADE-LKR----------
-D-G--FS-------VEIGE-------------------------NLTGD--------GM
RRA--FD-----KL-YGKIK---PGSVALLFYSGFGIQS---------------AR----
-------------------QS-------FMIPV-------DA--QIWTESDV----RRDG
FSIET----ILGE---L-NTRGAG--VKIA------------LIDASRR----------N
PFERRFRS----------------------------------------------------
>tr|A0A0D7N949|A0A0D7N949_9BRAD Uncharacterized protein OS=Bradyrhizobium sp. LTSP849 OX=1615890 GN=UB31_38945 PE=4 SV=1
KIALVIGNAKYPDNE----------FVLN-----DAASDAQDVAKE-LTR----------
-D-G--FV-------VDQQI-------------------------NLAGD--------AM
RQT--LD-----RF-YARIA---PGSVALMFFDGFGIQS---------------NR----
-------------------QT-------YLLPV-------DA--QIWTEPDV----SRDG
FSLDA----ILAE---M-NTRGAA--IKIA------------LIDASRR----------N
PFERRFRRY-----S---------------------------------------------
>tr|Q2JNQ3|Q2JNQ3_SYNJB Peptidase, C14 family OS=Synechococcus sp. (strain JA-2-3B'a(2-13)) OX=321332 GN=CYB_0617 PE=4 SV=1
KLAVLIGINRYLGE----------GSALQ-----GCLTDVELQREL-LLY----------
-RFG--FD------PADILT--LT-------------------DGAATPA--------GI
QSA--FA-----EH-LGGQGH--TAETVVVQFSGYG------------------------
---------QWRL---GSAPN-------CWQPV------------LLLSGSE----GVAA
MELDSFFR-LLEG---L-----GT--AQIT-----------TLLDCGFT----------Y
VSPSVR------------------------------------------------------
>tr|A0A2A6K2R3|A0A2A6K2R3_9RHIZ Peptidase C14 OS=Rhizobium sp. J15 OX=2035450 GN=CO670_00995 PE=4 SV=1
-RALLIGIDDYE----------MREAKLT-----GSASDVKAMQLF-LVK----------
-TLG--YR------PEQVHV--LT-------------------NRKATRE--------AI
LAE--ID-----DW-LVRQSQ--SGSRVFLYFSGQG---SEEMGA---------EA----
-----------TT------SP-------TLVAA-------DA--KLVREGGK-VT-VTNQ
IRETEIAA-RLNS---L-----KD--RRVT-----------LLIDACHV----------G
PGS------------RSAVAAPSNGT----------------------------------
>tr|A0A2J7TK20|A0A2J7TK20_METSI Caspase-like domain-containing protein OS=Methylocella silvestris OX=199596 GN=CR492_05335 PE=4 SV=1
RLALVVGNAQYA-------------APLA-----TPANDAGLVAET-LRG----------
-A-G--FD-------VTGAA-------------------------NLDQE--------SL
RRA--FR-----DF-LEKVSQAGPNAIVFVYLAGRGLQY---------------EG----
-------------------EN-------YFVPI-------DA--VISREGDA----ALQA
VRISD----LTRG---L-AGLPLR--ARIV------------VLDAARA----------N
SY----------------------------------------------------------
>tr|A0A2J7TIY4|A0A2J7TIY4_METSI Uncharacterized protein OS=Methylocella silvestris OX=199596 GN=CR492_07015 PE=4 SV=1
GVALLIANAAYSGVP----------AS-A-----AVVAGAQNLARE-LSR----------
-L-G--FA-------VTIQS-------------------------NLDRA--------AM
RRA--ID-----AF-AAQIR---PGGPALFFFAGYGVEA---------------KG----
-------------------SS-------YLIPV-------DA--GIWTEADV----RKEG
VGVDG----VLAA---M-VKAGAK--PNVM------------ILDASRR----------N
PFERRFRS----------------------------------------------------
>tr|A0A165PV41|A0A165PV41_9RHOB Uncharacterized protein OS=Sulfitobacter sp. HI0054 OX=1822238 GN=A3734_13405 PE=4 SV=1
RVAMVIGISAYEDA-----------ATLD-----GPRTDAARLCEA-LEG----------
-Q-G--FD-------VTTLI-------------------------DAESA--------AF
KQA--LS-----DF-AFQAE---TADIALIYYAGRRVAS---------------GG----
-------------------QS-------YLIPV-------DA--PLAPASAL----RREG
VALPA----LLRA-----AGKARQ--IRLV------------LLDNCHA----------A
PQ----------------------------------------------------------
>tr|H0SSG9|H0SSG9_BRAS3 Putative Peptidase Caspase-like OS=Bradyrhizobium sp. (strain ORS 375) OX=566679 GN=BRAO375_930003 PE=4 SV=1
RLALVIGNAHYPDAN----------APLA-----QPINDARALTGA-LRR----------
-G-G--FD-------VDVVE-------------------------DATKE--------DM
SRA--LD-----RL-KSRIR---PDSVVMLFFGGYAIQA---------------GR----
-------------------ES-------YMIPV-------DA--KIWRESDV----RREG
TSVER----FVDT---V-REQGAR--AKLV------------VLDASRR----------N
PYERRFRSY-----SHGLA-----------------------------------------
>tr|A0A177QHZ4|A0A177QHZ4_9PLAN Uncharacterized protein OS=Planctomycetaceae bacterium SCGC AG-212-F19 OX=1799658 GN=AYO44_10345 PE=4 SV=1
-YALVVGVDDCKGLP-----------RFR-----HAEADVLELARV-L------------
GVCG--YK------PAQIVT--LTQNLGAIDPS----------KHMPTAA--------NI
RRE--LQ-----AL--TEQRK--PQDGLLLALAGPVVQF---------------PG----
-------------------ES-----ECYFCPS-------DA--RLED--------KTTL
LPLSE----IYQV---L-EKWPSECN--LV------------LIDGSR------------
------------------------------------------------------------
>tr|Q985X8|Q985X8_RHILO Mlr7482 protein OS=Mesorhizobium japonicum (strain LMG 29417 / CECT 9101 / MAFF 303099) OX=266835 GN=mlr7482 PE=4 SV=1
RLAFVIGNAAYPS------------GSLA-----TPANDAGLIAQT-LQA----------
-A-G--FD-------VVGAR-------------------------DVDQE--------SL
RGA--YR-----DF-LAKATAAGPNAVVFVYLAGQGLQF---------------EG----
-------------------EN-------YFAPV-------DA--QIANAADV----PMAA
VRISD----LTKP---L-AALPTK--VNIV------------VLDAARP----------N
SFAK--------------------------------------------------------
>tr|A0A1Q4AJB2|A0A1Q4AJB2_9RHIZ Peptidase C14 caspase catalytic subunit p20 OS=Mesorhizobium sp. 65-26 OX=1895781 GN=BGO93_23665 PE=4 SV=1
RLALVIGNGAYKT------------GELA-----TAANDGGLIAQT-LQA----------
-A-G--FD-------VVGAR-------------------------DLDQE--------AL
RGT--FR-----DF-VAKVSDAGPDAVVFVYLAGQGVQL---------------EG----
-------------------EN-------YFLPV-------DA--QIAGPNDI----PLQA
MRISD----LTRS---L-SGLPTK--VNVV------------VLDAARP----------T
PMPPSNQPL-----A---------------------------------------------
>tr|A0A160U5T8|A0A160U5T8_BRASZ Peptidase C14 caspase catalytic subunit p20 OS=Bradyrhizobium sp. OX=376 GN=BF49_0496 PE=4 SV=1
RFALVIGNAKYPDAD----------APLK-----EPLNDARDIADE-LKR----------
-D-G--FS-------VEIGE-------------------------NLTGD--------GM
RRA--FD-----KL-YGKIK---PGSVALVFFSGFGIQS---------------AR----
-------------------QS-------YLLPI-------DA--QIWTESDV----RRDG
ISLET----VLGE---L-NTRGAG--VKIA------------LVDASRR----------N
PFERRFRS----------------------------------------------------
>tr|A0A160UHT7|A0A160UHT7_BRASZ Peptidase C14 caspase catalytic subunit p20 OS=Bradyrhizobium sp. OX=376 GN=BF49_6700 PE=4 SV=1
RIALVVGNGAYAK------------SPLA-----TTANDAGLIAQT-LQA----------
-A-G--FD-------VVGAR-------------------------DLDGD--------TL
RKS--FR-----DF-IQKAQASGPGTVAMVYLAGYGVQL---------------AG----
-------------------EN-------YFIPV-------DS--NITRDTDI----PTEG
LRIGD----YLRQ---L-ASVPLK--ANIV------------VLDAARA----------Q
PFVEGGQQI-----ASG-------------------------------------------
>tr|A0A0C1WFA4|A0A0C1WFA4_9CYAN Uncharacterized protein OS=Aphanocapsa montana BDHKU210001 OX=1574475 GN=QP59_30360 PE=4 SV=1
RFALLVGINAYPEKVWRSPAKVETERFLQ-----GAVTDVELQREL-LIH----------
-RLG--VD------PQNIVT--LA-------------------NAEATVN--------QI
LTT--AQ-----SH-LVEQAK--PGDTVILHFSGLGSQATL-SDQ---------A-----
---------TDPT------FP-------TLVAA-------DS--YWPDETMP----VIHD
LFTESLMQ-LLAK---L-----RG--VRVL-----------TVIDASS------------
------------------------------------------------------------
>tr|A0A1Z4JLG1|A0A1Z4JLG1_LEPBY Putative Peptidase C14, caspase catalytic subunit p20 OS=Leptolyngbya boryana NIES-2135 OX=1973484 GN=NIES2135_44540 PE=4 SV=1
-WAIAVGINHYQFLQ-----------PLH-----FAQSDAQFLCES-LVG----------
DA-G--FS------PEQCLL--IT------DTSPDFADH----STHPTHE--------NL
QYW--TT-----SL--KDKLQ--PEDSLWCFFSGYGICV---------------DG----
-------------------ED-------YLLPI-------DG--DVSRI-------KETG
FSVRS----LFQT---L-KTLPTQKI--LV------------LLDINR------------
------------------------------------------------------------
>tr|A0A160U5S4|A0A160U5S4_BRASZ Peptidase C14 caspase catalytic subunit p20 OS=Bradyrhizobium sp. OX=376 GN=BF49_0476 PE=4 SV=1
RLALVIGNGHYPDAN----------APLT-----QSINDARALSSS-LRK----------
-N-G--FD-------VDMVE-------------------------DATKD--------DM
VRA--VN-----RL-KSRIK---RDTVVMLFFGGYGVQA---------------GR----
-------------------ES-------YMLPV-------DA--AIWKENDV----RRQG
VSIEG----VLDM---M-KEQGAK--AKLV------------VVDASRR----------N
PYERRFRSY-----SHG-------------------------------------------
>tr|A0A127ETF6|A0A127ETF6_9RHIZ Peptidase C14, caspase catalytic subunit p20 OS=Rhodoplanes sp. Z2-YC6860 OX=674703 GN=RHPLAN_31070 PE=4 SV=1
RIALVIGNANYQA------------GPLA-----TAANDAGLIAQT-LQA----------
-A-G--FD-------VVGAS-------------------------DLDQD--------SL
RRA--FR-----DF-HAKAQQSGPNTIAFIYMSGYGLQL---------------EG----
-------------------EN-------YFVPI-------DA--RIANDTDI----GAEA
VRVTD----FTRP---L-ASLQLK--ATIV------------VMDAARQ----------S
PFTVAG------------------------------------------------------
>tr|A0A1J1LG37|A0A1J1LG37_9CYAN Peptidase C14, caspase catalytic subunit p20 OS=Planktothrix tepida PCC 9214 OX=671072 GN=PL9214290127 PE=4 SV=1
-VCIAVGINQYQYLQ-----------PLN-----YAQKDAEAIYEF-LVN----------
GA-G--FP------QDQSLL--LT------DNSPQVSGM----STYPNQE--------NI
LDW--VE-----SV-CNEQLG--HEDVLWLFWSGYGFSK---------------EG----
-------------------KD-------YLLPI-------DG--NPAQL-------EKTG
IPIEK----LYDA---L-KAAPTDKI--LV------------LLDINR------------
------------------------------------------------------------
>tr|A0A1Z4JN41|A0A1Z4JN41_LEPBY Uncharacterized protein OS=Leptolyngbya boryana NIES-2135 OX=1973484 GN=NIES2135_50470 PE=4 SV=1
--ALLIGIGQYDDAN---------LQPLA-----APDRDVAALQEL-LRRPDIG------
---A--SR---------------T------DEV-------TVLNHPTLQQ--------IR
DTI---------ET-FCTLRD--PNETVLIYISGNAIVT---------------DQ----
-------------------RE-------LFLPCRNT-----------SRSHL----EQTA
YSLSE----LKAE---L-ESCPAR--QQTV------------ILDCCFS----------G
TFAKDMIAP----EDFS-------------------------------------------
>tr|A0A1I2IKW2|A0A1I2IKW2_9RHIZ Uncharacterized protein, contains caspase domain OS=Methylobacterium sp. yr596 OX=1761800 GN=SAMN04487844_11924 PE=4 SV=1
RIALVIGNGAYPG------------GALA-----TAANDAGLVAQT-LQA----------
-A-G--FD-------VVGAR-------------------------DLDEE--------SL
RRT--LR-----DF-TDKAAASGPDTVAFLYLSGSGLQL---------------AN----
-------------------EA-------YFAPV-------DA--RIETASDV----PVRA
LRISD----YVSR---L-AALPLR--ARFV------------VLDAARA----------S
PF----------------------------------------------------------
>tr|A0A1W9SL87|A0A1W9SL87_9BACT Uncharacterized protein OS=Bacteroidetes bacterium 4572_117 OX=1971632 GN=B6I20_13355 PE=4 SV=1
KYALIIGNEGYANKYT----GLSKNFNVP-----YTRNDALIFKEY-AV-----------
KMLG--VP----EKNITLLL-------------------------DAGKN--------EM
YES--IL-----TL-SKQVRDLAGKGQLVFYYAGHGLAD-------TI------PT----
-------------------RRAP-----YLMPV-------DIP-PSEIEDAI----SMEF
L-YTK----IWESKSL----------KSIV-----------F-IDASFN----------N
GG----R-----------------------------------------------------
>tr|A0A2H6BN59|A0A2H6BN59_MICAE Peptidase C14 OS=Microcystis aeruginosa NIES-298 OX=449468 GN=NIES298_25320 PE=4 SV=1
KLALLVGIDQYGAN----------IPPLP-----GCLTDVELQKDL-LRY----------
-RFG--FQ------DADIVT--LT-------------------GQKASGE--------AI
KSA--FL-----EH-LIAQAK--AGDVVIFHFSGYGS-----------------------
---------------LGAGKE-------VFITA-------D--------G------AENA
LIKENILL-MARC---L-----AT--DKFS-----------LIFDSSH------------
------------------------------------------------------------
>tr|S3JW55|S3JW55_MICAE Uncharacterized protein OS=Microcystis aeruginosa SPC777 OX=482300 GN=MAESPC_00781 PE=4 SV=1
KLALLVGIDQYGAN----------IPPLP-----GCLTDVELQKDL-LRY----------
-RFG--FQ------DADIVT--LT-------------------GQKASGE--------AI
KSA--FL-----EH-LIAQAR--LGDVVIFHFSGYGS-----------------------
---------------LGDRKE-------VFITA-------D--------G------AENA
LLKENILL-MARC---L-----AT--DKFS-----------LVFDSSH------------
------------------------------------------------------------
>tr|A0A328ZYZ8|A0A328ZYZ8_9PROT Caspase domain-containing protein OS=Nitrosomonas sp. Nm143 OX=200123 GN=C8R33_12810 PE=4 SV=1
KHALLIGIENYLNTPH---YRQRSMGQIF-----GPRNDLLILKQLFMSD----------
-PFQ--FP------EQNIVT--LV-------------------DQQATHT--------GI
ESA--FK-----K--LAATVK--PDEFVYIHFSGHGS-VHDNNDD---------KG----
---------------ISSKNQ-------TWVPYGA----------VDKDSKNS-----RD
IVNDQINL-WLAE---I---GKKT--DRIV-----------FVSDASHY----------G
F-----------------------------------------------------------
>tr|A0A1C3WSX1|A0A1C3WSX1_9BRAD Uncharacterized protein, contains caspase domain OS=Bradyrhizobium shewense OX=1761772 GN=GA0061098_1009215 PE=4 SV=1
KLALVIGNARYP--E----------FVLN-----DVANDAQDVTEE-LKR----------
-D-G--FV-------VDRQS-------------------------NLTAD--------AM
RQV--LD-----RF-YARIE---RGAVALIFFDRFAIQS---------------NR----
-------------------QT-------YLLPV-------DA--QIWTEPDV----ARDG
FSLDS----ILAE---M-NTRGAA--IKIA------------LIDASRR----------N
PFERRFRRY---------------------------------------------------
>tr|A0A1H8XZW1|A0A1H8XZW1_9RHIZ Uncharacterized protein, contains caspase domain OS=Methylobacterium sp. ap11 OX=1761799 GN=SAMN04487843_12227 PE=4 SV=1
RIALVIGNGAYPG------------GALP-----TAANDAGLVAQT-LQA----------
-A-G--FD-------VVGAR-------------------------DLDED--------SL
RRT--LR-----DF-TDKAAAAGPDTVAFLYLSGSGLQL---------------AN----
-------------------EA-------YFAPV-------DA--RIETASDV----PLRT
LRISD----YVSR---L-AALPLK--ARFV------------VLDAARA----------S
PF----------------------------------------------------------
>tr|A0A1C3XT34|A0A1C3XT34_9BRAD Caspase domain-containing protein OS=Bradyrhizobium shewense OX=1761772 GN=GA0061098_103552 PE=4 SV=1
RLALVIGNGHYPDAS----------APLT-----QSINDARALSSS-LRK----------
-N-G--FD-------VDMVE-------------------------DATKD--------DM
VRA--VN-----RL-KSRIK---RDTVVMLFFGGYGVQA---------------GR----
-------------------ES-------YMLPV-------DA--VIWKESDV----RRQG
VSIDG----VIDM---M-KEQGAK--AKLV------------VVDASRR----------N
PYERRFRSY-----SHGLAPISASD-----------------------------------
>tr|A0A1C3XT13|A0A1C3XT13_9BRAD Uncharacterized protein, contains caspase domain OS=Bradyrhizobium shewense OX=1761772 GN=GA0061098_103532 PE=4 SV=1
RFALVIGNAKYPDAD----------APLK-----EPINDARDVADE-LKR----------
-D-G--FS-------VEIGE-------------------------NLTGD--------GM
RRA--FD-----KL-YGKIK---PGSVALVFYSGFGIQS---------------AR----
-------------------QS-------YMLPI-------DA--QIWTESDV----RRDG
FSLET----VLGE---L-NTRGAG--VKIA------------LIDASRR----------N
PFERRFRS----------------------------------------------------
>tr|A0A1C3XQ05|A0A1C3XQ05_9BRAD Uncharacterized protein, contains caspase domain OS=Bradyrhizobium shewense OX=1761772 GN=GA0061098_102587 PE=4 SV=1
RIALVVGNGAYAK------------SPLA-----TTANDAGLIAQT-LQA----------
-A-G--FD-------VVGAR-------------------------DLDGD--------TL
RKS--FR-----DF-IQKAQASGPGTVAMIYLGGYGVQL---------------AG----
-------------------EN-------YFIPV-------DS--NITRDTDV----PTEA
LRISD----YVRQ---L-ASIPLK--ANIV------------VLDAARA----------Q
PFIEGGQPI-----AS--------------------------------------------
>tr|A0A1C3UQP2|A0A1C3UQP2_9BRAD Caspase domain-containing protein OS=Bradyrhizobium shewense OX=1761772 GN=GA0061098_1002303 PE=4 SV=1
RLALVIGNSIYPDAD----------SPLP-----QMARDAEGLANA-LRN----------
-D-G--FL-------VDAVD-------------------------NGARP--------DI
TRA--ID-----HL-IARVH---LNSIVLVYFGGYGVQS---------------DG----
-------------------QN-------YLIPV-------DA--KIWSEEDV----RRQG
VSIDR----LLLQ---L-KASGAR--VRLV------------VIEASRR----------N
PYERRFRT----------------------------------------------------
>tr|A0A0R3LQA6|A0A0R3LQA6_9BRAD Peptidase OS=Bradyrhizobium jicamae OX=280332 GN=CQ12_38825 PE=4 SV=1
RVALVIGNGHYPDAS----------APLS-----QPINDARGLTAA-LRA----------
-K-G--FD-------VDVVE-------------------------DATKD--------DM
ARA--VA-----RL-KDKIK---PDTVAMLFFGGFGVQV---------------GR----
-------------------ES-------FMIPV-------DA--AIWKEGDV----RRDG
VSIEQ----VLDA---M-TEKGAK--AKLV------------VVDASRR----------N
PYERRFRSY-----SHGLAPISAPENA---------------------------------
>tr|A0A0E4FVM8|A0A0E4FVM8_9BRAD Uncharacterized protein OS=Bradyrhizobium diazoefficiens OX=1355477 GN=NK6_4212 PE=4 SV=1
RYALVIGNAKYPDAD----------APLK-----EPLNDARDVADE-LKR----------
-D-G--FS-------VEIGE-------------------------NLTGD--------GM
RRA--FD-----KL-YGKIK---PGSVALVFFSGFGIQS---------------AR----
-------------------QS-------YMLPI-------DA--QIWTESDV----RRDG
FSLEA----VLGE---L-NTRGAG--VKIA------------LIDASRR----------N
PFERRFRS----------------------------------------------------
>tr|A0A0H1RDA0|A0A0H1RDA0_9RHIZ Uncharacterized protein OS=Microvirga vignae OX=1225564 GN=AA309_13475 PE=4 SV=1
RLALVIGQSAYDG------------RQLA-----TAANDAGLIAQT-LTS----------
-A-G--FE-------VVQGR-------------------------DLNAN--------DL
RSV--MR-----DF-LDKAQALEGDAAIMVYLSGYGIQL---------------EG----
-------------------EN-------YLLPV-------DA--RIQRDVDV----PIEG
FRLSD----LVRS---L-ERTPAQ--ARII------------VADMARD----------Y
PL----------------------------------------------------------
>tr|A0A2A6MQR8|A0A2A6MQR8_9BRAD Caspase-like domain-containing protein OS=Bradyrhizobium diazoefficiens OX=1355477 GN=CO678_35290 PE=4 SV=1
RIALVVGNGAYAK------------SPLA-----TTANDAGLIAQT-LQA----------
-A-G--FD-------VVGAR-------------------------DLDGD--------TL
RKS--FR-----DF-IQKAQASGPGTVAMVYLAGYGVQL---------------AG----
-------------------EN-------YFIPV-------DS--NITRDTDI----PTEA
LRISD----YARQ---L-AAIPLK--ANIV------------VLDAARA----------Q
PFIEGGQPI-----ASG-------------------------------------------
>tr|A0A2A6N085|A0A2A6N085_9BRAD Uncharacterized protein OS=Bradyrhizobium diazoefficiens OX=1355477 GN=CO678_15740 PE=4 SV=1
RYALVIGNAKYPDAD----------APLK-----EPLNDARDVADE-LKR----------
-D-G--FS-------VEIGE-------------------------NLTGD--------GM
RRA--FD-----KL-YGKIK---PGSVALVFFSGFGIQS---------------AR----
-------------------QS-------YMLPI-------DA--QIWTESDV----RRDG
FSLEA----VLGE---L-NTRGAG--VKIA------------LIDASRR----------N
PFERRFRS----------------------------------------------------
>tr|A0A0E4BWF1|A0A0E4BWF1_9BRAD Uncharacterized protein OS=Bradyrhizobium diazoefficiens OX=1355477 GN=NK6_9575 PE=4 SV=1
RIALVVGNGAYAK------------SPLA-----TTANDAGLIAQT-LQA----------
-A-G--FD-------VVGAR-------------------------DLDGD--------TL
RKS--FR-----DF-IQKAQASGPGTVAMVYLAGYGVQL---------------AG----
-------------------EN-------YFIPV-------DS--NITRDTDI----PTEA
LRISD----YARQ---L-AAIPLK--ANIV------------VLDAARA----------Q
PFIEGGQPI-----ASG-------------------------------------------
>tr|A0A328V1F2|A0A328V1F2_9CYAN Peptidase C14 OS=Arthrospira sp. O9.13F OX=1982223 GN=B9S53_13855 PE=4 SV=1
KLALLVGINQYPK------VSQRHIQPLS-----GCVTDVELQREL-LIG----------
-RFG--FN------PSDILA--LT-------------------DKEATGE--------NI
ETS--FI-----EH-LINQAK--PGDLVVFHYSGYGSHVAGTNPN---------PE----
---------LPNI------KH-------SLIPV-------DV--TPD--HNG---EPIND
IMEDTLWL-LLRS---L-----RT--QQVV-----------TILDTSYA----------Y
PGYSQQ---------GVLRIRTAASP----------------------------------
>tr|A0A0S6UX65|A0A0S6UX65_9BRAD Uncharacterized protein OS=Bradyrhizobium sp. DOA9 OX=1126627 GN=BDOA9_0148010 PE=4 SV=1
RIALVVGNGAYAK------------SPLA-----TTANDAGLIAQT-LQA----------
-A-G--FD-------VVGAR-------------------------DLDGD--------TL
RKS--LR-----DF-IQKAQASGPGTVAMIYLAGYGVQL---------------AG----
-------------------EN-------YFIPV-------DS--NISRDTDI----PTEA
LRVSD----YVRQ---L-AAIPLK--ANIV------------VLDAARA----------Q
PFIEGGQPI-----AS--------------------------------------------
>tr|A0A0S6UJM6|A0A0S6UJM6_9BRAD Uncharacterized protein OS=Bradyrhizobium sp. DOA9 OX=1126627 GN=BDOA9_0109040 PE=4 SV=1
RLALVIGNGHYPDAS----------APLT-----QSINDARALSSS-LRK----------
-N-G--FD-------VDMVE-------------------------DATKD--------DM
VRA--VG-----RL-KSRIT---RDSVVMLFFGGYGVQA---------------GR----
-------------------ES-------YMLPV-------DA--VIWKEGDV----RRHG
VSIEG----VLDM---M-KEQGAK--AKLV------------VVDASRR----------N
PYERRFRSY-----SHGLAPISAS------------------------------------
>tr|E6VBK9|E6VBK9_RHOPX Peptidase C14 caspase catalytic subunit p20 OS=Rhodopseudomonas palustris (strain DX-1) OX=652103 GN=Rpdx1_0953 PE=4 SV=1
RLALVIGNAHYPDAA----------APLV-----QPINDARALSAR-LRG----------
-D-G--YD-------VDMIE-------------------------DARRD--------DI
LRA--VQ-----RL-KTRAR---KDATVMLFFGGYGIQS---------------GR----
-------------------DN-------YMIPV-------DA--KIWTEMDV----RRSG
VSVEQ----VLAE---I-RAAGAN--VNLA------------VLDASRR----------N
PFERRFRTY-----SHGLAPIETPAN----------------------------------
>tr|A0A0S6V087|A0A0S6V087_9BRAD Uncharacterized protein containing caspase domain OS=Bradyrhizobium sp. DOA9 OX=1126627 GN=BDOA9_0158710 PE=4 SV=1
KIALVIGNAKYPDNE----------FVLS-----DVANDAQDVAEE-LKR----------
-G-G--FV-------VDRQS-------------------------NLTGD--------AM
RQV--LS-----RF-YDRIE---RGAVALIFFDGFAIQS---------------NR----
-------------------QT-------YLLPV-------DA--QIWTEPDV----SRDG
FSLDT----ILAE---M-NTRGAA--IKIA------------LIDASRR----------N
PFERRFRRY---------------------------------------------------
>tr|Q1M5E7|Q1M5E7_RHIL3 Putative exported protease/peptidase OS=Rhizobium leguminosarum bv. viciae (strain 3841) OX=216596 GN=pRL110589 PE=4 SV=1
-RALLIGIDDYE----------MREAKLT-----GSATDVKAMQVF-LAK----------
-TLA--YR------PEQIHT--LT-------------------NRKATRE--------AI
LAE--ID-----DW-LVRQST--PGSRVFLYFSGQG---SEEMGA---------EA----
-----------TT------SP-------TLVAV-------DA--KLVREGGK-VT-VTNQ
IRETEIAA-RLNS---L-----KD--RRVT-----------LLIDACHV----------G
PGS---------------------------------------------------------
>tr|E6VEZ2|E6VEZ2_RHOPX Peptidase C14 caspase catalytic subunit p20 OS=Rhodopseudomonas palustris (strain DX-1) OX=652103 GN=Rpdx1_4854 PE=4 SV=1
RVALVIGNSKYPDAD----------KPLS-----QAVSDARELADD-LKR----------
-A-G--FD-------AELGE-------------------------DLSGD--------AM
RRA--FD-----RL-YQRTK---PGAAALVFFSGFGIQS---------------GR----
-------------------QS-------YLIPV-------DA--QIWTEPDV----RRDG
IALET----VLNE---L-NSRGAS--VKIA------------LVDASRR----------N
PFERRFRS----------------------------------------------------
>tr|E6VGM9|E6VGM9_RHOPX Peptidase C14 caspase catalytic subunit p20 OS=Rhodopseudomonas palustris (strain DX-1) OX=652103 GN=Rpdx1_2582 PE=4 SV=1
RIALVIGNGAYAK------------APLS-----TAANDGGLIAQT-LQA----------
-A-G--FD-------VSGAR-------------------------DLDGD--------TL
RGA--FR-----DF-VKKAEEAGPDTVAAVYLAGYGVQY---------------AG----
-------------------EN-------YFIPV-------DS--RISRDTDI----PTEG
LRLGD----YMRQ---L-AALPLK--TSVV------------VLDLARE----------Q
PFVPAG-SV-----ASG-------------------------------------------
>tr|A0A0S6UL34|A0A0S6UL34_9BRAD Uncharacterized protein OS=Bradyrhizobium sp. DOA9 OX=1126627 GN=BDOA9_0108840 PE=4 SV=1
RFALVIGNAKYPDAD----------APLK-----EPINDARAVADE-LKR----------
-D-G--FS-------VELGE-------------------------NLTGD--------GM
RRA--FD-----KL-YGKIK---PGSVALVFFSGFGIQS---------------AR----
-------------------QS-------YLLPV-------DA--QIWTESDV----RRDG
FSLET----VLGE---L-NTRGAG--VKIA------------LIDASRR----------N
PFERRFRS----------------------------------------------------
>tr|A0A222U697|A0A222U697_RHILV Peptidase C14 OS=Rhizobium leguminosarum bv. viciae OX=387 GN=CHY08_28345 PE=4 SV=1
-RALLIGIDDYE----------MREAKLT-----GSATDVKAMQVF-LAK----------
-TLA--YR------PEQIHT--LT-------------------NRKATRE--------AI
LAE--ID-----DW-LVRQST--PGSRVFLYFSGQG---SEEMGA---------DA----
-----------TT------SP-------TLVAA-------DA--KLVREAGK-VT-VTNQ
IRETEIAA-RLNS---L-----KD--RRVT-----------LLIDACHV----------G
PGS---------------------------------------------------------
>tr|A0A1I4ZQB6|A0A1I4ZQB6_9BRAD Tetratricopeptide repeat-containing protein OS=Bradyrhizobium sp. Rc3b OX=1855322 GN=SAMN05216573_114228 PE=4 SV=1
RFALVIGNAKYPDAD----------APLK-----EPINDARDVADE-LKR----------
-D-G--FS-------VEIGE-------------------------NLTGD--------GM
RRA--FD-----KL-YGKIK---PGSVALVFFSGFGIQS---------------AR----
-------------------QS-------YMLPI-------DA--QIWTESDV----RRDG
FSLET----VLGE---L-NTRGAG--VKIA------------LVDASRR----------N
PFERRFRS----------------------------------------------------
>tr|E0U5Z6|E0U5Z6_CYAP2 Peptidase C14 caspase catalytic subunit p20 OS=Cyanothece sp. (strain PCC 7822) OX=497965 GN=Cyan7822_5224 PE=4 SV=1
KLALLVGINEYVD-----------GENLK-----GCITDVELQQEL-LIH----------
-RFG--FV------PSDIVS--LT-------------------GEQATRE--------KI
ETA--FL-----EH-LIQQAQ--PSDVVVFHFSGYGSRVKLPTNP---------Q-----
-TKALDNPTDFKW------VK-------SFIPK-------DG--IFPTEKTP----LMNG
LLFDSLML-LAES---L-----PT--EKIT-----------LVLDTSHD----------S
SGQL--------------------------------------------------------
>tr|A0A2L1CT28|A0A2L1CT28_RHILV Trypsin family protein OS=Rhizobium leguminosarum bv. viciae OX=387 GN=RLV_1650 PE=4 SV=1
-RALLIGIDDYE----------MREAKLT-----GSATDVKAMQVF-LAK----------
-TLA--YR------PEQIHT--LT-------------------NRKATRE--------AI
LAE--ID-----DW-LVRQST--PGSRVFLYFSGQG---SEEMGA---------EE----
-----------TT------SP-------TLVAV-------DA--KLMREGGK-VT-VTNQ
IRETEIAA-RLNS---L-----KD--RRVT-----------LLIDACHV----------G
PGS---------------------------------------------------------
>tr|A0A1Q8HGT1|A0A1Q8HGT1_RHILV Peptidase C14 OS=Rhizobium leguminosarum bv. viciae OX=387 GN=BSO17_15060 PE=4 SV=1
-RALLIGIDDYE----------MREAKLT-----GSATDVKAMQVF-LVK----------
-TLA--YR------PEQIHT--LT-------------------NRKATRE--------AI
LAE--ID-----DW-LVRQST--PGSRVFLYFSGQG---SEEMGA---------EE----
-----------TT------SP-------TLVAV-------DA--KLVREAGK-VT-VTNE
IRETEIAA-RLNS---L-----KD--RRVT-----------LLIDACHV----------G
PGS---------------------------------------------------------
>tr|A0A1I4ZSA1|A0A1I4ZSA1_9BRAD Caspase domain-containing protein OS=Bradyrhizobium sp. Rc3b OX=1855322 GN=SAMN05216573_114246 PE=4 SV=1
RLALVIGNGHYPDAS----------APLT-----QSINDARALSSS-LRK----------
-N-G--FD-------VDMVE-------------------------DATKD--------DM
VRA--VN-----RL-KSRIK---RDTVVMLFFGGYGVQA---------------GR----
-------------------ES-------YMLPV-------DA--VIWKESDV----RRQG
VSIDG----VIDM---M-KEQGAK--AKLV------------VVDASRR----------N
PYERRFRSY-----SH--------------------------------------------
>tr|A0A0Q8L6I2|A0A0Q8L6I2_9RHIZ Peptidase C14 caspase catalytic subunit p20 OS=Mesorhizobium sp. Root172 OX=1736481 GN=ASE05_03890 PE=4 SV=1
RLAFVIGNAAYPA------------SALT-----TPANDAGLIAQT-LQA----------
-A-G--FD-------VVGAR-------------------------DVDQE--------SL
RGA--YR-----DF-LAKVTAAGPDAVVFVYLAGQGLQF---------------EG----
-------------------EN-------YFAPV-------DA--EIANAADV----PMAA
VRISD----LTKP---L-AALPTK--VNIV------------VLDAARP----------N
SFAK--------------------------------------------------------
>tr|A0A1I4VR69|A0A1I4VR69_9BRAD Uncharacterized protein, contains caspase domain OS=Bradyrhizobium sp. Rc3b OX=1855322 GN=SAMN05216573_107156 PE=4 SV=1
RIALVVGNGAYAK------------SPLA-----TTANDAGLIAQT-LQA----------
-A-G--FD-------VVGAR-------------------------DLDGD--------TL
RKS--FR-----DF-IQKAQASGPGTVAMIYLGGYGVQL---------------AG----
-------------------EN-------YFIPV-------DS--NITRDTDV----PTEA
LRISD----YVRQ---L-ASIPLK--ANIV------------VLDAARA----------Q
PFIEGGQPI-----AS--------------------------------------------
>tr|A0A212QPR5|A0A212QPR5_RHOAC Uncharacterized protein, contains caspase domain OS=Rhodoblastus acidophilus OX=1074 GN=SAMN06265338_1011056 PE=4 SV=1
RIALVVGEAAYRN------------APLS-----SAANDAGLIAQT-LQI----------
-A-G--FD-------VTGAA-------------------------DLDHD--------GL
RKT--FR-----EF-LDKAAAAGPDATVFIYLAGRAIQF---------------EG----
-------------------EN-------YLAPI-------DA--SVQSAANV----PMET
LRLSD----YLAP---L-SQMQLK--ARIV------------VLDAARP----------N
SY----------------------------------------------------------
>tr|A0A139GGU3|A0A139GGU3_MICAE Peptidase C14 OS=Microcystis aeruginosa NIES-88 OX=449441 GN=OA58_20895 PE=4 SV=1
KLALLVGIDQYGAN----------IPPLP-----GCLTDVELQKDL-LRY----------
-RFG--FQ------DADIVT--LT-------------------GQQASGE--------AI
KSA--FL-----EH-LIAQAK--AGDVVIFHFSGYGS-----------------------
---------------LGAGKE-------VFITA-------D--------G------AENA
LIKENILL-MARC---L-----AT--DKFS-----------LVFDSSH------------
------------------------------------------------------------
>tr|A0A1R3VFJ9|A0A1R3VFJ9_9RHIZ Uncharacterized protein OS=Mesorhizobium prunaredense OX=1631249 GN=BQ8794_590001 PE=4 SV=1
RIALLIGNKSYGGII----------PPLD-----NPINDIDSIAAK-L-R----------
-VLD--FD-------TTVLP-------------------------DATFR--------DT
DRA--IK-----QY-VRKLREAEGRPVGFFWYTGHGLMDP----R---------TH----
-------------------TN-------YLIPT-------DI--TT-SGPAI----FDES
IGLEQ----ILDL---L-SRDNQN-AAQIV------------AFDASR------------
------------------------------------------------------------
>tr|A0A1G8W1P3|A0A1G8W1P3_9BRAD Caspase domain-containing protein OS=Bradyrhizobium sp. Rc2d OX=1855321 GN=SAMN05216338_106222 PE=4 SV=1
-LALVIGNGHYPDAN----------APLT-----QSINDARALSSS-LRK----------
-S-G--FD-------VDMVE-------------------------DATKD--------DM
VRA--VN-----RL-KSRIK---HDSVVMLFFGGYGVQA---------------GR----
-------------------ES-------YMLPV-------DA--VIWKESDV----RRHG
VSIEG----VLDM---M-KEQGAK--AKLV------------VVDASRR----------N
PYERRFRSY-----SHGLAPISASDN----------------------------------
>tr|A0A1W9J190|A0A1W9J190_9BACT Uncharacterized protein OS=Nitrospira sp. ST-bin5 OX=1978765 GN=BVN29_08300 PE=4 SV=1
-WAVVVGVEHYLLAP-----------SIP-----GALADAKTVAQA-F-R----------
-QMG--FD----------EV--VE---------------------VYDKD--------AS
FRH--LQQLLSDML-PRKVG---RMDRLVLFYVGHSGV---TQDA---------EGKD--
-------------------LG-------YLVPS-------DA--QVNNVVKS----ITFD
Q-LKE----FARR---L-----AA--KHTL-----------LILDTAVRG----------
------------------------------------------------------------
>tr|A0A1G8ZFZ9|A0A1G8ZFZ9_9BRAD Tetratricopeptide repeat-containing protein OS=Bradyrhizobium sp. Rc2d OX=1855321 GN=SAMN05216338_10943 PE=4 SV=1
RFALVIGNAKYPDAD----------APLK-----EPINDARDVADE-LKR----------
-D-G--FS-------VEIGE-------------------------NLTGD--------GM
RRA--FD-----KL-YGKIK---PGSVALVFFSGFGIQS---------------AR----
-------------------QS-------YMLPV-------DA--QIWTESDV----RRDG
FSLET----VLGE---L-NTRGAG--VKIA------------LVDASRR----------N
PFERRFRS----------------------------------------------------
>tr|A0A1G8U0D8|A0A1G8U0D8_9BRAD Caspase domain-containing protein OS=Bradyrhizobium sp. Rc2d OX=1855321 GN=SAMN05216338_105044 PE=4 SV=1
RLALVIGNSTYPDAD----------SPLP-----QMTRDAEGLTNA-LRK----------
-D-G--FL-------VDALD-------------------------NATRL--------DM
TCA--ID-----HL-KARVR---LNSIVLVYFGGYGVQS---------------DR----
-------------------QN-------YLIPV-------DA--KIWSEEDV----RRQG
VSIDR----LLSQ---L-ETSGAR--VRLV------------VIEASRR----------N
PYERRFRTY-----S---------------------------------------------
>tr|A0A1G8BS14|A0A1G8BS14_9BRAD Uncharacterized protein, contains caspase domain OS=Bradyrhizobium sp. Rc2d OX=1855321 GN=SAMN05216338_1008134 PE=4 SV=1
RIALVVGNGAYAK------------SPLA-----TTANDAGLIAQT-LQA----------
-A-G--FD-------VVGAR-------------------------DLDGD--------TL
RKS--FR-----DF-IQKAQASGPGTVAMIYLAGYGVQL---------------AG----
-------------------EN-------YFIPV-------DS--NITRDTDI----PTEA
LRVSD----YVRQ---L-AAIPLK--ANIV------------VLDAARA----------Q
PFIEGGQPI-----AS--------------------------------------------
>tr|A0A239NRT6|A0A239NRT6_9BRAD Caspase domain-containing protein OS=Tardiphaga sp. OK246 OX=1855307 GN=SAMN05216374_5120 PE=4 SV=1
RIALVIGNGHYPDAG----------APLS-----QPINDARAMTSA-LRR----------
-D-G--FD-------VDVVE-------------------------DATRD--------DM
TRA--VE-----RL-KAKIK---PETVVMLYFGGYGVQV---------------GR----
-------------------QS-------YMIPV-------DA--AIWKERDI----RRDG
MSVEA----VLDI---M-KEQGAQ--AKLV------------VLDASRR----------N
PYERRFRGY-----SRGLAPIDVPENA---------------------------------
>tr|A0A1B3NRC0|A0A1B3NRC0_9BRAD Caspase domain protein OS=Bosea sp. RAC05 OX=1842539 GN=BSY19_3209 PE=4 SV=1
--GLVIGNGAYP-L-----------SPVA-----GATADARAVAQA-LRE----------
-G-G--FD-------VVTAE-------------------------DASGP--------AL
QDA--IA-----AF-SARLR---RGAQAVVFYAGHAVQQ---------------RG----
-------------------RN-------FLVPV-------DA--RLRSPAEI----GQAA
VDLDL----LLDA---L-IVARPA--SALV------------VLDASRD----------N
PWQAD-------------------------------------------------------
>tr|A0A1I1CXB5|A0A1I1CXB5_9BRAD Formylglycine-generating enzyme, required for sulfatase activity, contains SUMF1/FGE domain OS=Bosea sp. DSM 18164 OX=1881058 GN=SAMN05428997_10190 PE=4 SV=1
RIALVVGNAAYR-T-----------APLA-----NAAADARAVADV-LRQ----------
-G-E--FD-------LVSIE-------------------------NADRA--------AL
EQA--LA-----TF-RGKLA---RGAQVVVFYAGHAVHS---------------RG----
-------------------RN-------FLVPV-------DI--APRGPAEV----ARDT
FDLDQ----LVDA---L-IVSRPA--SALI------------VLDATRD----------N
PWQPGL------------------------------------------------------
>tr|A0A0P6VS25|A0A0P6VS25_9RHIZ Uncharacterized protein OS=Prosthecomicrobium hirschii OX=665126 GN=ABB55_22090 PE=4 SV=1
---LVIGNDSYAE------------GPLA-----TAANDAGLVADT-LGE----------
-A-G--FD-------VTGLR-------------------------NQDQT--------GM
RRA--MR-----DF-LDKVGQGGGSAVAFVYVSGYGLQY---------------EG----
-------------------EN-------YLVPA-------GA--RIDRDTDI----PIEA
IRVSD----FTRA---L-AALPIK--ARMV------------VLDASRP----------S
PF----------------------------------------------------------
>tr|A0A239NQK3|A0A239NQK3_9BRAD Uncharacterized protein, contains caspase domain OS=Tardiphaga sp. OK246 OX=1855307 GN=SAMN05216374_5125 PE=4 SV=1
RIALVIGNAKYPDAE----------TPLK-----EPINDARDVAAE-LKR----------
-D-G--FE-------VDTGE-------------------------NLGGD--------GM
RRA--LD-----KF-YGKVK---PGSVALVFFSGFGIQS---------------AR----
-------------------QS-------YMIPV-------DA--QIWTEPDV----RRDG
FSLET----VLGE---I-NGRGAG--VKIA------------LLDASRR----------N
PFERRFRS----------------------------------------------------
>tr|I4IIF6|I4IIF6_9CHRO Peptidase C14, caspase catalytic subunit P20 OS=Microcystis sp. T1-4 OX=1160279 GN=MICAI_600007 PE=4 SV=1
KLALLVGIDQYGAN----------IPPLP-----GCLTDVELQKDL-LRY----------
-RFG--FQ------DADIVT--LT-------------------GKKASGE--------AI
EAA--FL-----EH-LIAQAR--LGDVVIFHFSGYGS-----------------------
---------------LGAGKE-------VFITA-------D--------G------AENA
LIKENILL-MARC---L-----AT--DKFS-----------LIFDSSH------------
------------------------------------------------------------
>tr|A0A1I3U5J5|A0A1I3U5J5_9BRAD Uncharacterized protein, contains caspase domain OS=Bradyrhizobium sp. cf659 OX=1761771 GN=SAMN04487925_111136 PE=4 SV=1
KLALVIGNAKYPDNE----------FVLN-----DAANDAQAVADE-LKR----------
-D-G--FV-------VDQQT-------------------------NLTGD--------AM
RQA--LD-----RF-YARIE---RGAVALIFFDGFGIQS---------------NR----
-------------------QT-------YLLPV-------DA--QIWAEPDV----SRDG
FSLDT----ILAE---M-NTRGAA--IKIA------------LIDASRR----------N
PFERRFRRY---------------------------------------------------
>tr|A0A1D7U000|A0A1D7U000_9BRAD Uncharacterized protein OS=Bosea vaviloviae OX=1526658 GN=BHK69_09680 PE=4 SV=1
RIALVIGNGAYQA------------SPQA-----TPANDAGLIAQT-LQA----------
-A-G--FD-------VVGAR-------------------------DLDTA--------TL
RSS--LR-----EF-LDKAGASGPDTVALVYFAGNGLQF---------------EG----
-------------------EN-------YLVPV-------DA--RIARDADV----PLEA
VRLSD----LTKP---L-AALPLK--ARIV------------VLDAAYA----------N
GF----------------------------------------------------------
>tr|A0A1I3VNN7|A0A1I3VNN7_9BRAD Caspase domain-containing protein OS=Bradyrhizobium sp. cf659 OX=1761771 GN=SAMN04487925_11424 PE=4 SV=1
RLALVIGNGHYPDAS----------APLT-----QSINDARALSST-LRK----------
-N-G--FD-------VDMVE-------------------------DATKD--------DM
VRA--VN-----RL-KSRIK---RDTVVMLFFGGYGVQA---------------GR----
-------------------QS-------YMLPV-------DA--VIWKESDV----RRQG
VSIDG----VLDM---M-KEQGAK--AKLV------------VVDASRR----------N
PYERRFRSY-----SHGLAPISAPDNA---------------------------------
>tr|A0A1I3CF72|A0A1I3CF72_9BRAD Uncharacterized protein, contains caspase domain OS=Bradyrhizobium sp. cf659 OX=1761771 GN=SAMN04487925_101208 PE=4 SV=1
RIALVVGNGAYAK------------SPLA-----TTANDAGLIAQT-LQA----------
-A-G--FD-------VVGAR-------------------------DLDGD--------TL
RKS--FR-----DF-IQKAQASGPGTVAMIYLAGYGVQL---------------AG----
-------------------EN-------YFIPV-------DS--NITRDTDI----PTEA
LRISD----YARQ---L-ASIPLK--ANIV------------VLDAARA----------Q
PFIEGGQPI-----AS--------------------------------------------
>tr|A0A1I3VPR7|A0A1I3VPR7_9BRAD Uncharacterized protein, contains caspase domain OS=Bradyrhizobium sp. cf659 OX=1761771 GN=SAMN04487925_11448 PE=4 SV=1
RYALIIGNAKYPDAD----------APLK-----EPLNDARDIADE-LKR----------
-D-G--FS-------VEIGE-------------------------NLTGD--------GM
RRA--FD-----KL-YGKIK---PGSVALVFFSGFGIQS---------------AR----
-------------------QS-------YLLPI-------DA--QIWTESDV----RRDG
FSLEA----VLGE---L-NTRGAG--VKIA------------LVDASRR----------N
PFERRFRS----------------------------------------------------
>tr|A0A178H002|A0A178H002_AGRRH Peptidase C14 caspase catalytic subunit p20 OS=Agrobacterium rhizogenes OX=359 GN=A8L48_02375 PE=4 SV=1
RIAFVVGNAAYKA------------GALP-----TPANDAGLIAQT-LQA----------
-A-G--FD-------VIGAR-------------------------DLDQN--------GL
RDA--MR-----DF-LTKANASGPDTVVFVYLAGYGVQY---------------QG----
-------------------DN-------YFVPV-------DA--QIKQATDV----PVEA
LRITD----FTRS---L-ASLDNR--GSIV------------VLDAARA----------N
PFVQSSQP----------------------------------------------------
>tr|A0A2E7CXE5|A0A2E7CXE5_9PLAN Uncharacterized protein OS=Planctomycetaceae bacterium OX=2026779 GN=CMJ78_02355 PE=4 SV=1
RWVILIANQNYDDNT---------LSKLP-----YAVDDAKLLRDTFLNRY---------
---G--CS-------VDQVLF-LQ---------------------DETRV--------RL
EQA--IP-----EW-IGKVP---ENGQLILYVSGHAYID--------------EAG----
-------------------QP-------FYAAK-------DF--AMNRI-------GESG
LALSW----LRQR---L-EESQAS--EKLL------------LFDCSHSGEGTD--LERQ
PSTAD-------------------------------------------------------
>tr|A0YNH3|A0YNH3_LYNSP Peptidase C14, caspase catalytic subunit p20 OS=Lyngbya sp. (strain PCC 8106) OX=313612 GN=L8106_01040 PE=4 SV=1
KLALLVGINQYPA-------SNGGFEPLR-----GCITDIELQREL-LTC----------
-RFG--FQ------DSDIIT--LS-------------------NLEATRE--------NI
ENA--FI-----TH-LIEQAK--PGDVVVFHFSGYGSSIPRSNST---------TN----
---------SSMS------QN-------ALVPV-------DG--TSSTAEDG---E-IND
LLEDTLWL-LLRS---L-----PT--HQVI-----------TILDTSYA----------Y
PGFSQQ---------GAFHIRSSASPNTSKISQAEQDF----------------------
>tr|A0YM93|A0YM93_LYNSP Peptidase C14, caspase catalytic subunit p20 OS=Lyngbya sp. (strain PCC 8106) OX=313612 GN=L8106_17212 PE=4 SV=1
--CITIGINQYQYLQ-----------PLS-----YAQRDAEALQSF-LVE----------
RG-G--FS------PDKSLL--MS------DTSSEVWGI----PTYPNRE--------NL
KDW--IE-----AM-CKEQLR--SGDQLWCFFSGYGLTY---------------EG----
-------------------QD-------YLMPI-------NG--NPADI-------EATG
IPLKF----LFEN---L-KEAPTSEL--LV------------LLDINRSQGA-------R
AGNT-VGAA-----TMELANQMAIPTLLSCQPDQVSRETSALR-----------------
>tr|F7YBY7|F7YBY7_MESOW Peptidase C14 caspase catalytic subunit p20 OS=Mesorhizobium opportunistum (strain LMG 24607 / HAMBI 3007 / WSM2075) OX=536019 GN=Mesop_5618 PE=4 SV=1
RLAFVIGNGAYKA------------GELA-----TAANDAGLIAQT-LQA----------
-A-G--FD-------VVGAR-------------------------DVDQD--------SL
RGA--FR-----DF-MGKVSAAGPDAVVFVYLAGHGVQF---------------EG----
-------------------EN-------YFLPV-------DA--QIANPNDI----PLQA
MRISD----ITRP---L-SGLPTK--VNIV------------VLDAARP----------N
PF----------------------------------------------------------
>tr|A0YQ96|A0YQ96_LYNSP Uncharacterized protein OS=Lyngbya sp. (strain PCC 8106) OX=313612 GN=L8106_27162 PE=4 SV=1
-YALLIGIDNYSNSSYT---------NLR-----GCVQDINQAESF-LLQLPTPPKQIFK
LTAS--VS-------GHPLNP-LEP-----------------PEQLPTYE--------NI
VAA--FK-----QI-TEIA---EPGDRIYIHFSGHGSTTKT--------IYPEIKG----
---------ESAF------DT-------VLVPT-------DI--FSSE--------NGRY
LRDLELAD-LLRE---M---VDKK--SMVI-----------GVLDSVNSGGII-----QH
GIFG--------------------------------------------------------
>tr|A0A0J6T5G1|A0A0J6T5G1_9RHIZ Peptidase C14 OS=Methylobacterium variabile OX=298794 GN=VQ02_07000 PE=4 SV=1
RVALLIGNAQYPDSD----------SPLT-----TPVQDVRAVGAA-LQR----------
-K-G--YT-------VDLAE-------------------------NTGKQ--------AM
QQA--IN-----AF-LDKIK---PGSTVLFYFSGYGIQA---------------GK----
-------------------KN-------YLIPT-------DG--QIWSEADL----RRDG
VTVDW----VMAE---I-DRRGAD--LKFV------------VLDAANR----------N
PFERRF------------------------------------------------------
>tr|A0A0J6S8F9|A0A0J6S8F9_9RHIZ Peptidase C14 (Fragment) OS=Methylobacterium variabile OX=298794 GN=VQ02_28735 PE=4 SV=1
RVALVVGNGAYPG------------GALP-----TAANDAGLVAQT-LQA----------
-A-G--FD-------VVGAR-------------------------DLDED--------AL
RRA--LR-----DF-TDKAAAAGPDAVAFLYLAGYGLQL---------------EN----
-------------------EA-------YFAPV-------DA--RIEAASDV----PLQA
LRVSD----YVKR---L-AALPLK--ARFV------------VLDAARP----------S
PF----------------------------------------------------------
>tr|A0A2L2XM41|A0A2L2XM41_9CHRO Caspase-1, p20 OS=Microcystis sp. 0824 OX=1502726 GN=N0824_01412 PE=4 SV=1
KLALLVGIDQYGAN----------IPPLP-----GCLTDVELQKDL-LRY----------
-RFG--FQ------DADIVT--LT-------------------GQKASGE--------AI
KAA--FL-----EH-LIAQAR--AGDVVIFHFSGYGS-----------------------
---------------LGAGKE-------VFIAA-------D--------G------AENA
LIKENILL-MARC---L-----AT--DKFS-----------LVFDSSH------------
------------------------------------------------------------
>tr|A0A2A6ID77|A0A2A6ID77_9RHIZ Peptidase C14 OS=Rhizobium sp. L18 OX=2035451 GN=CO654_11285 PE=4 SV=1
--VLLIGIDDYE----------MREAKLT-----GSASDVKAMQLF-LVK----------
-TLA--YR------PEQIHT--LT-------------------NRKATRE--------AI
LAE--ID-----DW-LVRQST--PGSRVFLYFSGQG---SEEMGA---------EE----
-----------TT------SP-------TLVAA-------DA--KLVREAGK-VT-VTNQ
IRETEIAA-RLNS---L-----KD--RRVT-----------LLIDACHV----------G
PGS---------------------------------------------------------
>tr|A0A1D8TN42|A0A1D8TN42_9CYAN Peptidase C14 OS=Moorea producens PAL-8-15-08-1 OX=1458985 GN=BJP34_06050 PE=4 SV=1
KLALLVGINKYPR-----------STLLD-----GCVTDVELQQEL-LIH----------
-RFG--FN------PKDILI--LN-------------------DDQATRE--------NI
ETA--FI-----EH-LTEQAK--PGDVVVFHFSGFGSQVKLSQEY---------Q-----
----TDK--SVAL------QN-------SLVPV-------DG--SLTKKKPK----VAND
LLEETLVL-LLRT---L-----AT--DQVT-----------TVLDTSHT----------V
ADSLLQ---------GNIKVRSS-------------------------------------
>tr|A0A1Y6KEU8|A0A1Y6KEU8_9BRAD Uncharacterized protein OS=Bradyrhizobium sp. ORS 285 OX=115808 GN=BRAD285_3230 PE=4 SV=1
RIALVIGNGAYAK------------GQLA-----TAANDAGLIAQT-LQA----------
-A-G--FD-------VVGAR-------------------------DLDAD--------TL
RKS--FR-----DF-IHKAQSADDNTVAMVYLAGYGMQL---------------AG----
-------------------EN-------YFIPV-------DA--NIASDVDI----PTEG
LRLSD----YTRQ---L-AATPVK--ASIV------------VLDAARQ----------Q
PF----------------------------------------------------------
>tr|A0A1Y6KQP7|A0A1Y6KQP7_9BRAD Uncharacterized protein OS=Bradyrhizobium sp. ORS 285 OX=115808 GN=BRAD285_7327 PE=4 SV=1
RVALVIGNSIHERA-----------PLLD-----EPASDARLLAAK-LTQ----------
-L-G--FI-------LSGGV--A--------------------QIDLDKK--------GF
DRA--LA-----EF-KGRIA---DADLALIYYAGYGLNL---------------NG----
-------------------TN-------YLVPV-------NA--APATAADL----EREL
RDLNA----VLRE---L-EGSDRR--QNVV------------ILDAFRA----------N
PFEPRGITG----LTAGLSPGRVPPRTLISFAAQ--------------------------
>tr|A0A1Y6KQ69|A0A1Y6KQ69_9BRAD Putative Peptidase Caspase-like OS=Bradyrhizobium sp. ORS 285 OX=115808 GN=BRAD285_7122 PE=4 SV=1
RLALVVGNAHYPDAN----------APLA-----QPINDARALTGA-LRR----------
-D-G--FD-------VDVVE-------------------------DATKE--------DM
ARA--VA-----RL-TSRIR---PDSVVMLFFGGYAIQA---------------GR----
-------------------ES-------YMIPV-------DA--KIWRESDV----RREG
TSIEG----LLDA---V-REQGAR--AKLV------------VVDASRR----------N
PYERRFRSY-----SH--------------------------------------------
>tr|A0A1Y6KUU6|A0A1Y6KUU6_9BRAD Putative Peptidase, Caspase-like domain and TPR repeats OS=Bradyrhizobium sp. ORS 285 OX=115808 GN=BRAD285_7115 PE=4 SV=1
RFALVIGNAKYPDAE----------APLK-----EPVNDARDLTDE-LKR----------
-D-G--FT-------VDTLE-------------------------NATGD--------AM
RRG--LD-----RL-YGKIK---PGSVALLFFSGYGIQS---------------NR----
-------------------TS-------YMIPV-------DA--QIWQEADV----RRDG
ISLEQ----VLQE---I-NSRGAG--VKIA------------LLDASRR----------N
PYERRFRTA-----SSGLA-----------------------------------------
>tr|A0A163XFR2|A0A163XFR2_9BRAD Uncharacterized protein OS=Tardiphaga robiniae OX=943830 GN=A4A58_16530 PE=4 SV=1
RIALVIGNAKYPDAE----------APLK-----EPINDARDVAAE-LKR----------
-D-G--FE-------VDTGE-------------------------NLGGD--------GM
RRA--LD-----KF-YGKVK---PGSVALVFFSGFGIQS---------------AR----
-------------------QS-------YMIPV-------DA--QIWTEPDV----RRDG
FSLET----VLGE---I-NGRGAG--VKIA------------LLDASRR----------N
PFERRFRS----------------------------------------------------
>tr|A0A0X8WZV7|A0A0X8WZV7_9CYAN Caspase domain protein OS=Leptolyngbya sp. O-77 OX=1080068 GN=O77CONTIG1_04484 PE=4 SV=1
-WAIAIGINQYPQLP-----------PLV-----YAERDAQSLIQS-LIN----------
DA-G--FL------PDTCVR--LT------DNSPPAAWG----ATTPDRA--------GI
QTA--IA-----QV-CQ-RLK--SNDCLWLFFSGYGMHY---------------QG----
-------------------KD-------YLMPQ-------DS--DPTQP-------AQTG
LSVEF----LYSL---L-QAAPTKNL--LV------------LLDMNRSQGV-------L
------------------------------------------------------------
>tr|A0A163XFU2|A0A163XFU2_9BRAD Peptidase OS=Tardiphaga robiniae OX=943830 GN=A4A58_16555 PE=4 SV=1
RIALVIGNGHYPDAG----------APLS-----QPINDARAMTSA-LRR----------
-D-G--FD-------VDVVE-------------------------DATRD--------DM
TRA--VE-----RL-KAKIK---PETVVMLYFGGYGVQV---------------GR----
-------------------QS-------YMIPV-------DA--AIWKERDI----RRDG
MSVEA----VLDI---M-KEQGAQ--AKLV------------VLDASRR----------N
PYERRFRGY-----SRGLAPIDVPENT---------------------------------
>tr|A0A163Z1Y8|A0A163Z1Y8_9BRAD Peptidase C14 OS=Tardiphaga robiniae OX=943830 GN=A4A58_28135 PE=4 SV=1
RIALVIGNANYQA------------GALP-----TPANDAGLIAQT-LQA----------
-A-G--FD-------VTGAR-------------------------DLDQD--------SL
RRT--FR-----EF-LDKASSSGPETVTFIYLGGYGLQL---------------EG----
-------------------EN-------YFVPV-------DA--KIARDVNI----SAEA
LRLSD----YMAP---L-AALKLK--ASMV------------VLDIARA----------N
PFAKTGAPL---------------------------------------------------
>tr|A0A1C3WV18|A0A1C3WV18_9RHIZ Uncharacterized protein, contains caspase domain OS=Rhizobium multihospitium OX=410764 GN=GA0061103_6376 PE=4 SV=1
RIAFVVGNAAYTV------------GALP-----TPANDAGLIAQT-LQA----------
-A-G--FD-------VIGAR-------------------------DLDQN--------GL
RDA--MR-----DF-LTKANASGPNTVVFVYLAGYGVQY---------------QG----
-------------------DN-------YFVPV-------DA--QIANATDV----PVQA
VRVSD----FTKS---L-AAINNR--GSIV------------VLDAARA----------N
PFV---------------------------------------------------------
>tr|B8ERB3|B8ERB3_METSB Peptidase C14 caspase catalytic subunit p20 OS=Methylocella silvestris (strain DSM 15510 / CIP 108128 / LMG 27833 / NCIMB 13906 / BL2) OX=395965 GN=Msil_1332 PE=4 SV=1
RLALVIGNAQYA-------------APLA-----TAANDAGLVAET-LRG----------
-A-G--FD-------VTGAA-------------------------NLDQE--------SL
RRA--FR-----DF-LEKASQAGPNAIVFVYLAGRGLQY---------------EG----
-------------------EN-------YFVPI-------DA--VISREGDA----ALQA
VRVSD----LTRG---L-ASLPLR--ARIV------------VLDAARA----------N
SY----------------------------------------------------------
>tr|B8ENQ3|B8ENQ3_METSB Uncharacterized protein OS=Methylocella silvestris (strain DSM 15510 / CIP 108128 / LMG 27833 / NCIMB 13906 / BL2) OX=395965 GN=Msil_1894 PE=4 SV=1
GVALLIANAAYSGGP----------AS-A-----TVVAGAQNLARE-LSR----------
-L-G--FA-------VTTRS-------------------------DLDRA--------AM
RRA--ID-----GF-IARIT---PGSPALFFFAGYGVEA---------------KG----
-------------------SS-------YLIPV-------DA--GIWTEADV----RKEG
VGVDG----VLAA---M-AKAGAK--PNVM------------ILDASRR----------N
PFERRFRS----------------------------------------------------
>tr|B1WW77|B1WW77_CYAA5 Putative peptidase C14, caspase catalytic OS=Cyanothece sp. (strain ATCC 51142) OX=43989 GN=cce_4657 PE=4 SV=1
KLALLVGINDYGQ-----------GFNLK-----GCVTDVERQKDL-LIH----------
-RFG--FN------PQDILT--VT-------------------DKEATRQ--------GI
ETA--FV-----EH-LIKQAK--AGDVVIFHFSGYGNYINIP------------------
-PDIVPTL-------TKGQLP-------GIIAK-------DG--ITLNNGNP----STDN
ILEDTLRL-LGRS---L-----ST--DKVT-----------MVLDTSYH-----------
------------------------------------------------------------
>tr|K9QFT1|K9QFT1_9NOSO Peptidase C14 caspase catalytic subunit p20 OS=Nostoc sp. PCC 7107 OX=317936 GN=Nos7107_3656 PE=4 SV=1
KLALLIGINQYRK-----------SPSLS-----GCLTDVELQKEL-LIN----------
-RFG--FL------AANILT--LT-------------------DEQASRE--------FI
EAA--FL-----DH-FGKQVK--SDDVVVFHFSGYGTRIKLNESE---------D-----
-----------TL------QN-------ALVPT-------NE--NLEIQNEN----IATY
LLEETLLL-LLRS---L-----PT--ERVT-----------AVLDTSY------------
------------------------------------------------------------
>tr|B1X0V4|B1X0V4_CYAA5 Putative peptidase C14, caspase catalytic OS=Cyanothece sp. (strain ATCC 51142) OX=43989 GN=cce_3645 PE=4 SV=1
--AICIGIEDYLHYQ-----------PLN-----GSENSAQALYRY-FFE----------
EA-N--IP------SHQLLL--LT------DTSPSPGKR----STYPNRD--------NI
LQW--IN-----D-----SPI--KVEYCWFFFQGYGINY---------------QG----
-------------------ED-------YLLPI-------DS--NLNTI-------PQTA
IKVRS----LFEK---L-QNSSQN-L--LI------------ILDLQNPLK---------
--DGKLGQI-----TLDLAQKKNISLIFSCRSHVYQ------------------------
>tr|B9JFM1|B9JFM1_AGRRK Uncharacterized protein OS=Agrobacterium radiobacter (strain K84 / ATCC BAA-868) OX=311403 GN=Arad_2545 PE=4 SV=1
RIALVIGNSAYKA------------GALP-----TPANDAGLIAQT-LQA----------
-A-G--FD-------VIGAR-------------------------DLNQD--------GL
RDA--LR-----DF-LAKANASGPDTIAFVYLAGYGLQY---------------QG----
-------------------DN-------YFVPV-------DA--QIANATDV----PVEA
IRVSD----FTRS---L-AAIRNR--GSIV------------VLDAARA----------N
PFAQS-------------------------------------------------------
>tr|A0A2T1EBE7|A0A2T1EBE7_9CYAN Peptidase C14 OS=Leptolyngbya frigida ULC18 OX=2107698 GN=C7B82_09685 PE=4 SV=1
RLALLIGINQYHQ-----------AP-LS-----GCVTDVALQREL-LIH----------
-RFG--FQ------ASDILT--LT-------------------DQQATRE--------AI
VTA--FV-----EH-LIEQAR--SGDVVVFHFSGYGGRVALGATP---------E-----
-----------TV------QN-------SLVAV-------DD--PV-MQGEV---PIVQD
LLADTLLL-LLRS---L-----PT--DRVT-----------TILDASY------------
------------------------------------------------------------
>tr|B0JW80|B0JW80_MICAN Peptidase C14, caspase catalytic subunit P20 OS=Microcystis aeruginosa (strain NIES-843) OX=449447 GN=MAE_17380 PE=4 SV=1
KLALLVGIDQYGAN----------IPPLP-----GCLTDVELQKDL-LRY----------
-RFG--FQ------DADIVT--LT-------------------GQQASRE--------AI
EAA--FL-----EH-LIAQAR--LGDVVIFHFSGYGS-----------------------
---------------LGAGKE-------VFITA-------D--------G------AENA
LIKENILL-MARC---L-----AT--DKFS-----------LIFDSSH------------
------------------------------------------------------------
>tr|A0A2T1DX25|A0A2T1DX25_9CYAN Uncharacterized protein OS=Leptolyngbya frigida ULC18 OX=2107698 GN=C7B82_24510 PE=4 SV=1
RVALLMGVSRYAAG----------LDPLP-----GVQKDVEVIKRV-LKQ----------
PRFR--FE------SVQCLCD------------RP-------------LQ--------EM
QEA--IE-----QFFKQRSAD---DQL-VFLFCGHLL--------------TEADG----
--------------------NL------YFATP-------ST----TLNEQGAIV-KAQT
IPAST----VQEA---M-NQSLAK--QQVF------------ILD-AYSQS-----KLDE
PVIAES------------------------------------------------------
>tr|A0A176YJ60|A0A176YJ60_9BRAD Uncharacterized protein OS=Bradyrhizobium neotropicale OX=1497615 GN=AXW67_31385 PE=4 SV=1
RFALVIGNAKYPDAD----------SPLK-----EPINDARDVADE-LKR----------
-D-G--FS-------VEIGE-------------------------NLTGD--------AM
RRA--FD-----KL-YGKIK---PGSVALVFYSGFGIQS---------------AR----
-------------------QS-------YMIPI-------DA--QIWTESDV----RRDG
FSIET----ILGE---L-NTRGAG--VKIA------------LIDASRR----------N
PFERRFRS----------------------------------------------------
>tr|A0A2P8WCT5|A0A2P8WCT5_9CYAN Uncharacterized protein (Fragment) OS=filamentous cyanobacterium CCP5 OX=2107701 GN=C7271_17190 PE=4 SV=1
-NALIVGINQYRH-----------LSPLK-----APAVDAEAIAQR-LER----------
-DSD--F-------RVMRIPE-VAPEGK-----PSV-----GQQTVVSLA--------QL
EDA--LI-----QLFKPEGNQY-PDTA-LLYFSGHGL--------------WKEKG---I
-------------------AEG------YLATS-------DT--NPSARFYGL-------
-SLTW----LRRL---L-EESPVR--QQII------------WLDCYHSGA-----LL--
------------------------------------------------------------
>tr|A0A2T1DZI9|A0A2T1DZI9_9CYAN Uncharacterized protein OS=Leptolyngbya frigida ULC18 OX=2107698 GN=C7B82_21485 PE=4 SV=1
KWAIVVGIDQYKRLQ-----------PLR-----FAERDAKAIRAF-LLN----------
DA-G--F--------DQVYY--FS------DHAPEIVLEGVSISTQPTVA--------NL
RRF--LE-----LRFAAPFLK--QGDTLWFFFSGYGLQY---------------AN----
-------------------AD-------YLLPS-------DV--EPEAA-------ETTA
ITMDA----LADC---L-SRSGTEQI--VL------------FLDACRTEDQ--------
KFGQGFGTD-----PNG-------------------------------------------
>tr|A0A176YH61|A0A176YH61_9BRAD Peptidase OS=Bradyrhizobium neotropicale OX=1497615 GN=AXW67_33155 PE=4 SV=1
RLALVIGNGHYPDAS----------APLT-----QSINDARALSSA-LRK----------
-N-G--FD-------VDMVE-------------------------DASKD--------DM
VRA--VN-----RL-KSRIK---RDSVVMLFFGGYGVQA---------------GR----
-------------------ES-------YMLPV-------DA--VIWKESDV----RRHG
VSIDG----VIEM---M-KEQGAK--AKLV------------VVDASRR----------N
PYERRFRSY-----SHGLAPISAPDNA---------------------------------
>tr|A0A1S9GIQ9|A0A1S9GIQ9_RHILV Peptidase C14 OS=Rhizobium leguminosarum bv. viciae USDA 2370 OX=754774 GN=BS629_23185 PE=4 SV=1
-RALLIGIDDYE----------MREAKLT-----GSATDVKAMQVF-LAK----------
-TLA--YR------PEQIHT--LT-------------------NRKATRE--------AI
LAE--ID-----DW-LVRQST--PGSRVFLYFSGQG---SEEMGA---------EE----
-----------TT------SP-------TLVAV-------DA--KLMREGGK-VT-VTNQ
IRETEIAA-RLNS---L-----KD--RRVT-----------LLIDACHV----------G
PGS---------------------------------------------------------
>tr|A0A2U8Q6V9|A0A2U8Q6V9_9BRAD Uncharacterized protein OS=Bradyrhizobium sp. 3 85S1MB OX=1404367 GN=CIT39_05110 PE=4 SV=1
RLALVVGNASYEA------------HPLA-----TPANDAELITRT-LQT----------
-A-G--FE-------VVHAR-------------------------DLKQD--------AL
RQV--FD-----EF-LETLSKAGPGSIAFVYFGGYGVQL---------------EG----
-------------------EN-------YLLPI-------DA--KITEASDS----RYYG
VRLSN----LTQK---L-ATLRSK--ASII------------ILDAARQ----------S
PF----------------------------------------------------------
>tr|A0A2U8QNH0|A0A2U8QNH0_9BRAD Caspase-like domain-containing protein OS=Bradyrhizobium sp. 3 85S1MB OX=1404367 GN=CIT39_16040 PE=4 SV=1
RIALVVGNGAYAK------------SPLA-----TTANDAGLIAQT-LQA----------
-A-G--FD-------VVGAR-------------------------DLDGD--------TL
RKS--FR-----DF-IQKAQASGPGTVAMVYLAGYGVQL---------------AG----
-------------------EN-------YFIPV-------DS--NITRDTDV----PTEA
LRISD----YVRQ---L-ASIPLK--ANIV------------VLDAARA----------Q
PFIEGGQQI-----A---------------------------------------------
>tr|A0A2U8QMT9|A0A2U8QMT9_9BRAD Peptidase OS=Bradyrhizobium sp. 3 85S1MB OX=1404367 GN=CIT39_32560 PE=4 SV=1
RLALVIGNGHYPDAS----------APLT-----QSINDARALSSS-LRK----------
-N-G--FD-------VDMVE-------------------------DATKD--------DM
VRA--VN-----RL-KSRIK---RDTVVMLFFGGYGVQA---------------GR----
-------------------ES-------YMLPV-------DA--VIWKESDV----RRQG
VSIDS----VIDM---M-KEQGAK--AKLV------------VVDASRR----------N
PYERRFRSY-----SHGLAPISASDN----------------------------------
>tr|A0A2U8QNA3|A0A2U8QNA3_9BRAD Tetratricopeptide repeat protein OS=Bradyrhizobium sp. 3 85S1MB OX=1404367 GN=CIT39_21415 PE=4 SV=1
KLALVIGNARYPDNE----------FVLN-----DVANDTQDVTEE-LKR----------
-D-G--FV-------VDRQS-------------------------NLTAD--------AM
RQV--LD-----RF-YARIE---RGAVALIFFDGFAIQS---------------NR----
-------------------QT-------YLLPV-------DA--QIWTEPDV----ARDG
FSLDS----ILAE---M-NTRGAA--IKIA------------LIDASRR----------N
PFERRFRRY---------------------------------------------------
>tr|A0A1B1FQ26|A0A1B1FQ26_9BACT WD-40 repeat protein, beta transducin-like protein OS=Flammeovirga sp. MY04 OX=1191459 GN=MY04_0861 PE=4 SV=1
---VSIGISEFSNNA----------LNLK-----YADKDAMSLADA-FLG----------
QQRGELFN----EVKLKRLT-----------------------NSDATKE--------NI
LQS--IN-----DL----KTEVTSKDMTVIYISTHG-LE-------YK------N-----
-------------------QL-------HLTPY-------DV-----NLNTF----STSA
LKWAE----LEESIAQL-----PS--QVIV-----------F-FD------------VQK
G-----RDL-----GSQLKATQLVE-----------------------------------
>tr|A0A2U8QKK4|A0A2U8QKK4_9BRAD Uncharacterized protein OS=Bradyrhizobium sp. 3 85S1MB OX=1404367 GN=CIT39_32685 PE=4 SV=1
RFALVIGNAKYPDAD----------APLK-----EPINDARDVADE-LKR----------
-D-G--FS-------VEIAE-------------------------NLTGD--------GM
RRA--FD-----KL-YGKIK---PGSVALVFFSGFGIQS---------------AR----
-------------------QS-------YMLPI-------DA--QIWTESDV----RRDG
FSLET----VLGE---L-NTRGAG--VKIA------------LIDASRR----------N
PFERRFRS----------------------------------------------------
>tr|A0A1Z4G5T4|A0A1Z4G5T4_9CYAN Peptidase C14 caspase catalytic subunit p20 OS=Calothrix sp. NIES-2098 OX=1954171 GN=NIES2098_58650 PE=4 SV=1
-WAITIGINQYHLFQ-----------PLS-----CAQADAEALKNF-LAT----------
EA-G--FI------PQHCLL--MT------DTSPPIQDK----STYPTRE--------NI
LLL--LE-----DL-AASYWQ--PQDYVWLFFSGYGINY---------------KG----
-------------------QD-------YLMPV-------EA--NPDLV-------QETG
IELRS----LMQS---L-QLTGLN-V--LL------------LLDIN-------------
------------------------------------------------------------
>tr|U5VYF5|U5VYF5_9ACTN Uncharacterized protein OS=Actinoplanes friuliensis DSM 7358 OX=1246995 GN=AFR_17670 PE=4 SV=1
--ALMVGIDRYLGPM--P--------ALR-----GCRNDIEAAISH-LRG------II--
-PDD--LH-------VVALY-----------------------DEQATRA--------AV
LAG--FH-----DH-LGQA---GQGDSVLFWFSGSGSQAQSPLDPGPV------------
--------------------Q-------TLVCS-------DS--RVDD--------V-PD
LYAPELTR-LVDD---I---AGRG--AHVV-----------TVLDACHSGGLS-------
------------------------------------------------------------
>tr|A0A2P8VW81|A0A2P8VW81_9CYAN Uncharacterized protein OS=filamentous cyanobacterium CCT1 OX=2107702 GN=C7293_24790 PE=4 SV=1
---VIVGINQYQSLQ-----------PLM-----YAQFDALELRDF-LVN----------
EV-G--LP------AEYCSL--LT------DISPMVYQG----AAAPTRE--------VL
LQR--LA-----QS-CD-RAG--PDDTVWFFFSGYGVQW---------------QG----
-------------------QD-------YLLPI-------DA--DPNQI-------EQTG
ILVET----LLQR---L-AQGGQRQS--IV------------MLDINR------------
------------------------------------------------------------
>tr|K9R6M4|K9R6M4_9CYAN Caspase domain-containing protein OS=Rivularia sp. PCC 7116 OX=373994 GN=Riv7116_0985 PE=4 SV=1
KLALLVGINQYPQ-----------IPALK-----GCLTDVELQREL-LIH----------
-RFG--FQ------PSDILC--LT-------------------NKQATRQ--------GI
ENA--FV-----EH-LGKQAK--PGDVVVFHFSGYGSRIKTKSLL---------G-----
-----------GM------EN-------ALIPV-------NG--TKIIEDSE---KIANY
LLEDTLLL-LMQS---L-----AT--ERAT-----------AILDTS-------------
------------------------------------------------------------
>tr|A0A1C0VHY7|A0A1C0VHY7_9NOSO Peptidase C14 OS=Nostoc sp. MBR 210 OX=1881015 GN=BCD64_20955 PE=4 SV=1
KLALLVGINQYRK-----------SPSLS-----GCLTDVELQKEL-LIH----------
-RFG--FL------PANILT--LT-------------------DEQASRE--------FI
EAA--CL-----DH-LGKQVK--SDDVVVFHFSGYGTRIKANESD---------E-----
-----------TL------QN-------ALVPT-------NE--NLEIQDEK----IATY
LLEETLLL-LLRS---L-----PT--EKVT-----------AILDTS-------------
------------------------------------------------------------
>tr|A0A239BG03|A0A239BG03_9RHOB Uncharacterized protein, contains caspase domain OS=Antarctobacter heliothermus OX=74033 GN=SAMN04488078_100388 PE=4 SV=1
RFALVIGNSRYDTL-----------LTLP-----SASRDAEALADT-LRA----------
-A-G--FD-------VEVLT-------------------------DANRE--------AV
TRA--VD-----AF-GQRLGQADSDAAGLFYFAGFGVQQ---------------GG----
-------------------AN-------YLLPA-------DI--DVNDLAEI----GPLA
LSVEA----VMAQ---M-TATGNA--TSIV------------ILDASRA----------H
PY----------------------------------------------------------
>tr|K9R6R5|K9R6R5_9CYAN Uncharacterized protein OS=Rivularia sp. PCC 7116 OX=373994 GN=Riv7116_0635 PE=4 SV=1
-WAIAIGINQYQYFQ-----------ALS-----YGSADAEALRNF-LVE----------
QM-G--FP------EEQCLL--MT------DSSAPIGDK----STLPTKN--------NI
LQL--LE-----DL-AANSWQ--PQDKLWFFFSGYGVNH---------------EA----
-------------------QD-------YLMPI-------EG--DSKRV-------KETA
IEMRQ----LMQT---L-QVCGLE-V--LL------------LLDFNRAFGT-------K
A-DSSI------------------------------------------------------
>tr|K8P6G1|K8P6G1_9BRAD Uncharacterized protein OS=Afipia broomeae ATCC 49717 OX=883078 GN=HMPREF9695_02022 PE=4 SV=1
RIALVIGNGNYQK------------APLA-----TAANDAGLIAQT-LQA----------
-A-G--FD-------VVGAR-------------------------DLDGE--------TL
RQT--FG-----DF-IRKAQAAGPDTVAFVYLAGYGLQL---------------AG----
-------------------EN-------YFAPV-------DA--NMVRDTDV----PVEG
LRVGD----YIRQ---L-SSLPLK--GTVV------------VLDAAYN----------H
PFAKE-------------------------------------------------------
>tr|A0A126P1J5|A0A126P1J5_9BRAD Uncharacterized protein OS=Bosea sp. PAMC 26642 OX=1792307 GN=AXW83_23115 PE=4 SV=1
RVALVIGNSAYG-R-----------ANAS-----EAAGDARLVAEA-LRQ----------
-G-R--FD-------VVTVE-------------------------NGNRA--------DM
QAA--IE-----SF-SRKLR---RGGVAVVFYAGQAVQL---------------RG----
-------------------RN-------FLVPV-------NT--SPQSTQDV----ARQV
IDLDL----ILDP---L-IVSRPL--SATV------------FVDASRE----------N
PWQEAI------------------------------------------------------
>tr|J0VCD7|J0VCD7_RHIL1 Secreted trypsin-like serine protease OS=Rhizobium leguminosarum bv. viciae (strain WSM1455) OX=755176 GN=Rleg5DRAFT_6780 PE=4 SV=1
-RALLIGIDDYE----------MREAKLT-----GSATDVKAMQVF-LAK----------
-TLA--YR------PEQIHT--LT-------------------NRKATRE--------AI
LAE--ID-----DW-LVRQST--PGSRVFLYFSGQG---SEEMGA---------EA----
-----------TT------SP-------TLVAV-------DA--KLVREGGK-VT-VTNQ
IRETEIAA-RLNS---L-----KD--RRVT-----------LLIDACHV----------G
PGS---------------------------------------------------------
>tr|A0A1C3WXQ1|A0A1C3WXQ1_9RHIZ Uncharacterized protein, contains caspase domain OS=Rhizobium miluonense OX=411945 GN=GA0061102_10463 PE=4 SV=1
RIAFVVGNAAYKA------------GALP-----TPANDAGLIAQT-LQA----------
-A-G--FD-------VIGAR-------------------------DLDQN--------GL
RDA--MR-----DF-LTKANASGPNTVVFVYMAGYGVQY---------------QG----
-------------------DN-------YFVPV-------DA--QMANATDV----PVEA
LRITD----FTKS---L-ASLNNR--GSIV------------VLDAARA----------N
PFVQSNQPL-----A---------------------------------------------
>tr|A0A0S3U5I6|A0A0S3U5I6_9CYAN Putative peptidase C14 OS=Leptolyngbya sp. NIES-3755 OX=1752064 GN=LEP3755_32320 PE=4 SV=1
-WAIAVGINHYQFLQ-----------PLH-----FAQPDAQSLCES-LVS----------
DA-G--FL------PDHCLL--LT------DTSPDLLGH----STDPNHE--------NL
QYW--IK-----VI--KEKIQ--PEDGLWCYFSGYGICV---------------DG----
-------------------ED-------FLLPI-------DA--DPNRV-------KETG
FSVRS----LFQA---L-RSLPTQKI--FV------------LLDFNR------------
------------------------------------------------------------
>tr|A0A1I4RBA9|A0A1I4RBA9_9RHIZ Formylglycine-generating enzyme, required for sulfatase activity, contains SUMF1/FGE domain OS=Methylobacterium pseudosasicola OX=582667 GN=SAMN05192568_103453 PE=4 SV=1
RFALLIANSRYPDAQ----------GSLP-----TVAKDGRLLAEE-LRR----------
-S-E--FD-------VDLRE-------------------------NLRRE--------DV
QAT--LD-----AF-YAKLN---AGAAALVYFGGYGIQV---------------ER----
-------------------QS-------YLIPV-------NA--QIWSETEV----RRDG
INLDA----ILSE---L-NRRGVR--VKIA------------VVDAARQ----------N
PFERRFRAS-----SA--------------------------------------------
>tr|B8ILH9|B8ILH9_METNO Uncharacterized protein OS=Methylobacterium nodulans (strain LMG 21967 / CNCM I-2342 / ORS 2060) OX=460265 GN=Mnod_5333 PE=4 SV=1
RLALVLSNSAYAGGG---------PDPLG-----TN-RSARLVAEE-LAR----------
-L-G--FD-------VEAGE-------------------------NLTKA--------QM
QQR--VA-----EV-TARVG---RGSAVVFFYNGYAIRS---------------GQ----
-------------------QN-------FLIPV-------GA--TVRSEIQV----RQEG
LELDS----IQAE---F-ARRGAS--PRIV------------IIDAARR----------N
PFEETFRR----------------------------------------------------
>tr|B8IP28|B8IP28_METNO Peptidase C14 caspase catalytic subunit p20 OS=Methylobacterium nodulans (strain LMG 21967 / CNCM I-2342 / ORS 2060) OX=460265 GN=Mnod_5502 PE=4 SV=1
RIALVIGNGAYAA------------GALP-----TAANDAGLVAQT-LQA----------
-A-G--FD-------VVGAR-------------------------DLDED--------GL
RRA--LR-----DF-TDKAAAAGPEAVAFVYLSGYGLQL---------------EG----
-------------------EN-------YFAPV-------DA--RIATASDV----PLRT
LRVSD----YARR---L-AALPLR--ARFL------------VLDAARK----------A
PF----------------------------------------------------------
>tr|B8ILZ1|B8ILZ1_METNO Peptidase C14 caspase catalytic subunit p20 OS=Methylobacterium nodulans (strain LMG 21967 / CNCM I-2342 / ORS 2060) OX=460265 GN=Mnod_1335 PE=4 SV=1
RIALVIGNAQYPDSD----------TALT-----TPVPDARALATA-LQQ----------
-K-G--YT-------VDVNE-------------------------NMAKL--------AM
QAA--LA-----RL-YDKIK---SGSTVLFYFSGYGIQS---------------NK----
-------------------QN-------YLIPV-------DA--QIWTEPDL----RRDG
FNVET----IIGE---I-QKRGAD--LKVV------------ILDAANR----------N
PFERRFRSF-----ANG-------------------------------------------
>tr|B7JVS7|B7JVS7_CYAP8 Peptidase C14 caspase catalytic subunit p20 OS=Cyanothece sp. (strain PCC 8801) OX=41431 GN=PCC8801_0557 PE=4 SV=1
KLALLVGINDYGT-----------PFNLK-----GCLTDVERQKEL-LIY----------
-RFG--FS------PQDILT--LT-------------------GQEATRE--------AI
ETA--FQ-----EH-LTQQAQ--GGDVVVFHFSGYGNLVK--------------------
-----SS--SGEL------LR-------GLIPS-------DG--IISTKGQI----VTHN
LLEDALIL-WGRS---L-----AT--EKLT-----------FVLDTSYH----------Y
LGQELQ---------GNLKVRSFPSSS---------------------------------
>tr|A0A150UM02|A0A150UM02_9BRAD Uncharacterized protein (Fragment) OS=Bradyrhizobium sp. AT1 OX=574934 GN=SE92_21945 PE=4 SV=1
RFALVIGNAKYPDAD----------APLK-----EPINDARDVADE-LKR----------
-D-G--FA-------VEIGE-------------------------NLTGD--------GM
RRA--FD-----KL-YGKIK---PGSVALVFFSGFGIQS---------------AR----
-------------------QS-------YMLPI-------DA--QIWTESDV----RRDG
FSLET----ILGE---L-NTRGAG--VKIA------------LVDASRR----------N
PFERRFRS----------------------------------------------------
>tr|A0A2U8WJ92|A0A2U8WJ92_9RHIZ Peptidase C14 OS=Methylobacterium sp. 17Sr1-28 OX=2202827 GN=DK419_07635 PE=4 SV=1
RIALVVGNGAYAA------------GPIP-----TAANDAGLVAQT-LQA----------
-A-G--FD-------VVGAR-------------------------DLDED--------AL
RRS--LR-----DF-TDKAAAAGPDAVAFVYLAGYGLQL---------------EN----
-------------------EA-------YFAPV-------DA--RIETASDV----PLRA
LRVSD----YVKR---L-AALPLK--ARFV------------VLDAARA----------A
PF----------------------------------------------------------
>tr|A0A150UL10|A0A150UL10_9BRAD Caspase-like domain-containing protein (Fragment) OS=Bradyrhizobium sp. AT1 OX=574934 GN=SE92_04960 PE=4 SV=1
RIALVVGNGAYAK------------SPLA-----TTANDAGLIAQT-LQA----------
-A-G--FD-------VVGAR-------------------------DLDGD--------TL
RKS--FR-----DF-IQKAQASGPGTVAMVYLAGYGVQL---------------AG----
-------------------EN-------YFIPV-------DS--NITRDTDV----PTEA
LRIGD----YMRQ---L-ASIPLK--ANIV------------VLDAARA----------Q
PFIEGGQQI-----AS--------------------------------------------
>tr|A0A150UMQ2|A0A150UMQ2_9BRAD Uncharacterized protein OS=Bradyrhizobium sp. AT1 OX=574934 GN=SE92_33580 PE=4 SV=1
KLALVIGNARYPDNE----------FVLN-----DVANDTQDVTEE-LKR----------
-D-G--FV-------VDRQS-------------------------NLTAD--------TM
RQA--LD-----RF-YARID---RGAVALIFFDGFAIQS---------------NR----
-------------------QT-------YLLPV-------DA--QIWTEPDV----ARDG
FSLDA----ILAE---M-NTRGAA--IKIA------------LIDASRR----------N
PFERRFRRY---------------------------------------------------
>tr|A0A150UE91|A0A150UE91_9BRAD Peptidase OS=Bradyrhizobium sp. AT1 OX=574934 GN=SE92_22115 PE=4 SV=1
RLALVIGNGHYPDAS----------APLT-----QSINDARALSSS-LRK----------
-N-G--FD-------VDMVE-------------------------DATKD--------DM
VRA--VS-----RL-KSRIK---RDTVVMLFFGGYGVQA---------------GR----
-------------------ES-------YMLPV-------DA--AIWKESDV----RRQG
VSIDS----VLDM---M-KEQGAK--AKLV------------VVDASRR----------N
PYERRFRSY-----SHGLAPISASDN----------------------------------
>tr|A0A2K8Y960|A0A2K8Y960_9BRAD Peptidase OS=Bradyrhizobium sp. SK17 OX=2057741 GN=CWS35_07625 PE=4 SV=1
RLALIIGNGHYPDAS----------APLA-----QPINDARTLSSA-LRR----------
-E-G--FD-------VDVVE-------------------------DATKD--------DM
FRA--VE-----RM-KAKIR---PDTVVMLFFGGYGVQV---------------GR----
-------------------ES-------YMIPV-------DA--TIWKEADV----KRTG
VSVES----VLDA---M-KERGAK--AKLV------------VLDASRR----------N
PYERRFRAF-----SHGLAPISPPEN----------------------------------
>tr|A0A2K8Y962|A0A2K8Y962_9BRAD Uncharacterized protein OS=Bradyrhizobium sp. SK17 OX=2057741 GN=CWS35_07705 PE=4 SV=1
RFALVIGNAKYPDAD----------APLK-----EPVNDARDVADE-LKR----------
-D-G--FT-------VEVGE-------------------------NLTGD--------GM
RRA--FD-----RL-YGKIK---PGSAALIFFSGYGIQS---------------NR----
-------------------QS-------YMIPV-------DA--QIWAEADV----RRDG
FSLET----VLGE---I-NSRGAG--VKIA------------LIDASRR----------N
PFERRFRS----------------------------------------------------
>tr|A0A2K8YM90|A0A2K8YM90_9BRAD Caspase-like domain-containing protein OS=Bradyrhizobium sp. SK17 OX=2057741 GN=CWS35_34350 PE=4 SV=1
RLALVIGNGAYQA------------GALQ-----TAANDAGLIAQT-LQA----------
-A-G--FD-------VIGAR-------------------------DLDGE--------TL
RKS--FR-----DF-IQKVQDAGPNAVAFVYLAGYGVQL---------------TG----
-------------------EN-------YFVPV-------DA--KIARDTDV----PVEA
IRISD----YTHQ---L-SALPIK--AGVI------------VLDAARS----------N
PFAKDSQP----------------------------------------------------
>tr|A0A1U7HPV1|A0A1U7HPV1_9CYAN Uncharacterized protein OS=Hydrococcus rivularis NIES-593 OX=1921803 GN=NIES593_04440 PE=4 SV=1
KLALLVGINEYPD-----------STSLK-----GCLTDVELQQEL-LVH----------
-RFG--FK------AQDILT--LT-------------------GQQARRE--------AI
ESA--FL-----EH-LIEQAT--PGDVVIFHFSGYGRQVKV-------------------
-PETVDE--SYRL------VN-------SLMPS-------DS--ILTTKGTP----ATND
LLEETLLL-LGRS---L-----AT--DKVT-----------FVLDTSYC----------S
TGRLLQ---------GNLRVRSFPTL----------------------------------
>tr|H1WJ28|H1WJ28_9CYAN Uncharacterized protein OS=Arthrospira sp. PCC 8005 OX=376219 GN=ARTHRO_660024 PE=4 SV=1
KLALLVGINQYPK------VSQRHIQPLS-----GCVTDVELQREL-LIG----------
-RFG--FN------PSDILA--LT-------------------DKEATGE--------NI
ETS--FI-----EH-LINQAK--PGDLVVFHYSGYGSHVAGTNPN---------PE----
---------LPNI------KH-------SLIPV-------DV--TPD--HNG---EPIND
IMEDTLWL-LLRS---L-----RT--QQVV-----------TILDTSYA----------Y
PGYSQQ---------GVLRIRTAASP----------------------------------
>tr|A0A2H6LJH1|A0A2H6LJH1_9NOSO Peptidase C14 caspase catalytic subunit p20 OS=Nostoc cycadae WK-1 OX=1861711 GN=NCWK1_3105 PE=4 SV=1
KLALLIGINQYRK-----------SPSLS-----GCLTDVELQKEL-LIH----------
-RFG--FL------AANILT--LT-------------------DEQASRE--------FI
EAA--FL-----DH-FGKQVK--SDDVVVFHFSGYGTRIKLNESE---------D-----
-----------TL------QN-------ALVPT-------NE--NLEIQNEN----IATY
LLEETLLL-LLRS---L-----PT--ERVT-----------AVLDTSY------------
------------------------------------------------------------
>tr|A0A2T1DGD8|A0A2T1DGD8_9CYAN Peptidase C14 OS=Phormidesmis priestleyi ULC007 OX=1920490 GN=C7B65_11375 PE=4 SV=1
-WAIAVGINHYQFLQ-----------PLK-----FAQQDAQALCEC-LVS----------
EA-G--FL------PNRCIL--FT------DTSPSVTGR----STYPSRG--------NL
QGW--LD-----YF-GRELIQ--PGDLVWVFFSGYGVCW---------------KG----
-------------------QD-------YLLPI-------EA--DPVDT-------ANMG
VPVRA----LFDS---L-KALPTEDI--VV------------LMDINH------------
------------------------------------------------------------
>tr|A0A0J6SZP2|A0A0J6SZP2_9RHIZ Peptidase C14 OS=Methylobacterium tarhaniae OX=1187852 GN=VQ03_16540 PE=4 SV=1
RIALVVGNGAYAA------------GAIP-----TAANDAGLVAQT-LQA----------
-A-G--FD-------VVGAR-------------------------DLDED--------SL
RRT--LR-----DF-TDKAAAAGPDAVAFLYLSGYGLQL---------------EN----
-------------------EA-------YFAPV-------DA--RIDTASDV----PLRT
LRVSD----YVKR---L-AALPLK--ARFV------------VLDAART----------A
PF----------------------------------------------------------
>tr|A0A0A1P925|A0A0A1P925_9BACT Uncharacterized protein OS=bacterium YEK0313 OX=1522316 GN=BN1110_00021 PE=4 SV=1
RVALVLGSGTYQT------------NPLP-----SALNSAGLVAQT-LRD----------
-L-G--FS-------TVEGA-------------------------DLPQS--------EL
RGA--IA-----NF-LAKVREAGPDSIVVVYLAGLGLQH---------------ES----
-------------------DS-------YLIPS-------DT--AVERESDI----PIGG
IRLTD----VVRA---L-GSMPSK--AKVV------------LLDLSN------------
------------------------------------------------------------
>tr|A0A1W6MR21|A0A1W6MR21_9RHIZ Uncharacterized protein OS=Methylocystis bryophila OX=655015 GN=B1812_01930 PE=4 SV=1
RIALVIGESAYEG------------KPVE-----TAANDAGLIAQT-LQT----------
-A-G--FD-------VSGAR-------------------------DLDET--------AL
RGS--LR-----DF-LEKARATGPDGVAFVYFAGAAAQL---------------EG----
-------------------DN-------YLLPV-------GA--PITRDADI----PLHG
ARLSD----YLKP---L-ASMGLK--TAVI------------VLDAAR------------
------------------------------------------------------------
>tr|J2L3G4|J2L3G4_9RHIZ Uncharacterized protein OS=Rhizobium sp. AP16 OX=1144306 GN=PMI03_03806 PE=4 SV=1
RIALVIGNSAYKA------------GALP-----TPANDAGLIAQT-LQA----------
-A-G--FD-------VIGAR-------------------------DLNQD--------GL
RDA--LR-----DF-LAKANASGPDTIAFVYLAGYGLQY---------------QG----
-------------------DN-------YFVPV-------DA--QIANATDV----PVEA
IRVSD----FTRS---L-AAIRNR--GSIV------------VLDAARA----------N
PFAQS-------------------------------------------------------
>tr|A0A1V4HUG6|A0A1V4HUG6_NITVU Peptidase OS=Nitrobacter vulgaris OX=29421 GN=B2M20_16765 PE=4 SV=1
RVALVIGNGHYPDAN----------QPLK-----QSLNDARALATV-LRR----------
-D-G--FD-------VIMVE-------------------------DADKD--------DM
SRA--VR-----RL-ESKIG---PDTTALLFFSGFGIQS---------------GR----
-------------------ES-------YMIPV-------NA--QIWKEADV----RRDG
LSVET----VLGA---M-KERAAK--VKLA------------VIDASRR----------N
PYERRFRSY-----SHGLAPINVPDNA---------------------------------
>tr|A0A330L7U3|A0A330L7U3_9BACT Uncharacterized protein OS=Nitrospira lenta OX=1436998 GN=NITLEN_50035 PE=4 SV=1
-WAVVVGIEHYLLAP-----------SIP-----GALADAKTMAQA-F-R----------
-QMG--FD----------EV--VE---------------------VYDKD--------AS
FRH--LQQLFSDML-PRKVG---RMDRLVLFYVGHSGV---TQDA---------DGKD--
-------------------LG-------YLVPS-------DA--QVNNVAKS----ITFD
Q-LKD----FTRR---L-----AA--KHTL-----------LILDTAVRGW---------
------------------------------------------------------------
>tr|A0A1V4HUV9|A0A1V4HUV9_NITVU Uncharacterized protein OS=Nitrobacter vulgaris OX=29421 GN=B2M20_16820 PE=4 SV=1
RIALVIGNAVYPDSE----------APLK-----EPVNDARDVAAE-LKH----------
-D-G--FD-------VETGE-------------------------NLTGE--------AM
RLA--LK-----RL-YTRIK---PGSVALIFFSGYGIQS---------------GR----
-------------------QS-------YLIPV-------DA--QLWTEADV----RRDG
FSLET----ILGE---I-NNRGAG--VKIA------------LLDASRR----------N
PFERRFRSF---------------------------------------------------
>tr|A0A151FR79|A0A151FR79_9BRAD Caspase-like domain-containing protein OS=Bradyrhizobium liaoningense OX=43992 GN=A1D31_31560 PE=4 SV=1
RLALVVGNGAYAK------------SPLA-----TTANNAGLIAQT-LQA----------
-A-G--FD-------VVGAR-------------------------DLDGD--------TL
RKS--LR-----DF-IQKAQASGPGTVAMIYLAGYGVQL---------------AG----
-------------------EN-------YFIPV-------DS--NITRDTDI----PTEA
LRIGD----YARQ---L-ASIPLK--AGIV------------VLDAARA----------Q
PFIEGGQPI-----AG--------------------------------------------
>tr|A0A151FNE5|A0A151FNE5_9BRAD Peptidase OS=Bradyrhizobium liaoningense OX=43992 GN=A1D31_31810 PE=4 SV=1
RLALVIGNGHYPDAS----------APLT-----QSINDARALSSS-LRK----------
-N-G--FD-------VDMVE-------------------------DATKD--------DM
VRA--VG-----RL-KSRIK---HDSVVMLFFGGFGVQA---------------GR----
-------------------ES-------YMLPV-------DA--VIWKESDV----RRHG
VSIEG----VLEM---M-KEQGAK--AKLV------------VVDASRR----------N
PYERRFRSY-----SHGLAPISAS------------------------------------
>tr|A0A151FNQ1|A0A151FNQ1_9BRAD Uncharacterized protein OS=Bradyrhizobium liaoningense OX=43992 GN=A1D31_31935 PE=4 SV=1
RFALVIGNAKYPDAD----------APLK-----EPINDARDVADE-LKR----------
-D-G--FS-------VEVGE-------------------------NLTGD--------AM
RRA--FD-----KL-YGKIK---PGSVALVFFSGFGIQS---------------AR----
-------------------QS-------YLLPV-------DA--QIWTESDV----RRDG
FSLET----VLGE---L-NSRGAG--VKIA------------LIDASRR----------N
PFERRFRS----------------------------------------------------
>tr|A0A090DP91|A0A090DP91_9RHIZ Peptidase C14 caspase catalytic subunit p20 OS=Mesorhizobium sp. ORS 3324 OX=408180 GN=MPLB_1700097 PE=4 SV=1
RLAFVIGNGAYQS------------GELA-----TAANDAGLIAQT-LQA----------
-A-G--FD-------VVGAR-------------------------DVDQD--------SL
RSS--LR-----DF-LGKVSAAGPNTVVFVYLAGHGVQF---------------EG----
-------------------EN-------YFLPV-------DA--RIASPADV----PLQA
MRLSD----VTRS---L-AGLPTK--VNIV------------VLDAARP----------N
AF----------------------------------------------------------
>tr|A0A1Z4LVF5|A0A1Z4LVF5_9CYAN Peptidase C14 caspase catalytic subunit p20 OS=Calothrix parasitica NIES-267 OX=1973488 GN=NIES267_47340 PE=4 SV=1
KLALLVGINQYPQ-----------IPALK-----GCLTDVELQREL-LIH----------
-RFG--FQ------PSDILS--LT-------------------NKQATRE--------GI
ENA--FV-----EH-LINQAK--PGDVVIFHFSGYGSRIKNKNIL---------G-----
-----------GM------EN-------ALIPI-------DG--SEAIEDSE---TIANY
LLEDTLLL-MLQS---L-----AT--ERAT-----------AILDTSY------------
------------------------------------------------------------
>tr|A0A1Z4M0X1|A0A1Z4M0X1_9CYAN Peptidase C14 caspase catalytic subunit p20 OS=Calothrix parasitica NIES-267 OX=1973488 GN=NIES267_66380 PE=4 SV=1
-WAIAIGINQYQYFQ-----------PLG-----YGSADAEVLRGF-LVE----------
QA-G--FP------EEQCLL--MT------DSSVPIGDK----PTLPTKN--------NI
LQL--LE-----DL-AANSWE--PQDKLWFFFSGYGINH---------------EG----
-------------------QD-------YLIPI-------EG--DSQRV-------KETG
IEIRQ----LMQT---L-QVCGLE-V--LL------------LMDFNRAFGT-------K
A-----------------------------------------------------------
>tr|A0A0Q4U4L3|A0A0Q4U4L3_9RHIZ Uncharacterized protein OS=Methylobacterium sp. Leaf86 OX=1736242 GN=ASF24_24245 PE=4 SV=1
RIALVVGNGAYEG------------APIA-----TAANDAGLIAQT-LQA----------
-A-G--FD-------VVGAR-------------------------DLDED--------AL
RKA--LR-----DF-LDKAAASGPDTVAFVYLAGYGLQL---------------EG----
-------------------ET-------FFAPV-------DA--RIATAVDV----PVAA
LRVSD----YIKR---L-STVPLK--ARFV------------VLDAARA----------N
PFVKTGE-----------------------------------------------------
>tr|A0A2D6Z3C7|A0A2D6Z3C7_9BRAD Caspase-like domain-containing protein OS=Afipia sp. OX=1871052 GN=CL533_11980 PE=4 SV=1
RIALVIGNGNYQK------------APLA-----TAANDAGLIAQT-LQA----------
-A-G--FD-------VVGAR-------------------------DLDGE--------TL
RQT--FG-----DF-IRKAQAAGPDTVAFVYLAGYGLQL---------------AG----
-------------------EN-------YFAPV-------DA--NMVRDTDV----PVEG
LRVGD----YIRQ---L-SSLPLK--GTVV------------VLDAAYN----------H
PFAKE-------------------------------------------------------
>tr|A0A0D6KB62|A0A0D6KB62_9CYAN Putative C14 family peptidase OS=Tolypothrix sp. PCC 7601 OX=1188 GN=FDUTEX481_06465 PE=4 SV=1
--------------------------------------------EL-LIH----------
-RFG--FN------PQNILT--LT-------------------DKQATRK--------GI
LQA--FE-----EH-LIKQAK--PGDVVVFHFSGHGSRVIDADRD---------H-----
---------PDGF------VS-------SLVAV-------DS--QLASDNSS----STKE
VTGHTLWL-LMAA---L-----KT--ENVT-----------FVIDTIYS-----------
---------------GGL-VSSAL------------------------------------
>tr|A0A2A2VIS2|A0A2A2VIS2_9BRAD Uncharacterized protein OS=Bradyrhizobium sp. UFLA03-84 OX=418599 GN=CK489_10215 PE=4 SV=1
RFALVIGNAKYPDAD----------APLK-----EPVNDARDVADE-LKR----------
-D-G--FT-------VEVGE-------------------------NLTGD--------GM
RRA--FD-----RL-YGKIK---PGSVALIFFSGYGIQS---------------NR----
-------------------QS-------YMIPV-------DA--QIWAEADV----RRDG
FSLET----VLGE---I-NSRGAG--VKIA------------LIDASRR----------N
PFERRFRS----------------------------------------------------
>tr|A0A2A2VK08|A0A2A2VK08_9BRAD Peptidase OS=Bradyrhizobium sp. UFLA03-84 OX=418599 GN=CK489_10150 PE=4 SV=1
RLALIIGNGHYPDAS----------APLA-----QPINDARTLSSA-LRH----------
-E-G--FD-------VDVVE-------------------------DATKD--------DM
FRA--VE-----RM-KAKIR---PDTVVMLFFGGYGVQV---------------GR----
-------------------ES-------YMIPV-------DA--TIWKEADV----KRTG
VSVES----VLDA---M-KERGAK--AKLV------------VLDASRR----------N
PYERRFRAF-----SHGLAPISPPENTIVLSSTTPGKVADDSKGA---------------
>tr|A0A1W9IBJ2|A0A1W9IBJ2_9PROT Uncharacterized protein OS=Proteobacteria bacterium SG_bin9 OX=1827385 GN=A4S14_08590 PE=4 SV=1
RRALVIGNDDYKNL-----------PKQQ-----RAINDARAVGEA-MTRI---------
---G--FD------VTVATN--LS----------------REGTF---------------
-AA--VK-----AF-AETLY---SGDTAFVFYAGQAF---------------AAGG----
-------------------AE-------YLVPV-------DA--SGAMDVDAV---ADAS
LAFDE----VIAS---V--MQASP--ARLV-----------LVVDGCRD----------N
PFRTSPRSR----LTSGLATGAT-------------------------------------
>tr|A0A2A2V4L9|A0A2A2V4L9_9BRAD Caspase-like domain-containing protein OS=Bradyrhizobium sp. UFLA03-84 OX=418599 GN=CK489_38220 PE=4 SV=1
RLALVVGNGAYQA------------GALQ-----TAANDAGLVAQT-LQA----------
-A-G--FD-------VIGAR-------------------------DLDSE--------TL
RKS--FR-----DF-IQKVQDAGPNAVAFVYLAGYGVQL---------------TG----
-------------------EN-------YFVPV-------DA--KIARDTDV----PVEA
IRISD----YSHQ---L-SALPIK--AGVI------------VLDAARS----------N
SFAKD-------------------------------------------------------
>tr|A0A1G7MQ35|A0A1G7MQ35_9BRAD Tetratricopeptide repeat-containing protein OS=Bradyrhizobium sp. R5 OX=1855320 GN=SAMN05216337_106515 PE=4 SV=1
RFALVIGNAKYPDAD----------APLK-----EPVNDARDVADQ-LKR----------
-D-G--FT-------VEVGE-------------------------NLTGD--------GM
RRA--FD-----RL-YGKIK---PGSVALIFFSGYGIQS---------------NR----
-------------------QS-------YMIPI-------DA--QIWAEADV----RRDG
FSLET----VLGE---I-NSRGAG--VKIA------------LIDASRR----------N
PFERRFRS----------------------------------------------------
>tr|A0A1A9FZN3|A0A1A9FZN3_9RHIZ Uncharacterized protein OS=Shinella sp. HZN7 OX=879274 GN=shn_05275 PE=4 SV=1
RYALLIGNAEYEDA-----------EPLE-----NPLNDIDLVGEA-LER----------
-V-E--FD-------VTRVT-------------------------DADHL--------GM
LSA--LN-----NF-TRLAEKA-EDPVLFVYFSGYAVQI---------------NG----
-------------------DN-------FLLPV-------DA--SGRTVTGL----RNRS
LPVSE----ITKT---L-RGLGKG--LKVV------------LFDAAHE----------N
PFLT-LRDI-----PDGLAEPKDAEGVHYAYAAAPG------------------------
>tr|A0A2P8G123|A0A2P8G123_9BACT Putative Rossmann-fold nucleotide-binding protein OS=Chitinophaga ginsengisoli OX=363837 GN=CLV42_109210 PE=4 SV=1
----FVGINNYADKQF----------NLH-----ESVGDARKMVNT-LIS------R--Q
LLES--EN-------ASLIL-----------------------DRNATRG--------NV
VNS--FL-----EI-LLAA---KSEDTVLFYFSGHSSNKQTDSAL----FF---------
----------HDL------ER-------TSEYT-------SS--VQNG--------ILTD
FEFKEMVK-TAP----------NN--PTIV-----------LILDTHGGS----------
------------------------------------------------------------
>tr|A0A1G5T213|A0A1G5T213_9RHIZ Formylglycine-generating enzyme, required for sulfatase activity, contains SUMF1/FGE domain OS=Methylobacterium sp. UNC378MF OX=1502748 GN=SAMN02799622_01296 PE=4 SV=1
RFALLIANSRYPDAQ----------GSLP-----TIVKDGRLLAEE-LRR----------
-G-D--FD-------VDLRE-------------------------NLRRE--------DV
QAT--LD-----TF-YAKLN---AGAAAFVYFGGYGIQV---------------ER----
-------------------QS-------YLLPV-------NA--QIWSETEV----RRDG
ISLDA----ILSE---L-NRRGVR--VKIA------------VVDAARQ----------N
PFERRFRAS-----SA--------------------------------------------
>tr|A0A1C0VXR9|A0A1C0VXR9_9CYAN Peptidase C14 OS=Oscillatoriales cyanobacterium USR001 OX=1880991 GN=BCD67_15380 PE=4 SV=1
--CIAIGINQYQSLQ-----------PLS-----YAQEDAEALHSY-LVD----------
EA-G--FA------PESCLL--LT------DSSPAMWGS----STYPSRE--------NI
LNL--IE-----SW-RSQHLQ--AGDLVWCFFSGYGVSY---------------EG----
-------------------QD-------YLMPI-------DG--DPADV-------PGTG
IAMKS----LFES---L-KAAPTETI--LV------------LLDMNRSQGV--------
------------------------------------------------------------
>tr|A0A1G7CKJ6|A0A1G7CKJ6_9BRAD Uncharacterized protein, contains caspase domain OS=Bradyrhizobium sp. R5 OX=1855320 GN=SAMN05216337_102554 PE=4 SV=1
RLALVVGNGAYEA------------GALQ-----TAANDAGLIAQT-LQA----------
-A-G--FE-------VIGAR-------------------------DLDGE--------TL
RKS--FR-----DF-MQKVQEAGPNAVAFVYLAGYGVQL---------------TG----
-------------------EN-------YFVPV-------DA--KIARDTDV----PVEA
IRISD----YSHQ---L-SALPIK--AGVI------------VLDAARS----------N
PFAKEGQ-----------------------------------------------------
>tr|A0A1E2SWA4|A0A1E2SWA4_9RHIZ Peptidase C14 caspase catalytic subunit p20 OS=Mesorhizobium sp. SEMIA 3007 OX=1862350 GN=BFX40_15665 PE=4 SV=1
RLAFVIGNAAYPA------------GALA-----TPANDAGLIAQT-LQA----------
-A-G--FD-------VVGAR-------------------------DVDQE--------SL
RGA--YR-----DF-LAKVTAAGPDAVVFVYLAGQGLQF---------------EG----
-------------------EN-------YFAPV-------DA--QIANAADV----PMAA
VRISD----LTKP---L-AALPTK--VNIV------------VLDAARP----------N
SFAK--------------------------------------------------------
>tr|A0A0M1JKS0|A0A0M1JKS0_9CYAN Uncharacterized protein OS=Planktothricoides sp. SR001 OX=1705388 GN=AM228_27445 PE=4 SV=1
KLALLVGINQYPG-----------DISLS-----GAVTDVALQEEL-LKY----------
-RFG--FQ------SSDILT--LK-------------------NEQATRA--------NI
ESA--FM-----EH-LINQAS--AADLVVFHFSGYGRCLKWESTE---------EN----
-----------PLS-----KN-------SLVPV-------DG--GLSDASNAS-KLGVND
LLEETLWQ-LLAM---L-----PT--KRAI-----------AVLDTSYT----------Y
PG-------------SNF------------------------------------------
>tr|A0A1G7QJ54|A0A1G7QJ54_9BRAD Caspase domain-containing protein OS=Bradyrhizobium sp. R5 OX=1855320 GN=SAMN05216337_10985 PE=4 SV=1
RLALIIGNGHYPDAA----------APLA-----QPINDARTLSSA-LRR----------
-E-G--FD-------VDVVE-------------------------DATKD--------DM
FRA--VE-----RM-KAKIR---PDTVVMLFFGGYGVQV---------------GR----
-------------------ES-------YMIPV-------DA--TIWKEADV----KRTG
VSVES----VLDA---M-KERGAK--AKLV------------VLDASRR----------N
PYERRFRAF-----SHGLAPISPPENT---------------------------------
>tr|A0A246DM60|A0A246DM60_9RHIZ Peptidase C14 OS=Rhizobium esperanzae OX=1967781 GN=B5E41_27715 PE=4 SV=1
-RALLIGIDDYE----------MREAKLT-----GSVDDVKAMQLF-LVK----------
-TVG--YR------PEQIHT--LT-------------------NRKATRA--------AI
LAE--ID-----DW-LVRQSE--TGSRVFLYFSGQG---SEEMGA---------EA----
-----------TT------SP-------TLVAA-------DA--KLVRDGGK-VT-VTNQ
IRETEIAA-RLNS---L-----KD--RRVT-----------LLIDACHV----------G
PGS------------RSAVA----------------------------------------
>tr|K9Z647|K9Z647_CYAAP Peptidase C14 caspase catalytic subunit p20 OS=Cyanobacterium aponinum (strain PCC 10605) OX=755178 GN=Cyan10605_1954 PE=4 SV=1
KLAFLVGINHYAH-----------GDSLH-----GCVTDVELQRQL-LIH----------
-RFG--FF------PEDIVV--LT-------------------DKQATRE--------NI
LTA--FQ-----EH-LCLQAN--ANDVVVFHFSGYGRQVKLFSSD---------D-----
---------NRNL------VD-------SLVVY-------DS--LRSDSEFS--HPFVDD
ILLDTLVK-LAES---L-----KT--TKYT-----------LVLDTSF------------
------------------------------------------------------------
>tr|X6DUE3|X6DUE3_9RHIZ ABC transporter substrate-binding protein OS=Mesorhizobium sp. LNHC220B00 OX=1287232 GN=X739_28800 PE=4 SV=1
RVALVIGNSRYGSV-----------APLV-----DPERDSRAVAAT-LTE----------
-L-G--FS------KVMLEA-------------------------DLPRD--------RF
LSR--LR-----TF-AELAD---HADWAIVYFAGHGIEV---------------NG----
-------------------DD-------FLLPV-------DA--RVLTDTDV----ESEA
ISLRQ----LTAA---T--AKAAN--VRLV------------IIDASRS----------N
PF-----FA-----STTREMGDHRND----------------------------------
>tr|A0ZIY4|A0ZIY4_NODSP Uncharacterized protein OS=Nodularia spumigena CCY9414 OX=313624 GN=NSP_23610 PE=4 SV=1
KLALLIGINQYQK-----------SPALG-----GCLTDVELQKEL-LIH----------
-RFG--FV------ASDILT--LT-------------------AEKATRT--------SI
EEA--FV-----AH-LGQQVK--AGDVAVFHFSGYGTRIKSGRFI---------D-----
-----------TV------QN-------ALVPA-------N---AQDAQKDE----IVNY
ILEETIRL-LLRS---L-----PT--DRVT-----------AVLDTSYN----------A
PSKVQP---------TGWRIRVRPES----------------------------------
>tr|A0A1I7J3T4|A0A1I7J3T4_9RHIZ Uncharacterized protein, contains caspase domain OS=Methylobacterium sp. 174MFSha1.1 OX=1502749 GN=SAMN02799631_02384 PE=4 SV=1
RIALVVGNGAYAG------------GAIP-----TAANDAGLVAQT-LQA----------
-A-G--FD-------VVGAR-------------------------DLDED--------SL
RRT--LR-----DF-TDKAAAAGSDAVAFVYLSGYGLQL---------------EN----
-------------------EA-------YLAPV-------DA--RIETASDV----PLQA
LRVSD----YVKR---L-AALPLK--ARFV------------VLDAART----------A
P-----------------------------------------------------------
>tr|A0A160UN72|A0A160UN72_9BRAD Peptidase C14 caspase catalytic subunit p20 CDS OS=Bradyrhizobium sp. G22 OX=1839752 GN=BN2626_G22_1023 PE=4 SV=1
RLALVIGNGHYPDAS----------APLT-----QSINDARALSSS-LRK----------
-N-G--FD-------VDMVE-------------------------DATKD--------DM
VRA--VN-----RL-KSRIK---RDTVVMLFFGGYGVQA---------------GR----
-------------------ES-------YMLPV-------DA--VIWKESDV----RRQG
VSIDG----VLDM---M-KEQGAK--AKLV------------VVDASRR----------N
PYERRFRSY-----SH--------------------------------------------
>tr|A0A170Q5I9|A0A170Q5I9_9BRAD Peptidase C14 caspase catalytic subunit p20 CDS OS=Bradyrhizobium sp. G22 OX=1839752 GN=BN2626_G22_4597 PE=4 SV=1
RIALVVGNGAYAK------------SPLA-----TTANDAGLIAQT-LQA----------
-A-G--FD-------VVGAR-------------------------DLDGD--------TL
RKS--LR-----DF-IQKAQASGPGTVAMIYLAGFGVQL---------------AG----
-------------------EN-------YFIPV-------DS--NIIRDTDI----PTEG
LRISD----YARQ---L-ASIPLK--ANIV------------VLDAARA----------Q
PFIEGGQQI-----AS--------------------------------------------
>tr|A0A1H6LMV5|A0A1H6LMV5_9BRAD Caspase domain-containing protein OS=Tardiphaga sp. OK245 OX=1855306 GN=SAMN05216367_2393 PE=4 SV=1
RIALVIGNGHYPDAG----------APLS-----QPINDARAMTSA-LRR----------
-D-G--FD-------VDVVE-------------------------DATRD--------DM
TRA--VE-----RL-KAKIK---PETVVMLYFGGYGVQV---------------GR----
-------------------QS-------YMIPV-------DA--AIWKERDI----RRDG
MSVEA----VLDI---M-KEQGAQ--AKLV------------VLDASRR----------N
PYERRFRGY-----SRGLAPIDVPENA---------------------------------
>tr|A0A1H6LMN4|A0A1H6LMN4_9BRAD Uncharacterized protein, contains caspase domain OS=Tardiphaga sp. OK245 OX=1855306 GN=SAMN05216367_2398 PE=4 SV=1
RIALVIGNAKYPDAE----------TPLK-----EPINDARDVAAE-LKR----------
-D-G--FE-------VDTGE-------------------------NLGGD--------GM
RRA--LD-----KF-YGKVK---PGSVALVFFSGFGIQS---------------AR----
-------------------QS-------YMIPV-------DA--QIWTEPDV----RRDG
FSLET----VLGE---I-NGRGAG--VKIA------------LLDASRR----------N
PFERRFRS----------------------------------------------------
>tr|A0A170Q2F1|A0A170Q2F1_9BRAD Peptidase C14 caspase catalytic subunit p20 CDS OS=Bradyrhizobium sp. G22 OX=1839752 GN=BN2626_G22_1051 PE=4 SV=1
RYALVIGNAKYPDAD----------APLK-----EPLNDARDVADE-LKR----------
-D-G--FS-------VEIGE-------------------------NLTGD--------GM
RRA--FD-----KL-YGKIK---PGSVALIFFSGFGIQS---------------AR----
-------------------QS-------YMLPI-------DA--QIWTESDV----RRDG
FSLET----VLGE---L-NTRGAG--VKIA------------LVDASRR----------N
PFERRFRS----------------------------------------------------
>tr|A0A327K110|A0A327K110_9RHIZ Uncharacterized protein OS=Rhodoplanes elegans OX=29408 GN=CH338_25865 PE=4 SV=1
RVALVIGNATYPDDN----------QPLP-----QPLKDARAVAEE-LRR----------
-A-G--FD-------VTTGE-------------------------DLTKQ--------RL
RSV--ID-----TF-KAKIK---PGSAALLFFSGYGIQT---------------GK----
-------------------QS-------YIVPV-------DA--QIWTEGEV----RRDG
ISIES----VLAA---M-NSAGAS--VKIV------------IVDAARR----------N
PFERRFRG----------------------------------------------------
>tr|A0A1Z4NB21|A0A1Z4NB21_9CYAN Peptidase C14 caspase catalytic subunit p20 OS=Tolypothrix tenuis PCC 7101 OX=231146 GN=NIES37_69130 PE=4 SV=1
KLALLVGINEY--SDG--------VAQLS-----GCVNDVVLQREL-LIH----------
-RFG--FN------PQDILT--LT-------------------DKQATRK--------SI
LQA--FE-----EH-LIKQAK--PGDVVVFHFSGHGSRVIDADRD---------N-----
---------PDGL------VS-------SLVAV-------DS--QLASENSS----STKE
VTGHTLWL-LMAA---L-----KT--ENVT-----------FVIDTIYS-----------
---------------GGL-VSSPLKSSQL-----KQKF----------------------
>tr|I4FJN8|I4FJN8_MICAE Similar to Q4BYD0_CROWT Caspase-1 OS=Microcystis aeruginosa PCC 9717 OX=1160286 GN=MICAB_1150001 PE=4 SV=1
KLALLVGIDQYGAN----------IPPLP-----GCLTDVELQKDL-LRY----------
-RFG--FQ------DADIVT--LT-------------------GQQASRE--------AI
KSA--FL-----EH-LIAQAK--AGDVVIFHFSGYGS-----------------------
---------------LGAGKE-------VFIAA-------D--------G------AENA
LLKENILL-MARC---L-----AT--DKFS-----------LIFDSSH------------
------------------------------------------------------------
>tr|A0A327KD11|A0A327KD11_9RHIZ Uncharacterized protein OS=Rhodoplanes elegans OX=29408 GN=CH338_19660 PE=4 SV=1
RLALVIGNGAYPDGE----------APLK-----APIADARAVADE-LRG----------
-K-G--FD-------VELGE-------------------------NMSKQ--------AM
ERA--VE-----RF-TAKIT---PGATALLYFSGHGLQI---------------GR----
-------------------ES-------FLVPV-------SA--QIWRPEDV----RRDG
IGLEP----VVAA---M-DARGAA--GKLV------------VLDAARK----------N
PFERRLRGF-----SSGLA-----------------------------------------
>tr|A0A1I2QBG7|A0A1I2QBG7_9RHOB Sel1 repeat-containing protein OS=Sulfitobacter dubius OX=218673 GN=SAMN04488039_101254 PE=4 SV=1
RVAMVIGMAAYEGA-----------AVPD-----GPREDAAALTAA-LEG----------
-Q-G--FD-------VTTLI-------------------------DAESG--------AL
KKE--LS-----DF-AFQAE---TADIAVIYYAGRRIAS---------------GG----
-------------------ES-------YLIPV-------GA--PMAPASAL----RGEG
VALPA----LLRA-----VGKARQ--IRLV------------VLDNCHA----------A
PL----------------------------------------------------------
>tr|A0A1Z4MXK6|A0A1Z4MXK6_9CYAN Uncharacterized protein OS=Tolypothrix tenuis PCC 7101 OX=231146 GN=NIES37_21270 PE=4 SV=1
-WALVIGINHYDCLQ-----------PLK-----YAKRDAELLQNL-LHN----------
EA-G--F--------ERVFL--FS------DDSLSIGGE----LTRPDRA--------NL
LRC--LQ-----QLFERPFLQ--PEDNFWFFFNGHGMNY---------------GE----
-------------------QD-------YLLAA-------DG--NPEDI-------ENTG
ISLSY----LTEC---L-RNSGSDNI--VL------------MLDANHHQHQ--------
------------------------------------------------------------
>tr|A0A0P4UUQ0|A0A0P4UUQ0_9CYAN Serine/threonine kinase OS=Leptolyngbya sp. NIES-2104 OX=1552121 GN=NIES2104_29070 PE=4 SV=1
-WAIAVGINHYQFLQ-----------PLH-----FAQPDAQSLCES-LVS----------
DA-G--FL------PEHCLL--LT------DTSPELFGC----STDPNHE--------NL
QYW--TK-----IL--KEKLQ--PEDGLWCYFSGYGICV---------------DG----
-------------------ED-------YLLPI-------DG--DPNRI-------KETG
FSVRS----LFQA---L-RSLPTQKI--FV------------LLDFNRSSS---------
------------------------------------------------------------
>tr|J6UBP6|J6UBP6_9RHOB Uncharacterized protein OS=Rhodovulum sp. PH10 OX=1187851 GN=A33M_4323 PE=4 SV=1
RIALVIGNATYPDDN----------RPLA-----HPIKDAEAIAAE-LKR----------
-A-G--FE-------VSVGT-------------------------DLTKQ--------KL
RTA--LD-----TF-KAKIS---PGTAALLFFSGYGIQT---------------GK----
-------------------QS-------YIIPV-------DA--QIWTEGEV----KRDG
ISVES----ILAE---M-NAAGAG--VKVV------------IVDAARR----------N
PFERRFR-----------------------------------------------------
>tr|J5PUM1|J5PUM1_9RHOB Peptidase C14 OS=Rhodovulum sp. PH10 OX=1187851 GN=A33M_3797 PE=4 SV=1
-VALVIGNAAYPDGD----------APLA-----TPRHDARALAEE-LKS----------
-H-G--FD-------VELGE-------------------------NLSKQ--------GL
SQA--IA-----RF-EAKIR---TGATALLFFAGHGVQL---------------GR----
-------------------ES-------YLIPV-------DA--QIWRPEDV----KRDG
IALDP----LVAE---M-NTRGAA--NKLV------------VLDAARR----------N
PFERRLRGY-----SSG-------------------------------------------
>tr|N6UG56|N6UG56_9RHIZ Uncharacterized protein OS=Rhizobium freirei PRF 81 OX=363754 GN=RHSP_61877 PE=4 SV=1
RIAFVVGNAAYKT------------GALP-----TPANDAGLIAQT-LQA----------
-A-G--FD-------VIGAR-------------------------DLDQN--------GL
RDA--MR-----DF-LTKANASGPDTVVFVYMAGYGVQY---------------QG----
-------------------DN-------YFVPV-------DA--QMANATDV----PVEA
LRIAD----FTKS---L-ASLNNR--GSIV------------VLDAARA----------N
PFVQSNQP----------------------------------------------------
>tr|J0GVK9|J0GVK9_RHILT Secreted trypsin-like serine protease OS=Rhizobium leguminosarum bv. trifolii WSM597 OX=754764 GN=Rleg9DRAFT_0297 PE=4 SV=1
--VLLIGIDDYE----------MREAKLT-----GSATDVKAMQLF-LVK----------
-TLA--YR------PEQIHT--LT-------------------NRKATRE--------AI
LAE--ID-----DW-LVRQST--PGSRVFLYFSGQG---SEEMGA---------EA----
-----------TT------SP-------TLVAA-------DA--KLVREAGK-VT-VTNQ
IRETEIAA-RLNS---L-----KD--RRVT-----------LLIDACHV----------G
PGS---------------------------------------------------------
>tr|S5S4B4|S5S4B4_RHIET Peptidase S1/S6 family chymotrypsin-type protein OS=Rhizobium etli bv. mimosae str. Mim1 OX=1328306 GN=REMIM1_PD00133 PE=4 SV=1
-RALLVGIDDYE----------MREAKLT-----GSVDDVKAMQLF-LVK----------
-TVG--YR------PEQIHT--LT-------------------NRKATRA--------AI
LAE--ID-----DW-LVRQSQ--AGSRVFLYFSGQG---SEEMGA---------EA----
-----------TT------SP-------TLVAA-------DA--KLVREGGK-VT-VTNQ
IRETEIAA-RLNS---L-----KD--RRVT-----------LLIDACHV----------G
PGS------------RSAVA----------------------------------------
>tr|A0A2A6KZ28|A0A2A6KZ28_9RHIZ Peptidase C14 OS=Rhizobium sp. L9 OX=1340738 GN=CO660_12185 PE=4 SV=1
-RALLIGIDDYE----------MREAKLT-----GSVDDVKAMQLF-LVK----------
-TVG--YR------PEQIHT--LT-------------------NRKASRA--------AI
LAE--ID-----DW-LVRQSQ--AGSRVFLYFSGQG---SEEMGA---------EA----
-----------TT------SP-------TLVAA-------DA--KLVREGGK-VT-VTNQ
IRETEIAA-RLNS---L-----KD--RRVT-----------LLIDACHV----------G
PGS------------RSAVA----------------------------------------
>tr|A0A1U7J2D6|A0A1U7J2D6_9CYAN Uncharacterized protein OS=Phormidium tenue NIES-30 OX=549789 GN=NIES30_16620 PE=4 SV=1
---VIVGINQYQSLQ-----------PLM-----YAQFDALELRDF-LVA----------
EV-G--LP------AQYCSL--LT------DISAVVYEG----AAAPTRE--------VM
LQR--LA-----QS-CD-RAD--PEDTVWFFFSGYGVQW---------------QG----
-------------------KD-------YLLPI-------DA--DPNRI-------DQTG
ILVET----LLDQ---L-AQGNQRQS--IV------------MLDMNRPQ----------
------------------------------------------------------------
>tr|B2IBS3|B2IBS3_BEII9 Peptidase C14 caspase catalytic subunit p20 OS=Beijerinckia indica subsp. indica (strain ATCC 9039 / DSM 1715 / NCIB 8712) OX=395963 GN=Bind_0137 PE=4 SV=1
RIALVIGNSAYQA------------DPLA-----TSANDAGLIAQS-LQA----------
-A-G--FD-------VVGAR-------------------------DLDAA--------TL
RSA--FH-----EF-LDKAGASGPETVALVYFAGRGLQF---------------EG----
-------------------EN-------YLVPV-------DA--RITRDTDV----PIEA
FRLTD----LTQP---L-TALPLK--ARIF------------ILDAARA----------N
RFAPAGQPL---------------------------------------------------
>tr|A0A2W7D504|A0A2W7D504_9CYAN Peptidase C14 OS=Snowella sp. OX=2164131 GN=DCF12_07340 PE=4 SV=1
KLALLVGINRYSSLNSNNTNGNSPYLDLQ-----GCLTDVELQREL-LME----------
-RYG--FQ------ATDILT--LT-------------------DAQATRE--------NI
ENS--FL-----EH-LVNQAQ--AGDVVVFHFSGYGSRIKIPSLS---------G-----
---------STALSPSAEEML-------GFLPS-------DG--LTSEQ-------IRND
LLQESLFL-LARS---L-----RT--DQVT-----------MVLDCSHG----------E
PTSPLQ---------GNLRTRSCLIPADSP-SSQEIDFQS--------------------
>tr|X6E237|X6E237_9RHIZ Uncharacterized protein (Fragment) OS=Mesorhizobium sp. LNHC229A00 OX=1287240 GN=X741_34195 PE=4 SV=1
-VALVIGNASYSSL-----------PADK-----DAASDARTISDA-LKV----------
-I-G--FE-------VETVS-------------------------DATKA--------DI
AQA--IS-----AT-KGRLG---QGTTLLVYFAGHALQL---------------DQ----
-------------------KN-------YLAPI-------DL--KLAGADDL----LTAG
VPLEQ----LLNE---L-GGRPSA--STIV------------IVDAAEK----------N
PFRSG-------------------------------------------------------
>tr|X6E720|X6E720_9RHIZ Uncharacterized protein (Fragment) OS=Mesorhizobium sp. LNHC229A00 OX=1287240 GN=X741_34080 PE=4 SV=1
RVALVIGNSRYGSV-----------APLV-----DPERDSRAVAAT-LTE----------
-L-G--FS------KVMLEA-------------------------DLPRD--------RF
LSR--LR-----TF-AELAD---HADWAIVYFAGHGIEV---------------NG----
-------------------DD-------FLLPV-------DA--RVLTDTDV----ESEA
ISLRQ----LTAA---T--AKAAN--VRLV------------IIDASRS----------N
PF-----FA-----STTREMGD--------------------------------------
>tr|A0A0D7Q4G5|A0A0D7Q4G5_9BRAD Peptidase OS=Bradyrhizobium sp. LTSPM299 OX=1619233 GN=UP10_29060 PE=4 SV=1
RLALIIGNGHYPDAS----------APLA-----QPINDARNLSAT-LRH----------
-N-G--FD-------VDVVE-------------------------DATRD--------DM
VRA--VE-----RM-KAKIR---PDTVVMLFFGGYGVQV---------------GR----
-------------------ES-------YMIPV-------DA--AIWKEADV----KRSG
VSVES----VLDV---M-KDQGAK--AKLV------------VLDASRR----------N
PYERRFRSF-----SHGLAPISPPENTLVLTSAT--------------------------
>tr|A0A0D7QIJ2|A0A0D7QIJ2_9BRAD Caspase-like domain-containing protein OS=Bradyrhizobium sp. LTSPM299 OX=1619233 GN=UP10_08805 PE=4 SV=1
RLALVVGNGAYQA------------GALQ-----TAANDAGLIAQT-LQA----------
-A-G--FD-------VIGAR-------------------------DLDGE--------TL
RKS--FR-----DF-VQKVQDAGPNSVAFVYLAGYGVQL---------------TG----
-------------------EN-------YFVPV-------DA--KIARDTDV----PVEA
IRMTD----YTHQ---L-SALGIK--ASVI------------VLDAARS----------N
PFAKD-------------------------------------------------------
>tr|A0A0D7Q8M0|A0A0D7Q8M0_9BRAD Uncharacterized protein OS=Bradyrhizobium sp. LTSPM299 OX=1619233 GN=UP10_28975 PE=4 SV=1
RFALVIGNAKYPDAD----------APLK-----EPINDARDVADE-LKR----------
-D-G--FI-------VDVGE-------------------------NLTGD--------GM
RRA--FD-----KL-YGKIK---PGSVALIFFSGYGIQS---------------NR----
-------------------QS-------YMIPV-------DA--QIWAEPDV----RRDG
FSLET----VLGD---I-NSRGAG--VKIA------------LVDASRR----------N
PFERRFRS----------------------------------------------------
>tr|D4ZZI9|D4ZZI9_ARTPN Uncharacterized protein OS=Arthrospira platensis (strain NIES-39 / IAM M-135) OX=696747 GN=NIES39_A06750 PE=4 SV=1
KLALLVGINQYPK------VSQRHIEPLS-----GCVTDVELQREL-LIG----------
-RFG--FN------PSDILT--LT-------------------NKEATGE--------NI
ETS--FI-----EH-LINQAK--PGDLVVFHYSGYGSCMADANQN---------PD----
---------AATI------KH-------SLIPV-------DV--TPD--HNG---EPIND
IMEDTLWL-LLRS---L-----KT--QQVI-----------TILDTSYA----------Y
PGYSQQ---------GVLRIRSAASP----------------------------------
>tr|A0A2T1CPW2|A0A2T1CPW2_9CYAN Peptidase C14 (Fragment) OS=filamentous cyanobacterium Phorm 46 OX=2107705 GN=C7B69_21960 PE=4 SV=1
--CIAIGINQYQLLQ-----------PLS-----YAQEDAEALYGF-LTE----------
EA-G--FA------PDGCLL--MT------DSSPSLWGQ----STYPNRE--------NI
LRL--TE-----KL-CSEHLQ--QGDLLWCFFSGYGVSY---------------EG----
-------------------KD-------YLMPV-------DG--NPADI-------QGTG
IPVEL----LLNT---L-KNAPTETV--LV------------LVDMN-------------
------------------------------------------------------------
>tr|Q13CE2|Q13CE2_RHOPS Peptidase C14, caspase catalytic subunit p20 OS=Rhodopseudomonas palustris (strain BisB5) OX=316057 GN=RPD_1009 PE=4 SV=1
RVALVIGNAKYPDAE----------KPLT-----QPVNDARDLADE-LKR----------
-D-G--FD-------VDAGE-------------------------NLNGD--------AM
RRA--FD-----RL-YNRVK---PGSVALVFFSGFGIQS---------------GR----
-------------------QS-------YMIPV-------DA--QIWTEPDV----RRDG
ISLET----VLGE---L-NSRGAT--VKIA------------LIDASRR----------N
PFERRFRS----------------------------------------------------
>tr|Q13D17|Q13D17_RHOPS Peptidase C14, caspase catalytic subunit p20 OS=Rhodopseudomonas palustris (strain BisB5) OX=316057 GN=RPD_0784 PE=4 SV=1
RFALVIGNGRYPDAS----------EPLI-----QPINDARALSGA-LRR----------
-E-G--FD-------VDMIE-------------------------DARRD--------DM
LQA--VE-----RM-KARVT---KDSTVVLFFGGYGIQS---------------GR----
-------------------ES-------YMIPV-------DA--NIWNEADV----RRTG
VSIES----VLGE---M-RERGVH--AKLA------------IIDASRR----------N
PYERRFRS----------------------------------------------------
>tr|A0A1H8J5G7|A0A1H8J5G7_9BRAD Caspase domain-containing protein OS=Bradyrhizobium sp. OK095 OX=1882760 GN=SAMN05443254_11123 PE=4 SV=1
RLALVIGNGHYPDAT----------APLT-----QSINDARALSST-LRK----------
-N-G--FD-------VDMVE-------------------------DATKD--------DM
VRA--VN-----RL-KSRIK---RDTVVMLFFGGYGVQA---------------GR----
-------------------ES-------YMLPV-------DA--AIWKESDV----RRQG
VSIEG----VLGM---M-KEQGAK--AKLV------------VVDASRR----------N
PYERRFRSY-----SHGLAPIGTPDN----------------------------------
>tr|A0A1H8FJV8|A0A1H8FJV8_9BRAD Uncharacterized protein, contains caspase domain OS=Bradyrhizobium sp. OK095 OX=1882760 GN=SAMN05443254_107278 PE=4 SV=1
RIALVVGNGAYAK------------SPLA-----TTANDAGLIAQT-LQA----------
-A-G--FD-------VVGAR-------------------------DLDGD--------TL
RKS--LR-----DF-IQKAQASGPGTVAMIYLAGYGVQL---------------AG----
-------------------EN-------YFIPV-------DS--NIARDTDI----PTEG
LRISD----YARQ---L-ASIPLK--ANIV------------VLDAARA----------Q
PFIEGGQPI-----AS--------------------------------------------
>tr|A0A2S9JFY0|A0A2S9JFY0_9RHIZ Peptidase C14 caspase catalytic subunit p20 OS=Phyllobacterium myrsinacearum OX=28101 GN=C5750_17705 PE=4 SV=1
RIALVIGNSAYQT------------APLP-----TPANDAGLIAQT-LQA----------
-A-G--FD-------VVGAR-------------------------DLDQD--------SL
RHT--FR-----DF-LDKATAAGPDAVVFVYLSGYGLQY---------------EG----
-------------------EN-------YFAGI-------DA--KMTRATDV----PVET
IRVSD----FTKS---L-AALQNK--GTIL------------VLDAART----------N
PF----------------------------------------------------------
>tr|A0A1H8J6I2|A0A1H8J6I2_9BRAD Tetratricopeptide repeat-containing protein OS=Bradyrhizobium sp. OK095 OX=1882760 GN=SAMN05443254_11146 PE=4 SV=1
RYALVIGNAKYPDAD----------APLK-----EPLNDARDVADE-LKR----------
-D-G--FS-------VEINE-------------------------NLTGD--------GM
RRA--FD-----KL-YGKIK---PGSVALVFFSGFGIQS---------------AR----
-------------------QS-------YLLPV-------DA--QIWTESDV----RRDG
ISLET----VLGE---L-NTRGAG--VKIA------------LIDASRR----------N
PFERRFRS----------------------------------------------------
>tr|A0A1H7FRW2|A0A1H7FRW2_9BRAD Formylglycine-generating enzyme, required for sulfatase activity, contains SUMF1/FGE domain OS=Bosea lupini OX=1036779 GN=SAMN04515666_101137 PE=4 SV=1
RIALVVGNAAYR-T-----------APLA-----NAAVDARAVADV-LRQ----------
-G-E--FD-------LVSIE-------------------------NADRP--------AL
DSA--IA-----TF-RGKLT---RGAQIIVFYAGHAVQS---------------RG----
-------------------RN-------FLVPV-------DA--TPRGPAEV----ARDA
IDLDQ----LLDA---L-IVSRPA--SAVV------------VLDAARD----------N
HWQAGL------------------------------------------------------
>tr|A0A370QX18|A0A370QX18_9BRAD Caspase domain-containing protein OS=Tardiphaga sp. CF115 OX=2135486 GN=C7502_3071 PE=4 SV=1
RIALVIGNGHYPDAG----------APLS-----QPINDARAVTSA-LRR----------
-D-G--FD-------VDVVE-------------------------DATRD--------DM
IRA--VE-----RL-KAKIK---PETVVMLYFGGYGVQV---------------GR----
-------------------QS-------YMIPV-------DA--AIWKERDI----RRDG
MSVEA----VLDV---M-KEQGAQ--AKLV------------VLDASRR----------N
PYERRFRGY-----SRGLAPIDVPENA---------------------------------
>tr|A0A370QY14|A0A370QY14_9BRAD Putative caspase-like protein OS=Tardiphaga sp. CF115 OX=2135486 GN=C7502_3066 PE=4 SV=1
RIALVIGNAKYPDAE----------TPLK-----EPINDARDIAAE-LKR----------
-D-G--FE-------VDTGE-------------------------NLNGD--------GM
RRA--LD-----KF-YGKVK---PGSVALVFFSGFGIQS---------------AR----
-------------------QS-------YMIPV-------DA--QIWTEPDV----RRDG
FSLET----VLNE---I-NGRGAG--VKIA------------LLDASRR----------N
PFERRFRS----------------------------------------------------
>tr|J3I4W4|J3I4W4_9BRAD Uncharacterized protein (Fragment) OS=Bradyrhizobium sp. YR681 OX=1144344 GN=PMI42_01072 PE=4 SV=1
RIALVVGNGAYAK------------SPLA-----TTANDAGLIAQT-LQA----------
-A-G--FD-------VVGAR-------------------------DLDGD--------TL
RKS--FR-----DF-IQKAQASGPGTVAMVYLAGYGVQL---------------AG----
-------------------EN-------YFIPV-------DS--NISRDTDI----PTEA
LRISD----YARQ---L-ASIPLK--ANIV------------VLDAARA----------Q
PFIEGGQPI-----AS--------------------------------------------
>tr|A0A0D8L1G6|A0A0D8L1G6_9RHIZ Peptidase C14 caspase catalytic subunit p20 OS=Agrobacterium arsenijevicii OX=1585697 GN=RP75_02410 PE=4 SV=1
RIALVVGNAAYKT------------GALP-----TPANDAGLIAQT-LQA----------
-A-G--FD-------VIGAC-------------------------DLDQN--------GL
RDT--LR-----DF-LAKANASGPNTVAFVYLAGYGLQY---------------QG----
-------------------DN-------YFAPV-------DA--QIVNATDV----PVEA
IRMTD----FTKS---L-AAINNR--GSIV------------VVDAARA----------N
PFAQSSQPL---------------------------------------------------
>tr|A0A2A6JG15|A0A2A6JG15_9RHIZ Peptidase C14 OS=Rhizobium sp. C5 OX=2035448 GN=CO666_09015 PE=4 SV=1
-RALLIGIDDYD----------MREAKLT-----GSASDVKAMQLF-LAK----------
-TLA--YR------PEQIHA--LT-------------------NRKATRE--------AI
LAE--ID-----DW-LVRQST--PGSRVFLYFSGQG---SEEMGA---------EE----
-----------TT------SP-------TLVAA-------DA--KLTREGGK-VT-VTNQ
IRETEIAA-RLNS---L-----KD--RRVT-----------LLIDACHV----------G
PGS------------RSAVAA---------------------------------------
>tr|J3CT14|J3CT14_9BRAD Uncharacterized protein OS=Bradyrhizobium sp. YR681 OX=1144344 GN=PMI42_04571 PE=4 SV=1
RFALVIGNAKYPDAD----------APLK-----EPINDAHDVADE-LKR----------
-D-G--FS-------VEIGE-------------------------NLTGD--------GM
RRA--FD-----KL-YGKIK---PGSVALVFFSGFGIQS---------------AR----
-------------------QS-------YMLPV-------DA--QIWTESDV----RRDG
VSLET----VLGE---L-NTRGAG--VKIA------------LIDASRR----------N
PFERRFRS----------------------------------------------------
>tr|J3I1S5|J3I1S5_9BRAD Uncharacterized protein OS=Bradyrhizobium sp. YR681 OX=1144344 GN=PMI42_04320 PE=4 SV=1
RLALVIGNGHYPDAS----------APLT-----QSINDARALSST-LRK----------
-S-G--FD-------VDMVE-------------------------DATRD--------DM
VRA--VN-----RL-KSRIK---RDTVVMLFFGGYGVQA---------------GR----
-------------------ES-------YMLPV-------DA--AIWKESDV----RRQG
VSIEG----VLGM---M-KEQGAK--AKLV------------VVDASRR----------N
PYERRFRSY-----SHGLAPISAPDNA---------------------------------
>tr|A0A1H5FCP3|A0A1H5FCP3_9RHIZ Uncharacterized protein, contains caspase domain OS=Rhizobiales bacterium GAS191 OX=1882830 GN=SAMN05444161_4623 PE=4 SV=1
RLAFVIGEGTYANAS---------AAPET-----TAVNDAGLIAYQ-LQQ----------
-A-G--FD-------VTGGR-------------------------DVDRQ--------TF
ETL--AA-----TF-IAKLGQAGPNAVAVIYVSGYGLQS---------------EG----
-------------------DN-------RIVPT-------DA--QLATLAAI----GPET
ISINE----FLAQ---F-QTLPGA--AHVA------------IFDLSR------------
------------------------------------------------------------
>tr|A0A0C6FI05|A0A0C6FI05_9RHIZ Uncharacterized protein containing caspase domain OS=Methylobacterium aquaticum OX=270351 GN=Maq22A_c26555 PE=4 SV=1
RIALVIGNGAYPG------------GALA-----TAANDAGLVAQT-LQA----------
-A-G--FD-------VVGAR-------------------------DLDEE--------SL
RRT--LR-----DF-TDKAAASGPDTVAFLYLSGSGLQL---------------AN----
-------------------EA-------YFAPV-------DA--RIETASDV----PVRA
LRISD----YVSR---L-AALPLR--ARFV------------VLDAARA----------S
PF----------------------------------------------------------
>tr|A5E8V6|A5E8V6_BRASB Uncharacterized protein OS=Bradyrhizobium sp. (strain BTAi1 / ATCC BAA-1182) OX=288000 GN=BBta_0307 PE=4 SV=1
RVALVIGNSIHEHA-----------PLLD-----EPATDARLLADR-LTR----------
-L-G--FT-------LSGGA--A--------------------QIDLDRK--------GF
DRA--LA-----EF-KGRIA---DADLALIYYAGYGLNL---------------NG----
-------------------TS-------YLVPV-------DA--APAKADDL----ATEL
RDLGA----ILRE---L-DGPSGR--QNVV------------ILDAFRA----------N
PFAARGIAG----LAAGLVPVGMPARTVLSFAAQ--------------------------
>tr|K9TRU4|K9TRU4_9CYAN Peptidase C14 caspase catalytic subunit p20 OS=Chroococcidiopsis thermalis PCC 7203 OX=251229 GN=Chro_0010 PE=4 SV=1
KLALLVGINQYPA-----------TLSLG-----GCLTDVALQREL-LVH----------
-RFG--FN------PADILT--LT-------------------DRQATRK--------QV
EAA--FL-----EH-LTQQAK--TGDTVVFHFSGYGRRVLNSKFG---------I----R
NSEFETT--NNQFP-----IN-------SLVCA-------DG----------------ED
LLDETLWL-LLRS---L-----PT--RQIA-----------TFLDTSFG-----------
------------------------------------------------------------
>tr|A5EK59|A5EK59_BRASB Uncharacterized protein OS=Bradyrhizobium sp. (strain BTAi1 / ATCC BAA-1182) OX=288000 GN=BBta_4521 PE=4 SV=1
RIALVIGNGAYAK------------GALA-----TAANDAGLIAQT-LQA----------
-A-G--FD-------VVGAR-------------------------DLDGD--------TL
RKS--FR-----DF-IHKAQSSDGNTVAMVYLAGYGMQL---------------AG----
-------------------EN-------YFIPV-------DA--NIASDVDI----PTEG
LRLSD----YIRQ---L-AATPLK--AGVV------------VLDAARQ----------Q
PF----------------------------------------------------------
>tr|A5E9I4|A5E9I4_BRASB Putative Peptidase OS=Bradyrhizobium sp. (strain BTAi1 / ATCC BAA-1182) OX=288000 GN=BBta_0548 PE=4 SV=1
RLALVIGNGHYPDAN----------APLA-----QPINDARALTGA-LRR----------
-G-G--FD-------VDVVE-------------------------DASKD--------DL
ARA--VE-----RL-TARIK---PDSVVMLFFGGYAIQA---------------GR----
-------------------DS-------YMIPT-------DA--KIWKEADV----RREG
TSIER----VLDA---V-SEKGAR--AKLV------------VIDASRR----------N
PFERRFRAY-----SHGLAPINAPANA---------------------------------
>tr|A0A1I4CC54|A0A1I4CC54_9RHIZ Formylglycine-generating enzyme, required for sulfatase activity, contains SUMF1/FGE domain OS=Methylocapsa palsarum OX=1612308 GN=SAMN05444581_12014 PE=4 SV=1
RLALVIGNSAYAAAG----------APLA-----TPIKNARMIAEE-LRH----------
-D-G--FS-------VDLRE-------------------------NLGEE--------AM
RNA--IA-----SL-SAKIK---PAATALFFFSGYGVAV---------------KG----
-------------------RS-------YLIPV-------DA--EIWNEADV----ETRG
VGVEQ----ILGG---M-ESAGAK--VEIL------------VLDASRR----------N
PFERRFRTF-----SSG-------------------------------------------
>tr|A0A2S4MEU8|A0A2S4MEU8_9BRAD Putative caspase-like protein OS=Bosea sp. 1131 OX=1871628 GN=CYD53_104238 PE=4 SV=1
RIALVIGNGAYQA------------SPLT-----TPANDAGLIAQT-LQA----------
-A-G--FD-------VVGAR-------------------------DLDTA--------TL
RSS--LR-----EF-LDKASASGPDTVALVYFAANGLQF---------------EG----
-------------------EN-------YLVPV-------DA--RIARDADV----PLEA
VRLSD----LTKP---L-AALPLK--ARIV------------VLDAAYA----------N
GFA---------------------------------------------------------
>tr|A0A0J6SS93|A0A0J6SS93_9RHIZ Peptidase C14 OS=Methylobacterium aquaticum OX=270351 GN=VP06_06920 PE=4 SV=1
RIALLIGNAQYPDSD----------TPLT-----TPVQDVRAVGAA-LQR----------
-R-G--YA-------VDLAE-------------------------NVGKR--------AM
QDA--LS-----NF-FGKIK---SGSDVLIYFSGYGIQS---------------ND----
-------------------KN-------YMVPI-------DG--QIWSEADL----RRDG
VTVDS----VMTE---I-DRRGAD--AKVV------------ILDAANR----------N
PFERRFR-----------------------------------------------------
>tr|A0A0J6S389|A0A0J6S389_9RHIZ Peptidase C14 (Fragment) OS=Methylobacterium aquaticum OX=270351 GN=VP06_24090 PE=4 SV=1
RIALVIGNGAYAA------------GPLP-----TAANDAGLVAQT-LQA----------
-A-G--FD-------VEGAR-------------------------DLDEE--------TL
RRT--LR-----DF-TDKAAAAGPDAVAFLYLSGYGLQF---------------EN----
-------------------ET-------YVAPV-------DA--RIETASDV----PLRA
VRISD----DVKR---L-AALPLK--ARFV------------VLDAGRT----------A
------------------------------------------------------------
>tr|A0A1I3XWT2|A0A1I3XWT2_9RHIZ Uncharacterized protein, contains caspase domain OS=Methylocapsa palsarum OX=1612308 GN=SAMN05444581_104145 PE=4 SV=1
RLALVIGNADYVN------------QPLA-----TAANDAGLVAES-LRA----------
-A-G--FD-------VTGAA-------------------------NLDQE--------AL
RRA--FR-----DF-LAKAAQAGPQAVVFVYLSGLGLQY---------------EG----
-------------------EN-------YFAPV-------EA--IIKHDADV----PIEA
LRISD----FSRA---L-GALPLR--ARIL------------VLDAARK----------N
TF----------------------------------------------------------
>tr|A5E9I8|A5E9I8_BRASB Putative Peptidase, Caspase-like domain and TPR repeats OS=Bradyrhizobium sp. (strain BTAi1 / ATCC BAA-1182) OX=288000 GN=BBta_0554 PE=4 SV=1
RIALVIGNAKYPDAE----------APLK-----EPINDARDLTDE-LKR----------
-D-G--FT-------VETLE-------------------------NATGE--------AM
RRG--LE-----RL-YGSIK---PGSVALVFFSGFGIQS---------------NR----
-------------------TS-------YMIPV-------DA--QIWQEADV----RRDG
ISLEQ----VLQE---I-NSRGAG--VKIA------------LLDASRR----------N
PYERRFRTA-----SSGLA-----------------------------------------
>tr|A0A2T4YI48|A0A2T4YI48_9BRAD Formylglycine-generating enzyme required for sulfatase activity OS=Bosea sp. 124 OX=2135642 GN=C8D03_4125 PE=4 SV=1
RVALVIGNAGYP-L-----------APVA-----AAASDARAVAAV-LRD----------
-G-A--FD-------VVIAE-------------------------DANGP--------AL
QDA--IA-----TF-AGKLR---RGVQAVVFYSGHAVQL---------------RN----
-------------------RN-------FLAPV-------DA--RLRSASEI----AQAA
VDLDM----LLDA---L-IVARPA--SALV------------VLDASRD----------N
PWQAELAGS-----S---------------------------------------------
>tr|A0A147FNW5|A0A147FNW5_9RHIZ Peptidase C14 OS=Methylobacterium aquaticum OX=270351 GN=NS229_07645 PE=4 SV=1
RIALVIGNGAYPG------------GALA-----TAANDAGLVAQT-LQA----------
-A-G--FD-------VVGAR-------------------------DLDED--------SL
RRT--LR-----DF-TDKAAAAGPDAVAFLYLSGYGLQL---------------AN----
-------------------EA-------YLAPV-------DA--RIETASDV----PLRT
LRISD----YVAR---L-AALPLK--ARFV------------VLDAARA----------S
PF----------------------------------------------------------
>tr|A0A2U8PLQ3|A0A2U8PLQ3_9BRAD Caspase family protein OS=Bradyrhizobium sp. 2 39S1MB OX=1404768 GN=CIT40_00500 PE=4 SV=1
RLALVIGNGHYPDAS----------APLT-----QSINDARALSSS-LRK----------
-N-G--FD-------VDMVE-------------------------DATKD--------DM
VRA--VN-----RL-KSRIK---RDTVVMLFFGGYGVQA---------------GR----
-------------------ES-------YMLPV-------DA--VIWKESDV----RRQG
VSIDG----VIDM---M-KEQGAK--AKLV------------VVDASRR----------N
PYERRFRSY-----SHGLAPISASD-----------------------------------
>tr|A0A321LAK9|A0A321LAK9_9BACT Uncharacterized protein OS=Blastocatellia bacterium AA13 OX=2169413 GN=DMF61_19510 PE=4 SV=1
KWAVIVGVAKY--AR-LPGG-----QQLQ-----FAERDAVVFANL-L------------
RQSG--FN------ESNLKL--LV-------------------GPQATIA--------GI
KSA--IG-----DW-LPRSAG--ANDTVYLYFSGHGFFEREF------------SE----
-------------------G--------YFLAY-------DT--DPQSL-------YGSA
LSISDL---KLAL---G-RRVKAKNI--VF------------IADAIRK-----------
--------D-----FFDPDSRPASD-----------------------------------
>tr|A0A2U8PY70|A0A2U8PY70_9BRAD Uncharacterized protein OS=Bradyrhizobium sp. 2 39S1MB OX=1404768 GN=CIT40_22215 PE=4 SV=1
KLALVIGNARYPDNE----------FVLN-----DVANDTQDVTEE-LKR----------
-D-G--FT-------VDRQN-------------------------NLTAD--------AM
RQA--LD-----RF-YARIE---RGAVALIFFDGFAIQS---------------NR----
-------------------QT-------YLLPV-------DA--QIWTEPDV----ARDG
FSLDS----ILAE---M-NTRGAA--IKIA------------LIDASRR----------N
PFERRFRRY---------------------------------------------------
>tr|A0A2U8PUM7|A0A2U8PUM7_9BRAD Caspase-like domain-containing protein OS=Bradyrhizobium sp. 2 39S1MB OX=1404768 GN=CIT40_16715 PE=4 SV=1
RIALVVGNGAYAK------------SPLA-----TTANDAGLIAQT-LQA----------
-A-G--FD-------VVGAR-------------------------DLDGD--------TL
RKS--FR-----DF-IQKAQASGPGTVAMVYLAGYGVQL---------------AG----
-------------------EN-------YFIPV-------DS--NITRDTDV----PTEA
LRIGD----YMRQ---L-ASIPLK--ANIV------------VLDAARA----------Q
PFIEGGQQI-----AS--------------------------------------------
>tr|A0A2T1FI94|A0A2T1FI94_9CHRO DUF4384 domain-containing protein OS=Cyanosarcina cf. burmensis CCALA 770 OX=2107697 GN=C7B80_19730 PE=4 SV=1
KLALLVGINQYPA-----------TLSLG-----GCLTDVALQREL-LVH----------
-RFG--FN------PADILT--LT-------------------DRQATRK--------QV
EAA--FL-----EH-LTQQAK--TGDTVVFHFSGYGRRVLNSKFG---------I----R
NSEFETT--NNQFP-----IN-------SLVCA-------DG----------------ED
LLDETLWL-LLRS---L-----PT--RQIA-----------TFLDTSFG-----------
------------------------------------------------------------
>tr|A0A1C3W8Q7|A0A1C3W8Q7_9BRAD Uncharacterized protein, contains caspase domain OS=Bradyrhizobium yuanmingense OX=108015 GN=GA0061099_1005452 PE=4 SV=1
RIALVVGNGAYAK------------SPLA-----TTANDAGLIAQT-LQA----------
-A-G--FD-------VVGAR-------------------------DLDGD--------TL
RKS--LR-----DF-IQKAQASGPGTVAMIYLAGYGVQL---------------AG----
-------------------EN-------YFIPV-------DS--NISRDTDI----PTEA
LRISD----YARQ---L-ASIPLK--ANIV------------VLDAARA----------Q
PFIEGGQPI-----AS--------------------------------------------
>tr|A0A0R3C5C3|A0A0R3C5C3_9BRAD Uncharacterized protein OS=Bradyrhizobium yuanmingense OX=108015 GN=AOQ72_32780 PE=4 SV=1
RVALVIGNASYANA-----------PPLG-----SPVNDAEDIAAG-LAG----------
-L-G--FD-------VDLRK-------------------------NTTLD--------DL
RAG--LV-----AF-TEKSA---AADIAVFYFAGYSAAA---------------GV----
-------------------GS-------YLIPV-------DA--HLATPESA----NAET
VPLAA----VTAA---A-GRARRL--GLVI-------------LDAMRE----------N
PF----------------------------------------------------------
>tr|A0A1C3WQ17|A0A1C3WQ17_9BRAD Tetratricopeptide repeat-containing protein OS=Bradyrhizobium yuanmingense OX=108015 GN=GA0061099_1006637 PE=4 SV=1
RFALVIGNAKYPDAD----------APLK-----EPINDARAVADE-LKR----------
-D-G--FS-------VELGE-------------------------NLTGD--------AM
RRA--FD-----KL-YGKIK---PGSVALVFFSGFGIQS---------------AR----
-------------------QS-------YLLPV-------DA--QIWTESDV----RRDG
FSLET----VLGE---L-NTRGAG--VKIA------------LVDASRR----------N
PFERRFRS----------------------------------------------------
>tr|A0A2U8PLR6|A0A2U8PLR6_9BRAD Tetratricopeptide repeat protein OS=Bradyrhizobium sp. 2 39S1MB OX=1404768 GN=CIT40_00670 PE=4 SV=1
RFALVIGNAKYPDAD----------APLK-----EPINDARDVADE-LKR----------
-D-G--FS-------VELAE-------------------------NLTGD--------GM
RRA--FD-----KL-YGKIK---PGSVALVFFSGFGIQS---------------AR----
-------------------QS-------YMLPI-------DA--QIWTESDV----RRDG
FSLET----VLGE---L-NTRGAG--VKIA------------LIDASRR----------N
PFERRFRS----------------------------------------------------
>tr|A0A1C3X6X9|A0A1C3X6X9_9BRAD Tetratricopeptide repeat-containing protein OS=Bradyrhizobium yuanmingense OX=108015 GN=GA0061099_101015 PE=4 SV=1
KIALVIGNAKYPDNE----------FVLS-----EVANDAQDVAEE-LKR----------
-G-G--FV-------VDRQS-------------------------NLTGD--------AM
RQV--LG-----RF-YDRIE---RGAVALIFFDGFAIQS---------------NR----
-------------------QT-------YLLPV-------DA--QIWTEPDV----SRDG
FGLDA----ILAE---M-NTRGAA--IKIA------------LIDASRR----------N
PFERRFRRY---------------------------------------------------
>tr|A0A0R3CG47|A0A0R3CG47_9BRAD Uncharacterized protein OS=Bradyrhizobium yuanmingense OX=108015 GN=AOQ72_19645 PE=4 SV=1
KHALVIGVNSDKD---------RQKPKLQ-----YAVSDAQSMNAV-LSR----------
-L-G--F---------ATTM--LL-------------------EERATRA--------QV
LSE--V------DK-ILSSAK--PDDLVLIYYAGSGIR-STDLWP---------DL----
-----------SK------DL-------ILSTF-------DL--NLKN--------LEAN
LTLNAVVK-RLNS---A-----SD--KYRL-----------IIVDACH------------
-GT------------YGLPMRTASTAT---------------------------------
>tr|A0A1C3W9P5|A0A1C3W9P5_9BRAD Uncharacterized protein, contains caspase domain OS=Bradyrhizobium yuanmingense OX=108015 GN=GA0061099_1005520 PE=4 SV=1
RVALVIGNASYANA-----------PPLG-----SPVNDAEDIAAG-LAG----------
-L-G--FD-------VDLRK-------------------------NTTLD--------DL
HAR--LV-----AF-TEKSA---AADIAVFYFAGYSAAA---------------GV----
-------------------GS-------YLIPV-------DA--HLATPESA----NAET
VPLAA----VTAA---A-GRARRL--GLVI-------------LDAMRE----------N
PF----------------------------------------------------------
>tr|A0A0R3CDW5|A0A0R3CDW5_9BRAD Uncharacterized protein OS=Bradyrhizobium yuanmingense OX=108015 GN=AOQ72_26775 PE=4 SV=1
KIALVIGNAKYPDNE----------FVLS-----EVANDAQDVAEE-LKR----------
-G-G--FV-------VDRQS-------------------------NLTGD--------AM
RQV--LG-----RF-YDRIE---RGAVALIFFDGFAIQS---------------NR----
-------------------QT-------YLLPV-------DA--QIWTEPDV----SRDG
FSLDT----ILAE---M-NTRGAA--IKIA------------LIDASRR----------N
PFERRFRRH-----SAGL------------------------------------------
>tr|A0A161V979|A0A161V979_NODSP Peptidase C14 OS=Nodularia spumigena CENA596 OX=1819295 GN=A2T98_22080 PE=4 SV=1
KLALLIGINQYQK-----------SPALG-----GCLTDVELQKEL-LIH----------
-RFG--FV------ASDILT--LT-------------------EEKATRK--------SI
EEA--FL-----AH-LGQQVK--AGDVALFHFSGYGTRIKSGRFI---------D-----
-----------TV------QN-------ALVPA-------N---PQDAQKDE----IVNY
ILEETVRL-LLRS---L-----PT--DRVT-----------AVLDTSYY----------A
PTKVQP---------TGWRIRVRPES----------------------------------
>tr|A0A2U8W4P1|A0A2U8W4P1_9RHIZ Peptidase C14 OS=Methylobacterium sp. 17SD2-17 OX=2202825 GN=DK389_07980 PE=4 SV=1
RIALVIGNAAYPA------------APLA-----TAANDAGLVAQT-LQA----------
-A-G--FD-------VVGAR-------------------------DLDED--------SL
RRA--LR-----EF-VDKAAASGPSTVAFLYLAGYGLQL---------------EG----
-------------------EN-------YFTPV-------DA--RIGTAADV----AVRA
LRISD----YVRS---L-AALPLK--ARFV------------VLDASRK----------T
PF----------------------------------------------------------
>tr|A0A2U8WCS1|A0A2U8WCS1_9RHIZ Uncharacterized protein OS=Methylobacterium sp. 17SD2-17 OX=2202825 GN=DK389_24705 PE=4 SV=1
RFALLIANARYPDAK----------APLA-----AVSRDARLLADE-LRR----------
-H-E--FD-------VDLRE-------------------------NVTRE--------DM
QAV--LD-----GF-YAKIN---AGSAAFLYFGGYGIQV---------------SR----
-------------------QT-------YLLPV-------NA--QIWSETEV----RKDG
ISLDG----VLAE---M-NRRGAR--VKIA------------VVDAARE----------N
PYERRFR-----------------------------------------------------
>tr|A0A2M8ZSB6|A0A2M8ZSB6_9BRAD Tetratricopeptide repeat protein OS=Afipia broomeae OX=56946 GN=BKA77_5303 PE=4 SV=1
RYALVIGNAKYPDAD----------APLK-----EPLNDARDVADE-LKR----------
-D-G--FN-------VDVGE-------------------------NLTGE--------AM
RRA--FD-----RL-YGKIK---PGSVALIFFSGFGVQA---------------AR----
-------------------QS-------YMIPI-------DA--QIWTEPDV----RRDG
FSLES----VLGE---I-NNRGAG--VKIA------------LVDASRR----------N
PFERRFRS----------------------------------------------------
>tr|B0UGN9|B0UGN9_METS4 Peptidase C14 caspase catalytic subunit p20 OS=Methylobacterium sp. (strain 4-46) OX=426117 GN=M446_0290 PE=4 SV=1
RIALVIGNGAYPA------------GALA-----TAANDAGLVAQT-LQA----------
-A-G--FD-------VVGAR-------------------------DLDED--------GL
RRA--LR-----DF-TDRAAAAGPEAVAFVYLAGYGLQV---------------EG----
-------------------EN-------YFVPV-------DA--RIGAASDV----PLRA
LRVSD----YAKR---L-AALPLR--ARFL------------VLDAGRR----------A
------------------------------------------------------------
>tr|A0A1Z4HQ34|A0A1Z4HQ34_9NOSO Peptidase C14 caspase catalytic subunit p20 OS=Nostoc carneum NIES-2107 OX=1973483 GN=NIES2107_38080 PE=4 SV=1
KLALLVGINQYSQ-----------NPALS-----GCLTDVELQKEL-LMH----------
-RFG--FP------AANILT--LT-------------------EEQANRE--------FI
EAA--FL-----EH-LGKQAR--TGDVVVFHFSGYGTRIKLEA-----------D-----
-----------QV------QN-------ALIAV-------N------TQNSQ----NSNY
LFEETLLL-LLRS---L-----ST--DRVT-----------AVLDTSY------------
------------------------------------------------------------
>tr|B0UHD3|B0UHD3_METS4 Uncharacterized protein OS=Methylobacterium sp. (strain 4-46) OX=426117 GN=M446_5032 PE=4 SV=1
RIALVISNSAYSGGG----------DPLG-----TN-RSARLVAEE-LDR----------
-L-G--FV-------VEAGE-------------------------NLTKA--------QM
QQR--VA-----EV-AARIG---RSSVVVFFYNGYAIRS---------------GQ----
-------------------QN-------FLIPV-------GA--SVRSEVQV----RQEG
LDLDS----ILAE---F-TRRGAA--TRIV------------IVDAARR----------N
PFEETFRR----------------------------------------------------
>tr|U7Q816|U7Q816_9CYAN Caspase domain protein OS=Lyngbya aestuarii BL J OX=1348334 GN=M595_6124 PE=4 SV=1
KLALLVGINQYPG-------SSSGFEPLR-----GCITDIELQREL-LTC----------
-RFG--FT------DSDIIT--LS-------------------NEKATRE--------NI
ENA--FI-----TH-LIEQAK--PGDVVVFHFSGYGSSIPRSNST---------TN----
---------SSTS------QN-------ALVPV-------DG--TSSTTEDG---E-IND
LLEDTLWL-LLRS---L-----PT--DQVI-----------TVLDTSYA----------Y
PGFSQQ---------GAFHIRSSASP----------------------------------
>tr|A0A1Z4I0L1|A0A1Z4I0L1_9NOSO Diguanylate cyclase OS=Nostoc carneum NIES-2107 OX=1973483 GN=NIES2107_74840 PE=4 SV=1
RYALVIGVGEYQSHN---------FSPLT-----TAANDAEAVAQM-LEK----------
-YGN--F-------QVERLPRGRNQQTNNWEVVPQ----------PVTKE--------QI
VQA--IR-----TLVKERAMN---SEA-LIYFTGHSLRI------------FDEWD---Q
-------------------QKG------FLVAS-------DC--ELEFRGEKLFS-QRHE
IELEG----LNTL---I-QKSSVK--RLVM------------LLDCYHHSS-----SLER
QLLQQT---------------------FTAF-----------------------------
>tr|B0UB78|B0UB78_METS4 Peptidase C14 caspase catalytic subunit p20 OS=Methylobacterium sp. (strain 4-46) OX=426117 GN=M446_0910 PE=4 SV=1
RIALVIGNAQYPDSD----------TALT-----TPVADARAVAAV-LQQ----------
-K-G--YA-------VDVGE-------------------------NMAKV--------AL
QGA--LG-----RF-YDKIK---AGSTALLYFSGYGIQS---------------NK----
-------------------QN-------YLIPV-------DA--QIWTEPDL----RRDG
FNVEG----ILSE---M-QKRGAD--LKVV------------ILDAANR----------N
PFERRFRSF-----ANG-------------------------------------------
>tr|A0A1Z4HS34|A0A1Z4HS34_9NOSO Uncharacterized protein OS=Nostoc carneum NIES-2107 OX=1973483 GN=NIES2107_44600 PE=4 SV=1
-WALVIGINHYDCLQ-----------PLK-----YAKRDAELLQNL-LHN----------
EA-G--F--------ERVFL--FS------DDSPSIGGE----LTRPDRA--------NL
LRC--LQ-----QLFERPFLQ--PEDNFWFFFNGHGMNY---------------GE----
-------------------QD-------YLLAA-------DG--NPEDI-------ENTG
ISLSY----LTEC---L-RNSGSDNI--VL------------MLDANHHQHQG------H
GLG---------------------------------------------------------
>tr|A0A2M8ZSB2|A0A2M8ZSB2_9BRAD Caspase domain-containing protein OS=Afipia broomeae OX=56946 GN=BKA77_5315 PE=4 SV=1
RIALVIGNGHYPDAN----------APLT-----QPINDARALTAA-LRR----------
-D-G--FE-------VDVVE-------------------------DASRD--------DM
TRA--VA-----RL-KARIN---PDSVVMLYFGGYGVQA---------------GR----
-------------------ES-------YMIPV-------DA--AIWRESDV----RRQG
VSIES----VLDV---M-KEKGAR--AKLV------------VVDASRR----------N
PYERRFRSF-----SHGLAPIDAPDKT---------------------------------
>tr|A0A2P8QXQ3|A0A2P8QXQ3_9CYAN Peptidase C14 OS=Chroococcidiopsis sp. CCALA 051 OX=869949 GN=C7Y66_00655 PE=4 SV=1
KLALLVGINQYPA-----------TLSLG-----GCLTDVALQREL-LVH----------
-RFG--FN------PADILT--LT-------------------DRQATRK--------QV
EAA--FL-----EH-LTQQAK--TGDTVVFHFSGYGRRVLNSKFG---------I----R
NSEFETT--NNQFP-----VN-------SLVCA-------DG----------------ED
LLDETLWL-LLRS---L-----PT--RQIA-----------TFLDTSFG----------T
PV----------------------------------------------------------
>tr|A0A327K9S6|A0A327K9S6_9RHIZ Uncharacterized protein OS=Rhodoplanes piscinae OX=444923 GN=CH340_16830 PE=4 SV=1
RLALVIGNAAYPDGD----------APLT-----AAVADARMVADT-LRR----------
-R-G--FD-------VELGE-------------------------NLSKP--------AM
ERA--VE-----RF-QGKLV---PGATALLYYSGHGAQI---------------GR----
-------------------ES-------FLIPV-------SA--QIWRPEDV----RRDA
VSLEP----LVAE---M-SARGAA--RKLV------------VVDAARR----------N
PFERRLRGF-----S---------------------------------------------
>tr|I4GX55|I4GX55_MICAE Similar to Q4BYD0_CROWT Caspase-1 OS=Microcystis aeruginosa PCC 9806 OX=1160282 GN=MICAE_2480012 PE=4 SV=1
KLALLVGIDQYGAN----------IPPLH-----GCLTDVELQKDL-LRY----------
-RFG--FQ------DADIVT--LT-------------------GKKASRE--------AI
EAA--FL-----EH-LIAQAR--AGDVVIFHFSGYGS-----------------------
---------------VGARKE-------VFITA-------D--------G------AENA
LLKENILL-MARC---L-----AT--DKCS-----------LIFDSSH------------
------------------------------------------------------------
>tr|A0A1V4BUJ8|A0A1V4BUJ8_MICAE Peptidase C14 OS=Microcystis aeruginosa KW OX=1960155 GN=B1L04_18575 PE=4 SV=1
KLALLVGIDQYGAN----------IPPLP-----GCLTDVELQKDL-LRY----------
-RFG--FH------DADIVT--LT-------------------GQQASRE--------AI
EAA--FL-----EH-LIAQAR--LGDVVIFHFSGYGS-----------------------
---------------VGARKE-------VFIAA-------D--------G------AENA
LLKENILL-MARC---L-----AT--DKFS-----------LIFDSSH------------
------------------------------------------------------------
>tr|A0A1H5YRL9|A0A1H5YRL9_9GAMM Esterase/lipase superfamily enzyme OS=Marinobacterium lutimaris OX=568106 GN=SAMN05444390_1011858 PE=4 SV=1
KHALLIGISDYTDS---------GLSSLP-----GAENDIQAVRQL-LEQ----------
-RLG--FP------KENIEL--LL-------------------NKDATHS--------AV
VTA--LQ-----E--LSARVQ--QDDLVYIHYSGYGSNMPDLNGD---------EA----
----------------SGLDK-------TWVTFGAR-SDRST--VLDSDEQNNVNLNGFD
LLDDEIDH-WLAP---A---YAKA--AQLV-----------FVTDTAHW----------G
TVS-----------RGD-------------------------------------------
>tr|A0A2T0NZN7|A0A2T0NZN7_RHITR Caspase domain-containing protein OS=Rhizobium tropici OX=398 GN=NA75_111196 PE=4 SV=1
RLALIIGNGHYPDAA----------APLA-----QPINDARKLSTA-LRR----------
-E-G--FD-------VDVVE-------------------------DATKD--------DM
FRA--VE-----RM-KAKIR---PDTVVMLFFGGYGVQV---------------GR----
-------------------ES-------YMIPV-------DA--TIWKEADV----KRTG
VSVES----VLDA---M-KERGAK--AKLV------------VLDASRR----------N
PYERRFRAF-----SHGLAPISPPENT---------------------------------
>tr|A0A329YIC1|A0A329YIC1_RHITR Peptidase C14 caspase catalytic subunit p20 OS=Rhizobium tropici OX=398 GN=DQ393_18250 PE=4 SV=1
RIAFVVGNAVYKA------------GALP-----TPANDAGLIAQT-LQA----------
-A-G--FD-------VIGAR-------------------------DLDQN--------GL
RDA--MR-----DF-LTKANASGPNTVVFVYLAGYGVQY---------------EG----
-------------------DN-------YFVPV-------DA--QITNATDV----PVQA
IRVSD----FTKS---L-AAINNR--GSIV------------VLDAARA----------N
PFVQSSQP----------------------------------------------------
>tr|A0A0R3MK09|A0A0R3MK09_9BRAD Uncharacterized protein OS=Bradyrhizobium lablabi OX=722472 GN=CQ14_10935 PE=4 SV=1
RYALVIGNAKYPDAE----------APLK-----EPINDARDIAEE-LKR----------
-D-G--FN-------VDIGE-------------------------NLTGE--------QM
RRA--FE-----RL-YGKIK---PGSVALIFFSGFGVQS---------------GR----
-------------------QS-------YMIPV-------DA--QIWTERDV----GRDG
FSLET----VLGE---I-NSRGAG--VKIA------------LIDASRR----------N
PFERRFRSF-----S---------------------------------------------
>tr|A0A0R3MRZ5|A0A0R3MRZ5_9BRAD Peptidase OS=Bradyrhizobium lablabi OX=722472 GN=CQ14_10885 PE=4 SV=1
RVALVIGNGHYPDAS----------APLS-----QPINDARGLTAA-LRA----------
-K-G--FD-------VDVVE-------------------------DATKD--------DM
ARA--VA-----RL-KDKIK---PDTVAMLFFGGYGVQV---------------GR----
-------------------ES-------FMIPV-------DA--AIWKEGDV----RRDG
VSIEQ----VLDA---M-TEKGAK--AKLV------------VVDASRR----------N
PYERRFRSY-----SHGLAPISAPENA---------------------------------
>tr|A0A1M7A0B9|A0A1M7A0B9_9BRAD Tetratricopeptide repeat-containing protein OS=Bradyrhizobium lablabi OX=722472 GN=SAMN05444171_3813 PE=4 SV=1
RYALVIGNAKYPDAE----------APLK-----EPINDARDVADE-LKR----------
-D-G--FN-------VDVGE-------------------------NLTGE--------QM
RRA--FD-----RL-YGKIK---PGSVALVFFSGFGVQS---------------SR----
-------------------QS-------YMIPV-------DA--QIWTEADV----RRDG
FSLET----VLGE---I-NSRGAG--VKIA------------LIDASRR----------N
PFERRFRS----------------------------------------------------
>tr|A0A1H5LQH8|A0A1H5LQH8_9BRAD Uncharacterized protein, contains caspase domain OS=Bradyrhizobium lablabi OX=722472 GN=SAMN05444171_8036 PE=4 SV=1
RIALVVGNGAYAK------------SPLA-----TAANDAGLIAQT-LQA----------
-A-G--FD-------VIGAR-------------------------DLDGD--------TL
RKS--FR-----DF-VQKAQAAGPGTVAMVYLAGYGLQL---------------AG----
-------------------EN-------YFVPV-------DS--AINRETDI----PIES
LRISD----YIRQ---L-ASLPLK--ASIV------------VLDAARQ----------Q
PFV---------------------------------------------------------
>tr|A0A1M6VMP2|A0A1M6VMP2_9BRAD Caspase domain-containing protein OS=Bradyrhizobium lablabi OX=722472 GN=SAMN05444159_4281 PE=4 SV=1
KIALVIGNGNYPDAS----------DPLA-----QPINDARALTAA-LRH----------
-N-G--FD-------VDVVE-------------------------DASRD--------DM
ARA--VE-----RM-KAKIR---PDSVVMLFFGGYGVQV---------------GR----
-------------------ES-------FMIPV-------DA--TIWKETDV----RRQG
VSIES----VLDM---M-KEQGAR--AKLV------------VIDASRR----------N
PYERRFRAF-----SHGLAPIAAPDNA---------------------------------
>tr|A0A1V5EKX0|A0A1V5EKX0_9BRAD Uncharacterized protein OS=Bradyrhizobium sp. BR10280 OX=1399419 GN=A5906_05600 PE=4 SV=1
RFALVIGNAKYPDAD----------APLK-----EPLNDARDIADE-LKR----------
-D-G--FS-------VEIGE-------------------------NLTGD--------GM
RRA--FD-----KL-YGKIK---PGSVALVFFSGFGIQS---------------AR----
-------------------QS-------YMLPV-------DA--QIWTESDV----RRDG
FSLET----VLGE---L-NTRGAG--VKIA------------LIDASRR----------N
PFERRFRS----------------------------------------------------
>tr|A0A1M7EWR3|A0A1M7EWR3_9BRAD Uncharacterized protein, contains caspase domain OS=Bradyrhizobium lablabi OX=722472 GN=SAMN05444159_7299 PE=4 SV=1
RIALVVGDGAYAK------------GQLA-----TAANDAGLIAQT-LQA----------
-A-G--FD-------VVGAR-------------------------DLDAD--------TL
RGS--FR-----DF-IQKAQASGPGTVAMVYLSGYGMQL---------------AG----
-------------------EN-------YFIPV-------DS--SLSRDVDI----PVEG
LRISD----YTRQ---L-ASLPLK--ASIV------------VLDAARQ----------Q
PFIEGGQPI-----AGG-------------------------------------------
>tr|A0A2T0PCG5|A0A2T0PCG5_RHITR Putative caspase-like protein OS=Rhizobium tropici OX=398 GN=NA75_103423 PE=4 SV=1
RLALVVGNGAYEA------------GALQ-----TAANDAGLIAQT-LQA----------
-A-G--FD-------VVGAR-------------------------DLDAE--------TL
RKS--FR-----DF-IQKVQDAGPNAVAFVYLAGYGVQL---------------TG----
-------------------EN-------YFVPV-------DA--KIARDTDV----PVEA
IRISD----YSHQ---L-SALPIK--AGVI------------VLDAARS----------N
PFAKEG------------------------------------------------------
>tr|A0A1V5EKW0|A0A1V5EKW0_9BRAD Peptidase OS=Bradyrhizobium sp. BR10280 OX=1399419 GN=A5906_05725 PE=4 SV=1
RLALVIGNGHYPDAS----------APLT-----QSINDARALSSS-LRK----------
-S-G--FD-------VDMVE-------------------------DATKD--------DM
VRA--VN-----RL-KSRIK---RDTVVMLFFGGFGVQA---------------GR----
-------------------ES-------YMLPV-------DA--VIWKESDV----RRHG
VSIEG----VLEM---M-KEQGAK--AKLV------------VVDASRR----------N
PYERRFRSY-----SHGLAPINAPDN----------------------------------
>tr|A0A1M6ZZG8|A0A1M6ZZG8_9BRAD Caspase domain-containing protein OS=Bradyrhizobium lablabi OX=722472 GN=SAMN05444171_3801 PE=4 SV=1
RVALVIGNGHYPDAA----------APLA-----QPINDARGLTVA-LRA----------
-Q-G--FD-------VDVVE-------------------------DATRD--------DM
ARA--VE-----RM-KSKIR---KDTVVMLFFGGYGIQV---------------GR----
-------------------ES-------YMIPV-------DA--AIWKESDV----RRTG
VSIEQ----ALDA---M-TEKGAK--AKLV------------VVDASRR----------N
PYERRFRSF-----S---------------------------------------------
>tr|A0A2T0NZM9|A0A2T0NZM9_RHITR Tetratricopeptide repeat protein OS=Rhizobium tropici OX=398 GN=NA75_111181 PE=4 SV=1
RFALVIGNAKYPDAD----------APLK-----EPVNDARDVADE-LKR----------
-D-G--FT-------VEVGE-------------------------NLTGD--------GM
SRA--FD-----RL-YGKIK---PGSVALVFFSGYGIQS---------------NR----
-------------------QS-------YMIPI-------DA--QIWAEADV----RRDG
FSLET----VLGE---I-NSRGAG--VKIA------------LIDASRR----------N
PFERRFRS----------------------------------------------------
>tr|A0A1M6VP64|A0A1M6VP64_9BRAD Tetratricopeptide repeat-containing protein OS=Bradyrhizobium lablabi OX=722472 GN=SAMN05444159_4297 PE=4 SV=1
RFALVIGNAKYPDAD----------APLK-----EPINDARDVADE-LKR----------
-D-G--FN-------VEVGE-------------------------NMTGD--------AM
HRA--FD-----KL-YGRIK---PGSVVLIFFSGFGVQS---------------GR----
-------------------QS-------YMIPV-------DA--QIWTEPDV----RRDG
FGLES----VLGE---I-NNRGAG--VKIA------------LIDASRR----------N
PFERRFRS----------------------------------------------------
>tr|A0A1M6T5X3|A0A1M6T5X3_9BRAD Tetratricopeptide repeat-containing protein OS=Bradyrhizobium lablabi OX=722472 GN=SAMN05444159_3482 PE=4 SV=1
RFALVIGNAKYPDNE----------FVLK-----DAANDAQDIADE-LRH----------
-D-K--FD-------VELGV-------------------------NLTGD--------AM
RQA--LD-----RL-YAKIA---QGSAALIFFDGFGIQS---------------GR----
-------------------QT-------YLIPV-------DA--QIWVEPDV----LRDG
FNLET----ILSE---M-SNRGAS--VKIA------------LLDAARR----------N
PFERRFRRY-----SAGLAPAVTPNNT---------------------------------
>tr|A0A0C2KTQ4|A0A0C2KTQ4_9CYAN Peptidase C14 OS=Tolypothrix campylonemoides VB511288 OX=1245935 GN=SD81_31745 PE=4 SV=1
KLALLVGINQYPQ-----------APGLL-----GCLTDVDLQREL-LIH----------
-RFG--FQ------PSDIIL--LT-------------------NEKATRE--------SI
ETA--FF-----EH-LVKQAK--PDDVVVFHYSGYGSRVKLE--M---------Q-----
-----------ET------QN-------ALVPV-------NG--IEGSQGSN-----VNY
ILEETLLL-MLRS---L-----AT--NHVT-----------AVLDTS-------------
------------------------------------------------------------
>tr|Q2K0C3|Q2K0C3_RHIEC Putative serine protease protein, trypsin family OS=Rhizobium etli (strain CFN 42 / ATCC 51251) OX=347834 GN=RHE_PE00131 PE=4 SV=1
-RALLIGIDDYE----------MREAKLT-----GSVDDVKAMQLF-LVK----------
-TVG--YR------PEQIHT--LT-------------------NRKASRA--------AI
LAE--ID-----DW-LVRQSE--TGSRVFLYFSGQG---SEEMGA---------EA----
-----------TT------SP-------TLVAA-------DA--KLVRDGGK-VT-VTNQ
IRETEIAA-RLNS---L-----KD--RRVT-----------LLIDACHV----------G
PGS------------RSAVA----------------------------------------
>tr|A0A021XEU8|A0A021XEU8_9RHIZ Peptidase C14, caspase catalytic subunit p20 OS=Shinella sp. DD12 OX=1410620 GN=SHLA_68c000430 PE=4 SV=1
RYALLIGNAEYEDA-----------EPLE-----NPLNDIDLVGEA-LER----------
-V-E--FD-------VTRVT-------------------------DADHL--------GM
LSA--LN-----NF-TRLAEKA-EDPVLFVYFSGYAVQI---------------DG----
-------------------DN-------FLLPV-------DA--SGRTVTGL----RNRS
LPVSE----ITKT---L-RGLGKG--LKVV------------LFDAAHE----------N
PFLT-LRDI-----PEGLAEPKDAAGVHYAYAATPGTAYDYEGTPISAFASAF-------
>tr|A0A090FDZ1|A0A090FDZ1_9RHIZ Peptidase C14 caspase catalytic subunit p20 OS=Mesorhizobium sp. SOD10 OX=1505946 GN=MPLSOD_41061 PE=4 SV=1
RLAFVIGNAAYPS------------GALA-----TPANDAGLIAQT-LQA----------
-A-G--FD-------VVGAR-------------------------DVDQE--------SL
RGA--YR-----DF-LAKVSVAGPNAVVFVYLAGHGAQF---------------EG----
-------------------EN-------YFLPV-------DA--KIANPADV----PIQA
VRVSD----LTRP---L-AALPNK--VNIV------------VLDAARP----------N
DF----------------------------------------------------------
>tr|A0A380W9P4|A0A380W9P4_AFIFE Uncharacterized protein containing caspase domain OS=Afipia felis OX=1035 GN=NCTC12722_02030 PE=4 SV=1
RIALVIGNGAYTK------------APLA-----TAANDAGLVAQT-LQA----------
-A-G--FD-------VIGAR-------------------------DLDGD--------TL
RSS--FR-----DF-IQKAEASGPDTVAMVYLSGYGVQL---------------AG----
-------------------EN-------YFIPV-------DS--KIERDTDI----PTEG
LRLSD----YMRQ---L-AALPLK--AGIV------------VLDIARQ----------Q
PFIEGNAQI-----A---------------------------------------------
>tr|A0A090N6D3|A0A090N6D3_AFIFE Uncharacterized protein OS=Afipia felis OX=1035 GN=BN961_00023 PE=4 SV=1
RVALVIGNAAYQP------------EALP-----TTANDAGLIAQT-LQA----------
-A-G--FD-------VVGAR-------------------------DLDQD--------TL
RRT--FR-----EF-LDKVSASGPDTVAFIYLGGYGVQL---------------EG----
-------------------EN-------YFVPV-------DA--KLARDTDV----PLEA
LRLSD----YIRP---L-AALNIK--AGIV------------VLDAARA----------N
PFAQSGQ-----------------------------------------------------
>tr|A0A1H0IN74|A0A1H0IN74_9BRAD Caspase domain-containing protein OS=Afipia sp. GAS231 OX=1882747 GN=SAMN05444050_3865 PE=4 SV=1
RVALVIGNGHYPDAN----------APLA-----QPINDARGLTAA-LRA----------
-Q-G--VD-------VDVVE-------------------------DATRD--------DM
ARA--IE-----RM-KSKIR---KDTVVMLFFGGYGIQV---------------GR----
-------------------ES-------FMIPV-------DA--AIWKESDV----RRSG
VSIEQ----ALDA---M-TEKGAK--AKLV------------VVDASRR----------N
PYERRFRSF-----SHG-------------------------------------------
>tr|A0A1G9XFE1|A0A1G9XFE1_9BRAD Uncharacterized protein, contains caspase domain OS=Afipia sp. GAS231 OX=1882747 GN=SAMN05444050_0276 PE=4 SV=1
RIALVVGNGAYAK------------SPLA-----TAANDAGLIAQT-LQA----------
-A-G--FD-------VIGAR-------------------------DLDGD--------TL
RKS--FR-----DF-VQKAEGAGPGAVAMVYLAGYGLQV---------------AG----
-------------------EN-------YFVPV-------DS--AINRETDI----PIEA
LRIGD----YIRQ---L-ASLPLK--ASIV------------VLDTARQ----------Q
PFV---------------------------------------------------------
>tr|A0A178WSU4|A0A178WSU4_9PSEU Ski2-like helicase OS=Amycolatopsis sp. M39 OX=1825094 GN=A4R44_07827 PE=4 SV=1
---LFIGVDNYESPE-FG--------QLK-----YAKNDAIALHAL-FLD----------
TF-G-----------EKATL--ML-------------------DAAATKD--------RL
TTE--IG-----HI-RAS-ST--EQDIVVFTYSGHGTHD---------------------
---------------------------GFLATR-------DA--EPDRL-------TETA
LGLDQ----LFEL---V-GGIRAEAI--VL------------VLDCSFSGR---------
------------------------------------------------------------
>tr|A0A1H0IP76|A0A1H0IP76_9BRAD Tetratricopeptide repeat-containing protein OS=Afipia sp. GAS231 OX=1882747 GN=SAMN05444050_3875 PE=4 SV=1
RYALVIGNAKYPDAE----------APLK-----EPINDARDVADE-LKR----------
-D-G--FN-------VDIGE-------------------------NLTGE--------QM
RRA--FD-----RL-YGKIK---PGSVALIFFSGFGVQS---------------SR----
-------------------QS-------YMIPV-------DA--QIWTESDV----RRDG
FSLET----VLGE---I-NSRGAG--VKIA------------LVDASRR----------N
PFERRFRS----------------------------------------------------
>tr|A0A2A3CGA1|A0A2A3CGA1_9RHIZ Peptidase C14 caspase catalytic subunit p20 OS=Mesorhizobium sp. WSM3876 OX=422277 GN=CK216_06825 PE=4 SV=1
RLAFVIGNAAYSP------------GELV-----TPANDAGLIAQT-LQA----------
-A-G--FD-------VVGAR-------------------------DVDQE--------SL
RGA--FR-----DF-LTKVSQAGPDAVVFVFLAGRGVQF---------------EG----
-------------------EN-------YFLPV-------DA--KIANPADV----PIQA
VRISD----LTRP---L-AALPTK--VNIV------------VLDAARP----------N
AL----------------------------------------------------------
>tr|K9SH72|K9SH72_9CYAN Peptidase C14 caspase catalytic subunit p20 OS=Pseudanabaena sp. PCC 7367 OX=82654 GN=Pse7367_0997 PE=4 SV=1
KLALLIGINQYNAKNT--------WLPLN-----GCVTDVDLQREL-LIH----------
-RFG--FN------PADIVT--LI-------------------DGEATGA--------AI
AEA--FE-----AH-LIAQAK--RGDVVVVHFSGHGSRL---------------------
-----------------GGQN-------TILPV-------NS--TLPKSDSS----EAAD
ISIETLSL-WLRS---I-----AT--ENVT-----------VIMDAGFH----------N
PGSATV---------GNYRIRARPS-----------------------------------
>tr|A0A318WX63|A0A318WX63_9BRAD Formylglycine-generating enzyme required for sulfatase activity OS=Bosea sp. CF476 OX=2135474 GN=C7490_10768 PE=4 SV=1
RVALVIANGAYP-D-----------AALA-----QVPAQGRAVSTA-LRE----------
-G-G--FE-------VIAVE-------------------------NGSRA--------DM
RQA--IV-----QF-AGKLR---PGASAVVFYSGHAVQQ---------------RD----
-------------------RD-------FLVPI--------------SP-NP----VQDA
VDLDE----VIDP---L-IIAKPS--SALV------------LIDASRD----------N
PWQP--------------------------------------------------------
>tr|A0A2D5TQ31|A0A2D5TQ31_9FLAO Uncharacterized protein OS=Flavobacteriaceae bacterium OX=1871037 GN=CMB99_10505 PE=4 SV=1
-HAVLIGINEYS---------DSNVQDLV-----EPAVSAAMLGNL-LSA----------
-KYT--FK------PENVTL--LL---------------------NATKN--------NI
SKT--FF-----EL-RKKLK---EKDNLLIFFAGHS-----GYNM---------SGEY--
--------------------G-------YWMPS-------DV--EMEFEVNI----LLNS
EIVN-----HLKN---L-----KA--KHIL-----------LISDGVFAG----------
---------------NNLTTRSY------SNNNIDSQSNYISR-----------------
>tr|C6B808|C6B808_RHILS Peptidase S1 and S6 chymotrypsin/Hap OS=Rhizobium leguminosarum bv. trifolii (strain WSM1325) OX=395491 GN=Rleg_7211 PE=4 SV=1
-RALLIGIDDYE----------MREAKLT-----GSATDVKAMQVF-LAK----------
-TLA--YR------PEQIHT--LT-------------------NRKATRE--------AI
LAE--ID-----DW-LVRQST--PGSRVFLYFSGQG---SEEMGA---------EE----
-----------TT------SP-------TLVAV-------DA--KLVREGGK-VT-VTNQ
IRETEIAA-RLNS---L-----KD--RRVT-----------LLIDACHV----------G
PGS---------------------------------------------------------
>tr|Q1QPN4|Q1QPN4_NITHX Peptidase C14, caspase catalytic subunit p20 OS=Nitrobacter hamburgensis (strain DSM 10229 / NCIMB 13809 / X14) OX=323097 GN=Nham_0960 PE=4 SV=1
RVALVIGNAAYQS------------EALP-----TTANDAGLIAQT-LQA----------
-A-G--FD-------VVGAR-------------------------DLDQD--------TL
RRT--FR-----EF-LDKVSASGPDTVAFIYLGGYGVQL---------------EG----
-------------------EN-------YFVPV-------DA--KLARDTDV----PLET
LRLSD----YIRP---L-AALKIK--AGIV------------VLDAARA----------N
PFSGSD------------------------------------------------------
>tr|Q1QHG3|Q1QHG3_NITHX Peptidase C14, caspase catalytic subunit p20 OS=Nitrobacter hamburgensis (strain DSM 10229 / NCIMB 13809 / X14) OX=323097 GN=Nham_3606 PE=4 SV=1
RVALVIGNAHYPDAN----------RPLK-----QSINDARALTTT-LRR----------
-D-G--FD-------VIMVE-------------------------DANKD--------DM
RRA--VR-----RL-ESKIG---PDTTALLFFSGFGIQS---------------GR----
[truncated: 27,788 more chars]
